# Supplementary material for: Functional omics analyses reveal only minor effects of microRNAs on human somatic stem cell differentiation
Source: Sci Rep. 2020 Feb 24;10:3284. doi: 10.1038/s41598-020-60065-8 (PMC7040006; doi:10.1038/s41598-020-60065-8)
Supplement: Supplementary file 2 — Supplementary Table S1-S2-S3. [file 41598_2020_60065_MOESM2_ESM.xlsx]

## Sheet: Table S1
		CPM native USSC (biological replicates 1-3)			CPM 3d XXL USSC (biological replicates 1-3)			CPM 7d XXL USSC (biological replicates 1-3			CPM 14d XXL USSC (biological replicates 1-3)
Ensembl ID	Gene name	native USSC (USSC 4/101)	native USSC (USSC 4/146)	native USSC (USSC 5/03)	3d XXL (USSC 4/101)	3d XXL (USSC 4/146)	3d XXL (USSSC 5/03)	7d XXL (USSC 4/101)	7d XXL (USSC 4/146)	7d XXL (USSC 5/03)	14d XXL (USSC 4/101)	14d XXL (USSC 4/146)	14d XXL (USSC 5/03)
ENSG00000175899	A2M	1.16854	0.754958	0.14309	3.95165	3.97021	0.568476	1.57194	2.07499	0.140851	5.31641	1.31885	0.139254
ENSG00000166535	A2ML1	0.194757	0	0	0	0.165425	0	0	0	0.0563405	12.4049	0	0
ENSG00000128274	A4GALT	3.31087	3.16139	0.643907	85.1401	76.013	52.8683	62.0917	43.2359	120.005	83.8811	47.9966	161.395
ENSG00000094914	AAAS	17.5282	27.5088	27.9742	21.1952	25.8064	31.2662	22.7932	27.9488	43.6357	36.6241	23.2211	28.547
ENSG00000081760	AACS	20.9364	22.3184	22.3937	21.9137	16.4598	30.8872	24.3651	16.4305	22.2263	36.0334	18.1341	22.6984
ENSG00000114771	AADAC	1.94757	0	0	0	0.248138	0.568476	6.28777	0.0423467	2.3663	1.77214	0.0471016	1.53179
ENSG00000109576	AADAT	14.2173	8.25735	12.5204	1.7962	2.48138	3.41086	2.35791	3.8112	4.00017	11.2235	3.25001	4.82747
ENSG00000158122	AAED1	34.3747	13.2118	17.0278	6.46633	2.15053	1.51594	9.43165	3.13365	0.732426	5.31641	3.95654	1.2997
ENSG00000103591	AAGAB	99.521	51.5023	44.8589	121.423	64.764	52.6788	146.191	66.696	51.9459	176.032	78.754	61.5502
ENSG00000115977	AAK1	244.713	45.7221	39.0637	169.562	43.9204	24.8235	177.629	32.0988	30.8464	161.264	38.2936	33.653
ENSG00000087884	AAMDC	1.07117	4.24664	3.93499	1.43696	4.63191	4.35832	2.35791	4.86987	3.66213	1.77214	5.32249	3.94553
ENSG00000127837	AAMP	31.8428	74.269	67.6818	19.399	66.9146	76.7443	18.8633	64.1129	72.5665	36.0334	70.3228	70.3696
ENSG00000131043	AAR2	26.8765	32.3216	32.6962	18.6805	34.7393	26.3394	18.0773	31.0401	29.5787	15.3585	29.1559	29.8468
ENSG00000205002	AARD	0	0	0	0	0.744414	0.189492	3.14388	2.41376	0.140851	2.95356	2.40218	0.928359
ENSG00000090861	AARS	176.158	166.61	245.829	140.822	237.385	138.519	131.257	183.403	196.91	151.222	130.99	159.214
ENSG00000124608	AARS2	9.15359	14.7217	24.7547	4.67013	12.4069	21.9811	22.0072	15.2448	16.0007	17.7214	15.3551	14.3896
ENSG00000266967	AARSD1	1.46068	0.990882	0.643907	5.38861	0.413563	0.568476	3.14388	0.465813	1.21132	6.49783	0.989135	1.06761
ENSG00000157426	AASDH	23.8578	11.5603	11.0895	52.4492	16.3771	22.9285	40.8705	21.258	22.0291	57.299	20.4892	26.6903
ENSG00000149313	AASDHPPT	85.5958	46.2412	33.8409	100.947	51.6954	51.5419	91.1726	58.3961	39.9454	136.454	61.1379	61.3181
ENSG00000008311	AASS	23.5656	15.5474	9.58706	63.9449	20.3473	15.9173	41.6565	19.4371	24.0292	32.4891	26.1414	20.4239
ENSG00000275700	AATF	19.4757	46.0524	51.7272	12.9327	26.9643	25.3919	11.7896	24.3493	23.8038	17.7214	21.2899	20.0061
ENSG00000181409	AATK	0.0973787	0.18874	0.500817	0.359241	0.0827127	0.378984	0	0.0423467	2.98604	0	0.0942033	4.50254
ENSG00000183044	ABAT	9.15359	10.6166	1.4309	6.82558	25.3101	6.82172	23.5791	35.7829	9.60605	25.4006	46.348	14.9466
ENSG00000165029	ABCA1	48.8841	63.6052	13.5221	845.294	255.913	185.702	346.613	132.249	301.844	317.803	275.639	522.62
ENSG00000154263	ABCA10	2.14233	0.377479	0.715452	16.8843	2.64681	1.13695	6.28777	0.804587	0.253532	10.6328	0.612321	0
ENSG00000179869	ABCA13	0.779029	0.0471849	0.643907	10.7772	3.06037	0.189492	2.35791	1.22805	3.35226	4.13498	1.60146	6.35926
ENSG00000107331	ABCA2	19.8652	18.5672	18.1009	24.4284	24.7311	23.6865	36.9406	15.8377	22.7897	18.3121	15.732	18.9385
ENSG00000167972	ABCA3	0.292136	0.330294	0.214636	2.87393	4.88005	1.13695	1.57194	4.23467	1.54936	5.31641	6.07611	2.04239
ENSG00000198691	ABCA4	0.779029	1.27399	0.357726	2.15544	0.496276	0.189492	0.785971	0.338773	0.253532	6.49783	0.471016	0.324926
ENSG00000154265	ABCA5	43.3335	8.89435	11.0895	70.7704	12.9032	4.35832	102.176	10.6714	4.19736	98.0581	18.8878	5.38448
ENSG00000154262	ABCA6	5.35583	0.212332	0	519.821	73.7797	3.22137	150.906	13.8474	2.39447	121.096	14.6015	1.8103
ENSG00000064687	ABCA7	0.681651	0.235924	0.429271	8.26254	12.3242	3.97933	3.14388	6.43669	10.761	5.31641	7.30076	8.773
ENSG00000141338	ABCA8	31.9402	5.40267	1.93172	1299.37	203.639	102.894	582.405	157.657	82.7923	575.944	185.863	75.5684
ENSG00000154258	ABCA9	6.03748	0.566219	0	108.491	12.0761	0.947461	18.8633	2.20203	0.281702	7.67925	1.93117	0.324926
ENSG00000085563	ABCB1	0.292136	0.259517	0	0.359241	4.13563	0	0	4.70048	0.112681	2.95356	16.2972	0.046418
ENSG00000135776	ABCB10	45.1837	24.1115	27.4018	16.1658	9.59467	11.938	7.07374	9.99381	9.26801	11.8142	11.3515	8.63374
ENSG00000005471	ABCB4	0.389515	0.306702	0	2.51469	5.95531	0	1.57194	9.99381	0	3.54427	19.6885	0.046418
ENSG00000115657	ABCB6	2.43447	1.43914	1.07318	1.7962	1.3234	0.947461	3.92986	0.88928	0.929618	4.72569	0.989135	0.835523
ENSG00000131269	ABCB7	28.5319	14.6273	14.0944	33.0502	16.8734	14.0224	11.0036	18.1667	16.3669	31.8984	18.0399	18.4279
ENSG00000197150	ABCB8	15.9701	27.6739	40.1369	12.5734	14.5574	29.5608	13.3615	18.082	24.8461	17.7214	17.145	24.9729
ENSG00000150967	ABCB9	4.18728	8.23376	9.58706	7.54406	6.12074	7.95867	7.07374	8.8928	10.1695	10.6328	10.0327	6.68419
ENSG00000103222	ABCC1	110.817	28.9715	26.8295	341.279	132.009	38.2774	503.021	76.5204	118.287	387.507	76.3989	146.82
ENSG00000124574	ABCC10	17.1386	19.0627	21.1774	22.6322	20.0165	18.3807	21.2212	17.4468	21.0432	12.9957	17.7573	18.3815
ENSG00000023839	ABCC2	0.681651	1.08525	0.214636	6.82558	1.48883	0.568476	3.14388	0.6352	0.647915	3.54427	0.471016	0.881941
ENSG00000108846	ABCC3	0.389515	0.471849	1.78863	2.51469	0.578989	2.4634	1.57194	0.211733	4.05651	4.72569	0.518118	4.73463
ENSG00000125257	ABCC4	66.9965	21.3747	40.7808	103.102	41.5218	22.5496	204.352	47.9788	56.1433	330.208	54.1669	95.7603
ENSG00000114770	ABCC5	37.0039	26.164	19.2457	83.7031	56.4928	33.7296	45.5863	32.0141	44.847	68.5226	32.9241	34.3957
ENSG00000091262	ABCC6	0.389515	0.259517	0.0715452	7.54406	2.39867	0.189492	7.85971	2.24437	1.80289	24.2192	6.82974	4.27045
ENSG00000069431	ABCC9	18.0151	11.0649	4.14962	2.15544	4.05292	0.378984	2.35791	2.92192	1.01413	7.08854	3.76813	1.06761
ENSG00000101986	ABCD1	3.89515	8.58765	8.94316	5.02937	11.7452	13.8329	4.71583	9.23157	13.4654	2.95356	9.13772	10.1655
ENSG00000117528	ABCD3	133.214	70.1167	62.459	163.095	102.729	79.3972	146.977	117.935	61.4111	212.066	117.801	82.2526
ENSG00000119688	ABCD4	11.6854	11.749	10.7318	24.4284	20.0165	25.013	18.8633	14.3132	20.1135	19.4935	14.8841	16.5712
ENSG00000164163	ABCE1	232.151	137.402	125.991	99.8689	65.6739	66.7012	101.39	81.0515	52.9882	141.18	76.8228	80.3959
ENSG00000204574	ABCF1	38.4646	82.0309	87.4998	26.2246	66.8318	75.4179	28.295	62.5037	88.1447	46.0755	62.0329	69.9519
ENSG00000033050	ABCF2	95.7232	82.7623	100.45	51.3714	74.3587	68.0277	58.1619	80.2469	64.9324	67.3411	86.4315	58.5795
ENSG00000161204	ABCF3	26.9739	43.2921	39.5645	24.7876	48.2215	49.8364	36.1547	51.7476	67.9184	33.6706	43.4748	69.302
ENSG00000160179	ABCG1	0	0	0.214636	19.0398	28.4532	6.25324	14.9335	13.7203	13.4935	56.7083	32.9712	28.4078
ENSG00000118777	ABCG2	2.14233	0.424664	0.286181	0.718482	1.3234	0.757968	2.35791	0.592853	3.77481	4.13498	1.17754	0.789105
ENSG00000143994	ABHD1	0.389515	0.377479	0.572362	1.07772	1.40612	0.757968	0	0.6352	0.760596	2.95356	0.612321	0.46418
ENSG00000144827	ABHD10	74.7868	40.9329	36.8458	105.617	43.5896	54.9527	150.906	65.9761	50.8473	204.977	63.493	65.4957
ENSG00000106077	ABHD11	3.60301	7.14851	10.5172	1.7962	4.38377	4.35832	1.57194	4.27701	6.59183	6.49783	4.42755	10.3512
ENSG00000100997	ABHD12	33.8878	48.2701	48.2215	25.1469	41.7699	34.6771	23.5791	43.2783	45.4949	14.7678	42.3444	55.748
ENSG00000139826	ABHD13	50.6369	30.5286	19.3172	81.5477	43.9204	24.255	93.5306	39.213	20.5924	82.1089	34.3371	34.9527
ENSG00000248487	ABHD14A	1.07117	2.35924	4.29271	2.51469	4.05292	5.30578	8.64568	4.74283	7.57779	2.36285	6.82974	6.59135
ENSG00000114779	ABHD14B	6.13486	10.4515	12.592	8.26254	26.5508	32.4031	14.9335	28.711	28.4801	19.4935	28.1668	25.9476
ENSG00000168792	ABHD15	6.32961	5.26111	7.08298	11.4957	11.8279	11.7485	15.7194	11.8571	12.5076	5.90712	11.4928	14.8073
ENSG00000204427	ABHD16A	2.04495	1.29758	1.00163	3.59241	1.57154	1.70543	1.57194	1.60917	1.49302	7.67925	1.78986	1.43896
ENSG00000129968	ABHD17A	3.50563	22.46	24.6831	2.51469	12.9032	21.7916	2.35791	12.7887	21.2404	5.90712	12.953	16.7569
ENSG00000107362	ABHD17B	44.1125	20.6434	12.8066	110.287	25.8064	21.4126	93.5306	25.7044	13.5781	87.4253	28.2139	20.0526
ENSG00000136379	ABHD17C	9.73787	3.4445	8.08461	77.9553	44.0859	4.7373	23.5791	7.49536	2.28179	26.582	6.12321	3.48135
ENSG00000140526	ABHD2	239.162	127.494	129.712	363.911	150.124	149.699	313.602	201.74	154.908	264.048	211.015	209.531
ENSG00000158201	ABHD3	18.8915	7.4788	8.72852	37.0018	16.6252	8.33765	43.2284	13.3815	9.1835	70.8854	15.0254	12.997
ENSG00000100439	ABHD4	25.4158	7.99784	9.30088	66.4595	56.3273	28.6133	81.741	43.7865	28.2829	70.8854	42.0147	23.8588
ENSG00000011198	ABHD5	33.5956	26.1876	25.6847	73.2851	30.9345	24.634	46.3723	25.3657	17.1838	54.9362	23.7392	15.55
ENSG00000163686	ABHD6	6.71913	6.46433	8.08461	37.0018	35.8146	27.0974	43.2284	47.8094	31.5225	111.645	34.5255	51.756
ENSG00000127220	ABHD8	2.53185	3.93994	4.86508	15.8066	19.0239	12.1275	6.28777	17.1081	13.2118	10.6328	15.1667	10.8618
ENSG00000136754	ABI1	109.551	64.95	59.5972	91.2472	39.8675	28.0448	82.527	41.4574	38.2833	118.142	34.6668	37.2736
ENSG00000138443	ABI2	110.038	38.3849	38.706	146.57	56.4928	60.069	133.615	41.1186	56.7912	133.501	47.3843	64.1496
ENSG00000108798	ABI3	0.292136	0.660588	0.572362	0	0.0827127	0.378984	1.57194	0.550507	0.169021	2.36285	0.612321	0.0928359
ENSG00000154175	ABI3BP	129.319	21.8466	59.4541	33.4094	6.5343	13.2644	14.9335	1.10101	5.07064	17.1306	1.08334	3.71344
ENSG00000097007	ABL1	152.398	182.417	224.366	232.788	214.805	248.803	306.529	157.106	318.183	207.34	248.367	281.943
ENSG00000143322	ABL2	245.979	125.417	115.331	82.6254	19.1066	19.7072	48.7302	18.082	17.3247	69.1133	24.4458	14.1111
ENSG00000099204	ABLIM1	60.5695	26.7302	17.314	134.356	53.1843	10.0431	34.5827	11.5606	3.09873	42.5312	18.2754	1.11403
ENSG00000173210	ABLIM3	19.5731	15.0284	26.6148	4.31089	2.72952	3.60035	10.2176	1.94795	2.90153	11.8142	1.69566	2.64582
ENSG00000159842	ABR	122.6	79.5537	98.3032	72.9259	42.4316	45.6676	45.5863	26.0009	30.3675	35.4427	19.6885	16.7569
ENSG00000146386	ABRACL	38.7567	15.4295	14.5952	46.3421	6.5343	8.14816	40.0845	7.6224	5.66222	41.3498	9.18482	6.86986
ENSG00000146109	ABT1	20.839	26.3763	22.179	17.2436	17.6178	19.8967	15.7194	19.3101	17.2965	37.8055	22.9856	15.6893
ENSG00000114626	ABTB1	6.42699	7.19569	4.50735	15.8066	9.67738	4.92679	10.2176	5.03925	10.254	13.5864	4.61596	4.96672
ENSG00000166016	ABTB2	4.86893	1.27399	6.58216	26.2246	8.18856	5.87426	29.8669	5.50507	10.1976	20.6749	8.10148	8.03031
ENSG00000060971	ACAA1	15.4832	17.5292	13.6651	12.5734	11.4144	7.95867	7.07374	12.0688	20.9305	15.9492	14.3189	13.0434
ENSG00000167315	ACAA2	47.4234	53.7436	52.5142	34.1279	26.6335	39.6038	29.0809	31.1248	38.9594	38.987	38.011	36.0668
ENSG00000278540	ACACA	99.8131	71.4615	62.6021	87.6548	73.5316	46.4256	104.534	71.8623	81.75	93.9232	84.2648	72.1799
ENSG00000076555	ACACB	1.65544	1.48632	1.14472	4.31089	6.28616	4.92679	4.71583	4.36171	3.83115	10.6328	3.86234	4.82747
ENSG00000111271	ACAD10	10.03	9.38979	8.2277	34.1279	20.1819	19.7072	14.9335	18.2514	22.8742	28.3542	15.4493	22.2806
ENSG00000151498	ACAD8	22.884	17.0337	14.309	45.2643	26.2199	32.2137	31.4388	25.9162	24.2264	41.3498	26.3769	24.88
ENSG00000177646	ACAD9	27.8503	30.1275	35.0572	19.7582	24.5657	25.5814	14.1475	27.5253	29.8323	28.3542	32.5001	32.7711
ENSG00000117054	ACADM	23.5656	34.9876	24.9693	15.4474	27.7915	28.8028	29.0809	34.6819	33.0155	31.8984	31.8407	45.536
ENSG00000122971	ACADS	5.06369	4.6949	7.01143	2.15544	4.5492	4.54781	2.35791	4.48875	3.32409	6.49783	5.8406	3.85269
ENSG00000196177	ACADSB	24.2473	9.48416	10.231	37.361	26.5508	10.6116	34.5827	20.9616	17.4374	50.2105	26.0001	17.6852
ENSG00000072778	ACADVL	68.4572	209.808	211.273	78.6737	289.494	261.689	72.3093	250.862	374.833	106.919	236.121	327.2
ENSG00000072818	ACAP1	1.55806	1.48632	4.93662	2.51469	2.06782	7.01121	3.92986	3.09131	7.26792	4.72569	2.63769	5.38448
ENSG00000114331	ACAP2	237.604	107.558	81.49	359.241	134.16	80.1552	308.887	129.665	71.0453	414.68	148.135	101.841
ENSG00000131584	ACAP3	14.6068	43.1034	38.8491	7.54406	16.708	27.2869	9.43165	19.1407	33.3817	14.1771	19.2175	19.8669
ENSG00000075239	ACAT1	64.2699	43.9763	60.3126	74.0036	25.3101	37.3299	99.8183	44.7604	39.9454	131.138	51.6234	39.9659
ENSG00000120437	ACAT2	38.0751	34.209	27.1156	51.3714	23.7385	20.0862	80.169	27.7371	33.7198	77.3832	29.203	45.6753
ENSG00000182827	ACBD3	115.881	127.871	90.0755	93.4026	69.6441	111.421	127.327	104.935	109.244	157.129	97.7359	125.189
ENSG00000181513	ACBD4	0.486893	0.825735	1.64554	5.02937	5.70718	4.7373	3.92986	5.50507	5.4932	11.2235	5.8406	4.54896
ENSG00000107897	ACBD5	58.622	37.394	34.771	41.6719	27.1298	30.8872	34.5827	35.063	37.2692	76.2018	37.7755	49.4816
ENSG00000230124	ACBD6	26.9739	35.3415	41.7109	23.7099	36.9726	56.4686	28.295	34.0044	44.2836	21.2656	35.232	37.8771
ENSG00000176244	ACBD7	0.0973787	0.117962	0.357726	1.7962	0.413563	0	4.71583	0.296427	0.0281702	2.95356	0.28261	0
ENSG00000110455	ACCS	1.85019	4.57693	1.21627	4.31089	6.61701	3.41086	3.14388	3.8112	6.0566	7.08854	4.00364	3.57418
ENSG00000102977	ACD	5.9401	11.112	16.4554	10.0587	7.196	9.28511	5.5018	6.43669	9.1835	5.90712	6.45293	6.63777
ENSG00000159640	ACE	0.389515	0.283109	0.214636	1.07772	0.0827127	0	1.57194	0.0423467	0.394383	4.13498	0.235508	0.278508
ENSG00000177076	ACER2	1.94757	0.495441	0.643907	9.6995	2.64681	2.65289	18.8633	2.24437	2.98604	11.8142	2.11957	3.38851
ENSG00000078124	ACER3	68.8467	35.2943	33.1255	59.634	48.8832	14.4014	29.8669	23.7988	10.0568	63.2062	26.6595	13.5076
ENSG00000087085	ACHE	0.779029	0.566219	0.715452	1.43696	0.496276	0.378984	2.35791	1.01632	0.985958	5.90712	0.753626	0.649852
ENSG00000100813	ACIN1	66.8991	106.26	110.108	71.4889	112.903	83.566	77.8111	96.1269	134.71	83.8811	88.7866	105.415
ENSG00000144476	ACKR3	0	0.0235924	0	0	0	1.70543	1.57194	0.169387	9.49337	3.54427	2.9674	20.9345
ENSG00000131473	ACLY	631.793	468.853	429.128	277.334	237.137	237.244	390.628	401.785	382.918	529.868	406.864	421.475
ENSG00000122729	ACO1	193.491	108.195	82.9209	344.512	216.046	569.424	247.581	165.999	407.313	293.584	195.189	282.778
ENSG00000100412	ACO2	44.0152	37.9602	34.9141	20.836	38.6268	32.7821	36.9406	40.6105	48.0302	40.1684	45.3589	38.1092
ENSG00000184227	ACOT1	3.99253	1.76943	0.786998	3.95165	0.413563	1.32644	3.14388	1.01632	0.619745	4.72569	0.800728	0.557016
ENSG00000162390	ACOT11	1.07117	1.13244	2.00327	0.359241	0.248138	0	4.71583	0.169387	0.281702	0.590712	0.188407	0.835523
ENSG00000112304	ACOT13	22.0076	12.504	12.0911	35.5648	18.3622	21.7916	58.9478	20.6228	19.6628	74.4297	18.2754	29.986
ENSG00000119673	ACOT2	13.8278	13.2825	10.231	10.7772	9.84281	11.559	9.43165	9.18923	7.3806	17.7214	9.84424	5.89508
ENSG00000177465	ACOT4	3.31087	1.08525	1.07318	2.15544	0.744414	0.947461	0.785971	1.31275	0.901447	1.18142	1.55435	1.43896
ENSG00000097021	ACOT7	44.2099	34.1854	51.0118	17.2436	11.4971	36.0035	22.7932	14.5249	32.6775	40.1684	13.4711	28.5935
ENSG00000101473	ACOT8	11.9776	7.66754	7.65534	20.1175	10.5872	14.4014	25.1511	15.4989	17.5782	27.7634	16.1559	18.0566
ENSG00000123130	ACOT9	117.049	98.2625	106.817	75.0813	36.9726	55.7107	71.5234	47.767	50.9318	94.5139	49.0328	51.8489
ENSG00000161533	ACOX1	122.989	94.8416	72.1892	158.784	94.3752	101.757	178.415	132.884	110.089	295.947	148.323	155.779
ENSG00000168306	ACOX2	3.31087	2.21769	0.572362	8.26254	2.23324	0.947461	8.64568	4.40405	0.647915	10.6328	2.9203	0.603434
ENSG00000087008	ACOX3	18.2098	23.734	24.1107	11.8549	10.7526	18.3807	18.0773	13.1698	16.5641	15.9492	15.9675	13.7397
ENSG00000153093	ACOXL	0.194757	0.0235924	0	0.359241	0.0827127	0	0.785971	0.211733	0.197192	2.95356	0.0471016	0.0928359
ENSG00000143727	ACP1	113.154	79.6481	79.6299	90.8879	74.7723	108.389	98.2464	97.0162	88.5109	163.627	103.341	102.769
ENSG00000134575	ACP2	21.3259	29.7265	26.7579	12.9327	41.2736	47.373	18.0773	52.2558	57.8053	29.5356	48.3734	51.1062
ENSG00000162836	ACP6	5.9401	2.8075	3.0049	16.5251	11.5798	16.4858	18.0773	11.73	15.4373	29.5356	11.7283	15.1323
ENSG00000147174	ACRC	3.79777	2.35924	2.50408	3.59241	2.06782	2.08441	1.57194	1.56683	2.0846	2.36285	1.03624	1.94955
ENSG00000103740	ACSBG1	0.0973787	0.0943698	0	0.359241	0.165425	0.189492	0.785971	0.0846933	0.0281702	2.95356	0.141305	0.139254
ENSG00000167107	ACSF2	2.23971	5.19034	4.43581	14.3696	5.95531	13.6434	7.85971	7.11424	12.5358	13.5864	12.8116	10.444
ENSG00000176715	ACSF3	9.15359	12.3624	20.0327	7.9033	14.8056	18.0017	14.1475	12.2382	15.2964	8.86068	13.2827	11.2796
ENSG00000151726	ACSL1	57.8429	24.6777	22.3221	50.2937	27.2952	15.7278	47.1583	22.6131	23.7475	54.9362	23.7863	20.5632
ENSG00000123983	ACSL3	226.211	132.825	126.778	508.326	295.036	182.291	448.789	272.713	229.475	606.661	271.447	325.065
ENSG00000068366	ACSL4	402.758	202.282	187.449	2753.58	1046.07	642.378	2114.26	619.871	1247.69	2403.02	1015.37	2150.64
ENSG00000005187	ACSM3	0	0.0471849	0	1.07772	0.165425	0.189492	1.57194	0.25408	0.366213	3.54427	0.188407	0.278508
ENSG00000154930	ACSS1	0	0.165147	0.429271	0.718482	0.165425	0	0.785971	0.0846933	0.0845107	4.13498	0	0.139254
ENSG00000131069	ACSS2	19.6705	17.6236	15.3822	43.8274	31.1827	19.7072	32.2248	29.1345	20.1699	37.2148	28.3081	21.6772
ENSG00000111058	ACSS3	6.81651	2.61876	0.0715452	74.7221	33.3332	0	62.8777	30.8284	0.253532	84.4718	36.3625	0.139254
ENSG00000107796	ACTA2	407.432	495.819	14.5237	48.1383	36.7244	23.6865	72.3093	312.264	16.6204	44.3034	826.493	12.44
ENSG00000075624	ACTB	3324.7	4568.82	5845.6	482.82	650.204	932.87	689.297	1486.62	1049.48	1353.32	1656.24	887.836
ENSG00000169067	ACTBL2	0.486893	0.636996	0	0	0.827127	5.11629	1.57194	0.592853	2.70434	2.36285	1.13044	3.06359
ENSG00000159251	ACTC1	0.0973787	0.0471849	0	0	0	0	0	0	0	3.54427	0.0942033	0
ENSG00000184009	ACTG1	4722.96	4837.79	6294.05	920.016	717.202	2131.79	979.32	1462.65	2049.72	1686.48	1971.3	1944.36
ENSG00000163017	ACTG2	21.9102	255.341	19.3172	1.07772	4.5492	1.70543	3.14388	14.5673	1.12681	2.95356	64.0582	1.11403
ENSG00000182584	ACTL10	0.389515	0.77855	2.57563	2.15544	0.661701	2.84238	1.57194	0.931627	2.05643	2.36285	0.989135	1.57821
ENSG00000136518	ACTL6A	100.592	48.742	61.8151	71.1297	34.2431	44.9096	58.1619	36.9686	40.3961	88.016	35.1378	47.3927
ENSG00000072110	ACTN1	663.246	971.891	1015.37	131.482	158.147	188.545	120.254	343.177	212.432	116.961	450.716	184.836
ENSG00000130402	ACTN4	234.196	285.634	419.971	67.5373	107.94	145.34	85.6708	186.706	348.015	105.147	237.534	342.472
ENSG00000131966	ACTR10	141.491	85.3574	57.1647	122.142	62.0345	52.1103	181.559	81.4326	59.6082	223.289	85.6308	76.8217
ENSG00000138107	ACTR1A	184.825	193.175	179.579	133.638	127.543	142.688	169.77	169.895	132.907	230.378	171.309	124.4
ENSG00000115073	ACTR1B	38.0751	43.3157	48.7223	21.1952	30.1901	52.1103	34.5827	47.8517	38.7341	60.8433	47.9024	36.8094
ENSG00000138071	ACTR2	822.947	548.949	361.661	199.019	172.539	97.7779	246.009	246.839	177.951	296.537	248.979	189.478
ENSG00000115091	ACTR3	875.337	799.642	652.063	179.98	164.516	176.038	216.142	314.382	150.429	297.128	357.125	178.384
ENSG00000133627	ACTR3B	8.27719	2.21769	2.2179	21.9137	2.39867	3.03187	23.5791	3.34539	3.80298	22.447	3.67393	4.40971
ENSG00000101442	ACTR5	7.88767	6.06326	6.7968	7.54406	5.2109	5.87426	0	4.27701	5.52137	5.90712	4.09784	4.36329
ENSG00000075089	ACTR6	35.1537	20.5254	16.3123	45.9828	33.0851	21.2231	54.232	33.2421	20.3389	93.9232	31.511	37.1344
ENSG00000113812	ACTR8	43.0414	46.9961	47.0052	44.5459	44.8303	53.6263	36.9406	46.9201	55.7489	45.4848	47.5727	52.5451
ENSG00000184378	ACTRT3	5.74534	5.3083	5.00817	5.74785	2.64681	5.30578	6.28777	4.14997	6.19745	13.5864	6.02901	6.35926
ENSG00000115170	ACVR1	82.1876	34.964	35.0572	72.5666	23.904	27.4764	50.3021	19.4795	40.0581	71.4761	21.5255	41.869
ENSG00000135503	ACVR1B	7.59554	10.1447	15.1676	17.6028	20.8436	73.7124	12.5755	11.8571	62.2844	20.0842	15.2138	38.1092
ENSG00000123612	ACVR1C	0.584272	0.448256	0.14309	2.51469	0.90984	0.378984	0	0.550507	0.253532	4.72569	1.31885	0.278508
ENSG00000121989	ACVR2A	27.9477	12.6455	7.22607	74.7221	17.9487	9.47461	88.0288	13.9744	11.5216	57.299	14.4602	11.4652
ENSG00000114739	ACVR2B	8.56932	3.20857	4.86508	30.8947	11.3316	10.9905	36.1547	7.02955	11.0427	29.5356	7.91308	13.7861
ENSG00000139567	ACVRL1	0.681651	1.36836	1.00163	0.718482	0.0827127	1.89492	0.785971	0.169387	1.43668	0	0.376813	0.928359
ENSG00000119640	ACYP1	3.60301	3.91634	3.0049	5.02937	2.64681	3.03187	3.92986	2.11733	5.40868	3.54427	2.21378	6.12717
ENSG00000170634	ACYP2	10.4195	5.78015	5.07971	35.9241	9.59467	9.85359	44.0144	10.8831	10.5075	56.1176	12.7174	13.6469
ENSG00000196839	ADA	9.15359	6.03966	3.29108	4.67013	3.8875	1.51594	2.35791	4.06528	2.25362	11.2235	3.90944	1.20687
ENSG00000168803	ADAL	13.2435	9.3662	9.37243	28.38	12.9859	9.85359	25.1511	12.4499	14.6485	41.9405	15.5906	17.7781
ENSG00000137845	ADAM10	245.102	146.957	119.266	363.192	266.583	159.173	290.023	221.007	167.669	272.909	268.621	136.237
ENSG00000148848	ADAM12	1014.78	453.47	392.783	215.904	52.109	93.9881	262.514	81.6444	161.359	262.276	72.1597	177.874
ENSG00000143537	ADAM15	35.3485	42.7967	60.5273	20.1175	38.1305	42.8252	29.0809	40.7798	52.791	31.8984	52.7067	39.0375
ENSG00000151694	ADAM17	31.3559	35.9785	35.4864	96.995	44.7476	67.6487	49.5162	35.5712	43.2413	51.3919	34.5726	36.9487
ENSG00000135074	ADAM19	258.735	405.177	279.17	46.3421	72.2909	111.99	32.2248	90.7489	51.2417	23.6285	88.033	26.4118
ENSG00000008277	ADAM22	1.65544	1.01447	0.500817	17.2436	7.52685	4.16883	14.1475	11.1795	9.71873	23.0378	18.7936	9.33001
ENSG00000114948	ADAM23	11.5881	16.326	8.29925	20.836	22.0016	6.06375	16.5054	22.1897	7.74681	35.4427	26.3769	9.5621
ENSG00000042980	ADAM28	1.26592	0.165147	0.14309	3.59241	0.413563	0	1.57194	0.0846933	0.112681	10.6328	0.188407	0.742687
ENSG00000197140	ADAM32	8.6667	1.8874	1.64554	46.7013	1.9851	2.08441	48.7302	1.35509	1.40851	37.2148	1.31885	0.974777
ENSG00000149451	ADAM33	3.31087	2.90187	0.429271	1.07772	0.578989	0.378984	2.35791	0.931627	0.366213	0	0.423915	0.0928359
ENSG00000151651	ADAM8	0.0973787	0.18874	0.214636	1.43696	0.661701	1.89492	0	0.338773	0.732426	0	0.56522	0.510598
ENSG00000168615	ADAM9	435.477	623.147	453.382	246.798	280.396	382.964	149.335	348.428	236.63	238.057	457.451	190.174
ENSG00000154734	ADAMTS1	1090.15	451.677	336.406	264.042	19.9338	144.772	168.984	37.4768	183.585	141.771	41.7792	221.274
ENSG00000142303	ADAMTS10	11.9776	15.453	13.7367	15.0881	6.12074	23.3075	5.5018	5.58976	17.4655	8.26996	7.63047	6.96269
ENSG00000151388	ADAMTS12	127.274	171.163	29.3336	31.6132	130.603	70.3016	22.7932	65.9761	30.1703	11.2235	102.022	9.84061
ENSG00000160323	ADAMTS13	0.194757	1.53351	1.35936	2.87393	5.04547	4.92679	2.35791	2.37141	4.78894	0.590712	2.9674	2.73866
ENSG00000138316	ADAMTS14	6.42699	23.4981	13.0212	0	0.744414	0.568476	1.57194	1.14336	2.84519	0.590712	1.69566	3.66702
ENSG00000166106	ADAMTS15	7.10864	4.45897	0.429271	14.0104	0.578989	4.35832	3.92986	0.465813	9.01447	12.4049	0.612321	11.883
ENSG00000145536	ADAMTS16	0.486893	0.0235924	0	0.718482	0	0.189492	0.785971	0.0423467	0.112681	4.13498	0.0471016	0
ENSG00000087116	ADAMTS2	467.71	476.544	294.266	88.014	73.6143	132.644	69.1655	49.2915	60.7069	25.9913	82.6163	18.7993
ENSG00000173157	ADAMTS20	0.194757	0.0707773	0.14309	1.07772	0	0	2.35791	0.0846933	0	6.49783	0.0471016	0
ENSG00000156140	ADAMTS3	13.4383	6.91258	6.29598	5.38861	5.12819	13.4539	7.85971	6.26731	9.85958	18.3121	4.94567	6.82344
ENSG00000158859	ADAMTS4	27.5582	14.3442	0.14309	16.5251	2.39867	4.54781	9.43165	5.92853	2.02826	29.5356	3.76813	1.34612
ENSG00000154736	ADAMTS5	52.974	13.5657	6.0098	1991.63	65.6739	34.6771	877.93	27.2289	88.7644	506.24	18.4167	112.471
ENSG00000049192	ADAMTS6	242.473	121.171	134.791	1128.38	95.0369	306.219	1498.85	107.01	257.363	2115.93	123.501	372.365
ENSG00000136378	ADAMTS7	19.0862	14.5093	19.4603	12.9327	7.03058	11.7485	11.0036	4.31936	8.84545	8.26996	4.09784	3.85269
ENSG00000163638	ADAMTS9	4.67418	2.38284	0.643907	8.62178	2.64681	4.92679	7.07374	2.71019	3.83115	10.0421	1.69566	1.94955
ENSG00000178031	ADAMTSL1	281.424	155.002	169.419	159.144	18.1968	44.7201	103.748	28.5417	19.9445	91.5603	30.4748	13.5076
ENSG00000156218	ADAMTSL3	0.584272	0.0943698	0	13.2919	0	0	5.5018	0.0846933	1.15498	12.9957	0.0471016	1.43896
ENSG00000143382	ADAMTSL4	0.584272	0.731366	0.930088	6.46633	1.40612	1.51594	0	0.931627	1.15498	4.13498	1.22464	0.742687
ENSG00000185761	ADAMTSL5	0.973787	2.12332	2.36099	1.43696	0.744414	0.757968	0	0.338773	0.873277	1.77214	0.188407	2.13523
ENSG00000160710	ADAR	179.761	151.723	147.526	169.202	253.928	190.061	167.412	257.764	228.714	188.437	270.929	202.011
ENSG00000197381	ADARB1	40.2174	32.9115	11.2326	42.0312	33.7468	7.2007	21.2212	21.9356	5.97209	21.2656	30.8516	5.05956
ENSG00000185736	ADARB2	0	0	0	0.718482	0	0	0.785971	0.0423467	0	4.13498	0	0.046418
ENSG00000065457	ADAT1	54.1425	17.1517	20.1042	53.5269	22.0843	16.8648	66.0216	22.6555	21.5784	83.8811	23.5037	27.2473
ENSG00000189007	ADAT2	20.5469	5.99248	5.93826	12.5734	6.03803	4.35832	21.2212	4.48875	7.57779	12.9957	5.08698	8.68016
ENSG00000213638	ADAT3	0.292136	1.76943	1.4309	1.07772	1.3234	2.84238	0	0.846933	1.66204	2.36285	0.753626	1.20687
ENSG00000063761	ADCK1	1.94757	4.12868	2.64717	3.95165	4.13563	4.54781	8.64568	4.14997	4.98613	16.5399	5.03988	4.27045
ENSG00000133597	ADCK2	8.86146	7.45521	10.3025	2.51469	7.60957	4.35832	3.14388	5.63211	3.01421	4.13498	6.02901	2.73866
ENSG00000173137	ADCK5	1.16854	6.27559	6.15289	1.43696	6.5343	8.14816	0	4.06528	4.81711	1.18142	4.23915	3.24926
ENSG00000164742	ADCY1	1.16854	0.707773	1.00163	0.718482	0.578989	0.189492	0.785971	0.592853	0.507064	2.36285	0.56522	0.46418
ENSG00000078295	ADCY2	0.389515	0.0235924	0	1.43696	0.330851	0	3.92986	0.12704	0	14.1771	0.0942033	0
ENSG00000138031	ADCY3	15.5806	9.83805	14.8099	12.5734	8.68483	11.18	3.92986	5.16629	6.67635	5.90712	7.39496	7.19478
ENSG00000173175	ADCY5	0.194757	0.660588	0.0715452	2.51469	0.413563	0	0	0.211733	0.309873	4.13498	0.329712	0.835523
ENSG00000174233	ADCY6	34.8616	35.7425	30.4067	41.3127	55.9965	39.7933	38.5126	65.5103	46.3682	48.4384	66.3662	42.0083
ENSG00000121281	ADCY7	10.1274	15.5474	32.8393	1.07772	2.48138	10.0431	3.14388	2.03264	13.6626	5.31641	2.8732	16.664
ENSG00000162104	ADCY9	19.281	11.0177	20.1758	17.962	11.0008	10.6116	7.07374	11.3066	15.55	26.582	12.8587	16.9426
ENSG00000078549	ADCYAP1R1	0.0973787	0	0	0	0	0.189492	1.57194	0.169387	0	3.54427	0.0471016	0.0928359
ENSG00000087274	ADD1	161.746	168.993	159.832	102.024	169.313	138.329	128.113	168.624	151.049	146.497	173.993	133.266
ENSG00000075340	ADD2	0.486893	0.0235924	0.357726	1.07772	0.330851	0	0	0.211733	0.0845107	14.1771	0.188407	0.046418
ENSG00000148700	ADD3	455.148	234.179	97.8024	4177.97	552.107	437.916	2385.42	702.658	421.68	2533.56	950.558	307.937
ENSG00000020181	ADGRA2	10.2248	23.4037	45.5028	5.38861	12.5723	24.4445	7.85971	10.7561	12.6766	2.36285	10.2682	7.14837
ENSG00000152990	ADGRA3	52.0976	34.846	38.4913	183.931	111.497	106.116	95.8885	75.5465	90.7081	105.147	86.7141	88.5655
ENSG00000121753	ADGRB2	2.7266	7.24288	7.72689	9.6995	18.2795	20.2757	7.85971	17.8279	16.4796	6.49783	20.2066	13.9254
ENSG00000135298	ADGRB3	0.194757	0.165147	0.0715452	7.9033	3.14308	0.378984	19.6493	2.28672	0.140851	47.8476	2.49639	0.185672
ENSG00000127507	ADGRE2	0	0.0235924	0	0.718482	0.0827127	0	0	0.12704	0	4.72569	0.0471016	0.046418
ENSG00000205336	ADGRG1	2.43447	0.849328	2.57563	0.718482	0.413563	1.13695	1.57194	0.677547	3.85932	8.86068	0.188407	8.44807
ENSG00000173698	ADGRG2	2.43447	0.519034	0.930088	1.07772	0.165425	0.378984	0.785971	0.25408	0.112681	12.4049	0.235508	0.278508
ENSG00000159618	ADGRG5	0.292136	0.0235924	0	0	0	0	2.35791	0	0.0281702	2.95356	0.0471016	0.0928359
ENSG00000112414	ADGRG6	6.62175	1.36836	4.29271	1.43696	0.0827127	0	0	0.423467	1.12681	4.72569	0.28261	0.881941
ENSG00000072071	ADGRL1	2.7266	4.74208	2.43254	11.1365	17.0388	10.0431	7.07374	15.4565	11.5498	21.8563	20.9131	9.23718
ENSG00000117114	ADGRL2	148.016	79.9548	40.6377	274.101	110.587	55.7107	164.268	98.583	70.3129	167.171	92.3663	72.5513
ENSG00000150471	ADGRL3	12.6592	1.98176	0	79.7515	2.15053	0.378984	66.8075	3.98059	7.04256	132.319	6.02901	9.97986
ENSG00000162618	ADGRL4	323.395	57.542	28.3319	367.503	75.5994	42.4462	203.567	51.8323	42.1708	157.72	46.4422	43.9114
ENSG00000197894	ADH5	132.825	123.837	107.032	132.56	94.2097	123.17	99.0324	121.027	97.7507	158.901	134.24	113.26
ENSG00000147576	ADHFE1	0.389515	0.471849	0.14309	3.59241	2.31596	1.13695	5.5018	1.39744	2.02826	3.54427	1.17754	2.69224
ENSG00000182551	ADI1	71.6707	72.1457	68.4688	93.7618	107.444	89.4403	126.541	123.398	84.7361	166.581	123.171	87.962
ENSG00000159346	ADIPOR1	130.487	88.0234	83.4218	181.417	182.299	153.489	243.651	204.873	160.26	407.591	210.968	181.866
ENSG00000006831	ADIPOR2	76.7344	52.446	40.6377	65.0226	80.3967	33.7296	73.8813	67.2465	55.4954	75.6111	86.2431	47.1607
ENSG00000156110	ADK	128.54	44.6369	51.0118	155.911	27.2125	28.9923	150.906	25.3233	32.1141	141.771	28.0726	40.8014
ENSG00000148926	ADM	21.0338	28.0514	27.7596	106.335	100.909	122.98	62.8777	92.7815	58.256	62.0247	224.816	51.5239
ENSG00000128165	ADM2	9.64049	5.54422	14.5952	7.18482	9.26382	7.76918	0.785971	5.25099	3.77481	4.13498	1.36595	3.20284
ENSG00000101126	ADNP	153.469	41.334	41.854	140.104	48.4696	33.7296	102.176	27.7371	37.7763	93.3324	28.0255	39.2232
ENSG00000101544	ADNP2	65.4385	31.5903	37.132	58.197	33.3332	40.7408	62.0917	29.1345	38.7059	50.8012	28.8733	37.7842
ENSG00000181915	ADO	70.5995	35.2235	39.2068	44.9051	33.2505	44.5306	38.5126	36.3758	28.4238	56.1176	34.29	34.7671
ENSG00000170425	ADORA2B	15.7753	9.20105	4.72199	44.9051	17.0388	8.90613	31.4388	11.7724	5.296	29.5356	13.895	4.31687
ENSG00000159322	ADPGK	57.2587	56.5275	49.4378	74.0036	66.5837	57.0371	88.0288	76.8169	54.2277	80.9275	80.8735	59.8328
ENSG00000144843	ADPRH	11.1012	4.86004	5.15126	1.43696	2.56409	0.757968	1.57194	2.71019	1.88741	5.31641	1.97827	3.6206
ENSG00000153531	ADPRHL1	0.681651	0.802143	1.574	2.87393	1.81968	2.4634	0.785971	1.01632	2.30996	7.67925	0.800728	1.57821
ENSG00000116863	ADPRHL2	7.49816	22.0117	25.3986	2.87393	12.655	22.1706	0.785971	15.3295	17.8036	5.90712	18.8407	15.0394
ENSG00000170222	ADPRM	13.8278	5.59141	6.51062	36.2833	9.84281	18.9492	25.1511	9.65504	12.7611	31.3077	10.0327	15.7821
ENSG00000150594	ADRA2A	0.292136	0.0943698	0	0.359241	0	21.7916	0	0.0423467	65.2141	2.95356	0.518118	50.085
ENSG00000169252	ADRB2	17.8203	3.68042	4.36426	15.8066	1.65425	2.27391	10.2176	0.677547	2.14094	1.18142	0.376813	0.742687
ENSG00000130706	ADRM1	27.6555	63.4401	61.0281	17.2436	60.463	64.2378	24.3651	59.7511	58.7349	44.3034	52.4241	47.9033
ENSG00000239900	ADSL	148.502	67.9226	80.0591	153.755	41.7699	71.249	135.187	54.1614	60.5378	190.209	57.2756	53.1022
ENSG00000035687	ADSS	69.9179	66.3891	72.8331	58.9155	60.2148	66.7012	34.5827	64.7481	70.0875	44.8941	49.6451	87.7764
ENSG00000185100	ADSSL1	0.292136	0.589811	0.286181	2.51469	3.47393	2.84238	0.785971	2.92192	3.09873	1.77214	3.34422	2.08881
ENSG00000111863	ADTRP	2.53185	3.13779	4.79353	0.359241	0.165425	0.378984	0	0.0423467	0.112681	6.49783	0.188407	0.23209
ENSG00000106624	AEBP1	48.592	99.6073	77.412	22.6322	20.6782	21.7916	3.14388	5.97088	11.8315	5.90712	2.779	6.4521
ENSG00000139154	AEBP2	63.3935	16.2316	12.1627	109.209	12.5723	10.9905	116.324	10.3749	16.057	107.51	9.51453	16.8497
ENSG00000181026	AEN	41.3859	71.839	57.737	48.1383	42.5143	64.0483	32.2248	47.767	49.4669	54.3455	47.9024	41.4977
ENSG00000104964	AES	30.7717	97.7907	91.3633	24.0691	62.2827	68.9751	34.5827	56.1093	49.805	26.582	53.743	33.0032
ENSG00000196526	AFAP1	474.234	247.06	224.294	187.164	106.203	184.565	165.054	117.893	68.1156	97.4674	123.265	46.4644
ENSG00000157510	AFAP1L1	10.9064	17.364	18.9595	3.95165	5.04547	0.757968	4.71583	2.49845	1.0423	5.90712	2.30798	0.603434
ENSG00000169129	AFAP1L2	0.486893	2.78391	2.14636	0	0.496276	0.189492	0	0.0846933	0.366213	4.72569	0.0471016	0.23209
ENSG00000172493	AFF1	60.5695	17.7415	17.1709	144.415	37.0553	18.1912	101.39	22.4861	23.1278	100.421	23.8805	27.6187
ENSG00000155966	AFF2	0.584272	0.306702	0.715452	3.95165	1.65425	2.65289	9.43165	0.550507	3.85932	4.72569	0.423915	2.8315
ENSG00000144218	AFF3	82.0902	16.3496	39.4214	32.3317	4.13563	20.8441	17.2914	2.15968	9.40886	10.6328	2.54349	5.70941
ENSG00000072364	AFF4	751.276	222.571	148.242	919.297	335.4	168.079	896.793	282.452	246.856	920.329	296.316	253.117
ENSG00000141385	AFG3L2	34.1799	50.7002	52.1565	22.9914	40.9428	43.7727	25.937	42.4737	40.1708	33.0799	41.9205	41.7298
ENSG00000183077	AFMID	5.25845	9.48416	11.1611	4.31089	7.69228	13.6434	10.2176	11.5183	14.0569	20.0842	11.3515	13.4612
ENSG00000081051	AFP	1.65544	1.84021	0.786998	0.359241	0.248138	0	0	0.0846933	0	0	0.0471016	0
ENSG00000119844	AFTPH	15.3858	16.4439	16.67	28.38	34.3258	24.634	30.6529	29.5156	14.7894	51.9826	24.9168	22.9769
ENSG00000038002	AGA	25.3185	15.8777	20.9628	47.4198	19.6029	30.8872	47.1583	19.8606	23.494	75.6111	25.8117	30.4038
ENSG00000157985	AGAP1	32.6219	20.5726	19.3888	45.2643	22.3324	17.8123	29.8669	15.6683	12.0569	27.7634	17.3334	12.3472
ENSG00000135439	AGAP2	0.0973787	0.259517	0	0	0	0.378984	0.785971	0.38112	0.422553	5.31641	0.188407	0.139254
ENSG00000133612	AGAP3	12.6592	28.4761	35.2003	16.8843	29.4457	34.8665	19.6493	23.333	53.8615	33.6706	25.011	48.971
ENSG00000188234	AGAP4	0.681651	0.165147	0.643907	2.51469	0.661701	0.947461	3.92986	0.38112	0.957788	0	0.518118	0.603434
ENSG00000204149	AGAP6	2.62922	3.37372	2.14636	3.59241	4.5492	2.27391	3.92986	3.04896	2.67617	5.31641	2.49639	1.90314
ENSG00000204172	AGAP9	1.46068	0.707773	1.35936	0.718482	0.496276	1.32644	0.785971	0.50816	0.507064	1.77214	0.753626	0.510598
ENSG00000165923	AGBL2	0.292136	0.306702	0.14309	9.34026	0.496276	0	0.785971	0.719893	0.535234	5.90712	0.471016	0.603434
ENSG00000146856	AGBL3	1.75282	0.471849	0.357726	4.67013	3.39122	0.757968	3.14388	3.04896	1.09864	9.45139	1.55435	1.43896
ENSG00000084693	AGBL5	7.10864	12.4804	12.0911	20.836	14.3093	27.0974	14.9335	17.3621	25.1842	27.1727	14.2718	24.4623
ENSG00000204305	AGER	1.3633	0.77855	0.858543	2.15544	0.413563	0.757968	0	0.550507	1.15498	2.36285	0.423915	0.603434
ENSG00000173744	AGFG1	205.761	90.2411	103.24	275.178	128.37	113.316	268.016	118.317	81.3556	249.871	120.58	89.4474
ENSG00000106351	AGFG2	4.38204	7.85628	10.8749	2.87393	11.5798	15.5384	6.28777	12.3229	17.1557	15.3585	12.3877	21.1202
ENSG00000164252	AGGF1	57.5508	37.4176	40.4231	119.268	64.764	57.4161	102.962	60.3863	49.0162	109.282	61.7032	57.1869
ENSG00000006530	AGK	35.738	26.5179	27.9742	57.8378	24.8138	28.0448	59.7338	26.3396	21.5502	55.5269	28.261	19.4491
ENSG00000162688	AGL	56.3822	33.6428	21.1058	112.442	47.3944	33.7296	95.1025	45.3956	36.8185	121.687	52.377	46.2787
ENSG00000116771	AGMAT	0.779029	2.40643	1.4309	1.7962	0.992552	1.13695	0	0.804587	0.732426	0.590712	0.800728	0.835523
ENSG00000092847	AGO1	60.959	28.8064	31.623	94.4803	47.5598	44.3412	89.6007	41.288	53.2136	95.6953	40.0835	53.4271
ENSG00000123908	AGO2	221.05	64.1714	60.3126	282.363	56.1619	50.9734	131.257	32.5646	34.424	127.594	26.5653	38.3412
ENSG00000126070	AGO3	93.2888	39.3286	30.4783	199.738	45.9883	39.0354	115.538	34.7666	35.4382	131.729	34.6668	37.5521
ENSG00000134698	AGO4	29.8953	14.1555	13.9513	40.9535	8.18856	10.9905	25.1511	6.05557	8.95813	44.8941	9.75004	10.2584
ENSG00000204310	AGPAT1	9.25097	16.9158	21.6782	10.0587	32.3407	22.9285	7.07374	31.6753	35.2128	11.8142	25.3878	31.982
ENSG00000169692	AGPAT2	6.62175	11.0413	10.0163	4.67013	3.63936	4.92679	7.07374	5.29333	5.4932	7.67925	7.77177	6.59135
ENSG00000160216	AGPAT3	31.5507	36.0964	43.8572	37.361	59.1396	37.7089	18.0773	63.0965	34.424	41.3498	62.7865	27.6651
ENSG00000026652	AGPAT4	19.0862	23.2857	18.6018	48.8567	19.4375	58.1741	22.0072	19.2677	71.1298	17.7214	21.0073	78.4464
ENSG00000155189	AGPAT5	87.3487	34.209	44.7158	51.7307	22.6633	25.7709	41.6565	23.7565	24.5926	62.0247	29.8624	37.088
ENSG00000018510	AGPS	175.379	79.3886	72.5469	126.094	86.931	71.0595	138.331	114.505	73.1299	203.205	90.4823	82.0205
ENSG00000188157	AGRN	17.236	39.3522	80.4884	20.836	26.6335	79.3972	16.5054	12.704	47.5795	9.45139	23.1269	32.3069
ENSG00000135049	AGTPBP1	56.6744	19.8884	27.1156	123.579	22.4151	27.0974	143.047	15.4989	20.5079	154.766	18.9349	27.2473
ENSG00000144891	AGTR1	19.6705	13.4005	9.65861	13.2919	6.03803	5.11629	11.0036	4.70048	4.67626	8.26996	6.35872	3.80627
ENSG00000177674	AGTRAP	7.01126	15.7597	16.527	12.9327	35.1529	33.3506	7.85971	24.3493	21.1277	15.9492	29.5327	16.989
ENSG00000153207	AHCTF1	84.5247	44.2358	47.7207	79.3922	46.5672	39.4144	81.741	35.9523	41.7483	72.0668	36.598	41.9154
ENSG00000101444	AHCY	43.6256	73.8679	69.7566	30.8947	83.3744	61.3954	40.8705	74.4878	75.1018	64.3876	82.3808	57.419
ENSG00000168710	AHCYL1	161.941	71.3435	65.3208	273.741	140.777	119.001	221.644	125.558	131.217	262.276	150.772	123.333
ENSG00000158467	AHCYL2	10.3221	5.3083	4.79353	21.9137	12.8205	15.3489	11.0036	9.73973	13.0992	22.447	9.46743	13.0434
ENSG00000126705	AHDC1	5.35583	7.12492	14.0944	3.59241	3.14308	4.7373	4.71583	2.07499	5.07064	4.13498	1.64856	5.29165
ENSG00000135541	AHI1	104.098	49.2138	41.2101	347.386	179.156	215.832	312.031	185.309	232.855	293.584	164.526	250.286
ENSG00000124942	AHNAK	1715.13	1654.8	2096.13	169.921	147.725	208.062	155.622	143.259	238.715	204.386	155.341	206.699
ENSG00000185567	AHNAK2	57.1613	44.1415	85.2104	7.54406	6.36888	6.63222	10.2176	10.0362	9.57788	8.86068	7.53626	10.769
ENSG00000106546	AHR	610.175	183.502	136.866	1045.39	439.37	569.045	965.958	361.81	436.047	999.484	409.784	495.651
ENSG00000063438	AHRR	39.0488	32.9115	50.4394	24.7876	39.2885	50.7839	27.509	23.8835	33.3536	20.0842	31.1813	25.1121
ENSG00000100591	AHSA1	56.7718	91.0904	84.9242	28.38	85.8558	73.3334	28.295	89.055	74.3412	51.9826	78.1887	74.0831
ENSG00000173209	AHSA2	18.3072	26.7302	15.0245	32.3317	40.1157	22.1706	18.0773	24.3917	40.1708	24.2192	22.7501	22.327
ENSG00000186063	AIDA	59.5957	11.6075	10.5887	36.6426	7.94042	4.92679	29.0809	5.97088	7.43694	44.8941	5.6993	7.7518
ENSG00000204472	AIF1	0.0973787	0.0235924	0	0.718482	0.0827127	0	0	0.0423467	0.0563405	7.08854	0	0.0928359
ENSG00000126878	AIF1L	0.389515	0.0235924	0.500817	1.07772	0.330851	0.378984	1.57194	0.25408	0.535234	4.72569	0.706525	0
ENSG00000156709	AIFM1	11.7828	25.1024	20.7481	8.98102	19.0239	14.4014	8.64568	21.5545	21.353	12.9957	22.6088	15.3643
ENSG00000042286	AIFM2	6.62175	8.06861	9.87324	4.31089	22.0843	4.35832	10.2176	11.2642	8.22571	12.4049	12.529	11.3724
ENSG00000183773	AIFM3	0.0973787	0	0.286181	1.07772	1.07526	0.947461	2.35791	0.804587	0.394383	2.36285	0.894931	0.510598
ENSG00000146416	AIG1	59.7905	25.4326	17.5286	42.7497	29.7766	16.8648	59.7338	43.0666	23.2123	71.4761	51.1524	22.327
ENSG00000112297	AIM1	4.5768	3.65683	32.6246	3.59241	0.744414	3.03187	2.35791	0.465813	1.43668	9.45139	0.659423	1.2997
ENSG00000164022	AIMP1	66.4123	49.4498	47.2199	60.3525	44.2513	44.3412	69.1655	46.9625	49.1289	63.7969	41.0726	54.1698
ENSG00000106305	AIMP2	21.5207	18.001	28.6181	33.7686	15.6327	19.5177	24.3651	15.88	16.4232	50.2105	13.3298	13.3684
ENSG00000110711	AIP	26.2922	34.8224	35.2718	26.5838	21.8361	40.5513	33.0108	22.2743	37.6354	43.7127	22.7501	33.8851
ENSG00000196581	AJAP1	0.389515	0	0.357726	1.07772	0	0.378984	3.14388	0	0.197192	9.45139	0.0471016	0
ENSG00000129474	AJUBA	33.2061	38.4557	57.1647	8.98102	12.655	19.1387	7.85971	13.678	11.916	11.2235	18.5109	12.1615
ENSG00000106992	AK1	4.18728	7.92706	11.4472	5.74785	9.26382	14.0224	8.64568	14.7366	19.0431	23.0378	15.8733	17.9638
ENSG00000004455	AK2	93.6783	62.2369	76.625	89.451	56.9063	71.0595	113.18	72.3281	62.8478	132.91	74.6561	67.1668
ENSG00000147853	AK3	75.1763	32.7699	22.4652	192.194	152.522	91.1457	218.5	167.947	78.6231	324.301	178.421	82.1134
ENSG00000162433	AK4	26.2922	14.2734	12.592	18.3213	7.69228	10.0431	24.3651	16.007	5.57771	28.9449	39.0473	9.19076
ENSG00000154027	AK5	27.0713	14.7217	16.5985	4.31089	2.06782	2.4634	3.14388	1.48213	5.57771	11.8142	2.9674	6.91628
ENSG00000085231	AK6	33.0114	21.9174	22.2506	18.3213	12.3242	12.8855	27.509	17.4045	16.0289	35.4427	16.5798	20.5167
ENSG00000140057	AK7	0	0.0471849	0	0.718482	0.90984	0.378984	5.5018	0.6352	0.225362	4.72569	0.376813	0.510598
ENSG00000155085	AK9	4.77155	1.72225	1.14472	44.1866	8.76754	4.7373	47.1583	5.84384	5.23966	42.5312	7.15945	5.61657
ENSG00000121057	AKAP1	15.3858	10.8997	17.0993	9.6995	13.6476	9.47461	14.1475	15.1178	12.7329	14.7678	14.5073	13.9718
ENSG00000108599	AKAP10	56.9665	36.9222	35.6295	63.5856	62.3654	48.6995	77.8111	57.8879	48.3119	106.328	48.9386	52.081
ENSG00000023516	AKAP11	278.113	76.7226	62.5305	744.347	194.623	144.014	769.466	180.354	315.028	780.33	159.156	510.83
ENSG00000131016	AKAP12	1195.32	1284.28	659.075	2010.31	3096.02	352.266	1355.01	2184.2	780.879	920.329	2504.35	894.753
ENSG00000170776	AKAP13	62.9066	60.8921	42.9271	102.024	87.8409	56.2792	85.6708	66.0185	65.6085	98.0581	80.4496	52.9165
ENSG00000241978	AKAP2	2.14233	1.74584	1.64554	1.07772	0.661701	0.189492	0.785971	0.550507	0.309873	0	0.376813	0.278508
ENSG00000111254	AKAP3	0.584272	0.141555	0.572362	3.23317	0.330851	1.70543	0	0.38112	2.16911	7.67925	0.423915	2.04239
ENSG00000179841	AKAP5	6.62175	5.02519	1.86018	4.31089	2.06782	0.189492	5.5018	2.87957	1.29583	18.9028	4.05074	2.13523
ENSG00000151320	AKAP6	2.04495	2.21769	0.643907	5.38861	2.89494	0.947461	7.85971	3.72651	1.324	15.3585	9.79714	2.69224
ENSG00000118507	AKAP7	9.25097	2.78391	3.86344	16.5251	2.89494	2.4634	7.07374	2.92192	4.95796	9.45139	3.25001	5.05956
ENSG00000105127	AKAP8	17.236	31.2364	26.8295	20.1175	21.009	21.0336	14.1475	18.5902	24.6208	8.26996	18.8407	22.2342
ENSG00000011243	AKAP8L	17.9177	22.7195	17.2424	30.5355	33.4159	25.013	29.0809	27.61	33.4099	33.0799	25.1994	21.7236
ENSG00000127914	AKAP9	104.682	131.221	75.3371	173.873	191.728	115.022	160.338	107.942	239.475	174.26	92.6489	198.019
ENSG00000166452	AKIP1	16.0675	17.6943	15.74	19.399	11.4971	11.7485	17.2914	15.1178	10.0004	47.8476	16.674	11.326
ENSG00000174574	AKIRIN1	140.517	118.481	82.5632	131.482	115.798	89.0613	128.899	129.496	94.7365	157.72	121.24	91.8147
ENSG00000135334	AKIRIN2	80.9217	16.8922	19.3888	70.052	16.0463	17.4333	83.3129	16.3458	35.0719	63.7969	15.732	25.3906
ENSG00000106948	AKNA	7.98505	3.39731	7.72689	4.67013	4.05292	2.08441	12.5755	2.66784	2.87336	10.6328	2.02537	1.48537
ENSG00000117448	AKR1A1	48.7867	55.6782	59.2395	89.451	63.9369	137.571	172.128	99.3453	119.667	162.446	99.2903	113.028
ENSG00000085662	AKR1B1	61.1538	57.1173	78.1274	681.121	487.757	175.47	523.457	173.706	205.784	899.063	169.943	348.831
ENSG00000198074	AKR1B10	1.3633	1.46273	0.643907	2.51469	1.15798	0.757968	2.35791	0.804587	0.788767	4.13498	0.376813	1.99597
ENSG00000187134	AKR1C1	15.2885	5.04878	3.7919	1036.05	285.69	43.2042	454.291	49.5879	185.473	490.291	34.6197	345.489
ENSG00000151632	AKR1C2	2.14233	1.03807	0.286181	268.712	31.0173	20.2757	110.036	8.00352	73.0454	153.585	6.64133	114.652
ENSG00000196139	AKR1C3	1.65544	0.77855	0.214636	184.291	14.8056	17.6228	69.1655	8.13056	10.5357	79.7461	9.13772	10.0727
ENSG00000165568	AKR1E2	2.62922	4.01071	6.72525	7.18482	4.13563	4.16883	7.85971	3.51477	5.04247	10.6328	4.23915	6.59135
ENSG00000053371	AKR7A2	27.0713	36.9694	42.2117	62.5079	60.7111	104.789	74.6673	87.4035	112.681	163.627	78.0003	129.367
ENSG00000162482	AKR7A3	0	0.141555	0.357726	1.43696	0.827127	1.89492	1.57194	0.423467	2.70434	0.590712	0.471016	3.99195
ENSG00000142208	AKT1	88.712	125.347	144.45	33.4094	85.6076	84.8925	36.1547	80.7551	86.9615	49.6198	90.1055	61.5966
ENSG00000204673	AKT1S1	10.7117	23.1914	24.8262	16.1658	27.4606	18.0017	13.3615	25.2386	32.1986	15.9492	19.3588	23.4411
ENSG00000105221	AKT2	60.7643	66.2476	79.916	61.7894	46.65	72.765	53.446	48.741	62.1154	50.2105	50.9169	48.5068
ENSG00000117020	AKT3	339.365	120.015	128.066	536.706	169.396	111.99	390.628	106.544	121.329	383.372	117.236	130.481
ENSG00000166971	AKTIP	21.2285	12.8343	14.309	13.2919	19.1066	16.8648	26.723	21.8085	13.4935	25.4006	26.1414	15.55
ENSG00000148218	ALAD	13.4383	15.2407	12.8781	22.6322	30.4383	26.9079	33.0108	35.8676	41.4384	45.4848	48.0908	33.096
ENSG00000023330	ALAS1	34.5694	33.2889	38.9922	41.3127	51.8609	39.2249	46.3723	36.4181	43.4667	64.3876	49.3154	40.6621
ENSG00000170017	ALCAM	1647.16	646.032	541.741	424.263	130.438	169.027	303.385	146.096	135.781	381.6	151.243	149.93
ENSG00000161618	ALDH16A1	5.06369	10.2863	21.1774	3.59241	6.61701	15.1594	2.35791	5.84384	10.6765	2.36285	7.20655	8.12314
ENSG00000059573	ALDH18A1	124.06	153.61	137.653	98.7912	112.158	209.957	156.408	187.68	214.347	243.964	210.921	224.663
ENSG00000165092	ALDH1A1	0	0.0235924	0	0.359241	0.661701	0	0	0.296427	0	2.95356	0.84783	0
ENSG00000184254	ALDH1A3	152.398	55.6782	12.0196	16.5251	5.12819	1.70543	11.0036	2.37141	0.647915	5.31641	1.46015	0.417762
ENSG00000137124	ALDH1B1	66.5096	72.0985	89.5747	14.0104	22.5806	25.2024	12.5755	39.0013	19.3248	23.6285	46.2067	16.5248
ENSG00000144908	ALDH1L1	0.0973787	0	0	1.43696	0	0	0	0.0423467	0.0281702	8.26996	0.0471016	0
ENSG00000136010	ALDH1L2	364.683	106.095	162.909	158.425	104.714	78.0707	249.153	118.867	120.738	269.365	80.3083	108.432
ENSG00000111275	ALDH2	16.8465	23.734	29.4766	38.4388	81.1411	34.6771	35.3687	58.3114	36.9312	46.0755	36.0799	26.9224
ENSG00000072210	ALDH3A2	61.4459	30.9297	34.0555	197.942	167.162	83.187	217.714	111.414	133.104	347.338	106.921	213.383
ENSG00000006534	ALDH3B1	6.81651	6.8654	15.5253	4.31089	5.62446	4.7373	5.5018	7.79179	10.0286	15.9492	11.4457	10.9082
ENSG00000159423	ALDH4A1	1.94757	9.0359	9.44397	1.43696	11.5798	5.30578	2.35791	15.2025	6.39464	4.72569	20.9602	4.40971
ENSG00000112294	ALDH5A1	3.79777	3.20857	1.86018	4.67013	4.13563	1.51594	7.85971	2.92192	1.94375	6.49783	3.43842	2.08881
ENSG00000119711	ALDH6A1	12.3671	8.28095	9.65861	26.9431	41.4391	43.0147	37.7266	40.6951	36.6776	62.0247	43.1922	50.4563
ENSG00000164904	ALDH7A1	11.9776	15.3351	15.74	14.3696	12.4896	8.33765	15.7194	16.5575	25.973	11.8142	22.9856	13.554
ENSG00000143149	ALDH9A1	114.907	66.743	75.6233	58.197	48.7178	49.6469	66.8075	64.7057	55.2137	88.6068	61.1379	67.9095
ENSG00000149925	ALDOA	352.024	834.465	879.792	208.719	609.344	912.783	253.083	714.642	795.64	314.259	786.88	826.518
ENSG00000109107	ALDOC	1.85019	3.68042	2.07481	3.23317	14.1439	28.8028	14.9335	32.0564	34.6494	14.7678	40.5074	47.9033
ENSG00000033011	ALG1	19.281	20.5726	23.3238	17.6028	22.167	25.9604	14.1475	23.1213	24.8461	29.5356	22.232	24.7408
ENSG00000139133	ALG10	16.6518	5.35548	6.29598	4.67013	4.21835	5.87426	9.43165	3.72651	2.39447	9.45139	4.38045	4.36329
ENSG00000175548	ALG10B	28.0451	11.3244	9.8017	26.2246	8.85026	9.6641	29.0809	7.02955	6.62	43.7127	9.51453	10.0727
ENSG00000253710	ALG11	22.0076	13.3769	10.7318	25.5061	21.1744	14.4014	30.6529	21.258	20.4516	30.717	21.6197	27.0153
ENSG00000182858	ALG12	9.93262	8.06861	10.3741	6.46633	8.27127	15.1594	8.64568	9.44331	11.9442	8.86068	8.90221	9.65494
ENSG00000101901	ALG13	48.2024	20.3839	17.3855	59.9932	17.2042	24.8235	47.9442	16.007	15.4091	55.5269	13.2827	16.1535
ENSG00000172339	ALG14	11.3933	11.3008	12.2342	6.46633	3.72207	6.63222	7.85971	5.75915	6.08477	12.9957	5.13408	7.7518
ENSG00000119523	ALG2	62.7119	41.2396	41.4247	134.356	66.2529	78.2602	110.036	67.2889	60.4815	181.348	69.1452	71.4837
ENSG00000214160	ALG3	36.6144	15.9249	23.1807	22.9914	19.7683	26.3394	42.4424	22.2743	23.4658	36.6241	17.6631	21.8629
ENSG00000120697	ALG5	61.3486	32.0621	32.1238	81.5477	40.5292	42.6357	77.0252	42.389	44.3963	135.273	45.5944	44.8398
ENSG00000088035	ALG6	17.1386	12.4804	10.1594	15.8066	11.8279	9.85359	22.7932	10.8831	5.94392	35.4427	9.46743	12.3008
ENSG00000159063	ALG8	41.2886	27.7683	30.6214	43.4681	30.0247	29.5608	42.4424	33.4539	29.4097	69.704	37.54	41.7762
ENSG00000086848	ALG9	19.8652	8.25735	10.231	101.665	10.8354	4.16883	95.1025	21.9356	7.04256	197.298	21.337	9.93344
ENSG00000100601	ALKBH1	14.2173	10.593	12.2342	21.1952	11.9933	10.9905	29.8669	12.0688	8.90179	34.2613	10.645	10.1191
ENSG00000189046	ALKBH2	6.23223	9.34261	9.22934	11.1365	9.26382	18.3807	7.85971	8.59637	13.3527	18.3121	8.19569	11.7902
ENSG00000166199	ALKBH3	27.5582	17.9303	23.0376	25.5061	18.6931	21.6021	29.8669	15.9647	18.0571	28.9449	14.9783	15.6429
ENSG00000160993	ALKBH4	2.53185	7.43162	8.58543	3.23317	6.03803	10.0431	0.785971	6.60608	7.46511	3.54427	6.82974	7.65896
ENSG00000091542	ALKBH5	54.9216	84.0599	90.0039	63.9449	92.7209	101.947	84.0989	114.209	110.737	151.813	118.79	115.534
ENSG00000239382	ALKBH6	1.85019	1.74584	2.00327	2.51469	3.55665	1.32644	0	3.8112	2.53532	11.2235	2.49639	1.85672
ENSG00000125652	ALKBH7	25.5132	20.1715	20.3904	42.0312	11.0008	30.6977	68.3795	13.2122	25.6349	70.8854	13.5182	22.9769
ENSG00000137760	ALKBH8	26.487	19.1099	20.0327	17.962	10.0082	14.9699	11.7896	12.4923	24.9307	22.447	8.05438	31.3785
ENSG00000116127	ALMS1	86.2775	28.4997	53.0866	58.197	28.2877	28.2343	63.6637	19.5642	28.79	51.3919	22.6088	28.5935
ENSG00000108839	ALOX12	1.07117	0.377479	0.715452	0.359241	0.661701	0.378984	4.71583	0.296427	0.591575	0	0.423915	0.417762
ENSG00000012779	ALOX5	0	0.0235924	0	0.359241	0.0827127	0	0.785971	0	0.0281702	4.13498	0	0.046418
ENSG00000073331	ALPK1	15.0937	4.88363	6.65371	27.6615	11.6625	15.5384	28.295	7.79179	15.3246	35.4427	13.0001	15.4572
ENSG00000198796	ALPK2	143.536	86.1596	99.3048	4.31089	8.27127	16.4858	7.85971	36.4181	8.95813	3.54427	54.7792	6.40568
ENSG00000136383	ALPK3	0.292136	0.495441	0.286181	4.67013	1.3234	0.568476	0.785971	0.76224	0.676086	2.95356	0.800728	0.696269
ENSG00000162551	ALPL	12.7566	36.4975	5.72362	0.359241	2.39867	0.189492	0	0.211733	0.0281702	4.72569	0.0471016	0
ENSG00000003393	ALS2	69.8205	61.3167	48.7223	86.9363	79.2387	47.373	62.8777	64.621	39.9736	66.7504	63.1633	35.2777
ENSG00000178038	ALS2CL	0.194757	1.32118	1.50245	0.718482	0.578989	0.189492	4.71583	0.211733	0.169021	3.54427	0.518118	0.23209
ENSG00000155754	ALS2CR11	1.94757	3.79838	5.65207	21.5544	6.61701	18.9492	25.1511	10.3326	16.6204	17.1306	12.7174	14.6681
ENSG00000155749	ALS2CR12	0.779029	0.566219	0.357726	2.87393	1.90239	1.51594	3.92986	1.05867	0.647915	2.95356	0.894931	0.881941
ENSG00000183684	ALYREF	16.457	56.9521	90.0755	7.18482	14.4747	35.2455	3.92986	22.105	22.0573	7.67925	18.0399	18.0102
ENSG00000242110	AMACR	2.04495	2.78391	1.78863	4.31089	2.23324	2.27391	1.57194	2.5408	3.09873	2.95356	2.63769	2.78508
ENSG00000106927	AMBP	0.194757	0.0235924	0	0.359241	0	0	0.785971	0	0	2.95356	0	0.0928359
ENSG00000110497	AMBRA1	24.0525	24.6305	28.6896	59.2747	32.7542	35.814	36.1547	30.2355	32.0859	45.4848	30.7103	26.319
ENSG00000123505	AMD1	310.93	130.466	143.663	245.002	121.588	129.802	329.322	142.708	154.401	409.363	137.772	303.945
ENSG00000139344	AMDHD1	0.681651	0.424664	0	0.718482	1.90239	0.947461	0	1.56683	0.422553	1.18142	1.93117	0.928359
ENSG00000162066	AMDHD2	3.60301	5.47345	7.79843	3.23317	3.22579	3.22137	2.35791	1.9056	3.04239	2.95356	1.93117	2.36732
ENSG00000184675	AMER1	4.0899	3.63324	7.15452	6.46633	2.72952	5.87426	3.92986	2.41376	4.56358	5.31641	4.14494	5.89508
ENSG00000159461	AMFR	212.772	143.206	155.754	384.388	220.512	191.956	341.111	202.205	178.458	522.78	249.168	204.703
ENSG00000181754	AMIGO1	2.53185	2.54798	2.71872	2.51469	6.69973	4.35832	1.57194	4.65813	2.11277	5.31641	6.17032	2.8315
ENSG00000139211	AMIGO2	297.492	364.079	483.861	54.9638	49.9585	264.72	56.5899	39.6788	105.61	80.9275	56.0981	110.103
ENSG00000101935	AMMECR1	83.1614	34.2562	33.2685	39.5165	20.3473	25.3919	44.0144	25.408	18.2825	44.3034	21.0544	18.2887
ENSG00000144233	AMMECR1L	68.5546	56.1028	53.015	58.5562	40.1157	36.0035	68.3795	38.8319	37.0439	51.3919	33.6777	33.8387
ENSG00000151743	AMN1	6.42699	2.24128	2.79026	12.5734	3.14308	5.30578	22.7932	3.8112	5.09881	16.5399	4.33335	7.33404
ENSG00000126016	AMOT	4.28466	1.17962	2.00327	6.82558	1.90239	1.70543	3.92986	1.01632	2.67617	5.90712	0.84783	2.04239
ENSG00000166025	AMOTL1	262.922	190.297	140.515	341.997	376.26	203.325	199.637	303.414	206.685	248.099	280.113	227.262
ENSG00000114019	AMOTL2	98.6446	131.316	114.83	146.211	447.806	79.2077	107.678	225.581	35.0438	101.012	177.291	31.3321
ENSG00000116337	AMPD2	21.7154	52.0685	46.9337	25.8653	48.1388	65.9433	25.937	57.4644	77.9752	51.9826	51.2466	67.3525
ENSG00000133805	AMPD3	8.56932	9.43698	4.00653	85.4993	79.6523	10.6116	25.1511	12.0265	7.91584	12.9957	17.2863	7.28762
ENSG00000078053	AMPH	7.98505	6.81821	10.0163	7.54406	4.79734	1.89492	4.71583	2.28672	3.07056	8.86068	2.16668	2.50657
ENSG00000145020	AMT	1.3633	1.60429	1.28781	6.82558	3.72207	3.03187	3.14388	2.41376	4.42273	6.49783	2.02537	2.73866
ENSG00000240038	AMY2B	0.973787	0.613403	0.14309	2.51469	1.40612	0.378984	3.92986	0.719893	0.929618	12.4049	0.329712	1.62463
ENSG00000174945	AMZ1	1.16854	0.471849	0.858543	2.51469	1.40612	0.757968	6.28777	0.50816	0.788767	2.95356	0.706525	0.46418
ENSG00000196704	AMZ2	40.3148	32.0385	33.3401	71.1297	48.1388	43.3937	84.8849	56.9139	63.1858	157.72	57.935	63.3141
ENSG00000153107	ANAPC1	58.4272	28.83	35.3434	45.6236	25.9718	23.118	23.5791	23.1213	20.1699	18.9028	22.6088	17.8709
ENSG00000164162	ANAPC10	16.457	10.3335	6.58216	24.0691	9.42925	11.3695	35.3687	8.2576	6.28196	37.2148	10.5508	8.12314
ENSG00000141552	ANAPC11	25.2211	45.7221	51.6557	23.7099	27.047	45.6676	25.1511	33.3268	39.7764	51.3919	40.5074	30.8215
ENSG00000129055	ANAPC13	60.8617	41.9945	39.9222	31.9724	41.6872	35.2455	48.7302	35.7829	28.7336	77.9739	38.2465	43.2151
ENSG00000110200	ANAPC15	3.31087	4.19945	6.08135	1.7962	0.827127	2.4634	5.5018	2.15968	2.84519	6.49783	1.55435	2.50657
ENSG00000166295	ANAPC16	46.6444	33.4541	31.7661	205.845	71.96	66.8907	213.784	69.1098	53.6925	277.044	59.1126	62.525
ENSG00000176248	ANAPC2	15.7753	17.5764	14.2375	11.4957	15.2191	10.0431	17.2914	12.8734	16.6204	10.6328	12.2935	11.9758
ENSG00000053900	ANAPC4	61.2512	24.1822	20.9628	62.5079	21.7534	16.2963	61.3057	21.6815	19.4375	47.2569	24.1631	20.099
ENSG00000089053	ANAPC5	210.63	168.356	178.076	186.087	157.485	215.453	237.363	215.163	216.854	316.031	214.642	210.459
ENSG00000196510	ANAPC7	32.6219	30.7645	37.5613	29.817	28.784	30.8872	32.2248	32.6493	29.6633	65.569	31.2284	31.8891
ENSG00000214274	ANG	0.584272	0.990882	1.64554	1.7962	0.496276	0.947461	1.57194	0.804587	1.46485	1.77214	0.989135	2.22806
ENSG00000013523	ANGEL1	9.54311	5.68578	3.72035	15.4474	14.4747	14.0224	9.43165	12.6193	14.7049	21.8563	12.3877	11.6045
ENSG00000174606	ANGEL2	80.7269	29.3254	34.5564	151.24	37.5516	34.6771	123.397	32.9881	33.0155	139.408	34.0074	38.2484
ENSG00000154188	ANGPT1	37.296	9.24824	4.72199	105.258	11.4971	65.3748	42.4424	19.3948	47.9457	33.0799	25.2465	47.7177
ENSG00000091879	ANGPT2	3.2135	3.68042	1.00163	14.7289	4.05292	0.757968	18.8633	8.59637	1.71838	18.9028	23.645	1.57821
ENSG00000116194	ANGPTL1	1.16854	0.377479	0	5.38861	3.80478	0	1.57194	6.60608	1.43668	9.45139	7.25365	2.87791
ENSG00000136859	ANGPTL2	3.50563	3.86916	8.72852	15.0881	4.46648	29.3713	3.92986	1.86325	73.5525	18.3121	2.779	54.5411
ENSG00000132855	ANGPTL3	2.14233	0.613403	0.0715452	3.23317	0.413563	0.947461	4.71583	0.211733	0.112681	2.36285	0.56522	0.185672
ENSG00000167772	ANGPTL4	12.7566	65.5398	37.4897	46.3421	63.3579	548.58	29.0809	120.476	303.45	127.003	111.442	386.894
ENSG00000187151	ANGPTL5	0.486893	0.117962	0	5.02937	0.578989	0.189492	3.14388	0.592853	1.15498	7.08854	0.518118	1.53179
ENSG00000029534	ANK1	13.5356	6.79462	3.0049	24.0691	5.95531	11.3695	14.9335	4.86987	19.1839	14.7678	3.06161	9.79419
ENSG00000145362	ANK2	30.5769	15.8541	12.1627	14.3696	11.6625	3.03187	14.1475	14.1861	2.45081	16.5399	18.982	1.2997
ENSG00000151150	ANK3	11.8802	4.08149	6.08135	7.18482	1.81968	5.49527	7.85971	2.28672	5.04247	9.45139	3.95654	2.04239
ENSG00000151687	ANKAR	14.9963	3.04342	3.43417	53.8861	4.96276	1.32644	91.1726	2.87957	2.61983	44.3034	3.15581	3.15642
ENSG00000166839	ANKDD1A	1.3633	1.10884	1.07318	2.87393	1.57154	2.27391	0.785971	1.18571	1.88741	12.4049	1.78986	1.85672
ENSG00000132623	ANKEF1	0.389515	0.636996	0.786998	0.359241	0.744414	0.378984	0.785971	1.52448	0.845107	2.95356	2.02537	1.2997
ENSG00000185722	ANKFY1	108.09	46.5007	36.0588	99.1505	51.6954	28.9923	117.11	49.1645	59.8899	89.1975	60.2901	43.8186
ENSG00000154122	ANKH	199.724	83.7296	25.0408	1738.37	403.224	458.002	1682.76	447.054	1033.73	1847.16	360.516	1335.68
ENSG00000131503	ANKHD1	3.70039	0.943698	1.35936	5.38861	0.413563	1.70543	4.71583	0.846933	0.873277	6.49783	0.84783	1.16045
ENSG00000001629	ANKIB1	177.911	109.044	102.596	285.596	122.497	140.414	268.016	114.675	152.373	316.031	144.461	172.861
ENSG00000176915	ANKLE2	147.626	169.205	216.496	90.8879	91.4802	138.329	76.2392	88.8857	100.061	118.142	82.8047	84.5271
ENSG00000144504	ANKMY1	4.5768	3.58605	7.44071	3.95165	4.79734	6.06375	6.28777	4.02293	4.70443	10.6328	3.29712	3.89911
ENSG00000106524	ANKMY2	39.0488	30.3163	28.1173	53.5269	15.9635	26.7184	55.018	20.7499	29.2125	93.3324	27.8371	46.2787
ENSG00000164331	ANKRA2	17.5282	15.0048	11.1611	99.8689	41.2736	37.3299	100.604	31.3365	32.3676	100.421	30.7574	38.8518
ENSG00000148677	ANKRD1	235.169	362.899	52.4427	5.38861	18.5276	14.2119	2.35791	19.8606	1.38034	3.54427	88.0801	0.881941
ENSG00000088448	ANKRD10	55.798	30.4107	24.54	208.36	61.2901	44.7201	99.8183	34.5125	36.3114	63.7969	32.5943	31.1
ENSG00000167522	ANKRD11	56.577	56.4331	78.4851	70.4112	76.2611	44.7201	67.5935	45.4803	67.5522	46.6662	37.3987	37.2272
ENSG00000101745	ANKRD12	82.5771	34.1619	27.2587	144.774	30.8518	19.5177	109.25	11.0525	29.7759	115.189	12.6232	25.205
ENSG00000076513	ANKRD13A	190.181	136.176	187.949	51.7307	51.2819	78.0707	44.8004	67.2889	49.4951	45.4848	83.6054	48.6924
ENSG00000198720	ANKRD13B	1.3633	3.35013	4.07808	3.23317	3.47393	3.60035	0	2.11733	3.66213	2.36285	2.63769	1.53179
ENSG00000118454	ANKRD13C	89.5884	53.4369	46.1467	202.253	53.9287	59.5005	235.005	57.1257	47.7767	193.163	53.6488	47.2071
ENSG00000172932	ANKRD13D	11.0038	22.578	22.8945	47.0605	33.7468	43.3937	33.7968	33.835	40.875	43.7127	36.7864	34.21
ENSG00000134461	ANKRD16	3.50563	2.12332	2.93336	3.95165	3.47393	3.41086	4.71583	2.49845	3.6903	4.13498	2.11957	4.17762
ENSG00000132466	ANKRD17	129.806	97.366	85.0673	144.056	133.167	98.3464	110.036	108.111	122.371	119.324	123.03	106.854
ENSG00000180071	ANKRD18A	0	0	0.0715452	0	0	0	0	0.0423467	0.0281702	8.26996	0	0
ENSG00000230453	ANKRD18B	3.01874	0.920105	0.930088	0.718482	0.248138	0.568476	0	0.38112	0.366213	7.08854	0.0942033	0.46418
ENSG00000152766	ANKRD22	0	0	0	14.3696	0.90984	0.189492	7.07374	0.6352	0.253532	7.67925	1.03624	0.649852
ENSG00000089847	ANKRD24	0.292136	0.165147	0	0.359241	1.81968	2.27391	1.57194	2.41376	1.74655	4.72569	2.8261	1.85672
ENSG00000107890	ANKRD26	25.9027	24.0643	16.3839	61.4302	39.8675	23.497	55.018	26.2549	29.7478	40.7591	28.4965	26.7832
ENSG00000105186	ANKRD27	46.6444	32.9115	45.4312	39.8757	31.4308	32.0242	25.1511	28.2876	28.9027	39.5777	29.2972	33.096
ENSG00000206560	ANKRD28	201.574	86.4191	129.926	110.646	24.1521	43.3937	169.77	48.4869	50.1712	151.222	28.0255	65.4029
ENSG00000154065	ANKRD29	1.16854	0.401071	0.286181	1.7962	6.5343	0.378984	10.2176	11.4336	1.18315	17.1306	15.4493	3.43493
ENSG00000164236	ANKRD33B	2.43447	0.542626	1.78863	0.718482	0.330851	0	2.35791	0.169387	0.140851	4.72569	0.188407	0.046418
ENSG00000272031	ANKRD34A	2.04495	1.06166	0.930088	4.31089	1.81968	0.947461	3.92986	1.43979	1.6057	7.08854	1.60146	1.67105
ENSG00000198483	ANKRD35	0.486893	2.5008	1.64554	0	1.24069	1.32644	3.14388	1.22805	0.422553	1.18142	0.989135	0.46418
ENSG00000135976	ANKRD36	19.7679	12.4568	12.9497	24.4284	9.26382	9.85359	22.7932	4.36171	11.3808	24.2192	5.6993	9.74777
ENSG00000196912	ANKRD36B	5.64796	4.64771	4.07808	10.418	4.88005	4.54781	3.92986	1.65152	3.49311	4.13498	2.8732	2.73866
ENSG00000174501	ANKRD36C	17.8203	12.9051	13.0928	28.7393	8.68483	12.8855	9.43165	5.97088	12.902	20.0842	6.12321	10.444
ENSG00000186352	ANKRD37	1.46068	1.84021	2.14636	7.54406	2.31596	2.4634	5.5018	4.61579	2.87336	6.49783	5.22828	3.20284
ENSG00000213337	ANKRD39	3.01874	3.63324	3.57726	3.95165	4.71462	1.89492	10.2176	5.0816	3.29592	14.7678	4.05074	3.01717
ENSG00000154945	ANKRD40	60.7643	52.564	47.0768	47.0605	40.5292	27.4764	48.7302	37.7732	32.2549	51.3919	43.3335	34.7206
ENSG00000137494	ANKRD42	7.69291	15.1463	10.3025	16.5251	27.7087	14.9699	36.9406	29.3039	25.4941	81.5182	25.011	32.1212
ENSG00000065413	ANKRD44	21.1312	18.119	15.883	19.399	14.0612	14.2119	12.5755	9.48565	8.64826	21.2656	12.058	13.6005
ENSG00000186106	ANKRD46	22.6892	10.6638	6.29598	48.8567	16.6252	14.4014	60.5198	15.5836	9.94409	44.3034	17.0037	16.1999
ENSG00000168876	ANKRD49	27.3634	12.9287	11.5188	26.5838	15.7154	9.47461	30.6529	12.6617	9.15533	31.8984	11.116	11.5581
ENSG00000151458	ANKRD50	182.098	75.9677	66.7517	176.028	49.793	50.5944	111.608	46.8778	72.8764	96.286	53.6488	69.0699
ENSG00000139645	ANKRD52	162.915	62.0245	64.9631	95.1988	46.4018	32.4031	103.748	31.5483	47.4668	82.6996	38.0581	49.1102
ENSG00000100124	ANKRD54	13.2435	29.8916	26.114	17.6028	24.7311	22.3601	12.5755	26.6361	25.6913	27.1727	23.6921	25.3906
ENSG00000135299	ANKRD6	2.33709	1.22681	0.786998	2.15544	1.81968	1.89492	0.785971	1.60917	1.52119	5.90712	2.11957	1.0212
ENSG00000157999	ANKRD61	0.779029	0.519034	0.930088	0.718482	1.15798	1.13695	1.57194	0.677547	0.901447	2.95356	0.659423	1.39254
ENSG00000156381	ANKRD9	4.28466	17.6943	25.1124	9.6995	26.4681	19.3282	5.5018	17.0657	15.4655	8.26996	18.4167	13.1827
ENSG00000064999	ANKS1A	11.5881	12.1737	8.29925	15.4474	15.2191	11.938	16.5054	12.704	13.3245	12.4049	14.4602	15.4108
ENSG00000185046	ANKS1B	6.71913	1.72225	0.0715452	7.9033	0.496276	0	12.5755	0.465813	0.0281702	19.4935	0.894931	0.46418
ENSG00000168096	ANKS3	8.76408	12.7871	15.4538	19.0398	14.3093	22.1706	33.0108	14.906	21.8883	26.582	14.1776	20.5167
ENSG00000165138	ANKS6	14.9963	15.5002	21.3205	13.2919	18.4449	21.6021	14.9335	16.6422	17.6909	10.0421	15.1667	17.5924
ENSG00000163516	ANKZF1	17.7229	15.4295	13.379	34.8464	34.2431	20.4651	31.4388	26.7631	28.6491	40.7591	29.8624	25.9012
ENSG00000011426	ANLN	352.706	200.937	366.812	6.46633	1.3234	7.95867	8.64568	3.68416	4.33822	12.9957	4.71016	1.90314
ENSG00000131620	ANO1	0.779029	7.71473	0.0715452	2.15544	0.0827127	0	0	0.296427	0.0845107	3.54427	0.0942033	0.324926
ENSG00000160746	ANO10	64.1725	44.802	46.2182	55.6823	37.7997	48.6995	58.9478	43.8288	45.6639	77.3832	43.3806	49.2959
ENSG00000047617	ANO2	0.0973787	0	0	0	0	0	2.35791	0.0423467	0	12.9957	0	0
ENSG00000134343	ANO3	0.584272	0	0	4.67013	1.65425	0.378984	9.43165	2.15968	0.338043	2.36285	1.41305	0.324926
ENSG00000151572	ANO4	0.0973787	0.0235924	0	1.43696	0.248138	0	2.35791	3.8112	0	9.45139	10.4095	0.046418
ENSG00000171714	ANO5	0.389515	0.0707773	0	0.718482	0.165425	0	1.57194	0.169387	0	7.67925	0.423915	0.371344
ENSG00000177119	ANO6	273.829	184.752	126.349	185.009	110.339	98.5359	120.254	122.085	91.0462	176.032	117.754	120.733
ENSG00000146205	ANO7	0.389515	0.377479	0.429271	0.359241	0.744414	0.947461	0	0.677547	0.591575	4.72569	0.376813	1.11403
ENSG00000074855	ANO8	7.10864	6.95977	3.43417	5.74785	7.196	5.68476	7.07374	5.29333	5.66222	5.90712	4.94567	2.92433
ENSG00000011201	ANOS1	4.96631	25.9045	8.37079	2.15544	3.22579	14.4014	4.71583	4.10763	6.08477	0.590712	6.26452	4.73463
ENSG00000140350	ANP32A	49.371	69.5033	67.8249	28.38	44.0859	39.6038	34.5827	36.3334	51.5515	41.9405	38.4349	42.1011
ENSG00000136938	ANP32B	24.9289	14.4386	22.6798	16.1658	8.93297	3.60035	31.4388	7.6224	15.0147	28.3542	5.27538	12.6721
ENSG00000143401	ANP32E	65.5358	70.565	65.2493	18.6805	20.5127	18.1912	26.723	28.8804	29.1562	35.4427	30.2393	42.8438
ENSG00000166825	ANPEP	128.929	41.1924	207.91	26.5838	8.68483	45.6676	15.7194	3.76885	38.396	22.447	3.10871	21.4915
ENSG00000169604	ANTXR1	194.952	46.5951	44.5011	552.512	330.933	102.136	562.755	305.912	197.642	493.835	345.02	216.122
ENSG00000163297	ANTXR2	200.405	134.902	121.484	300.325	219.85	498.933	199.637	189.586	288.829	267.002	191.327	222.249
ENSG00000135046	ANXA1	1561.37	700.577	775.551	105.976	42.2662	33.1611	136.759	68.9404	27.3533	142.952	169.33	48.7853
ENSG00000109511	ANXA10	22.0076	5.0016	3.07645	155.551	6.03803	148.751	312.031	6.94485	187.529	232.74	9.13772	232.647
ENSG00000122359	ANXA11	89.1015	118.882	162.122	69.6927	105.128	92.8511	79.3831	133.943	76.9047	73.839	90.341	58.4866
ENSG00000182718	ANXA2	982.746	1071.88	1556.04	311.462	112.076	550.854	489.66	428.421	548.193	663.96	582.082	513.986
ENSG00000177721	ANXA2R	1.94757	0.636996	2.00327	5.74785	1.73697	3.03187	4.71583	0.931627	1.94375	8.86068	1.27174	2.92433
ENSG00000138772	ANXA3	1.07117	0.141555	0	1.43696	0.330851	0	0.785971	0.12704	0	7.08854	0.471016	0
ENSG00000196975	ANXA4	35.0563	41.0037	30.4783	35.2056	27.9569	31.0767	31.4388	35.6982	29.8886	78.5647	32.8769	29.986
ENSG00000164111	ANXA5	1238.36	750.664	836.006	396.961	301.984	552.938	566.685	509.176	531.093	910.877	461.361	656.721
ENSG00000197043	ANXA6	449.305	732.073	520.206	127.171	160.959	297.503	144.619	353.51	277.73	182.53	452.647	273.634
ENSG00000138279	ANXA7	226.503	134.265	137.653	349.901	131.679	106.684	462.151	143.513	119.245	620.838	147.193	130.899
ENSG00000264230	ANXA8L1	0.681651	3.63324	8.80007	0.359241	1.15798	7.95867	0	0.6352	1.94375	6.49783	1.78986	0.371344
ENSG00000143412	ANXA9	0.779029	0.542626	0.14309	2.51469	0.90984	0.189492	1.57194	1.35509	1.01413	5.90712	1.17754	1.20687
ENSG00000131480	AOC2	0.389515	0.660588	0.572362	1.43696	1.07526	0.757968	0.785971	0.338773	0.535234	2.36285	0.329712	2.46015
ENSG00000138356	AOX1	20.6443	16.0193	10.8749	77.596	29.1976	9.85359	36.9406	13.5933	11.7752	44.3034	18.1341	13.8326
ENSG00000138660	AP1AR	47.1313	21.3276	25.5417	105.617	32.5061	35.435	65.2356	23.206	22.4517	81.5182	19.6885	26.6439
ENSG00000100280	AP1B1	40.899	71.4143	76.4819	19.399	50.0412	48.889	33.7968	68.4746	67.1297	37.8055	70.1344	51.0598
ENSG00000166747	AP1G1	299.342	129.381	114.472	238.895	120.512	106.684	312.031	135.425	131.611	315.44	140.693	145.845
ENSG00000213983	AP1G2	2.04495	2.76032	1.86018	3.23317	6.78244	5.11629	7.07374	4.4464	7.18341	5.90712	6.26452	4.82747
ENSG00000072958	AP1M1	52.8766	61.3403	83.4218	24.0691	32.4234	35.435	23.5791	36.037	34.3677	34.852	32.7827	31.5178
ENSG00000106367	AP1S1	27.6555	60.6326	53.6589	19.7582	27.2952	41.3093	14.1475	38.4508	33.1845	46.0755	40.3661	32.6318
ENSG00000182287	AP1S2	127.566	34.1854	19.3888	57.8378	35.2356	7.76918	29.8669	23.9682	2.76068	49.6198	21.2428	4.6418
ENSG00000152056	AP1S3	27.8503	3.82198	3.29108	5.74785	1.73697	1.70543	5.5018	2.83723	1.23949	14.7678	3.39132	1.57821
ENSG00000196961	AP2A1	86.4723	102.226	107.89	69.6927	97.1874	69.5436	63.6637	96.1269	94.4266	81.5182	68.3445	80.3959
ENSG00000183020	AP2A2	54.3373	60.3259	81.5616	40.9535	60.2975	45.2886	47.1583	47.8517	48.6218	23.6285	37.2574	38.3877
ENSG00000006125	AP2B1	344.72	172.579	150.245	175.669	97.022	57.0371	208.282	105.359	165.923	214.428	102.587	122.126
ENSG00000161203	AP2M1	306.548	564.756	501.174	161.299	365.921	401.723	232.647	525.056	587.603	389.279	561.64	448.305
ENSG00000042753	AP2S1	58.9141	150.803	169.061	39.8757	122.001	198.967	42.4424	130.385	148.232	85.0625	125.479	135.865
ENSG00000132842	AP3B1	180.93	114.659	107.676	221.292	118.196	102.705	227.932	117.724	125.358	252.825	123.359	148.723
ENSG00000103723	AP3B2	0	0.0943698	0.14309	2.15544	1.57154	0.568476	1.57194	0.88928	0.478894	9.45139	1.36595	0.510598
ENSG00000065000	AP3D1	70.1126	103.005	113.471	87.6548	106.699	127.149	72.3093	101.971	123.639	76.2018	90.9062	104.58
ENSG00000185009	AP3M1	117.244	58.9103	53.1581	102.743	84.6151	44.3412	85.6708	75.6735	49.1007	114.007	73.196	53.1022
ENSG00000070718	AP3M2	75.3711	27.5088	26.0425	51.7307	42.1835	36.193	50.3021	34.0891	23.4658	69.1133	36.9277	22.7912
ENSG00000177879	AP3S1	204.3	91.5151	73.0477	279.489	70.9675	74.2809	316.746	82.0255	48.819	414.68	86.9025	69.1164
ENSG00000157823	AP3S2	13.8278	6.60588	12.0196	28.0208	19.1893	16.6753	26.723	16.854	17.0148	22.447	14.8841	16.3391
ENSG00000134262	AP4B1	13.8278	17.6471	12.6635	10.7772	11.4971	13.8329	14.9335	10.5443	13.7752	12.9957	12.6232	12.0687
ENSG00000081014	AP4E1	153.274	45.8165	50.2963	160.221	40.6946	27.6658	172.128	41.2033	23.3531	165.99	39.6596	34.1172
ENSG00000221838	AP4M1	7.98505	14.0139	13.379	7.9033	8.76754	15.1594	7.85971	7.53771	12.0569	11.2235	8.14858	9.79419
ENSG00000100478	AP4S1	4.96631	9.76727	9.44397	20.836	10.5872	14.2119	16.5054	8.72341	12.6766	20.0842	8.38409	16.0606
ENSG00000254470	AP5B1	5.45321	14.6273	12.5204	8.26254	23.9867	12.8855	7.85971	15.2871	12.7048	14.7678	15.9204	14.2503
ENSG00000053770	AP5M1	89.1015	55.4186	40.3515	103.461	53.3497	46.994	99.0324	59.8782	44.2554	110.463	57.1814	61.8751
ENSG00000125843	AP5S1	12.5618	12.8107	17.314	7.54406	8.51941	13.8329	9.43165	10.7984	12.4231	26.582	11.3986	11.5117
ENSG00000242802	AP5Z1	11.5881	31.8026	27.4018	11.1365	26.3853	16.4858	7.07374	21.258	20.3107	14.1771	23.8805	15.7821
ENSG00000120868	APAF1	85.6932	39.2578	35.9157	68.2558	18.1141	34.1086	80.169	25.1539	30.452	112.235	27.0834	29.986
ENSG00000107282	APBA1	12.1723	9.53135	9.15779	10.7772	7.52685	1.13695	13.3615	9.44331	6.02843	23.6285	9.93845	9.00509
ENSG00000034053	APBA2	9.83525	33.9731	34.0555	1.7962	26.0545	8.90613	0.785971	12.1535	4.02834	2.95356	17.0979	2.36732
ENSG00000011132	APBA3	8.08243	12.3388	13.7367	9.6995	16.6252	16.8648	11.0036	12.4076	16.2261	16.5399	11.9638	11.7437
ENSG00000166313	APBB1	18.4046	31.8026	32.41	33.7686	51.6954	58.3636	23.5791	51.4935	58.6504	47.8476	62.6923	44.7469
ENSG00000077420	APBB1IP	0.973787	0.0707773	2.00327	0.718482	0.165425	1.89492	0	0	2.28179	0	0	1.39254
ENSG00000163697	APBB2	138.862	90.5714	114.687	117.472	113.316	142.498	100.604	108.238	66.6789	90.3789	104.142	47.1607
ENSG00000113108	APBB3	1.94757	6.51151	5.43744	12.9327	8.10584	9.09562	7.07374	7.53771	14.0288	9.45139	6.97104	11.0939
ENSG00000134982	APC	156.488	83.2341	82.277	47.4198	54.5904	83.7555	67.5935	63.4777	93.328	82.6996	64.9061	78.1214
ENSG00000115266	APC2	1.07117	1.62788	2.79026	1.7962	2.23324	3.78984	0	1.39744	3.35226	3.54427	1.55435	1.99597
ENSG00000198768	APCDD1L	101.858	46.3827	104.599	23.7099	9.0984	107.821	25.937	9.95147	140.682	14.1771	4.42755	154.804
ENSG00000164062	APEH	52.974	69.9752	73.0477	54.6046	73.6143	94.7461	48.7302	82.7454	89.525	73.839	89.8699	84.8985
ENSG00000100823	APEX1	48.3972	84.3194	113.113	78.6737	68.8997	101.189	59.7338	62.2496	110.85	55.5269	36.0328	90.4686
ENSG00000169188	APEX2	9.64049	12.5276	20.1042	3.59241	13.3995	15.7278	0.785971	13.2969	12.6203	5.90712	13.2827	13.0899
ENSG00000117362	APH1A	45.3785	72.0749	91.0056	39.1572	42.1835	71.628	50.3021	48.4869	54.284	73.2483	55.2031	43.1223
ENSG00000138613	APH1B	39.0488	15.571	17.1709	35.5648	14.7229	13.8329	43.2284	12.831	15.1838	40.1684	20.1595	17.2211
ENSG00000166181	API5	147.139	78.2325	80.56	76.159	66.501	56.2792	81.741	62.2496	43.9737	98.0581	61.7974	47.9033
ENSG00000149089	APIP	18.5019	12.6455	10.6602	16.5251	5.62446	5.87426	25.1511	8.46933	4.56358	27.1727	8.4783	4.68821
ENSG00000169621	APLF	19.1836	8.65843	7.51225	119.268	13.0686	15.5384	123.397	8.34229	9.57788	105.147	12.8116	9.42285
ENSG00000105290	APLP1	0.973787	4.50616	3.21954	2.51469	5.62446	17.4333	4.71583	6.47904	10.7892	12.9957	11.9638	10.0263
ENSG00000084234	APLP2	282.496	314.157	247.117	507.607	872.288	519.019	428.354	698.678	543.685	506.24	806.286	712.655
ENSG00000101474	APMAP	77.6108	127.729	142.804	62.5079	173.366	204.272	44.0144	167.269	184.233	72.0668	184.827	140.507
ENSG00000084674	APOB	0	0.0235924	0.0715452	0.718482	0	0	0	0.0846933	0.0281702	3.54427	0.235508	0.185672
ENSG00000179750	APOBEC3B	7.01126	1.67506	2.86181	0.359241	0	0	0.785971	0	0.112681	1.18142	0	0
ENSG00000244509	APOBEC3C	13.8278	11.4187	11.5188	12.2142	16.0463	10.801	11.7896	15.5836	7.54962	19.4935	10.5979	5.70941
ENSG00000243811	APOBEC3D	0.194757	0.0235924	0	0.718482	0.165425	0	1.57194	0	0.0281702	2.95356	0.0471016	0
ENSG00000128394	APOBEC3F	0.292136	0.825735	0.429271	2.51469	1.07526	0.189492	2.35791	0.804587	0.845107	9.45139	1.31885	0.603434
ENSG00000239713	APOBEC3G	0.0973787	0.731366	0.357726	0.359241	1.3234	0.947461	1.57194	1.05867	0.647915	7.08854	2.16668	0.371344
ENSG00000130203	APOE	1.55806	2.02895	1.00163	0.359241	2.64681	6.82172	0	0.931627	1.77472	2.36285	1.27174	0.324926
ENSG00000128335	APOL2	14.3147	17.5528	11.2326	14.0104	25.2274	16.8648	14.1475	35.6559	22.3108	17.1306	38.5762	13.5076
ENSG00000128284	APOL3	0.779029	0.259517	0	4.31089	2.89494	0.378984	0.785971	3.00661	0.901447	4.13498	2.49639	0.139254
ENSG00000221963	APOL6	7.3034	4.48256	2.00327	6.82558	30.1074	4.54781	7.85971	25.281	5.60588	17.7214	29.0617	2.73866
ENSG00000178878	APOLD1	24.9289	19.4638	23.5384	39.5165	36.0627	24.4445	29.8669	71.6929	24.2264	56.1176	108.004	21.7236
ENSG00000204444	APOM	0.973787	0.990882	1.21627	0.718482	1.9851	4.35832	0.785971	1.56683	2.81702	2.95356	2.16668	2.04239
ENSG00000184831	APOO	15.2885	9.88523	14.2375	70.7704	14.8056	16.6753	62.8777	8.04587	29.4661	56.7083	8.4783	35.9275
ENSG00000155008	APOOL	42.5545	7.14851	5.65207	33.4094	11.9933	10.4221	36.1547	11.5183	3.88749	56.7083	9.09062	5.89508
ENSG00000256053	APOPT1	8.6667	13.3061	14.2375	11.1365	7.44414	13.075	12.5755	7.74944	9.09899	12.9957	7.91308	10.769
ENSG00000142192	APP	323.687	346.29	258.565	538.143	747.144	259.036	514.025	592.938	348.635	783.874	769.311	349.11
ENSG00000062725	APPBP2	160.188	77.1945	66.3224	210.515	79.156	96.4515	196.493	83.9734	79.0175	246.327	92.225	102.677
ENSG00000157500	APPL1	129.027	58.4149	59.1679	145.133	45.3266	52.1103	120.254	47.0895	40.2553	131.729	41.7792	46.975
ENSG00000136044	APPL2	139.836	60.5618	64.2476	113.161	42.2662	52.2998	73.8813	34.0044	41.3257	77.3832	35.232	37.5521
ENSG00000198931	APRT	19.1836	56.9757	55.7337	8.62178	24.8965	45.2886	25.1511	41.9232	37.889	33.0799	38.3878	40.3836
ENSG00000137074	APTX	23.3709	26.2112	26.8295	23.7099	28.4532	28.4238	23.5791	32.3529	25.0433	29.5356	31.5581	27.3866
ENSG00000178301	AQP11	2.43447	0.613403	0.572362	2.87393	0.992552	2.08441	4.71583	1.48213	1.49302	10.6328	1.13044	2.55299
ENSG00000165272	AQP3	0	0.990882	0.429271	0.718482	0	0.189492	0.785971	0.211733	0.591575	1.77214	0.329712	1.2997
ENSG00000171885	AQP4	0	0	0	0.359241	0	0	0	0	0	3.54427	0	0
ENSG00000161798	AQP5	0	0	0	0	0	0	0	0.0423467	0.0563405	4.13498	0	0
ENSG00000021776	AQR	150.84	62.2369	68.1826	195.068	86.352	63.8588	179.201	74.8266	64.7915	212.066	73.1489	61.086
ENSG00000169083	AR	13.7304	4.57693	2.71872	24.4284	21.8361	4.16883	22.7932	10.5443	3.972	18.3121	7.20655	4.54896
ENSG00000078061	ARAF	25.6106	32.7227	42.0686	25.1469	27.8742	42.0672	24.3651	28.4146	38.6496	23.6285	26.3769	28.9648
ENSG00000186635	ARAP1	15.3858	23.9699	23.6815	24.7876	40.5292	29.7503	25.937	35.3595	37.8608	50.2105	35.4675	33.7923
ENSG00000047365	ARAP2	0.0973787	0.117962	0.214636	0.359241	2.15053	0.947461	2.35791	0.76224	0.197192	9.45139	0.518118	0.185672
ENSG00000120318	ARAP3	6.62175	11.8198	12.0196	17.6028	9.51196	8.33765	16.5054	7.58005	15.3246	16.5399	6.17032	10.3512
ENSG00000198576	ARC	0.0973787	0.212332	0.214636	5.74785	1.15798	2.84238	1.57194	0.296427	2.45081	2.36285	0.0942033	1.2997
ENSG00000095139	ARCN1	356.795	235.028	238.031	276.256	242.596	325.926	305.743	308.58	270.998	515.101	262.592	342.24
ENSG00000109321	AREG	7.3034	6.06326	0.572362	181.057	5.12819	34.6771	178.415	17.8703	135.33	246.327	24.3516	204.657
ENSG00000119682	AREL1	50.0526	54.876	56.163	69.3335	77.5018	67.4592	62.8777	96.7621	71.8904	80.3368	82.5221	69.6269
ENSG00000143761	ARF1	493.515	412.703	445.584	288.47	322.249	347.529	320.676	330.473	354.748	512.147	234.095	336.855
ENSG00000134287	ARF3	38.9515	58.4149	63.8899	32.6909	58.0643	57.2266	45.5863	72.074	55.8052	50.2105	68.9097	55.5159
ENSG00000168374	ARF4	486.309	543.853	395.431	290.985	284.532	403.429	397.701	446.8	291.28	695.858	464.234	383.412
ENSG00000004059	ARF5	42.5545	42.9618	47.4345	39.1572	31.679	42.8252	38.5126	30.6166	40.0017	51.9826	29.9095	31.5642
ENSG00000165527	ARF6	155.416	152.879	182.798	76.159	57.8989	58.932	83.3129	71.9046	61.4393	123.459	67.0256	62.7107
ENSG00000101199	ARFGAP1	31.8428	105.718	102.31	42.0312	66.7491	135.676	36.9406	85.2862	109.808	42.5312	83.0873	87.4979
ENSG00000149182	ARFGAP2	42.165	52.7999	59.2395	48.4975	41.4391	56.2792	68.3795	37.9003	46.9034	58.4805	37.4458	40.8942
ENSG00000242247	ARFGAP3	206.053	120.038	103.383	379.718	99.1725	124.875	288.451	122.297	125.555	395.186	103.718	154.061
ENSG00000066777	ARFGEF1	189.207	72.6411	69.0412	235.303	70.7193	57.2266	205.924	54.3731	60.8477	181.348	65.7068	64.4281
ENSG00000124198	ARFGEF2	131.851	113.999	95.9422	173.154	151.199	118.622	164.268	142.962	113.216	233.331	139.751	132.755
ENSG00000112379	ARFGEF3	0.681651	0	0	3.95165	0.661701	0.189492	0.785971	0.973973	0.140851	11.8142	1.36595	0.278508
ENSG00000164144	ARFIP1	89.2962	54.3334	41.067	82.9846	56.989	57.4161	96.6744	71.1001	48.5937	134.682	70.7938	63.2213
ENSG00000132254	ARFIP2	26.5844	47.5388	44.9304	49.9345	88.2544	126.391	55.8039	115.691	119.442	98.0581	108.616	113.353
ENSG00000101246	ARFRP1	10.5169	39.5645	40.9239	9.6995	25.1447	39.7933	5.5018	22.0203	23.7193	8.86068	22.0907	21.1666
ENSG00000081181	ARG2	9.83525	3.25576	6.0098	26.2246	7.36143	5.49527	13.3615	5.58976	4.22553	17.1306	5.6993	5.89508
ENSG00000134884	ARGLU1	52.0976	65.2331	59.9549	38.798	67.4108	47.5625	17.2914	53.6532	59.411	23.0378	50.6343	52.1274
ENSG00000175220	ARHGAP1	66.0227	65.4926	76.0526	39.1572	48.2215	68.2172	65.2356	59.5394	74.6793	43.7127	54.7792	63.5462
ENSG00000071205	ARHGAP10	70.5022	26.6595	30.1921	168.484	14.5574	19.3282	201.995	25.3233	18.2543	189.028	24.2573	14.5752
ENSG00000198826	ARHGAP11A	147.139	62.4964	105.672	15.8066	4.5492	4.54781	7.85971	3.34539	3.85932	4.72569	4.09784	3.20284
ENSG00000187951	ARHGAP11B	8.95884	3.65683	12.6635	9.6995	0.578989	0.947461	2.35791	0.50816	0.732426	7.67925	0.423915	0.23209
ENSG00000165322	ARHGAP12	91.8281	51.5495	40.9239	468.45	74.7723	44.7201	339.54	47.0471	41.4948	317.803	52.5654	54.6804
ENSG00000140750	ARHGAP17	65.6332	23.1678	22.6798	45.9828	12.3242	10.6116	28.295	12.5346	17.3529	41.3498	11.3044	16.664
ENSG00000146376	ARHGAP18	51.0264	33.1474	33.6263	19.7582	8.76754	24.255	8.64568	10.3749	8.39473	13.5864	11.0218	5.61657
ENSG00000213390	ARHGAP19	14.9963	7.45521	8.87161	4.67013	3.8875	2.84238	3.92986	3.8112	2.87336	14.1771	4.09784	3.43493
ENSG00000137727	ARHGAP20	2.23971	0.18874	0.286181	3.95165	0.992552	2.08441	6.28777	1.10101	2.61983	7.08854	2.30798	4.1312
ENSG00000107863	ARHGAP21	198.458	103.217	110.895	245.361	101.902	72.5755	198.851	98.1596	118.597	196.116	102.682	121.522
ENSG00000128805	ARHGAP22	33.693	103.995	83.5649	1.07772	8.51941	56.4686	5.5018	8.04587	28.2266	11.8142	8.90221	26.2726
ENSG00000275832	ARHGAP23	31.0638	38.9275	54.2313	7.54406	6.36888	9.85359	6.28777	7.32597	9.77507	10.0421	4.89857	8.12314
ENSG00000138639	ARHGAP24	31.5507	50.8181	27.0441	31.6132	33.7468	17.2438	22.7932	33.2421	12.6484	25.9913	33.7719	15.0394
ENSG00000163219	ARHGAP25	0.584272	0.0943698	0	1.43696	0.413563	0	0.785971	0.0846933	0.0281702	2.95356	0.0942033	0
ENSG00000145819	ARHGAP26	11.0038	2.92546	6.36753	46.7013	7.36143	4.54781	44.0144	6.52139	6.56366	36.0334	6.17032	5.24523
ENSG00000159314	ARHGAP27	0	0.731366	0.786998	2.15544	1.07526	0.568476	0	0.592853	0.281702	1.77214	0.612321	0.603434
ENSG00000088756	ARHGAP28	14.6068	2.47721	1.71709	20.836	3.80478	8.14816	12.5755	2.58315	8.90179	14.7678	3.81523	8.58732
ENSG00000137962	ARHGAP29	476.376	111.781	101.737	571.193	101.571	45.0991	403.989	84.3969	54.0587	512.738	117.754	70.5089
ENSG00000186517	ARHGAP30	0.389515	0.259517	0.357726	5.38861	0.827127	0.947461	2.35791	0.50816	0.535234	9.45139	0.423915	1.11403
ENSG00000031081	ARHGAP31	97.0865	116.523	92.5796	95.1988	24.6484	38.6564	58.1619	31.887	23.8602	56.7083	37.0219	20.5167
ENSG00000134909	ARHGAP32	35.5432	7.76191	12.5204	103.102	10.5872	10.6116	65.2356	5.37803	10.2821	48.4384	6.35872	7.2412
ENSG00000004777	ARHGAP33	1.3633	1.29758	0.715452	0.718482	0	0.757968	2.35791	0.169387	1.01413	4.13498	0.141305	0.603434
ENSG00000160007	ARHGAP35	315.215	148.562	185.875	204.408	206.285	145.53	262.514	230.705	223.39	226.243	191.704	169.751
ENSG00000147799	ARHGAP39	1.07117	2.78391	2.79026	0.359241	2.31596	4.35832	0.785971	1.65152	3.54945	2.95356	2.02537	2.97075
ENSG00000089820	ARHGAP4	0.0973787	0.0707773	0.14309	0.718482	0.330851	0.757968	0	0.169387	1.07047	2.95356	0.376813	0.928359
ENSG00000165895	ARHGAP42	21.8128	13.8016	11.8765	7.54406	11.5798	15.5384	7.07374	8.2576	12.0005	10.0421	11.587	9.23718
ENSG00000006740	ARHGAP44	2.23971	2.59517	1.78863	2.51469	5.12819	2.84238	9.43165	2.96427	4.81711	3.54427	3.15581	4.17762
ENSG00000100852	ARHGAP5	247.147	101.801	81.0608	488.567	174.193	143.635	499.878	181.583	138.598	564.72	228.961	186.182
ENSG00000047648	ARHGAP6	4.38204	1.2504	0.214636	33.7686	14.2266	3.78984	27.509	5.12395	7.15524	47.8476	5.27538	9.14434
ENSG00000123329	ARHGAP9	0.486893	0.0943698	0.14309	0	0.248138	0.189492	1.57194	0.12704	0.281702	8.86068	0.235508	0.139254
ENSG00000141522	ARHGDIA	65.9254	67.8047	113.757	10.7772	15.3018	27.4764	15.7194	15.7953	31.6915	26.582	13.5182	26.7832
ENSG00000111348	ARHGDIB	6.03748	9.43698	14.7383	1.43696	2.56409	1.89492	0	3.09131	1.01413	7.08854	2.44929	0.881941
ENSG00000076928	ARHGEF1	17.7229	47.0197	58.6671	12.5734	21.1744	27.6658	19.6493	22.0626	34.3395	15.9492	17.616	24.2766
ENSG00000104728	ARHGEF10	63.783	48.5061	51.7272	26.2246	21.2572	25.013	19.6493	22.5284	23.8038	33.6706	21.761	24.9729
ENSG00000074964	ARHGEF10L	10.7117	15.6654	25.9709	11.4957	13.3167	9.28511	11.0036	11.3066	11.4371	12.9957	9.98555	12.2543
ENSG00000132694	ARHGEF11	36.9065	36.6391	36.8458	39.8757	57.2372	26.1499	32.2248	38.2814	30.5647	28.3542	38.8118	30.4502
ENSG00000196914	ARHGEF12	382.309	248.452	241.322	865.411	445.16	284.996	691.655	388.319	331.676	605.479	372.103	313.228
ENSG00000130762	ARHGEF16	0.0973787	0.330294	0.0715452	0	0	0.189492	3.14388	0.338773	0.0563405	1.18142	0.0942033	0.046418
ENSG00000110237	ARHGEF17	62.8092	45.9345	42.3548	20.1175	18.6931	21.2231	34.5827	21.131	24.7898	21.8563	35.1378	16.0142
ENSG00000104880	ARHGEF18	1.3633	2.94905	3.72035	1.43696	3.22579	0.947461	0.785971	2.20203	2.30996	1.18142	2.11957	1.90314
ENSG00000142632	ARHGEF19	5.06369	7.4788	13.1643	2.51469	3.8875	9.47461	2.35791	4.82752	5.83124	2.36285	3.81523	3.85269
ENSG00000116584	ARHGEF2	124.839	144.622	161.692	172.076	192.803	93.9881	112.394	112.896	72.2848	90.3789	77.6706	49.0174
ENSG00000240771	ARHGEF25	2.04495	4.45897	6.65371	2.15544	4.46648	7.95867	3.14388	3.64181	9.69056	5.31641	7.30076	6.86986
ENSG00000114790	ARHGEF26	3.79777	1.69866	1.21627	10.7772	6.86515	1.89492	4.71583	4.10763	0.422553	6.49783	2.35508	0.742687
ENSG00000214944	ARHGEF28	40.899	16.326	27.3303	121.423	85.0286	25.9604	147.763	62.6731	53.9178	207.931	96.7468	106.622
ENSG00000163947	ARHGEF3	3.2135	2.28847	1.78863	58.9155	20.8436	27.8553	44.0144	19.7759	54.932	64.9783	18.9349	35.4169
ENSG00000183111	ARHGEF37	0.389515	0.589811	0.214636	4.31089	2.15053	1.32644	0.785971	2.28672	0.732426	5.31641	3.62683	0.371344
ENSG00000137135	ARHGEF39	6.03748	2.40643	4.79353	1.07772	0.413563	0.189492	2.35791	0.38112	0.563405	8.26996	0.56522	0.557016
ENSG00000136002	ARHGEF4	2.04495	4.34101	2.93336	0.718482	1.07526	1.13695	0.785971	2.24437	1.85924	3.54427	1.78986	1.06761
ENSG00000165801	ARHGEF40	51.0264	99.3478	101.237	42.0312	39.1231	106.874	36.9406	34.2161	92.5392	50.8012	32.453	64.6602
ENSG00000050327	ARHGEF5	1.16854	0.943698	1.07318	2.51469	0.330851	0.189492	0.785971	0.550507	0.169021	1.77214	0.28261	0.278508
ENSG00000129675	ARHGEF6	23.0787	11.749	16.3123	22.9914	12.0761	9.47461	18.0773	8.76576	13.2118	13.5864	6.64133	12.3472
ENSG00000102606	ARHGEF7	75.2737	48.1994	32.1238	66.1003	44.9957	18.7597	34.5827	32.9881	30.7619	56.1176	32.5943	24.5551
ENSG00000131089	ARHGEF9	26.7791	24.9844	23.1807	23.7099	13.6476	16.6753	18.0773	19.0137	25.6349	46.0755	20.3479	22.3735
ENSG00000117713	ARID1A	87.2513	20.9265	25.0408	62.8671	17.5351	15.3489	40.8705	9.82443	14.395	50.8012	12.6703	11.6973
ENSG00000049618	ARID1B	89.0041	26.7538	36.5596	104.898	27.7915	25.2024	69.9514	15.7106	22.0573	59.0712	13.3769	17.6388
ENSG00000189079	ARID2	94.4573	32.534	33.197	153.037	44.9957	39.7933	118.682	35.8676	40.5088	119.324	34.0074	45.536
ENSG00000116017	ARID3A	3.50563	8.84716	9.22934	9.34026	10.5872	12.5065	1.57194	6.352	11.5216	7.08854	9.89135	13.6469
ENSG00000179361	ARID3B	2.04495	1.41555	3.29108	7.9033	4.05292	4.54781	5.5018	1.52448	4.64809	4.72569	1.41305	6.82344
ENSG00000032219	ARID4A	13.8278	13.8016	7.44071	26.5838	19.9338	7.76918	23.5791	14.7366	24.0574	31.8984	15.2138	22.6055
ENSG00000054267	ARID4B	45.8654	47.9398	33.4832	72.5666	89.9087	61.0165	69.1655	73.5985	79.9471	59.6619	72.9605	74.5008
ENSG00000196843	ARID5A	2.7266	5.99248	7.72689	1.7962	3.72207	5.87426	2.35791	1.69387	3.6903	0.590712	1.74276	3.06359
ENSG00000150347	ARID5B	187.259	63.8883	50.0101	121.064	35.8973	21.2231	80.169	37.1804	29.6069	80.3368	40.1306	27.433
ENSG00000166233	ARIH1	168.757	61.8122	56.3777	333.735	149.627	75.9863	283.736	106.375	79.8344	294.765	109.323	88.9832
ENSG00000177479	ARIH2	66.8991	57.8958	62.5305	76.159	77.7499	86.9769	76.2392	79.4847	74.1722	82.6996	77.0112	73.6189
ENSG00000221883	ARIH2OS	1.3633	0.566219	0.786998	9.6995	2.97766	2.08441	4.71583	1.73621	2.59166	7.67925	2.11957	2.41373
ENSG00000120805	ARL1	185.701	95.8797	82.6348	280.208	105.624	124.117	440.144	143.047	120.118	623.792	134.993	188.086
ENSG00000175414	ARL10	109.356	14.4622	11.0895	103.821	9.34653	24.8235	58.1619	6.26731	11.3808	49.6198	8.94931	11.6973
ENSG00000169379	ARL13B	31.0638	16.9866	13.9513	40.5942	16.9561	19.7072	48.7302	22.9095	18.5924	50.2105	20.7247	21.5844
ENSG00000152219	ARL14EP	50.15	30.8825	19.1741	47.0605	34.4912	31.2662	47.9442	34.5972	23.8602	49.6198	40.0364	29.0576
ENSG00000185305	ARL15	37.3934	7.29006	3.64881	38.4388	7.11329	4.35832	25.937	4.74283	3.43677	30.1263	8.24279	4.17762
ENSG00000214087	ARL16	27.8503	18.3313	22.8229	19.0398	15.3018	25.7709	18.0773	19.3101	23.9447	32.4891	22.0907	23.0697
ENSG00000213465	ARL2	6.32961	21.6107	27.1156	8.98102	15.55	32.9716	10.2176	17.2774	27.7195	15.3585	16.1088	19.7276
ENSG00000102931	ARL2BP	1.75282	2.26487	1.78863	1.43696	1.07526	0.757968	1.57194	2.15968	1.09864	2.36285	1.88407	1.2997
ENSG00000138175	ARL3	38.562	32.3688	24.54	78.3145	28.2877	25.013	177.629	40.5258	37.1284	137.045	33.348	36.0668
ENSG00000122644	ARL4A	14.7042	10.593	14.5952	61.7894	16.708	14.9699	33.0108	12.4923	10.5075	67.9318	13.8479	17.4996
ENSG00000188042	ARL4C	68.8467	53.8615	34.3417	6.82558	11.2489	56.6581	9.43165	19.0137	44.2554	11.2235	24.9639	33.0032
ENSG00000175906	ARL4D	10.809	7.57317	9.73015	8.98102	7.11329	7.76918	5.5018	7.02955	10.9301	15.3585	7.77177	10.3976
ENSG00000162980	ARL5A	101.858	65.0444	48.293	111.724	78.1635	66.1327	126.541	115.733	40.1989	164.809	116.153	70.5089
ENSG00000165997	ARL5B	121.042	62.52	40.7808	287.752	75.1031	56.6581	246.795	75.5888	37.8326	271.137	67.7793	66.7026
ENSG00000113966	ARL6	27.0713	15.2879	7.15452	108.85	25.1447	17.4333	148.549	31.0401	17.9444	156.539	32.6414	33.2353
ENSG00000170540	ARL6IP1	179.469	117.302	178.505	289.548	115.632	94.3671	251.511	118.74	99.3001	345.566	128.493	136.469
ENSG00000144746	ARL6IP5	230.787	151.463	112.898	168.125	101.985	128.855	183.917	159.139	95.1027	326.664	131.79	127
ENSG00000177917	ARL6IP6	41.5807	19.275	27.6165	40.9535	8.51941	21.4126	37.7266	12.4076	17.2965	38.987	12.7174	18.3815
ENSG00000143862	ARL8A	17.236	20.7142	24.2538	14.3696	22.6633	17.0543	27.509	20.4534	16.2542	38.3963	18.9349	15.0394
ENSG00000134108	ARL8B	200.211	82.1489	73.4054	386.902	132.754	88.3033	484.944	135.34	85.0459	695.268	142.953	109.268
ENSG00000104442	ARMC1	229.716	75.6845	68.9696	350.619	69.8922	67.0802	260.156	73.3868	43.0159	370.967	68.2974	60.0648
ENSG00000170632	ARMC10	31.7454	18.1426	12.5204	51.7307	22.4151	35.814	42.4424	21.0886	22.7334	65.569	21.9965	26.3654
ENSG00000118690	ARMC2	2.7266	2.5008	1.00163	15.4474	3.72207	3.41086	21.2212	4.23467	3.23958	15.9492	3.86234	4.22403
ENSG00000169126	ARMC4	0.292136	0.117962	0.286181	1.07772	0.248138	0	0	0.169387	0.140851	2.95356	0.235508	0
ENSG00000140691	ARMC5	1.94757	6.51151	7.79843	2.15544	2.31596	2.84238	4.71583	3.00661	4.70443	4.72569	3.06161	4.50254
ENSG00000105676	ARMC6	24.0525	40.3667	45.002	5.74785	6.61701	15.9173	5.5018	12.2805	13.4372	12.9957	14.5544	13.1827
ENSG00000125449	ARMC7	3.79777	3.20857	4.5789	2.15544	5.37632	5.87426	0.785971	3.26069	5.7749	4.72569	3.86234	4.27045
ENSG00000114098	ARMC8	114.225	48.105	43.2133	109.568	32.5888	34.2981	88.8147	35.1054	31.5225	105.737	37.3045	32.6782
ENSG00000135931	ARMC9	24.6368	26.801	19.5319	52.4492	35.3183	26.7184	66.8075	33.2845	25.8884	41.9405	33.0183	28.5935
ENSG00000126947	ARMCX1	29.8953	31.8026	18.3156	29.4577	17.6178	22.1706	19.6493	12.7887	18.8177	24.8099	20.0182	28.6399
ENSG00000184867	ARMCX2	148.6	145.872	96.8723	573.348	812.9	364.204	516.383	549.194	318.831	630.289	503.941	365.449
ENSG00000102401	ARMCX3	149.379	118.788	47.8638	454.799	425.722	145.34	437	362.191	171.585	401.093	360.704	269.456
ENSG00000196440	ARMCX4	18.3072	9.69649	5.2228	17.2436	10.0909	5.87426	22.7932	5.12395	13.5499	25.9913	5.46379	10.0263
ENSG00000125962	ARMCX5	17.9177	11.867	8.01307	30.8947	10.5045	8.14816	37.7266	13.2122	12.085	49.0291	12.7174	12.2079
ENSG00000198960	ARMCX6	20.3521	11.7254	10.5172	107.413	37.5516	22.1706	88.8147	26.1279	25.7758	154.176	24.3044	24.2766
ENSG00000146476	ARMT1	76.637	58.1554	42.2117	70.4112	44.5821	39.0354	62.8777	48.4446	26.2828	82.1089	49.8335	38.9911
ENSG00000143437	ARNT	30.1874	33.4069	31.5515	35.5648	40.2811	39.9828	35.3687	44.7181	50.2275	63.7969	47.8082	46.4644
ENSG00000172379	ARNT2	21.1312	12.2917	13.9513	18.6805	10.2564	8.14816	13.3615	4.95456	3.60579	10.6328	4.23915	1.39254
ENSG00000133794	ARNTL	23.663	23.4745	12.0196	47.0605	29.942	32.5926	36.9406	32.1835	29.9731	49.6198	28.6849	30.9144
ENSG00000029153	ARNTL2	243.836	84.0127	115.402	107.772	47.0635	27.2869	105.32	50.1808	20.3389	106.328	49.4096	26.5511
ENSG00000241685	ARPC1A	176.548	135.704	166.557	161.299	86.8483	115.401	176.843	120.942	90.5955	256.96	105.696	79.2819
ENSG00000130429	ARPC1B	55.798	111.403	130.427	45.9828	84.2842	104.789	54.232	87.1071	93.0744	113.417	79.0837	85.734
ENSG00000163466	ARPC2	603.942	542.886	456.459	313.617	194.871	237.434	389.056	267.292	229.334	690.542	285.342	236.824
ENSG00000111229	ARPC3	155.416	113.834	120.411	108.131	58.8914	103.652	174.486	79.527	90.2574	217.382	85.1127	99.3344
ENSG00000241553	ARPC4	46.4496	118.623	122.557	74.0036	52.688	82.6186	74.6673	66.9077	67.4395	154.766	69.2865	59.6007
ENSG00000162704	ARPC5	1457.47	471.613	441.291	266.197	135.07	190.061	363.905	185.732	126.822	389.87	190.102	166.037
ENSG00000136950	ARPC5L	18.9888	37.1109	38.7775	7.9033	24.5657	16.1068	6.28777	22.1897	23.4376	8.86068	22.4675	23.4875
ENSG00000242498	ARPIN	19.9626	12.4568	23.1807	15.0881	14.4747	18.9492	16.5054	12.1111	18.2261	20.6749	11.8696	18.4744
ENSG00000128989	ARPP19	383.38	157.503	161.263	228.836	124.152	116.159	201.995	137.288	70.0875	369.786	143.048	100.82
ENSG00000137486	ARRB1	3.79777	5.94529	2.57563	10.7772	7.77499	1.32644	3.14388	7.19893	1.88741	17.1306	7.06525	3.85269
ENSG00000141480	ARRB2	1.65544	2.43002	3.72035	3.23317	7.11329	4.35832	7.07374	6.81781	5.296	5.90712	8.5725	4.78105
ENSG00000197070	ARRDC1	4.67418	10.3335	12.8066	7.18482	13.234	14.2119	3.92986	9.95147	9.09899	7.67925	8.05438	8.86583
ENSG00000105643	ARRDC2	4.0899	8.68202	6.72525	18.3213	27.3779	6.82172	11.0036	8.80811	7.63413	4.13498	6.73554	5.75583
ENSG00000113369	ARRDC3	105.266	19.9828	28.3319	2174.84	182.712	289.165	1821.09	148.086	434.864	2199.81	323.965	610.628
ENSG00000140450	ARRDC4	17.1386	10.593	3.64881	27.6615	33.6641	11.3695	34.5827	26.5937	9.60605	50.2105	30.8045	11.883
ENSG00000100299	ARSA	3.01874	15.1228	12.5204	9.34026	19.4375	17.4333	12.5755	18.9713	23.4658	7.08854	23.0327	18.5672
ENSG00000113273	ARSB	103.514	66.6015	47.8638	67.8965	150.868	62.3429	54.232	155.285	74.4821	102.784	181.388	54.6339
ENSG00000006756	ARSD	8.6667	12.4568	10.0879	10.418	18.7758	12.5065	6.28777	16.4305	15.3809	8.86068	22.1378	13.4612
ENSG00000157399	ARSE	1.65544	0.754958	0.786998	5.38861	1.81968	3.03187	10.2176	2.83723	5.35234	14.7678	4.80437	8.07673
ENSG00000141337	ARSG	3.31087	3.98712	3.14799	81.1884	30.2728	14.0224	112.394	24.1376	40.2553	105.147	29.203	52.1738
ENSG00000183876	ARSI	6.32961	10.5458	10.9464	0.718482	1.65425	7.2007	4.71583	6.73312	11.8315	2.95356	4.85147	6.63777
ENSG00000180801	ARSJ	170.218	154.743	143.734	38.4388	14.7229	21.9811	12.5755	14.1861	19.1276	17.1306	16.4385	15.3643
ENSG00000164291	ARSK	29.2136	14.7925	8.37079	54.2454	47.3944	25.5814	35.3687	63.5623	27.3533	48.4384	63.9169	31.6106
ENSG00000173409	ARV1	20.839	13.2354	10.8033	30.1762	21.7534	25.7709	47.1583	27.5677	22.3672	66.7504	27.6958	22.7912
ENSG00000099889	ARVCF	1.75282	4.88363	3.86344	1.43696	2.89494	1.32644	0.785971	1.48213	0.873277	0.590712	1.64856	0.557016
ENSG00000104763	ASAH1	80.7269	56.3859	39.7076	153.396	175.02	93.6091	190.205	150.966	106.709	258.732	234.236	157.682
ENSG00000188611	ASAH2	2.82398	1.84021	1.574	2.87393	2.39867	2.08441	4.71583	1.9056	1.18315	2.36285	1.88407	1.2997
ENSG00000204147	ASAH2B	21.4233	4.38819	4.36426	16.8843	4.30106	2.08441	12.5755	4.31936	4.33822	17.7214	4.14494	4.36329
ENSG00000153317	ASAP1	176.158	32.9586	36.9889	251.469	48.1388	32.2137	233.433	29.7697	29.8323	205.568	35.5146	23.209
ENSG00000151693	ASAP2	68.8467	59.5237	76.7681	92.6841	55.5829	32.9716	93.5306	51.917	37.072	114.007	36.4096	29.2433
ENSG00000088280	ASAP3	11.7828	11.112	14.953	25.8653	13.5649	17.2438	13.3615	10.3326	14.6767	37.2148	12.3406	10.444
ENSG00000065802	ASB1	110.622	85.499	109.75	47.779	49.793	65.1853	50.3021	38.7895	58.3969	34.2613	41.2139	46.5572
ENSG00000196372	ASB13	3.70039	4.86004	4.86508	8.26254	14.3093	7.39019	7.85971	9.01984	10.8174	5.90712	9.27902	9.46927
ENSG00000115239	ASB3	2.92136	2.1705	1.86018	17.962	4.71462	4.16883	13.3615	4.19232	3.49311	26.582	3.57973	5.05956
ENSG00000148331	ASB6	12.854	21.8702	27.0441	18.3213	21.009	24.4445	15.7194	20.0723	21.4094	20.0842	20.9602	22.9305
ENSG00000183475	ASB7	26.5844	18.638	15.8115	29.817	24.8965	21.9811	26.723	21.5121	19.2403	34.852	22.5617	21.0273
ENSG00000177981	ASB8	31.0638	17.8595	17.0278	24.0691	14.8883	20.4651	15.7194	18.2091	19.7473	36.0334	18.4167	21.6772
ENSG00000138303	ASCC1	28.8241	19.2042	19.1741	94.4803	32.3407	29.7503	86.4568	34.3008	34.255	118.142	34.29	34.8599
ENSG00000100325	ASCC2	26.0001	33.8316	36.6312	14.3696	24.7311	21.2231	18.0773	31.8447	29.9731	31.8984	31.3697	27.3866
ENSG00000112249	ASCC3	394.676	241.209	180.652	492.519	238.047	231.749	578.475	363.927	274.744	562.948	388.73	317.36
ENSG00000111875	ASF1A	59.6931	26.5651	41.4247	105.976	41.1909	52.6788	133.615	43.8288	43.2976	215.019	37.9168	49.0638
ENSG00000105011	ASF1B	24.3447	13.9195	34.3417	0.359241	0.413563	0.947461	2.35791	0.423467	1.46485	0	0.471016	0.928359
ENSG00000116539	ASH1L	132.143	59.0283	63.246	309.666	111.249	86.2189	324.606	81.8561	89.1588	284.723	84.6888	104.951
ENSG00000129691	ASH2L	48.592	23.0734	27.1872	34.1279	14.971	10.2326	21.2212	14.8637	18.5078	51.9826	14.366	13.9718
ENSG00000110881	ASIC1	0.779029	1.81662	2.00327	3.59241	0.827127	1.51594	3.14388	1.43979	1.69021	2.95356	1.36595	1.25329
ENSG00000126522	ASL	18.7941	23.4981	29.1905	4.31089	7.196	13.6434	13.3615	9.82443	12.3386	23.0378	11.0689	12.1151
ENSG00000198356	ASNA1	34.3747	51.7146	65.0346	56.76	49.5449	63.2904	54.232	53.992	62.6788	115.189	51.0582	51.0598
ENSG00000070669	ASNS	345.305	116.735	264.932	161.299	169.975	99.1044	219.286	149.06	82.5388	241.01	64.8119	57.4654
ENSG00000138381	ASNSD1	152.495	75.7081	80.0591	206.923	99.5034	65.1853	177.629	92.7815	60.1434	197.298	90.4352	84.0629
ENSG00000198363	ASPH	856.251	589.386	364.809	479.586	475.019	378.795	382.768	568.843	373.847	474.932	606.481	491.102
ENSG00000174939	ASPHD1	1.85019	6.2284	2.28945	5.74785	4.46648	3.41086	4.71583	4.27701	6.02843	7.67925	4.23915	6.03434
ENSG00000128203	ASPHD2	1.55806	5.3083	5.72362	3.23317	7.52685	7.76918	2.35791	4.65813	3.77481	1.18142	4.28625	2.87791
ENSG00000066279	ASPM	196.315	100.575	194.532	12.2142	1.3234	4.35832	11.0036	1.82091	4.4509	4.72569	1.17754	1.06761
ENSG00000106819	ASPN	2.7266	1.98176	0.14309	1.07772	0	0.378984	0	0.0846933	0.0281702	0.590712	0.0471016	0.139254
ENSG00000169696	ASPSCR1	7.88767	14.1319	15.096	3.23317	9.0984	15.3489	10.2176	8.59637	12.7048	10.6328	8.4783	9.14434
ENSG00000162174	ASRGL1	0.389515	0.589811	0	0.718482	1.65425	0.757968	0	0.973973	0.619745	1.18142	1.08334	0.649852
ENSG00000130707	ASS1	24.3447	6.15763	5.50898	57.4785	14.8883	19.7072	39.2986	11.6453	54.0587	75.0204	14.8841	39.1303
ENSG00000034533	ASTE1	17.0413	6.18122	8.37079	17.6028	6.5343	7.39019	14.1475	7.07189	10.3103	28.9449	6.50003	8.35523
ENSG00000148219	ASTN2	1.55806	3.4445	1.93172	5.38861	7.03058	5.87426	14.1475	7.79179	4.95796	8.26996	6.73554	7.10195
ENSG00000064102	ASUN	89.491	55.4422	49.2947	52.0899	36.6417	38.8459	71.5234	57.5491	37.5227	69.1133	55.4857	37.8771
ENSG00000171456	ASXL1	117.341	47.2085	58.3094	211.952	47.2289	47.9415	158.766	32.6493	45.6358	87.4253	31.7465	31.8427
ENSG00000143970	ASXL2	111.304	30.0332	24.6831	146.57	46.5672	18.1912	113.18	26.4667	28.1984	112.235	22.4675	26.876
ENSG00000141431	ASXL3	1.46068	0.259517	0	5.02937	0.413563	0	3.14388	0.38112	0.0281702	3.54427	0.235508	0
ENSG00000138138	ATAD1	112.764	64.1007	53.9451	178.183	104.549	87.3559	141.475	106.163	78.1442	196.707	121.616	93.068
ENSG00000156802	ATAD2	164.862	64.6669	109.393	38.4388	25.3101	14.5909	31.4388	24.307	13.5217	23.6285	29.5798	14.2967
ENSG00000119778	ATAD2B	45.2811	25.1259	21.9644	109.928	24.0694	21.0336	80.955	21.5545	23.8602	81.5182	25.3878	22.6984
ENSG00000197785	ATAD3A	12.2697	35.6718	53.6589	3.95165	12.0761	29.3713	7.07374	13.4239	22.8179	2.95356	13.5182	20.9345
ENSG00000160072	ATAD3B	19.6705	38.2669	45.6459	38.0795	14.0612	24.255	77.8111	13.3815	21.9728	101.602	14.0834	22.4199
ENSG00000176208	ATAD5	32.2323	10.4986	20.0327	11.8549	2.23324	2.27391	11.7896	1.48213	2.0846	5.31641	1.69566	1.71746
ENSG00000137343	ATAT1	8.56932	4.43538	4.79353	11.1365	3.39122	5.87426	7.07374	3.13365	8.39473	14.7678	2.9203	6.22001
ENSG00000167654	ATCAY	0	0.0235924	0	0.718482	0.165425	0	0	0.0423467	0	3.54427	0.0471016	0
ENSG00000107669	ATE1	77.6108	38.8567	33.984	92.6841	43.5069	39.7933	81.741	37.1804	31.8042	138.227	34.5726	42.2403
ENSG00000123268	ATF1	25.0263	19.8176	19.2457	30.8947	11.4971	17.2438	29.8669	11.2219	16.2542	31.3077	12.1522	15.1323
ENSG00000115966	ATF2	99.3262	60.8449	57.6655	156.27	47.9734	66.3222	89.6007	56.4905	49.3542	182.53	57.2285	61.7359
ENSG00000162772	ATF3	23.5656	12.8107	8.58543	19.399	3.39122	2.27391	3.92986	2.03264	1.6057	10.6328	2.07247	0.696269
ENSG00000128272	ATF4	148.308	227.974	400.796	205.845	594.539	509.165	139.117	375.446	421.201	249.28	294.008	301.763
ENSG00000169136	ATF5	3.40825	3.72761	4.79353	1.43696	4.21835	2.65289	2.35791	3.47243	3.15507	1.77214	2.9674	1.53179
ENSG00000118217	ATF6	125.911	66.6958	60.5273	151.959	102.812	58.3636	145.405	101.081	56.7067	206.749	108.051	64.9852
ENSG00000213676	ATF6B	14.1199	23.097	15.5969	17.2436	23.9867	18.7597	13.3615	25.2386	34.7057	21.8563	25.7175	22.6055
ENSG00000170653	ATF7	28.7267	4.27023	4.72199	22.6322	4.96276	2.84238	20.4352	3.47243	3.29592	28.9449	3.90944	3.01717
ENSG00000171681	ATF7IP	87.8356	44.0235	31.4084	139.026	77.6672	46.4256	85.6708	55.1354	46.5936	109.282	53.3662	47.2535
ENSG00000166669	ATF7IP2	3.2135	2.94905	1.93172	23.7099	4.21835	4.54781	15.7194	4.02293	2.73251	14.7678	4.28625	3.20284
ENSG00000152348	ATG10	13.7304	8.56406	7.36916	19.7582	4.88005	6.06375	14.9335	7.66475	8.33839	34.852	9.18482	10.9082
ENSG00000123395	ATG101	7.49816	27.0605	21.6782	8.62178	18.4449	31.8347	10.2176	21.258	24.3109	16.5399	20.6305	26.0405
ENSG00000145782	ATG12	166.907	79.129	50.654	311.103	108.519	77.6918	322.248	102.267	67.5804	356.79	102.917	91.1649
ENSG00000175224	ATG13	47.4234	56.6454	52.9435	66.4595	98.18	93.6091	84.0989	98.2866	100.258	100.421	87.3265	99.5201
ENSG00000126775	ATG14	23.2735	22.8139	19.8896	34.8464	38.4614	24.8235	41.6565	30.8284	22.677	40.1684	26.4711	26.6439
ENSG00000085978	ATG16L1	42.944	35.082	41.7824	56.4008	50.372	46.6151	51.8741	50.7737	47.0161	105.147	49.3625	44.2363
ENSG00000168010	ATG16L2	1.94757	3.68042	5.29435	10.7772	8.10584	6.25324	4.71583	4.61579	6.39464	8.26996	4.00364	4.9203
ENSG00000110046	ATG2A	8.56932	16.0429	17.8863	14.3696	28.2877	14.7804	19.6493	15.0754	20.029	6.49783	13.9421	16.2463
ENSG00000066739	ATG2B	117.439	50.2991	46.3613	127.53	74.4414	69.9226	141.475	76.351	65.6648	123.459	75.8337	73.9438
ENSG00000144848	ATG3	54.9216	51.8562	62.2444	30.5355	27.8742	34.8665	44.0144	31.8023	36.0297	53.1641	34.5726	39.873
ENSG00000101844	ATG4A	27.5582	17.9067	12.1627	38.0795	19.851	15.5384	40.0845	30.1932	20.7051	56.7083	31.7936	21.2594
ENSG00000168397	ATG4B	23.1761	44.1179	40.6377	28.38	40.3638	48.889	22.7932	40.9916	44.9879	50.2105	37.54	38.6197
ENSG00000125703	ATG4C	22.6892	11.6783	14.6668	59.634	16.2117	15.3489	67.5935	17.1927	16.5078	72.0668	17.8986	25.9012
ENSG00000130734	ATG4D	4.86893	11.1828	13.1643	4.31089	8.35398	9.28511	6.28777	7.70709	7.29609	2.95356	5.93481	5.70941
ENSG00000057663	ATG5	150.45	51.809	58.0947	230.633	50.7856	50.2154	284.522	48.9527	40.1426	252.234	51.1995	54.9589
ENSG00000197548	ATG7	42.3597	30.6938	38.2052	79.7515	26.3026	43.5832	97.4604	21.3427	27.8604	71.4761	20.6776	25.9476
ENSG00000198925	ATG9A	59.5957	62.52	67.2525	41.3127	45.492	37.5194	36.9406	40.9916	46.7626	32.4891	38.0581	33.653
ENSG00000142102	ATHL1	1.26592	8.75279	5.93826	0.359241	2.97766	4.16883	0.785971	1.77856	3.15507	4.13498	1.41305	1.2997
ENSG00000138363	ATIC	74.2025	30.9061	44.4296	37.361	23.4904	9.85359	33.0108	17.1081	27.635	37.8055	10.1269	28.315
ENSG00000198513	ATL1	28.4346	9.76727	3.86344	26.5838	3.22579	4.7373	22.0072	5.92853	4.22553	28.3542	10.8334	4.03836
ENSG00000119787	ATL2	97.7682	42.0653	45.3597	85.1401	35.7319	38.6564	104.534	34.4702	34.5649	134.682	29.5798	47.0214
ENSG00000184743	ATL3	820.805	293.49	274.519	388.339	166.17	87.3559	341.111	178.322	87.3277	624.973	177.338	99.7058
ENSG00000149311	ATM	309.177	111.168	82.6348	757.28	212.241	226.443	873.214	208.303	214.263	710.626	222.508	328.546
ENSG00000166454	ATMIN	101.469	72.877	81.9193	162.736	135.318	134.35	132.829	117.004	106.089	234.513	125.62	118.969
ENSG00000111676	ATN1	18.5019	5.0016	5.07971	21.9137	5.70718	6.06375	25.937	2.37141	5.46503	14.1771	3.53262	3.66702
ENSG00000168874	ATOH8	12.4645	17.8123	21.3205	80.4699	192.39	72.1965	91.1726	121.62	132.823	77.3832	214.265	96.8743
ENSG00000177556	ATOX1	34.8616	45.8873	44.8589	33.0502	26.7989	42.4462	103.748	44.8451	54.6784	106.328	43.569	65.8671
ENSG00000206190	ATP10A	65.5358	86.8438	87.9291	5.74785	1.57154	3.22137	6.28777	2.07499	1.83107	2.36285	0.753626	1.16045
ENSG00000145246	ATP10D	141.589	135.68	78.1274	148.726	128.949	93.6091	89.6007	138.939	88.1165	131.138	175.689	116.416
ENSG00000068650	ATP11A	14.7042	6.01607	5.79517	14.0104	9.84281	3.41086	13.3615	4.36171	4.76077	11.8142	3.90944	3.99195
ENSG00000058063	ATP11B	222.705	106.425	93.6527	278.771	130.107	100.431	186.275	118.613	83.074	177.804	110.971	91.954
ENSG00000101974	ATP11C	256.106	111.828	107.962	116.753	45.4093	43.2042	83.3129	39.2977	30.8464	57.299	39.0002	32.6318
ENSG00000105726	ATP13A1	25.8053	22.0589	30.836	30.1762	33.0024	35.2455	44.0144	20.8346	41.7483	43.122	19.0291	34.9991
ENSG00000159363	ATP13A2	22.2997	50.535	51.441	11.8549	21.3399	36.0035	9.43165	18.929	27.635	15.3585	15.4964	18.0102
ENSG00000133657	ATP13A3	990.146	495.795	412.387	441.148	423.158	674.023	512.453	560.458	254.772	490.881	1012.26	176.11
ENSG00000163399	ATP1A1	352.706	276.857	226.584	225.962	227.129	131.697	213.784	201.74	190.769	300.672	140.834	220.532
ENSG00000018625	ATP1A2	0.0973787	0	0	0	0.165425	0.189492	0.785971	0.12704	0.0563405	7.67925	0.0471016	0.0928359
ENSG00000143153	ATP1B1	36.2249	38.0546	38.5629	16.1658	38.4614	17.2438	55.018	48.614	28.8463	73.839	21.1957	44.0506
ENSG00000129244	ATP1B2	0.194757	0	0	1.7962	0.165425	0	3.14388	0.0423467	0.676086	2.95356	0.0471016	0.371344
ENSG00000069849	ATP1B3	262.338	156.3	126.277	232.07	227.791	206.167	238.935	300.153	311.056	419.405	309.882	410.242
ENSG00000196296	ATP2A1	0.194757	0.259517	0.572362	2.51469	0.578989	0	1.57194	0.211733	0.676086	1.18142	0.376813	0.603434
ENSG00000174437	ATP2A2	513.478	187.041	164.268	633.701	281.802	101.947	576.903	311.163	144.739	599.572	371.349	115.209
ENSG00000074370	ATP2A3	0.292136	0.18874	0.14309	4.67013	3.14308	1.70543	2.35791	1.43979	1.18315	5.31641	1.31885	0.835523
ENSG00000070961	ATP2B1	145.776	129.546	118.837	156.629	99.0898	117.106	110.036	91.2994	116.315	132.91	83.8409	164.737
ENSG00000058668	ATP2B4	973.008	314.511	389.421	81.1884	30.7691	23.6865	82.527	40.2717	38.565	92.151	35.7973	38.8054
ENSG00000017260	ATP2C1	310.93	156.654	99.8056	259.372	138.213	117.296	268.016	138.939	113.47	297.719	157.885	108.618
ENSG00000064270	ATP2C2	0.194757	0.18874	0.14309	0.359241	0.330851	0.568476	3.14388	0.211733	0.0563405	1.18142	0.0942033	0.139254
ENSG00000152234	ATP5A1	437.133	413.222	412.244	520.54	469.808	647.495	649.212	575.618	549.46	877.207	585.379	600.881
ENSG00000110955	ATP5B	339.462	510.234	555.12	181.057	519.27	475.057	229.504	697.619	573.997	426.494	669.409	595.45
ENSG00000165629	ATP5C1	309.08	134.241	148.099	429.293	106.534	158.605	481.014	131.995	127.498	562.948	124.819	134.241
ENSG00000099624	ATP5D	8.47194	27.1549	32.2669	5.02937	19.3548	26.1499	9.43165	20.1994	30.7901	8.26996	15.4022	24.9729
ENSG00000124172	ATP5E	96.5023	132.59	151.175	224.525	112.903	224.738	366.263	168.54	210.798	510.375	188.548	242.673
ENSG00000180389	ATP5EP2	8.56932	13.6364	15.8115	13.6512	9.51196	29.3713	18.0773	14.1438	17.6064	30.717	13.895	24.6944
ENSG00000116459	ATP5F1	177.034	116.169	123.058	203.69	75.5994	119.191	220.072	112.939	92.1167	267.002	119.968	105.508
ENSG00000159199	ATP5G1	22.105	36.8278	35.6295	10.7772	15.55	36.0035	19.6493	33.5809	36.903	41.3498	34.7139	38.5733
ENSG00000135390	ATP5G2	33.0114	71.9098	90.7194	36.2833	57.6507	116.538	56.5899	73.048	102.399	102.193	74.3264	89.5867
ENSG00000154518	ATP5G3	138.765	136.081	132.144	182.494	87.5927	136.434	198.851	119.121	112.512	295.356	110.924	127.835
ENSG00000167863	ATP5H	92.5097	65.3039	64.6769	240.691	68.9824	91.7142	477.87	86.1755	85.7784	512.147	82.7105	90.1437
ENSG00000169020	ATP5I	10.7117	26.2584	32.4815	27.6615	18.1141	49.6469	47.9442	29.1769	35.748	50.2105	31.8878	35.3241
ENSG00000154723	ATP5J	42.944	40.5554	38.2767	57.8378	29.6939	33.5401	112.394	42.5161	45.9456	109.872	38.1523	45.4432
ENSG00000241468	ATP5J2	33.2061	40.6262	55.8768	71.4889	32.4234	51.7313	113.18	46.7507	55.4954	194.935	54.4024	48.646
ENSG00000167283	ATP5L	32.135	53.1538	57.4508	52.0899	58.726	68.0277	84.0989	65.2986	62.7351	124.049	66.743	64.5674
ENSG00000241837	ATP5O	22.0076	31.4015	24.54	38.0795	24.7311	32.7821	53.446	36.7569	32.4803	77.9739	35.5617	36.8094
ENSG00000125375	ATP5S	14.5094	8.1158	6.29598	16.1658	6.61701	6.63222	19.6493	7.45301	8.50741	22.447	9.42033	11.4188
ENSG00000105341	ATP5SL	25.0263	19.2042	24.1107	19.399	17.1215	25.5814	17.2914	18.2091	20.846	28.9449	19.1233	14.7609
ENSG00000071553	ATP6AP1	46.0601	64.832	69.6851	38.798	120.182	122.222	54.232	128.649	169.444	90.3789	122.747	174.067
ENSG00000205464	ATP6AP1L	1.85019	1.91099	1.35936	11.8549	5.29361	3.03187	11.7896	3.93824	5.09881	20.6749	4.80437	4.31687
ENSG00000182220	ATP6AP2	254.45	167.907	136.651	246.08	254.011	255.056	220.072	254.249	166.796	322.529	244.363	250.611
ENSG00000033627	ATP6V0A1	42.3597	21.0916	16.67	100.228	36.9726	30.8872	95.8885	32.734	35.41	63.7969	34.8552	39.1303
ENSG00000185344	ATP6V0A2	44.0152	29.9152	32.6246	57.4785	48.7178	57.2266	49.5162	42.3467	43.8047	80.3368	39.8951	48.7389
ENSG00000117410	ATP6V0B	187.551	124.969	102.667	226.322	131.1	188.924	355.259	147.959	201.586	477.886	173.711	250.703
ENSG00000159720	ATP6V0D1	45.5732	85.7113	76.625	43.8274	79.4869	96.262	42.4424	109.72	97.1591	73.839	101.033	101.423
ENSG00000113732	ATP6V0E1	253.477	156.441	119.051	513.355	225.061	193.092	610.7	316.414	206.77	1114.08	439.788	285.47
ENSG00000171130	ATP6V0E2	2.33709	3.32653	7.15452	5.38861	15.3846	14.5909	9.43165	25.535	12.6203	12.4049	28.6849	10.0727
ENSG00000114573	ATP6V1A	286.391	116.382	74.264	663.159	196.939	172.438	932.948	277.117	274.406	1901.5	304.465	568.202
ENSG00000147416	ATP6V1B2	120.847	63.6524	65.0346	120.705	80.2313	45.0991	115.538	71.4388	51.298	133.501	82.475	56.0729
ENSG00000155097	ATP6V1C1	98.1577	61.5999	54.3028	121.423	87.9236	54.7632	125.755	77.1556	52.0868	157.72	76.7286	72.969
ENSG00000143882	ATP6V1C2	1.07117	0.825735	0.429271	7.9033	0.744414	1.13695	3.14388	0.719893	0.591575	1.18142	0.471016	0.696269
ENSG00000100554	ATP6V1D	84.8168	121.997	118.622	60.3525	100.661	103.652	59.7338	149.314	95.2999	167.762	140.598	110.846
ENSG00000131100	ATP6V1E1	139.446	102.604	93.7958	151.959	164.35	138.708	179.987	198.648	154.542	346.748	193.682	189.896
ENSG00000250565	ATP6V1E2	2.62922	2.68954	4.36426	3.95165	2.64681	2.84238	7.85971	3.76885	3.94383	5.90712	2.26088	3.20284
ENSG00000128524	ATP6V1F	26.487	32.7935	30.4067	46.3421	31.5135	45.6676	62.0917	49.9691	46.5091	93.9232	64.388	42.6117
ENSG00000136888	ATP6V1G1	96.5023	106.119	64.8915	127.53	117.7	126.012	213.784	151.686	116.315	378.646	155.718	168.636
ENSG00000213760	ATP6V1G2	0.0973787	0.495441	0.930088	0.359241	1.81968	2.84238	0.785971	3.76885	4.05651	4.72569	3.53262	3.80627
ENSG00000047249	ATP6V1H	49.8579	64.1007	51.9419	81.1884	58.3124	68.7856	67.5935	75.0383	63.552	132.319	92.9787	77.3323
ENSG00000165240	ATP7A	65.9254	26.3999	16.3839	98.0727	41.8526	48.6995	99.8183	44.0405	47.1288	105.147	53.2249	58.7651
ENSG00000123191	ATP7B	3.99253	5.23752	4.29271	4.31089	4.79734	4.16883	3.92986	4.02293	4.78894	2.36285	5.88771	4.87389
ENSG00000124406	ATP8A1	2.33709	0.636996	0.572362	11.1365	7.94042	0.378984	16.5054	10.0362	1.88741	38.3963	9.98555	3.01717
ENSG00000132932	ATP8A2	13.0487	13.0466	3.7919	6.46633	9.67738	0.947461	2.35791	4.27701	0.0563405	6.49783	4.05074	0.139254
ENSG00000081923	ATP8B1	236.825	142.428	140.586	42.3904	23.0768	16.6753	29.0809	25.1116	8.84545	27.7634	25.7646	10.3976
ENSG00000143515	ATP8B2	116.075	139.809	155.039	67.8965	64.5986	140.035	80.169	100.362	139.753	91.5603	102.446	143.756
ENSG00000130270	ATP8B3	0.779029	0.636996	1.64554	0.359241	0.496276	0.189492	0.785971	0.677547	0.507064	0	0.0942033	0.324926
ENSG00000104043	ATP8B4	0	0.0471849	0	8.98102	1.73697	0.378984	3.92986	0.88928	0.253532	5.31641	0.989135	0.417762
ENSG00000054793	ATP9A	81.3112	38.4321	32.41	190.038	68.4861	44.1517	161.124	63.6894	89.2433	201.433	70.7467	118.598
ENSG00000166377	ATP9B	24.8316	14.3678	15.2391	92.3249	21.1744	16.6753	75.4532	14.6096	21.2404	92.151	17.4276	20.5167
ENSG00000123472	ATPAF1	29.9926	26.801	33.984	37.7203	55.9965	40.7408	36.9406	51.7053	43.6639	79.1554	48.5147	44.7469
ENSG00000171953	ATPAF2	9.93262	7.4788	7.5838	11.1365	9.26382	5.68476	21.2212	8.00352	8.78911	18.9028	9.60874	8.12314
ENSG00000130770	ATPIF1	11.3933	49.6385	41.4247	11.8549	44.913	65.9433	51.0881	79.1459	83.3557	54.3455	81.3916	88.7976
ENSG00000175054	ATR	150.158	54.8996	71.3306	138.308	62.3654	68.0277	168.198	67.3735	63.6647	177.214	74.8916	90.4222
ENSG00000138085	ATRAID	74.6894	40.7913	42.1402	234.584	68.6515	114.643	243.651	85.1168	120.005	369.786	101.787	129.413
ENSG00000164053	ATRIP	6.32961	10.6402	16.4554	3.59241	7.77499	7.39019	2.35791	8.29995	7.49328	0.590712	9.23192	6.96269
ENSG00000088812	ATRN	135.064	81.2524	76.6965	144.056	129.363	111.611	143.047	114.463	126.625	164.809	121.428	114.327
ENSG00000107518	ATRNL1	1.26592	1.20321	0.286181	2.51469	1.73697	0.378984	5.5018	0.88928	0.0845107	6.49783	2.21378	0.0928359
ENSG00000085224	ATRX	221.634	143.442	87.4283	337.686	170.223	105.926	329.322	133.096	166.289	307.761	141.87	175.738
ENSG00000124788	ATXN1	101.955	37.913	46.0751	331.579	60.9592	56.8476	247.581	39.086	54.8193	229.787	44.1813	65.7743
ENSG00000130638	ATXN10	232.735	79.247	85.4966	793.563	115.798	99.6728	976.176	90.0714	131.752	733.664	85.1598	152.112
ENSG00000224470	ATXN1L	50.15	29.1131	29.0474	32.6909	38.3787	26.3394	29.0809	27.8218	28.2266	39.5777	32.0762	21.213
ENSG00000204842	ATXN2	87.2513	20.5254	23.6815	209.437	26.3026	20.4651	242.079	15.3718	25.8884	145.315	17.9457	20.7024
ENSG00000168488	ATXN2L	47.0339	12.0557	22.2506	44.9051	14.6401	9.09562	40.0845	6.69077	12.9583	46.0755	5.98191	9.37643
ENSG00000066427	ATXN3	31.4533	21.6815	22.6083	97.3543	33.0024	31.6452	67.5935	27.1866	23.832	134.092	22.8914	26.0405
ENSG00000163635	ATXN7	45.0863	20.6198	23.6815	48.8567	22.167	15.5384	55.8039	16.854	20.8741	57.8897	16.203	17.0818
ENSG00000146776	ATXN7L1	5.25845	1.67506	1.35936	3.23317	1.07526	1.89492	5.5018	2.03264	1.66204	5.31641	1.78986	1.20687
ENSG00000162650	ATXN7L2	1.75282	3.1142	4.72199	1.43696	2.15053	2.4634	0	1.10101	2.00009	3.54427	1.13044	1.67105
ENSG00000087152	ATXN7L3	37.9777	60.6798	73.3339	38.0795	50.2893	64.0483	33.0108	39.9753	66.5944	28.3542	39.0944	52.0345
ENSG00000253719	ATXN7L3B	97.8656	84.4845	65.9647	102.743	100.744	91.7142	95.1025	87.6153	94.821	151.222	84.5946	83.6916
ENSG00000148090	AUH	5.55058	7.03055	5.43744	20.4767	14.6401	12.5065	14.9335	8.85045	13.3245	17.7214	12.8116	13.7397
ENSG00000127423	AUNIP	8.56932	4.74208	10.1594	0.718482	0.248138	0.378984	1.57194	0.423467	0.535234	0	0.376813	0.789105
ENSG00000115307	AUP1	50.2474	86.0416	93.3666	49.5752	74.1106	73.9019	57.3759	67.5429	77.947	92.151	78.1887	61.5966
ENSG00000087586	AURKA	87.2513	47.35	77.412	33.0502	2.39867	3.78984	11.7896	3.34539	3.38043	4.72569	2.54349	1.85672
ENSG00000175756	AURKAIP1	31.0638	71.202	88.7877	26.5838	45.9883	71.0595	33.7968	52.2134	56.0869	56.7083	52.377	47.3927
ENSG00000178999	AURKB	24.9289	22.1297	50.1532	0.718482	0.248138	0.568476	0.785971	0.296427	0.563405	3.54427	0.28261	0.557016
ENSG00000105146	AURKC	0.194757	0.259517	0.572362	0	0.165425	1.51594	0	0.169387	0.788767	1.77214	0.423915	0.974777
ENSG00000158321	AUTS2	18.6967	3.93994	5.36589	33.7686	4.71462	5.87426	28.295	2.11733	3.91566	26.582	2.7319	4.40971
ENSG00000169857	AVEN	26.0001	45.2739	45.5028	2.51469	14.7229	25.7709	5.5018	24.8575	20.1981	11.2235	33.1596	18.3351
ENSG00000135407	AVIL	2.82398	1.2504	1.71709	8.98102	1.90239	2.4634	3.14388	1.86325	1.71838	7.08854	1.64856	2.50657
ENSG00000105778	AVL9	83.4535	54.2626	57.3077	120.346	65.6739	61.9639	101.39	58.7772	45.1569	95.6953	57.1343	44.3292
ENSG00000119986	AVPI1	4.18728	4.55334	6.86834	7.9033	9.67738	8.33765	8.64568	10.7137	11.6343	11.8142	10.4566	12.3936
ENSG00000103126	AXIN1	14.412	23.097	27.6165	14.3696	20.2646	28.2343	14.1475	13.5509	17.2965	18.9028	13.6595	17.0818
ENSG00000168646	AXIN2	1.46068	1.67506	1.00163	3.23317	4.13563	0.947461	2.35791	2.75253	1.15498	5.90712	2.54349	1.57821
ENSG00000167601	AXL	841.644	336.688	867.772	93.0434	34.822	177.933	88.8147	48.7834	59.8899	64.9783	42.2973	47.6713
ENSG00000163512	AZI2	28.5319	35.3415	31.4799	63.9449	51.4473	41.6883	28.295	44.4217	37.7763	67.9318	45.3589	34.6742
ENSG00000155096	AZIN1	475.403	242.271	200.613	570.115	192.969	137.382	638.209	206.736	168.768	929.19	227.265	235.478
ENSG00000142920	AZIN2	1.75282	2.76032	2.79026	23.7099	5.78989	8.71664	13.3615	4.10763	6.90171	5.31641	4.99277	4.6418
ENSG00000166710	B2M	1691.76	726.199	570.001	2596.59	782.793	1058.88	1487.84	454.253	523.713	1861.33	602.1	499.179
ENSG00000169255	B3GALNT1	32.4271	11.112	14.7383	57.4785	10.8354	25.7709	24.3651	12.7887	37.6918	34.2613	20.9602	29.8468
ENSG00000162885	B3GALNT2	23.1761	19.2278	16.3839	35.5648	18.8585	17.0543	30.6529	22.232	13.9724	33.0799	25.1523	13.1827
ENSG00000172318	B3GALT1	0.584272	0.990882	0.14309	1.07772	1.65425	0.189492	0.785971	2.83723	0.197192	3.54427	1.78986	0.696269
ENSG00000162630	B3GALT2	1.94757	1.8638	0.214636	4.31089	0.744414	1.89492	3.92986	0.50816	0.676086	3.54427	0.989135	1.34612
ENSG00000235863	B3GALT4	1.16854	0.660588	1.14472	1.43696	2.64681	1.89492	0	3.55712	3.54945	2.95356	2.49639	4.27045
ENSG00000183778	B3GALT5	0	0.353887	0.357726	6.46633	0.992552	1.32644	6.28777	0.25408	2.22545	9.45139	0.84783	1.90314
ENSG00000176022	B3GALT6	14.9963	51.29	51.441	7.9033	29.4457	73.9019	9.43165	35.6982	50.6219	14.7678	38.5762	43.9578
ENSG00000109956	B3GAT1	0.0973787	0	0	0.359241	0	0	3.14388	0.0423467	0.0563405	3.54427	0.0471016	0.046418
ENSG00000112309	B3GAT2	1.75282	0.495441	0.357726	2.87393	0.248138	0.568476	2.35791	0.423467	0.140851	2.95356	0.28261	0.557016
ENSG00000149541	B3GAT3	10.6143	31.6846	28.7612	15.0881	30.6864	50.5944	18.0773	41.0763	68.9889	33.0799	51.8118	67.2596
ENSG00000187676	B3GLCT	67.6782	38.4793	42.0686	24.0691	8.68483	9.28511	25.1511	8.34229	6.90171	24.2192	8.10148	9.65494
ENSG00000170340	B3GNT2	51.3186	35.8133	30.1921	56.0416	43.0933	37.3299	58.1619	46.8354	30.3957	70.2947	45.1234	42.2868
ENSG00000179913	B3GNT3	0	0	0	0	0.0827127	0	1.57194	0	0.0281702	3.54427	0	0
ENSG00000176597	B3GNT5	19.0862	10.3335	9.87324	22.6322	3.63936	2.65289	10.2176	2.28672	1.21132	6.49783	2.7319	0.835523
ENSG00000156966	B3GNT7	0	0.0707773	0	0.718482	0.165425	0.568476	0	0.169387	0.507064	2.95356	0.376813	2.04239
ENSG00000237172	B3GNT9	13.5356	21.3512	24.0392	6.10709	12.4069	42.8252	9.43165	19.2677	48.3401	14.1771	23.4566	37.32
ENSG00000175711	B3GNTL1	4.18728	2.47721	3.57726	5.38861	2.15053	4.16883	3.14388	1.65152	2.76068	5.31641	2.02537	2.46015
ENSG00000135454	B4GALNT1	4.96631	7.07773	7.65534	4.67013	4.63191	6.06375	8.64568	4.70048	8.95813	10.6328	3.48552	7.10195
ENSG00000139044	B4GALNT3	0.292136	0.401071	0	0	0	0.757968	0	0.0423467	3.29592	0	0.0471016	2.97075
ENSG00000182272	B4GALNT4	0.194757	1.01447	1.93172	0	0.578989	3.60035	0	0.804587	3.35226	2.95356	0.989135	3.11
ENSG00000086062	B4GALT1	165.836	63.9119	63.3891	309.666	159.966	108.01	230.29	154.989	89.0179	170.716	145.261	73.4796
ENSG00000117411	B4GALT2	42.944	95.9269	138.726	11.8549	20.0992	77.5023	7.07374	30.8284	59.3547	24.2192	41.8263	49.9457
ENSG00000158850	B4GALT3	18.0151	28.9243	31.5515	26.2246	30.9345	64.2378	27.509	36.4181	60.4251	22.447	41.261	48.3675
ENSG00000121578	B4GALT4	86.0827	42.5136	34.1986	40.9535	24.2348	36.951	52.6601	33.6656	38.5369	71.4761	38.6234	49.2495
ENSG00000158470	B4GALT5	54.4347	40.8857	47.363	92.3249	207.609	93.4196	65.2356	265.048	57.1856	57.8897	489.104	28.9648
ENSG00000118276	B4GALT6	10.2248	5.14315	4.00653	20.836	4.13563	3.60035	26.723	2.66784	2.39447	23.0378	2.40218	4.36329
ENSG00000027847	B4GALT7	14.1199	24.1351	30.4783	15.8066	18.2795	46.4256	21.2212	32.1835	35.8889	28.3542	36.4096	34.3957
ENSG00000174684	B4GAT1	11.1012	15.5946	12.1627	43.1089	68.4861	86.5979	44.8004	82.8724	73.3835	69.1133	86.9967	71.4837
ENSG00000108641	B9D1	2.14233	3.82198	3.72035	6.46633	5.45904	14.0224	18.8633	11.1372	14.4795	50.2105	8.94931	17.7317
ENSG00000123810	B9D2	2.33709	3.79838	5.65207	3.23317	2.72952	3.97933	7.07374	2.92192	4.11285	5.90712	2.9203	3.99195
ENSG00000164929	BAALC	20.4495	21.0209	18.1725	14.0104	14.8883	6.82172	40.8705	16.4729	20.7896	102.193	14.837	41.0335
ENSG00000105393	BABAM1	16.6518	21.1388	19.1026	12.2142	13.5649	14.0224	16.5054	13.6356	14.0851	31.3077	13.3769	11.8366
ENSG00000186318	BACE1	107.896	55.0412	83.2787	106.695	68.4034	76.3653	71.5234	61.6567	91.8631	76.7925	70.9822	74.1295
ENSG00000182240	BACE2	35.738	25.008	23.2522	30.5355	22.167	22.1706	23.5791	17.9973	15.8598	18.3121	18.1341	13.554
ENSG00000156273	BACH1	344.526	243.616	131.142	445.459	152.77	79.2077	352.115	93.6708	42.2553	286.495	107.769	45.2111
ENSG00000112182	BACH2	2.04495	1.39195	0.357726	9.6995	1.48883	1.13695	8.64568	0.6352	1.69021	7.08854	0.518118	1.2997
ENSG00000002330	BAD	11.6854	19.8176	20.605	24.4284	11.6625	20.8441	24.3651	21.5545	19.2684	33.6706	24.1631	18.0566
ENSG00000107262	BAG1	13.8278	22.7667	32.1954	15.4474	33.9949	38.0879	7.07374	36.7146	42.5652	31.3077	41.4966	45.6753
ENSG00000112208	BAG2	121.139	52.1629	44.1434	68.615	58.4779	75.2284	98.2464	111.838	49.0162	118.733	127.693	46.2787
ENSG00000151929	BAG3	35.9327	44.165	60.3126	13.2919	22.3324	21.6021	25.1511	21.6391	29.1844	20.0842	19.5472	27.1545
ENSG00000156735	BAG4	97.5734	45.8401	40.4946	136.512	46.1537	38.6564	154.836	47.4706	37.5509	209.112	49.0328	55.9336
ENSG00000166170	BAG5	76.0527	59.7832	62.9598	53.1676	59.1396	48.889	51.8741	57.6762	45.5513	94.5139	55.9568	53.0093
ENSG00000204463	BAG6	78.1951	51.5259	79.7014	88.3732	67.9071	72.5755	86.4568	48.0211	94.5393	93.9232	35.232	78.957
ENSG00000140320	BAHD1	8.95884	9.93242	10.231	5.02937	8.68483	8.14816	15.7194	5.88619	7.23975	7.67925	7.48916	8.72658
ENSG00000175866	BAIAP2	15.1911	19.6525	35.7011	9.6995	12.4069	43.3937	15.7194	11.0101	96.7929	11.8142	6.68843	116.88
ENSG00000006453	BAIAP2L1	8.76408	13.9431	5.86671	5.02937	7.8577	7.95867	5.5018	12.9581	9.69056	4.13498	12.2464	9.60852
ENSG00000007516	BAIAP3	0.389515	0.519034	0.643907	0.359241	1.48883	1.70543	0.785971	0.550507	0.816937	1.18142	0.471016	0.371344
ENSG00000030110	BAK1	14.412	18.1662	11.5903	8.26254	8.02313	8.14816	14.1475	9.18923	6.98622	12.9957	10.6921	4.82747
ENSG00000095739	BAMBI	17.0413	24.6305	27.6165	48.1383	83.9534	68.4066	52.6601	146.731	124.653	98.0581	77.0583	95.4353
ENSG00000175334	BANF1	32.6219	28.6884	32.9824	15.4474	7.94042	9.6641	26.723	8.13056	14.395	41.3498	6.82974	13.0434
ENSG00000153064	BANK1	2.23971	0.943698	0.214636	2.87393	0.413563	0.378984	2.35791	0.719893	0.873277	2.36285	0.753626	1.2997
ENSG00000172530	BANP	21.3259	13.9195	14.5237	77.596	10.9181	17.0543	80.955	10.6714	14.8457	77.9739	9.65584	14.0182
ENSG00000163930	BAP1	19.9626	50.9833	57.3793	20.4767	54.4249	45.4781	24.3651	45.2686	42.2553	13.5864	45.1234	32.9103
ENSG00000138376	BARD1	101.761	22.7195	33.0539	165.61	3.22579	11.7485	76.2392	3.55712	7.63413	54.3455	5.41669	7.42687
ENSG00000176788	BASP1	103.903	145.141	165.913	52.0899	193.465	118.433	66.8075	198.987	87.4122	102.193	260.237	71.3444
ENSG00000087088	BAX	28.3372	48.0342	46.2182	71.8482	42.6797	58.3636	56.5899	42.389	72.4257	87.4253	48.8915	43.2151
ENSG00000198604	BAZ1A	121.334	81.4647	88.0007	67.178	47.6425	40.7408	66.8075	43.1936	35.41	43.122	39.9422	32.7247
ENSG00000009954	BAZ1B	87.2513	113.385	151.747	96.2765	138.875	99.4834	82.527	134.366	150.767	88.016	110.877	117.577
ENSG00000076108	BAZ2A	32.914	22.7431	21.6782	46.7013	28.8667	21.2231	46.3723	23.8412	33.3817	55.5269	21.4784	27.3402
ENSG00000123636	BAZ2B	40.5095	29.9152	15.1676	92.3249	53.0188	35.2455	62.8777	40.4411	41.6074	64.3876	44.2284	34.0244
ENSG00000105327	BBC3	1.75282	7.03055	7.79843	6.10709	6.20345	12.317	1.57194	4.61579	10.0849	5.90712	5.8406	5.57016
ENSG00000214413	BBIP1	28.7267	15.1463	13.8798	49.216	16.8734	25.7709	53.446	18.1667	22.5925	56.7083	16.6269	24.1373
ENSG00000179941	BBS10	51.0264	17.0573	14.5952	86.577	36.0627	23.497	109.25	36.5028	24.001	95.6953	35.6088	31.8891
ENSG00000181004	BBS12	19.4757	7.57317	6.86834	51.7307	32.8369	13.6434	54.232	18.7596	14.2541	64.9783	17.8044	22.1414
ENSG00000125124	BBS2	29.2136	28.2166	23.6099	97.7135	55.5002	40.7408	77.8111	44.6757	45.5513	127.003	45.4531	45.0254
ENSG00000140463	BBS4	23.2735	14.8161	9.73015	48.8567	33.0851	25.5814	78.5971	33.4962	25.8321	69.704	39.0473	37.0415
ENSG00000163093	BBS5	1.75282	3.79838	3.36263	0.359241	2.89494	2.65289	0.785971	3.51477	3.57762	2.36285	4.75727	4.73463
ENSG00000138686	BBS7	57.7455	31.1184	28.1888	86.577	59.9667	46.2361	80.955	76.3934	42.5934	114.007	64.0582	51.2919
ENSG00000122507	BBS9	32.914	19.5817	16.0977	128.608	22.167	27.2869	168.198	24.0529	34.424	150.631	22.5617	36.6238
ENSG00000114439	BBX	206.54	95.0303	68.8265	208	172.291	105.358	186.275	150.204	106.709	233.331	167.682	130.574
ENSG00000187244	BCAM	0.584272	0.613403	0.715452	2.15544	2.48138	3.97933	0.785971	1.43979	2.78885	7.67925	1.36595	1.90314
ENSG00000132692	BCAN	0.0973787	0.117962	0	2.15544	0.578989	0.568476	3.14388	0.423467	0.563405	0.590712	0.518118	0.23209
ENSG00000075790	BCAP29	133.019	96.1864	59.0964	104.898	80.7276	48.51	100.604	94.9412	41.2412	178.986	112.62	78.075
ENSG00000185825	BCAP31	76.5396	124.851	97.23	90.8879	154.921	101.757	149.335	144.148	169.275	230.378	172.58	197.833
ENSG00000050820	BCAR1	23.9552	79.4357	84.4234	11.1365	32.8369	61.0165	7.07374	29.558	60.2561	10.0421	38.011	49.7601
ENSG00000137936	BCAR3	59.8879	82.8331	101.237	21.5544	27.7915	29.7503	8.64568	17.8703	12.8456	12.4049	25.6704	8.86583
ENSG00000116752	BCAS2	71.0864	35.601	39.2783	52.0899	39.5367	38.0879	88.8147	49.0374	34.6212	121.687	46.348	46.6965
ENSG00000141376	BCAS3	11.4907	12.9287	10.7318	48.1383	35.4837	24.8235	53.446	37.9003	30.5929	59.6619	37.7284	24.88
ENSG00000124243	BCAS4	5.84272	9.83805	11.5188	11.1365	12.5723	16.6753	14.9335	11.3913	9.4652	18.3121	10.4095	10.0727
ENSG00000060982	BCAT1	1697.8	610.714	712.09	2506.42	619.104	517.124	2199.93	459.969	424.131	2701.32	428.766	730.619
ENSG00000105552	BCAT2	7.40078	16.208	22.0359	5.74785	8.60212	14.2119	7.85971	13.4239	13.9443	18.3121	15.0725	10.6761
ENSG00000107949	BCCIP	39.341	43.0326	40.8523	24.4284	28.3705	40.9303	29.0809	34.4278	38.3115	40.7591	32.7827	35.8811
ENSG00000186666	BCDIN3D	5.55058	3.60964	3.50572	10.0587	8.35398	6.44273	15.7194	7.45301	6.28196	17.7214	7.11235	6.40568
ENSG00000114200	BCHE	0.194757	0.212332	0	1.7962	0.413563	0	1.57194	0.25408	0	2.95356	0.84783	0
ENSG00000083123	BCKDHB	25.0263	10.8997	7.36916	28.0208	19.9338	17.4333	44.8004	18.5902	20.1417	47.8476	23.5037	20.4703
ENSG00000103507	BCKDK	31.9402	23.2621	29.7628	16.1658	17.4524	25.5814	11.0036	21.9779	25.3814	17.1306	23.0798	23.3947
ENSG00000142867	BCL10	91.9255	59.3822	48.293	73.2851	32.1752	39.9828	93.5306	39.0436	26.6209	93.9232	37.8226	31.1465
ENSG00000119866	BCL11A	7.69291	5.02519	1.35936	10.7772	4.13563	2.65289	3.14388	2.32907	2.648	11.8142	1.60146	1.2997
ENSG00000171791	BCL2	9.25097	2.05254	3.36263	1.43696	0.248138	0.189492	0.785971	0.0846933	0	0	0.0942033	0.23209
ENSG00000140379	BCL2A1	0	0.18874	0.357726	22.2729	19.6856	2.08441	5.5018	5.97088	1.71838	2.95356	2.9674	0.510598
ENSG00000171552	BCL2L1	25.4158	27.1077	26.6148	9.34026	19.7683	16.4858	3.92986	29.1769	13.3245	11.8142	22.9385	10.7226
ENSG00000153094	BCL2L11	3.60301	1.60429	0.572362	70.4112	32.5888	26.7184	29.0809	18.3361	37.7481	49.6198	13.1885	27.5259
ENSG00000126453	BCL2L12	7.20602	12.3388	17.9579	3.23317	4.71462	7.01121	4.71583	3.64181	5.54954	7.67925	3.15581	3.75986
ENSG00000099968	BCL2L13	61.6407	63.8411	54.4459	70.4112	66.9973	59.8795	70.7374	64.5363	57.7208	97.4674	71.3119	58.6723
ENSG00000121380	BCL2L14	0.973787	0.0707773	0.14309	4.31089	0.578989	0	0.785971	0.25408	0.253532	0	0.376813	0.185672
ENSG00000129473	BCL2L2	72.1576	36.2144	28.4035	56.0416	26.4681	22.3601	68.3795	31.5059	37.2692	70.2947	35.4204	39.0839
ENSG00000069399	BCL3	3.40825	1.93458	2.93336	24.4284	8.18856	12.5065	14.9335	5.33568	16.9867	12.9957	3.90944	11.0011
ENSG00000113916	BCL6	19.0862	16.1136	12.9497	141.9	168.817	54.3842	82.527	86.0484	91.8068	86.2439	64.1995	91.8612
ENSG00000110987	BCL7A	6.62175	6.72385	5.79517	2.51469	9.0984	8.33765	2.35791	7.91883	6.14111	2.36285	10.8334	3.57418
ENSG00000106635	BCL7B	24.442	35.8841	49.1516	15.0881	22.9114	29.9398	30.6529	35.7829	29.5787	47.2569	30.8516	32.6318
ENSG00000099385	BCL7C	15.3858	34.0675	44.0719	6.82558	11.6625	21.4126	13.3615	10.8407	22.5362	19.4935	12.4348	19.4027
ENSG00000116128	BCL9	12.7566	4.01071	2.86181	14.7289	7.77499	4.35832	12.5755	3.68416	6.84537	28.9449	2.7319	5.66299
ENSG00000186174	BCL9L	15.4832	6.8654	10.7318	8.26254	5.95531	13.8329	12.5755	3.64181	8.95813	8.86068	4.75727	5.47732
ENSG00000029363	BCLAF1	284.833	126.054	109.75	245.002	133.416	86.2189	227.932	128.268	103.159	228.605	132.78	132.245
ENSG00000197580	BCO2	0.389515	0.283109	0.286181	5.02937	1.3234	0.189492	1.57194	0.465813	0.619745	5.31641	0.376813	0.324926
ENSG00000183337	BCOR	18.1124	9.93242	16.7416	26.5838	19.2721	18.5702	22.0072	15.3295	21.6911	21.2656	14.6015	18.66
ENSG00000085185	BCORL1	5.84272	0.802143	1.14472	15.4474	2.64681	1.32644	6.28777	0.592853	2.14094	9.45139	2.21378	1.20687
ENSG00000186716	BCR	24.442	39.4702	42.3548	46.7013	63.0271	46.6151	85.6708	49.5879	53.4389	89.1975	49.0328	56.0729
ENSG00000074582	BCS1L	21.6181	18.6616	18.5302	20.4767	14.0612	11.3695	29.0809	14.6519	18.705	41.3498	15.9675	15.5964
ENSG00000161267	BDH1	1.94757	2.57158	2.79026	7.54406	4.38377	5.11629	4.71583	3.85355	3.63396	7.08854	4.14494	5.05956
ENSG00000164039	BDH2	19.9626	10.8289	5.72362	64.6633	14.6401	19.1387	51.0881	17.5739	26.1983	65.569	22.9856	28.5935
ENSG00000100739	BDKRB1	0.194757	5.16674	0.858543	65.0226	113.234	43.2042	16.5054	66.9501	14.9302	19.4935	58.6887	8.773
ENSG00000168398	BDKRB2	3.89515	11.1828	3.0049	296.733	487.343	68.9751	306.529	380.358	123.386	446.578	519.013	118.041
ENSG00000176697	BDNF	37.1013	66.7194	40.9954	31.9724	68.0725	84.324	39.2986	101.971	27.3533	48.4384	160.098	20.9345
ENSG00000145734	BDP1	135.064	102.509	86.3551	90.8879	75.9302	66.7012	106.892	81.475	95.1027	94.5139	87.9388	86.8016
ENSG00000166546	BEAN1	0	0.117962	0.429271	1.07772	0.578989	1.32644	0.785971	0.211733	2.28179	0	0.141305	4.40971
ENSG00000126581	BECN1	37.4908	48.742	48.4361	51.3714	62.3654	63.2904	41.6565	71.0577	65.8057	88.016	63.5401	65.3101
ENSG00000183092	BEGAIN	0	0.141555	0.357726	0	0	1.89492	3.14388	0.550507	2.648	5.31641	0.612321	2.69224
ENSG00000178409	BEND3	14.8989	5.19034	6.29598	12.5734	2.89494	3.97933	12.5755	2.07499	3.49311	4.13498	1.97827	2.3209
ENSG00000188848	BEND4	0.0973787	0	0	0	0.248138	0	1.57194	0.0423467	0	2.95356	0.141305	0
ENSG00000151917	BEND6	23.9552	17.6943	23.4668	25.8653	13.1513	27.6658	17.2914	17.8279	22.1418	38.987	13.8008	22.327
ENSG00000165626	BEND7	8.17981	2.8075	4.50735	15.4474	7.03058	3.60035	7.85971	2.62549	1.71838	8.26996	2.54349	0.789105
ENSG00000167995	BEST1	6.62175	1.69866	4.79353	39.8757	12.4896	11.3695	27.509	5.92853	10.9301	29.5356	8.6196	8.40165
ENSG00000105829	BET1	38.8541	23.616	20.7481	85.1401	28.2877	53.6263	95.1025	36.4181	35.6353	144.724	35.6088	47.5784
ENSG00000177951	BET1L	19.6705	23.0498	23.8246	19.0398	20.8436	37.7089	29.0809	26.7631	33.4944	17.7214	25.0581	36.0668
ENSG00000133169	BEX1	1.55806	19.9828	1.574	2.51469	24.483	9.09562	0	37.3921	2.84519	4.72569	63.2104	1.62463
ENSG00000133134	BEX2	0.292136	0.0707773	0	6.82558	3.55665	0.947461	4.71583	1.18571	0.507064	5.31641	2.16668	0.23209
ENSG00000102409	BEX4	2.82398	13.778	10.8749	4.67013	31.9271	49.0785	7.07374	42.8548	45.7766	19.4935	45.4531	63.4069
ENSG00000103429	BFAR	167.394	89.958	90.0039	114.957	58.5606	58.5531	91.1726	58.3961	57.2419	129.366	66.0836	48.4604
ENSG00000125864	BFSP1	0.486893	1.48632	1.86018	1.7962	1.90239	2.84238	1.57194	2.45611	2.33813	1.18142	2.40218	2.22806
ENSG00000182492	BGN	150.645	98.8287	218.785	67.8965	44.4167	207.683	18.8633	7.74944	53.0445	7.67925	3.06161	11.6045
ENSG00000198908	BHLHB9	11.1012	6.06326	4.93662	26.5838	7.196	8.14816	18.8633	8.29995	11.5216	27.1727	9.13772	12.3008
ENSG00000134107	BHLHE40	38.3672	62.0009	62.1728	69.6927	118.61	171.869	124.969	192.762	207.727	203.796	118.696	214.219
ENSG00000123095	BHLHE41	3.2135	1.17962	0.357726	31.6132	20.5127	23.118	55.8039	50.689	68.5663	40.1684	32.9712	38.4805
ENSG00000145692	BHMT	0.681651	0.0235924	0.286181	3.23317	0.496276	0	0	0.0423467	0.0845107	0.590712	0.0471016	0.0928359
ENSG00000132840	BHMT2	3.99253	6.41714	0.786998	11.4957	26.1372	2.65289	18.0773	30.4473	2.45081	31.3077	34.9023	3.20284
ENSG00000122870	BICC1	136.817	44.3538	54.0167	849.604	310.834	312.662	811.908	324.248	379.96	909.105	541.999	346.974
ENSG00000151746	BICD1	66.9965	16.3024	9.87324	135.434	16.3771	19.1387	55.8039	9.10453	9.1835	57.299	15.4022	6.08075
ENSG00000185963	BICD2	70.21	112.961	104.599	30.1762	99.7515	76.9338	50.3021	100.489	67.9748	30.717	95.6163	64.6138
ENSG00000015475	BID	23.5656	35.1527	21.8213	13.6512	15.8808	16.2963	10.2176	17.4468	10.2258	11.8142	17.8986	8.63374
ENSG00000136717	BIN1	10.4195	51.927	54.3744	15.4474	39.7021	59.311	14.1475	35.9523	62.2844	41.9405	29.3443	58.6723
ENSG00000147439	BIN3	3.50563	12.7871	10.3025	5.02937	15.2191	13.4539	0.785971	12.0265	10.8455	1.77214	10.5037	11.0011
ENSG00000110330	BIRC2	362.443	206.151	202.33	195.068	100.082	94.9355	169.77	124.033	77.4118	183.711	120.957	99.845
ENSG00000023445	BIRC3	18.3072	4.86004	6.51062	35.9241	31.679	4.92679	55.8039	40.8645	0.816937	33.0799	40.5074	0.603434
ENSG00000089685	BIRC5	67.6782	64.195	131.429	2.87393	0.827127	2.4634	0	0.846933	2.33813	1.18142	1.03624	0.696269
ENSG00000115760	BIRC6	553.403	270.393	236.028	649.867	277.584	268.131	642.138	249.761	266.321	635.606	271.682	269.131
ENSG00000134897	BIVM	28.6293	19.5345	12.1627	15.8066	13.9784	13.2644	17.2914	16.007	10.8737	17.1306	15.0254	13.879
ENSG00000166619	BLCAP	33.5956	50.1575	35.4149	11.8549	32.0098	28.8028	12.5755	33.7926	27.4378	18.9028	37.069	27.3866
ENSG00000259571	BLID	6.03748	1.43914	0.786998	17.962	1.15798	4.35832	2.35791	0.423467	1.324	5.31641	1.03624	0.928359
ENSG00000197299	BLM	47.1313	16.5383	30.4067	2.87393	0.330851	1.51594	3.14388	0.550507	0.985958	3.54427	0.659423	0.881941
ENSG00000108578	BLMH	64.4647	37.9602	33.7694	58.9155	23.4904	28.8028	41.6565	20.4534	31.0718	46.6662	20.5834	18.7993
ENSG00000135441	BLOC1S1	3.50563	10.711	22.5368	0.718482	4.13563	15.1594	5.5018	6.64843	11.8033	5.31641	7.11235	9.28359
ENSG00000196072	BLOC1S2	74.6894	46.5715	37.4897	104.898	40.3638	60.069	99.0324	55.5588	52.3966	165.99	55.3444	63.6854
ENSG00000189114	BLOC1S3	1.94757	2.71313	4.07808	1.7962	2.72952	1.89492	0.785971	2.32907	2.11277	1.77214	2.30798	1.8103
ENSG00000186222	BLOC1S4	9.44573	17.7415	14.4521	16.8843	21.5053	31.8347	15.7194	18.1244	26.2265	38.3963	17.8044	28.7791
ENSG00000188428	BLOC1S5	21.8128	11.0177	6.93989	22.6322	11.8279	9.09562	10.2176	8.93515	10.0568	17.7214	9.93845	13.1827
ENSG00000104164	BLOC1S6	332.743	135.067	95.7275	210.515	87.5927	95.6935	216.142	104.469	78.0315	325.482	104.142	113.167
ENSG00000106605	BLVRA	1.94757	16.2788	16.4554	0.718482	21.2572	10.0431	3.14388	20.4534	12.2541	7.08854	23.4566	12.8114
ENSG00000090013	BLVRB	18.2098	18.119	20.3189	29.817	12.1588	23.876	66.8075	14.4826	22.7615	80.9275	15.6848	22.1878
ENSG00000117475	BLZF1	106.532	59.5473	45.2166	80.4699	41.1082	43.3937	137.545	54.5849	46.8753	174.26	56.8988	61.2253
ENSG00000104081	BMF	1.26592	2.73672	0.357726	8.26254	14.6401	2.4634	2.35791	6.26731	4.61992	5.31641	8.94931	2.8315
ENSG00000168283	BMI1	80.24	32.1565	20.605	46.3421	25.6409	25.013	58.1619	30.6166	14.9302	96.8767	34.29	42.8902
ENSG00000168487	BMP1	110.33	210.798	180.58	64.3041	91.2321	81.4816	47.1583	57.2527	77.9189	44.3034	53.6959	42.4724
ENSG00000125845	BMP2	2.92136	1.46273	0.357726	74.3628	35.4837	114.643	84.0989	60.2593	235.898	87.4253	75.7394	301.902
ENSG00000138756	BMP2K	25.5132	9.93242	10.0163	41.6719	11.6625	12.8855	56.5899	10.7984	12.1414	54.3455	12.4348	13.7861
ENSG00000152785	BMP3	0.292136	0.0707773	0.0715452	1.07772	0.165425	0.378984	0	3.30304	4.53541	2.95356	13.424	3.66702
ENSG00000153162	BMP6	5.45321	0.990882	0.643907	44.5459	24.7311	7.2007	153.264	95.2377	30.3112	145.315	33.0654	78.2143
ENSG00000116985	BMP8B	0.486893	0.0943698	0.286181	2.15544	0.578989	0.568476	0.785971	0.50816	0.507064	0.590712	0.376813	0.324926
ENSG00000164619	BMPER	36.2249	25.9045	15.0245	8.98102	4.63191	23.876	16.5054	10.2902	15.6345	7.08854	10.9276	14.6681
ENSG00000107779	BMPR1A	92.8019	51.3843	40.4231	129.327	43.755	37.7089	128.899	41.4997	33.2127	115.779	41.1668	38.6197
ENSG00000138696	BMPR1B	25.3185	3.7512	3.36263	67.178	8.18856	4.7373	29.0809	5.0816	18.367	34.2613	6.54713	29.986
ENSG00000204217	BMPR2	357.964	125.795	79.0575	928.997	112.737	129.423	684.581	100.277	162.204	701.766	90.5765	148.584
ENSG00000165733	BMS1	64.9516	77.0529	77.5551	42.0312	69.3132	73.7124	36.1547	73.0903	81.8064	46.6662	67.7793	77.3323
ENSG00000169594	BNC1	24.7342	17.1753	19.7465	14.0104	9.59467	6.06375	10.2176	6.352	3.88749	6.49783	8.05438	3.24926
ENSG00000173068	BNC2	124.353	37.8423	33.3401	359.6	20.6782	58.5531	223.216	21.8085	29.9168	99.2396	33.4422	20.4239
ENSG00000113734	BNIP1	20.3521	11.6783	9.87324	13.2919	5.54175	6.44273	19.6493	5.0816	5.15515	28.3542	6.64133	4.59538
ENSG00000140299	BNIP2	216.862	139.054	118.479	237.458	149.793	134.539	245.223	160.79	98.7085	328.436	139.703	124.214
ENSG00000176171	BNIP3	61.7381	45.0616	43.3564	74.0036	56.41	66.1327	150.906	85.7097	39.2975	172.488	127.457	70.4161
ENSG00000104765	BNIP3L	309.275	242.271	151.104	501.859	272.952	242.55	535.246	351.054	158.993	879.57	383.502	244.205
ENSG00000163141	BNIPL	0.389515	0.0707773	0.500817	3.95165	0.496276	0.189492	0	0.338773	0.450724	4.72569	0.518118	0.557016
ENSG00000144857	BOC	9.73787	13.9667	8.2277	26.5838	12.4069	21.7916	11.7896	9.06219	71.0453	17.7214	13.0472	106.436
ENSG00000145919	BOD1	63.6856	48.1286	42.2117	112.802	40.3638	50.2154	108.464	36.7993	39.4383	96.286	37.6342	36.6702
ENSG00000038219	BOD1L1	66.5096	85.3103	66.8948	81.5477	137.551	75.0389	59.7338	77.3674	138.231	69.1133	69.993	94.1356
ENSG00000176720	BOK	11.0038	31.0948	17.6717	3.23317	7.11329	13.6434	3.92986	9.57035	4.76077	2.95356	15.5435	2.50657
ENSG00000178096	BOLA1	5.55058	4.81286	5.93826	12.2142	7.03058	8.14816	6.28777	6.77547	9.23984	9.45139	7.81887	7.84464
ENSG00000163170	BOLA3	34.0825	17.1045	25.5417	17.6028	8.43669	12.5065	48.7302	15.5412	13.6062	57.299	15.4022	14.2503
ENSG00000261236	BOP1	19.1836	65.8229	75.6233	5.38861	19.0239	31.6452	11.0036	26.5514	34.8184	17.1306	24.6342	19.542
ENSG00000136122	BORA	16.5544	6.34637	8.80007	7.18482	1.3234	3.22137	8.64568	2.45611	1.29583	6.49783	2.26088	1.76388
ENSG00000172331	BPGM	102.345	97.9794	41.7109	28.0208	37.6343	26.3394	28.295	57.8455	32.8747	67.9318	67.0256	53.8913
ENSG00000137274	BPHL	9.34835	6.01607	4.72199	12.2142	6.03803	13.075	12.5755	8.04587	9.77507	18.3121	10.7863	9.70135
ENSG00000101425	BPI	1.55806	0.825735	0.0715452	25.5061	6.28616	3.22137	7.07374	4.36171	4.36639	17.7214	5.18118	2.8315
ENSG00000162813	BPNT1	66.8991	47.0197	25.8278	82.6254	26.5508	46.8045	91.9586	34.936	43.4103	139.999	35.4204	45.536
ENSG00000171634	BPTF	127.663	56.7162	49.9386	119.986	76.3438	46.994	117.896	51.2395	70.2566	114.007	54.4495	61.3646
ENSG00000157764	BRAF	66.1201	25.3383	20.6766	114.598	39.8675	25.013	117.896	32.734	31.1563	128.184	35.5617	33.7459
ENSG00000089234	BRAP	36.2249	23.6396	27.688	53.1676	45.8228	33.9191	66.0216	37.7309	28.8745	60.2526	37.9168	34.8599
ENSG00000106009	BRAT1	11.6854	21.3276	23.6815	17.6028	29.1149	27.2869	18.0773	17.5739	24.8461	11.2235	14.5073	22.095
ENSG00000012048	BRCA1	63.3935	28.83	52.1565	9.6995	1.81968	2.08441	0	1.31275	3.29592	0	2.02537	2.87791
ENSG00000139618	BRCA2	103.221	33.2889	57.5224	14.3696	6.36888	4.92679	15.7194	2.58315	4.31005	7.08854	1.78986	3.15642
ENSG00000185515	BRCC3	28.0451	14.2734	15.6684	20.836	16.7907	8.90613	16.5054	18.5055	13.6062	22.447	20.4892	18.0102
ENSG00000100425	BRD1	19.1836	25.7394	28.9758	24.0691	31.1	30.8872	16.5054	22.105	27.5787	8.86068	19.3117	24.6944
ENSG00000204256	BRD2	86.0827	99.0175	108.606	125.734	105.955	97.3989	91.1726	94.306	124.681	155.357	80.2141	105.462
ENSG00000169925	BRD3	15.7753	16.6563	24.8262	22.2729	18.6931	12.696	25.937	10.4173	20.4516	6.49783	7.53626	16.2927
ENSG00000141867	BRD4	45.0863	17.8831	24.4685	49.9345	21.009	15.3489	40.0845	10.4173	13.0992	40.1684	7.81887	12.1615
ENSG00000166164	BRD7	26.1949	26.1404	30.2636	14.3696	32.2579	32.5926	13.3615	25.3657	32.7902	12.4049	27.6958	31.7035
ENSG00000112983	BRD8	30.3821	29.8916	44.1434	37.0018	51.3646	40.7408	28.295	34.809	50.1148	42.5312	28.7791	39.1768
ENSG00000028310	BRD9	15.9701	37.2761	38.4198	8.26254	16.708	18.3807	11.7896	19.0137	18.8741	16.5399	18.982	14.9002
ENSG00000158019	BRE	11.1012	10.0504	9.44397	12.9327	15.3846	18.5702	13.3615	21.1733	17.9726	33.6706	21.9965	22.6055
ENSG00000185024	BRF1	10.809	14.8632	17.0993	16.1658	15.4673	19.8967	11.7896	12.831	15.3809	18.3121	12.3877	11.0939
ENSG00000104221	BRF2	5.35583	6.36996	5.79517	8.26254	9.59467	5.30578	8.64568	7.07189	6.19745	14.1771	7.91308	5.66299
ENSG00000164713	BRI3	40.4121	48.8835	41.4247	40.235	29.8593	22.3601	35.3687	23.333	24.7616	38.3963	24.7755	24.6015
ENSG00000184992	BRI3BP	29.2136	15.6182	17.3855	14.7289	8.93297	11.559	10.2176	11.9418	11.1836	34.2613	11.8225	13.554
ENSG00000182685	BRICD5	0.779029	2.21769	1.28781	1.43696	2.97766	1.51594	0	1.52448	2.28179	1.77214	1.83696	0.835523
ENSG00000078725	BRINP1	0.486893	0.18874	0.0715452	6.10709	2.31596	4.54781	2.35791	1.43979	2.9297	8.26996	2.9674	1.85672
ENSG00000136492	BRIP1	169.049	54.8524	66.9664	55.6823	0.744414	3.22137	14.9335	1.94795	1.66204	1.77214	2.26088	0.557016
ENSG00000113460	BRIX1	58.8167	35.6718	42.8556	28.7393	21.4226	20.0862	40.8705	23.6294	24.4236	67.3411	22.1378	32.3069
ENSG00000254999	BRK1	153.858	101.967	101.165	290.267	111.993	112.937	405.561	114.759	130.034	510.375	119.261	129.135
ENSG00000174744	BRMS1	10.809	42.8203	47.0052	18.6805	33.2505	39.7933	14.9335	30.786	27.3251	25.4006	26.6124	26.0869
ENSG00000100916	BRMS1L	16.9439	10.5458	6.86834	10.0587	9.7601	7.95867	14.9335	11.7724	10.7892	18.9028	8.90221	10.6761
ENSG00000162819	BROX	101.274	63.6052	70.6152	76.5183	62.1172	66.3222	107.678	63.4353	51.7769	205.568	62.08	78.7713
ENSG00000156983	BRPF1	16.5544	19.6525	30.5498	15.0881	17.3697	19.5177	6.28777	15.2448	18.198	11.2235	14.3189	15.2251
ENSG00000096070	BRPF3	24.3447	10.8525	11.018	25.8653	17.6178	11.7485	27.509	9.44331	12.1132	18.9028	11.1631	8.81941
ENSG00000160469	BRSK1	4.77155	11.0649	5.58053	2.51469	20.3473	19.5177	10.2176	21.8932	25.8884	14.1771	22.2791	21.6308
ENSG00000185658	BRWD1	200.016	107.723	78.0559	554.309	180.727	140.603	500.664	134.705	112.963	401.684	131.838	144.221
ENSG00000165288	BRWD3	44.5021	22.1769	13.379	81.9069	37.6343	24.634	62.0917	34.0044	28.1702	86.8346	39.2357	39.0839
ENSG00000168000	BSCL2	0.389515	0.990882	0.930088	1.7962	2.72952	1.89492	2.35791	2.24437	3.1269	2.95356	1.41305	2.92433
ENSG00000160058	BSDC1	43.0414	81.2288	62.459	72.9259	122.497	119.57	68.3795	121.069	122.456	151.813	131.225	125.561
ENSG00000172270	BSG	271.492	289.479	263.644	614.661	604.133	632.525	501.45	574.221	668.254	718.896	559.049	648.737
ENSG00000164061	BSN	0.973787	0.566219	0.214636	2.15544	0.744414	0.378984	3.14388	0.550507	1.40851	19.4935	0.659423	1.16045
ENSG00000109743	BST1	18.5993	33.2417	24.8262	6.10709	15.6327	14.9699	3.14388	10.1209	1.83107	4.13498	16.4856	0.881941
ENSG00000095564	BTAF1	146.263	97.484	91.5064	333.016	160.628	125.065	272.732	146.477	127.611	221.517	133.156	144.221
ENSG00000064726	BTBD1	163.207	113.975	95.5845	158.425	114.971	110.663	160.338	124.88	87.4686	175.441	112.196	110.243
ENSG00000148925	BTBD10	96.7944	71.7682	69.1127	119.268	35.98	56.6581	140.689	54.6695	46.2274	187.846	62.6452	54.4947
ENSG00000151136	BTBD11	0.779029	4.83645	0.429271	6.82558	1.48883	1.89492	5.5018	2.32907	4.81711	11.2235	2.8732	8.54091
ENSG00000233436	BTBD18	0.389515	0.471849	0.357726	5.38861	0.661701	1.32644	2.35791	0.592853	1.38034	4.72569	0.612321	0.417762
ENSG00000222009	BTBD19	1.75282	5.59141	2.14636	7.9033	10.0909	9.47461	3.92986	10.9254	6.3383	9.45139	8.00728	8.773
ENSG00000133243	BTBD2	22.9814	30.0332	43.428	23.7099	47.0635	50.5944	14.9335	31.4636	41.6638	24.8099	27.7429	26.7832
ENSG00000132640	BTBD3	73.6183	48.7892	32.9824	61.0709	40.6119	21.7916	36.9406	35.5712	16.3669	53.7548	33.8661	18.9385
ENSG00000184887	BTBD6	44.4047	48.3173	59.6687	29.817	24.0694	38.0879	22.7932	29.4309	34.4804	38.3963	29.203	30.6823
ENSG00000011114	BTBD7	188.038	61.4583	47.0768	197.942	47.2289	46.994	280.592	49.1645	50.312	234.513	45.9712	44.0971
ENSG00000189195	BTBD8	2.82398	0.990882	0.715452	14.3696	2.06782	3.22137	10.2176	1.05867	0.760596	4.72569	1.41305	1.8103
ENSG00000183826	BTBD9	28.6293	21.941	17.0278	48.1383	25.7236	18.7597	47.1583	25.1116	21.8883	59.6619	27.9784	23.9981
ENSG00000169814	BTD	22.105	14.5801	14.5952	29.4577	16.8734	27.4764	27.509	18.929	34.3677	45.4848	20.2066	31.982
ENSG00000145741	BTF3	155.027	203.933	240.535	269.431	206.203	335.401	315.96	199.495	245.673	469.025	196.508	241.838
ENSG00000134717	BTF3L4	58.622	33.9023	38.7775	101.306	38.3787	36.951	80.955	39.7635	26.3673	112.235	36.9748	32.2141
ENSG00000133639	BTG1	100.495	57.6835	51.8703	245.721	175.185	54.3842	117.11	91.003	48.0584	115.189	57.8408	48.4604
ENSG00000159388	BTG2	1.85019	3.30294	1.71709	13.2919	8.27127	9.6641	6.28777	5.67445	7.23975	8.86068	5.6051	4.17762
ENSG00000154640	BTG3	98.1577	27.6975	38.7775	105.258	25.8891	28.4238	79.3831	24.5611	24.3673	79.1554	23.2682	27.8508
ENSG00000112763	BTN2A1	37.5882	58.4621	32.0523	30.1762	34.822	22.7391	15.7194	43.363	38.4805	22.447	57.0401	27.4794
ENSG00000124508	BTN2A2	9.05622	9.74368	10.3025	19.0398	23.0768	24.0655	17.2914	24.8151	23.2968	20.0842	29.9566	19.8205
ENSG00000026950	BTN3A1	7.49816	5.99248	4.50735	7.9033	9.59467	16.8648	8.64568	9.27392	17.5782	30.1263	15.6377	13.879
ENSG00000186470	BTN3A2	11.0038	8.37532	7.44071	17.2436	17.3697	16.8648	7.85971	17.5739	16.3387	27.7634	25.9059	9.93344
ENSG00000111801	BTN3A3	5.74534	5.21393	0.643907	17.6028	13.5649	6.25324	18.0773	17.8703	5.38051	23.0378	27.0363	3.85269
ENSG00000166167	BTRC	39.2436	24.6777	17.0993	33.0502	30.7691	24.0655	40.0845	22.0626	24.2827	36.0334	26.3769	26.5511
ENSG00000169679	BUB1	100.397	48.6476	84.1372	5.02937	1.07526	1.70543	15.7194	1.31275	1.94375	5.90712	1.41305	0.928359
ENSG00000156970	BUB1B	43.3335	36.0492	60.6704	3.95165	0.413563	1.13695	1.57194	0.50816	0.760596	6.49783	0.659423	0.417762
ENSG00000154473	BUB3	282.106	164.534	223.865	175.31	99.1725	109.526	172.914	92.0617	74.3131	212.656	80.6851	97.1528
ENSG00000137656	BUD13	9.93262	14.0375	16.1692	5.74785	7.27872	8.90613	1.57194	8.80811	10.6483	11.8142	9.13772	8.21598
ENSG00000106245	BUD31	37.6855	32.3924	40.28	37.361	30.1074	41.6883	33.0108	35.5712	36.1142	63.2062	29.2972	35.8347
ENSG00000112276	BVES	55.6032	23.4273	20.5335	62.1487	34.0776	17.8123	57.3759	28.0758	18.5924	51.9826	43.2864	33.0032
ENSG00000112578	BYSL	16.2622	19.3222	19.3172	10.418	7.44414	6.63222	7.85971	9.14688	13.24	1.77214	9.79714	7.38046
ENSG00000082153	BZW1	611.149	157.031	166.772	1017.37	254.92	280.827	943.165	313.535	278.829	1764.46	252.276	489.663
ENSG00000136261	BZW2	122.6	92.2936	94.5828	51.3714	28.8667	47.752	58.9478	50.7313	43.6639	62.0247	57.3227	53.6592
ENSG00000107738	C10orf54	2.14233	3.18498	1.574	1.07772	8.85026	2.4634	6.28777	22.232	0.957788	4.13498	53.3191	1.2997
ENSG00000120029	C10orf76	31.9402	17.6	16.0977	40.5942	15.6327	12.8855	61.3057	17.5315	24.1137	66.1597	15.6377	17.8709
ENSG00000119965	C10orf88	32.4271	25.9045	20.2473	18.6805	15.3018	12.5065	8.64568	13.1698	11.1272	19.4935	13.3298	14.6681
ENSG00000154493	C10orf90	6.62175	2.66595	1.64554	3.59241	1.65425	1.13695	4.71583	1.05867	1.66204	9.45139	0.141305	4.96672
ENSG00000137720	C11orf1	3.40825	3.30294	4.07808	5.38861	9.18111	8.52714	14.1475	9.10453	8.05669	25.9913	8.85511	7.61255
ENSG00000171067	C11orf24	58.622	88.9671	81.9909	14.0104	33.0851	57.6056	53.446	84.651	59.242	44.3034	82.2866	42.4724
ENSG00000149179	C11orf49	20.7417	17.9303	20.1042	31.9724	17.7005	24.634	32.2248	22.232	29.8041	31.8984	19.5472	26.6439
ENSG00000182919	C11orf54	26.6818	12.2209	10.7318	105.258	27.626	37.7089	84.0989	25.1539	33.3536	95.6953	25.482	36.3917
ENSG00000150776	C11orf57	59.1089	37.4648	37.7759	47.0605	34.9875	38.2774	47.1583	38.7472	38.8468	62.6154	40.6487	35.2312
ENSG00000109944	C11orf63	1.94757	2.68954	2.50408	0.718482	1.07526	1.70543	3.14388	0.931627	1.66204	7.67925	1.31885	1.11403
ENSG00000166323	C11orf65	0.973787	0.330294	0.786998	8.98102	0.992552	1.13695	6.28777	0.592853	0.788767	9.45139	0.706525	1.34612
ENSG00000175573	C11orf68	17.0413	29.6321	32.5531	5.02937	12.9859	12.8855	6.28777	12.0265	17.3247	9.45139	15.9204	10.212
ENSG00000137691	C11orf70	13.3409	4.38819	3.7919	24.0691	4.88005	9.09562	44.8004	11.0525	5.97209	37.8055	10.5037	8.68016
ENSG00000180425	C11orf71	1.26592	0.802143	0.643907	7.54406	5.37632	3.03187	4.71583	5.84384	3.07056	13.5864	4.09784	5.61657
ENSG00000166352	C11orf74	12.1723	9.0595	7.5838	44.9051	15.55	15.1594	51.0881	14.5673	10.7047	43.122	17.3805	12.0687
ENSG00000168005	C11orf84	9.25097	23.8755	24.7547	7.18482	21.4226	17.4333	4.71583	19.4795	15.3528	15.9492	17.7102	13.0899
ENSG00000185742	C11orf87	44.6968	7.5024	4.14962	14.3696	2.23324	7.76918	5.5018	3.59947	10.6483	7.67925	1.88407	8.03031
ENSG00000188070	C11orf95	25.2211	42.9382	36.2019	37.7203	47.0635	66.1327	31.4388	37.138	54.2277	24.2192	33.0183	45.3504
ENSG00000187479	C11orf96	4.47942	13.1646	8.72852	50.2937	16.708	26.9079	22.0072	28.0758	51.129	67.9318	19.7827	81.185
ENSG00000139637	C12orf10	14.3147	22.0353	30.1921	22.6322	23.325	36.572	10.2176	22.9095	29.0717	34.852	20.9131	24.0445
ENSG00000133641	C12orf29	84.1352	28.4997	26.7579	136.152	24.6484	32.4031	132.043	29.3886	24.9588	147.087	29.1088	31.5178
ENSG00000047621	C12orf4	89.491	35.0584	38.7775	50.2937	15.9635	25.9604	67.5935	23.9682	21.6347	95.6953	27.9313	26.2262
ENSG00000157895	C12orf43	8.08243	13.1646	15.5969	4.31089	11.0835	13.2644	7.07374	8.85045	9.77507	4.13498	9.13772	9.74777
ENSG00000151131	C12orf45	10.3221	7.38443	11.7334	22.2729	4.5492	11.18	10.2176	5.0816	6.42281	21.8563	5.27538	4.31687
ENSG00000111412	C12orf49	73.4235	57.4476	47.4345	43.4681	77.9153	55.9002	62.0917	69.1945	51.0445	89.7882	72.9133	53.5199
ENSG00000185306	C12orf56	3.50563	0.542626	1.86018	8.62178	0.0827127	0	7.07374	0.0423467	0.338043	8.26996	0.141305	0.139254
ENSG00000111678	C12orf57	8.95884	27.7919	40.9239	38.798	32.2579	107.442	73.8813	30.659	76.116	105.737	31.6052	58.4866
ENSG00000182993	C12orf60	1.75282	0.77855	1.14472	3.23317	4.38377	3.60035	13.3615	2.92192	2.33813	8.86068	2.8261	3.20284
ENSG00000130921	C12orf65	18.3072	20.3839	23.8246	16.5251	12.9859	12.696	18.0773	16.6422	17.9726	18.9028	14.2247	19.1242
ENSG00000174206	C12orf66	9.44573	4.48256	4.00653	12.9327	8.02313	6.63222	7.85971	5.54741	5.38051	23.6285	4.33335	5.61657
ENSG00000204954	C12orf73	7.88767	4.6713	4.86508	12.9327	5.04547	5.11629	19.6493	5.46272	5.69039	23.6285	4.19205	5.47732
ENSG00000174456	C12orf76	7.79029	4.48256	4.65044	10.0587	6.03803	9.47461	14.9335	8.42699	9.23984	21.2656	7.72467	10.212
ENSG00000133935	C14orf1	15.3858	11.749	10.5172	8.62178	11.4144	12.5065	11.7896	17.6162	14.733	18.9028	18.8407	14.993
ENSG00000179933	C14orf119	94.0678	73.2545	62.2444	148.007	82.9608	96.0725	168.198	97.8631	90.7081	257.55	107.156	102.537
ENSG00000227051	C14orf132	24.3447	45.1559	24.3254	50.2937	156.162	86.5979	55.018	159.266	94.7083	63.7969	144.508	99.2416
ENSG00000170270	C14orf142	18.3072	7.59677	8.08461	37.7203	11.9106	11.18	51.8741	12.6617	8.39473	60.8433	9.51453	15.4108
ENSG00000133943	C14orf159	11.4907	3.30294	2.79026	26.5838	11.9933	5.30578	30.6529	7.11424	7.71864	31.3077	9.46743	6.03434
ENSG00000087302	C14orf166	182.293	123.813	141.803	222.011	127.626	185.702	282.164	145.418	125.865	329.026	143.048	141.528
ENSG00000179476	C14orf28	11.4907	10.3807	4.93662	14.0104	2.64681	5.30578	21.2212	3.72651	4.47907	15.9492	5.41669	6.26643
ENSG00000139971	C14orf37	18.3072	22.1061	10.231	33.0502	24.3175	22.7391	18.0773	27.6524	31.0718	17.7214	31.7936	26.3654
ENSG00000140104	C14orf79	4.67418	5.89811	6.58216	10.0587	16.3771	15.9173	8.64568	14.7366	14.9021	25.4006	13.0001	10.6761
ENSG00000185347	C14orf80	1.26592	8.25735	13.6651	0.359241	1.15798	1.70543	0.785971	1.22805	1.35217	0.590712	1.22464	1.85672
ENSG00000100802	C14orf93	3.79777	3.13779	4.5789	9.6995	4.88005	9.47461	7.07374	4.57344	8.16937	9.45139	4.85147	7.10195
ENSG00000167173	C15orf39	7.40078	6.39355	10.0163	10.7772	5.45904	3.22137	3.14388	2.37141	3.43677	7.08854	1.50725	1.94955
ENSG00000169609	C15orf40	13.7304	11.0177	10.4456	33.7686	23.6558	19.3282	36.1547	18.6325	17.8599	38.987	16.674	19.9133
ENSG00000186073	C15orf41	30.5769	14.8632	8.87161	10.418	4.21835	2.65289	8.64568	3.38773	3.09873	18.3121	4.85147	3.6206
ENSG00000188549	C15orf52	9.64049	13.6128	8.01307	4.31089	4.46648	3.22137	4.71583	4.99691	3.43677	3.54427	7.72467	2.27448
ENSG00000128891	C15orf57	15.1911	8.18658	4.72199	15.0881	13.7303	5.11629	32.2248	11.0948	6.70452	43.7127	10.7863	7.51971
ENSG00000205363	C15orf59	1.16854	6.39355	10.1594	0.359241	1.3234	3.03187	1.57194	0.719893	0.985958	4.72569	0.423915	0.23209
ENSG00000189227	C15orf61	3.31087	4.83645	5.29435	6.46633	4.13563	6.82172	9.43165	4.40405	4.25371	21.2656	4.52176	5.57016
ENSG00000188277	C15orf62	0.486893	0.731366	0.715452	1.07772	1.73697	2.27391	0	0.88928	3.29592	0.590712	0.612321	3.6206
ENSG00000261652	C15orf65	2.04495	1.27399	1.00163	5.02937	5.04547	3.03187	14.1475	6.26731	4.4509	21.2656	4.52176	4.17762
ENSG00000130731	C16orf13	16.457	26.7538	49.7955	12.9327	18.1968	60.6375	11.0036	26.2126	38.058	37.2148	28.5907	33.1424
ENSG00000166780	C16orf45	27.266	46.0524	20.5335	98.0727	169.975	58.7426	122.611	250.311	77.1864	196.116	173.334	94.4141
ENSG00000185716	C16orf52	38.3672	18.7088	9.73015	72.2074	30.8518	20.8441	44.8004	25.7468	19.0431	57.299	24.3516	28.6863
ENSG00000140688	C16orf58	20.7417	19.7941	26.2571	21.5544	16.708	35.056	21.2212	14.9907	26.5645	15.9492	17.8986	18.1958
ENSG00000162062	C16orf59	5.84272	6.81821	11.4472	0.718482	1.40612	2.65289	0	1.2704	2.19728	0.590712	1.50725	0.928359
ENSG00000103544	C16orf62	57.0639	45.0616	55.0183	43.1089	27.1298	36.0035	56.5899	31.1671	37.3819	48.4384	31.6052	36.6238
ENSG00000125149	C16orf70	20.6443	13.259	17.7432	14.7289	16.2944	20.2757	12.5755	16.981	13.0428	28.3542	13.7537	14.7145
ENSG00000166246	C16orf71	0.194757	0.96729	0.572362	0.718482	0.992552	1.70543	0	2.03264	1.88741	0	1.08334	2.50657
ENSG00000182831	C16orf72	268.96	124.946	111.11	182.135	110.67	99.4834	173.7	102.775	90.4546	212.656	102.917	117.623
ENSG00000154102	C16orf74	0.389515	2.43002	4.36426	0	0.165425	0.757968	0	0.169387	0.197192	0	0.0942033	0
ENSG00000159761	C16orf86	0.876408	0.542626	0.357726	1.43696	1.9851	1.32644	0.785971	1.56683	0.845107	2.95356	1.83696	0.278508
ENSG00000155330	C16orf87	30.4795	22.578	16.9562	45.9828	15.55	18.3807	33.7968	15.8377	13.7471	38.987	16.1088	14.6681
ENSG00000205710	C17orf107	0.194757	1.32118	0.715452	0.718482	1.57154	3.41086	0	1.56683	3.85932	1.77214	0.84783	3.6206
ENSG00000212719	C17orf51	16.2622	18.001	26.4717	13.2919	20.7609	23.876	9.43165	18.5055	22.3672	24.8099	16.4385	23.5339
ENSG00000125319	C17orf53	7.20602	5.11956	9.94479	4.67013	0.0827127	0.378984	0	0.296427	0.338043	1.18142	0.235508	0.278508
ENSG00000186665	C17orf58	9.54311	6.74744	5.93826	60.7117	43.0933	13.075	70.7374	30.7437	21.353	126.412	27.5545	25.1585
ENSG00000178927	C17orf62	21.0338	32.3924	28.0457	28.38	39.1231	46.0466	15.7194	29.6003	34.3395	38.3963	30.569	31.982
ENSG00000214226	C17orf67	1.55806	1.32118	2.00327	5.02937	1.07526	1.51594	8.64568	0.296427	0.760596	2.95356	0.56522	1.34612
ENSG00000108666	C17orf75	18.9888	15.571	18.9595	25.1469	16.129	28.4238	18.8633	12.4923	16.5078	25.9913	13.6124	22.9769
ENSG00000141219	C17orf80	39.9253	18.001	20.4619	42.3904	26.9643	21.6021	39.2986	25.6621	22.4235	40.7591	20.6305	23.0233
ENSG00000141428	C18orf21	9.25097	10.8053	14.3806	13.2919	12.4896	12.5065	6.28777	13.3815	10.1976	15.9492	12.5761	10.8618
ENSG00000152242	C18orf25	80.7269	35.5302	32.3385	93.7618	46.2364	31.2662	70.7374	44.0829	31.4098	163.627	41.5908	36.0203
ENSG00000177576	C18orf32	1.55806	2.71313	2.00327	11.4957	6.69973	6.63222	2.35791	4.53109	4.16919	8.26996	4.80437	5.29165
ENSG00000141452	C18orf8	48.4946	23.4037	24.8977	98.0727	41.4391	26.3394	81.741	34.5549	22.5925	106.328	32.9241	25.9941
ENSG00000131943	C19orf12	32.914	42.3484	32.9108	37.0018	27.8742	30.3187	41.6565	31.8447	26.7899	42.5312	40.0835	31.7499
ENSG00000228300	C19orf24	10.809	22.2477	20.0327	5.38861	10.5045	10.9905	10.2176	9.57035	13.2682	11.2235	9.84424	12.0223
ENSG00000119559	C19orf25	8.27719	19.1335	16.3839	9.34026	16.129	16.6753	6.28777	17.5739	13.6344	13.5864	17.1921	14.1111
ENSG00000123144	C19orf43	22.3971	109.823	113.041	44.1866	81.9683	114.453	37.7266	97.9478	115.104	85.0625	94.5801	93.5786
ENSG00000105072	C19orf44	4.0899	2.38284	4.72199	4.31089	3.06037	3.41086	3.92986	2.58315	5.54954	5.90712	2.49639	4.03836
ENSG00000160392	C19orf47	8.37457	8.89435	11.3041	5.74785	4.5492	7.76918	8.64568	5.63211	8.00035	11.2235	5.93481	6.82344
ENSG00000167747	C19orf48	38.1724	36.3795	70.4005	14.0104	20.5127	32.0242	18.0773	17.3621	21.8883	5.90712	16.3914	11.0011
ENSG00000104979	C19orf53	13.1461	48.6712	57.0931	10.7772	40.3638	89.0613	17.2914	50.689	70.0312	25.9913	50.8698	64.1032
ENSG00000188493	C19orf54	2.33709	0.684181	1.21627	1.07772	0.90984	0.947461	6.28777	0.677547	1.09864	6.49783	0.56522	0.557016
ENSG00000006015	C19orf60	4.38204	25.3383	25.1839	18.3213	89.9087	64.9958	19.6493	100.658	94.5393	22.447	111.819	97.7562
ENSG00000185453	C19orf68	1.3633	1.29758	1.574	0.718482	1.40612	1.51594	6.28777	0.846933	2.28179	8.26996	0.753626	1.34612
ENSG00000183397	C19orf71	0.389515	1.67506	1.21627	0	2.81223	2.65289	0.785971	1.69387	2.73251	0	1.64856	2.3209
ENSG00000197223	C1D	17.5282	8.79998	6.93989	22.2729	5.29361	8.14816	32.2248	6.77547	4.70443	37.8055	7.06525	7.10195
ENSG00000106392	C1GALT1	243.934	105.647	73.2623	169.202	56.1619	83.7555	150.906	68.2205	63.3267	168.944	65.3771	69.1164
ENSG00000171155	C1GALT1C1	52.3897	18.7088	16.8131	129.686	109.842	77.5023	129.685	115.268	77.8625	176.032	116.624	127.464
ENSG00000179397	C1orf101	3.50563	0.613403	0.429271	39.1572	1.57154	0.757968	52.6601	1.39744	1.77472	34.852	1.55435	2.36732
ENSG00000116922	C1orf109	15.4832	15.3587	21.4636	14.0104	15.2191	18.7597	8.64568	13.6356	16.0289	20.0842	15.2138	15.7821
ENSG00000000460	C1orf112	49.8579	9.24824	19.4603	21.9137	2.64681	3.22137	18.0773	4.27701	4.31005	15.3585	2.9203	5.05956
ENSG00000162817	C1orf115	0	0.0707773	0	0	3.8875	0	0	2.71019	0.0563405	1.18142	4.94567	0
ENSG00000197982	C1orf122	13.4383	36.8278	47.7207	15.0881	26.1372	64.2378	15.7194	39.0436	50.8754	18.9028	37.54	56.5835
ENSG00000162384	C1orf123	24.5394	19.2278	30.1921	35.9241	16.9561	33.3506	26.723	24.2646	32.0859	68.5226	26.9421	28.9184
ENSG00000143633	C1orf131	11.9776	12.7163	12.8781	3.95165	8.02313	9.09562	7.07374	7.53771	9.23984	6.49783	8.14858	10.8154
ENSG00000131591	C1orf159	3.89515	7.4788	9.30088	4.31089	2.64681	3.22137	3.92986	3.55712	2.73251	7.08854	3.01451	1.94955
ENSG00000198912	C1orf174	19.8652	20.9973	24.9693	19.0398	9.42925	17.4333	26.723	11.0525	14.9021	23.0378	10.2682	13.2291
ENSG00000119280	C1orf198	173.237	127.588	55.1614	30.8947	43.3414	16.2963	34.5827	64.3246	12.0005	62.6154	124.961	11.2796
ENSG00000116667	C1orf21	8.17981	10.9469	17.1709	13.2919	4.21835	6.44273	16.5054	4.19232	4.25371	17.1306	3.67393	3.34209
ENSG00000142686	C1orf216	25.6106	36.12	26.0425	26.9431	51.9436	50.7839	35.3687	50.1385	47.5514	46.6662	47.1487	48.646
ENSG00000239887	C1orf226	0	0	0	0.359241	0.0827127	0	0	0.0423467	0	3.54427	0.188407	0.046418
ENSG00000198520	C1orf228	0	0.117962	0	1.7962	1.07526	0.947461	1.57194	0.592853	1.52119	1.77214	0.612321	1.16045
ENSG00000143612	C1orf43	181.709	113.881	128.996	235.662	149.793	148.941	263.3	136.399	176.064	433.582	141.164	198.344
ENSG00000164008	C1orf50	21.8128	9.64931	9.73015	46.3421	8.18856	14.4014	55.8039	9.40096	14.733	63.2062	12.0109	15.5964
ENSG00000162642	C1orf52	29.7005	30.0804	16.8847	30.5355	28.8667	32.4031	40.8705	32.0141	26.6209	58.4805	36.0799	32.9568
ENSG00000203724	C1orf53	2.14233	1.76943	1.64554	1.43696	1.3234	0.568476	0	0.931627	0.507064	2.36285	0.942033	0.278508
ENSG00000118292	C1orf54	19.5731	15.6182	10.7318	40.235	11.0835	17.4333	65.2356	15.3718	14.6485	75.6111	25.1052	15.7821
ENSG00000125462	C1orf61	0	0.0235924	0	0	0	0.189492	4.71583	0.169387	0.0281702	10.0421	0.0471016	0
ENSG00000162757	C1orf74	9.44573	5.56782	7.15452	12.9327	6.61701	6.82172	5.5018	5.12395	6.47915	18.9028	4.47466	6.40568
ENSG00000108561	C1QBP	136.135	93.9215	125.061	172.795	64.764	89.8193	206.71	74.6995	78.2287	249.871	73.196	70.8802
ENSG00000165985	C1QL3	2.7266	0.0235924	0.643907	1.07772	0.0827127	0.568476	3.92986	0.0846933	0.478894	12.9957	0.0942033	1.53179
ENSG00000173918	C1QTNF1	2.33709	2.64235	1.14472	2.15544	9.34653	3.41086	3.92986	2.96427	1.54936	2.36285	8.05438	1.0212
ENSG00000145861	C1QTNF2	2.14233	1.15603	1.4309	0	0.165425	0	0	0	0	5.90712	0.0471016	0
ENSG00000133466	C1QTNF6	4.18728	5.0016	3.36263	6.46633	7.69228	6.82172	2.35791	4.61579	9.83141	2.36285	4.33335	6.31284
ENSG00000159403	C1R	22.2023	5.35548	10.5172	33.4094	29.5284	60.827	33.7968	21.5968	86.1727	19.4935	47.8082	43.9578
ENSG00000139178	C1RL	5.74534	4.41179	6.58216	19.399	17.287	29.9398	14.1475	18.9713	29.9168	20.0842	29.203	22.8376
ENSG00000182326	C1S	42.5545	15.5946	16.5985	110.287	105.293	65.7538	82.527	52.0441	73.3271	63.7969	106.685	33.978
ENSG00000088854	C20orf194	48.2024	23.5688	20.1758	52.8084	20.43	22.9285	65.2356	26.7631	29.0435	62.0247	36.3154	31.7963
ENSG00000171984	C20orf196	1.65544	0.96729	1.35936	5.74785	0.744414	1.70543	4.71583	0.804587	1.15498	0.590712	0.753626	1.11403
ENSG00000101084	C20orf24	2.62922	14.0375	11.8765	4.31089	13.4822	13.2644	7.07374	12.0265	10.1413	4.72569	10.0798	7.51971
ENSG00000101220	C20orf27	10.3221	23.0262	38.706	5.74785	6.03803	18.1912	4.71583	6.60608	16.1134	7.08854	6.78264	12.1615
ENSG00000196476	C20orf96	2.92136	0.896513	0.858543	3.95165	2.89494	2.65289	11.7896	1.99029	1.38034	4.72569	1.36595	1.48537
ENSG00000160226	C21orf2	0.973787	3.18498	4.36426	1.07772	1.40612	4.35832	1.57194	2.15968	4.02834	1.18142	2.8261	3.01717
ENSG00000160298	C21orf58	5.35583	6.58229	12.3773	1.07772	1.73697	2.65289	2.35791	1.73621	2.59166	0	1.64856	1.48537
ENSG00000159079	C21orf59	4.38204	7.59677	5.58053	5.74785	7.77499	7.01121	6.28777	8.85045	7.32426	9.45139	8.14858	6.96269
ENSG00000128346	C22orf23	1.3633	2.47721	2.00327	0.359241	1.48883	2.08441	0	0.719893	1.01413	1.18142	0.800728	0.835523
ENSG00000242259	C22orf39	5.64796	7.40803	6.7968	5.74785	9.84281	13.4539	7.07374	14.3979	11.6061	10.6328	14.6486	11.3724
ENSG00000184208	C22orf46	4.67418	5.66219	7.08298	8.62178	7.44414	5.87426	20.4352	4.95456	15.5218	27.1727	5.22828	10.9546
ENSG00000157617	C2CD2	92.1202	52.3988	24.7547	57.4785	49.9585	19.7072	67.5935	75.4618	25.7476	99.8303	85.0656	24.3694
ENSG00000172375	C2CD2L	4.18728	8.25735	11.018	4.31089	10.6699	10.2326	11.0036	10.2902	10.8737	15.3585	9.79714	11.9294
ENSG00000168014	C2CD3	55.0189	16.4675	17.0278	67.178	25.6409	10.4221	55.8039	24.0953	18.9867	79.1554	23.0327	18.8921
ENSG00000198535	C2CD4A	0	0	0	1.7962	0.413563	0	8.64568	0.338773	0.929618	11.8142	0.0942033	2.59941
ENSG00000111731	C2CD5	63.1014	23.6868	25.6847	55.3231	15.9635	14.5909	59.7338	13.7627	21.353	92.7417	16.3443	25.205
ENSG00000221843	C2orf16	5.35583	3.60964	1.93172	5.74785	3.55665	2.27391	11.0036	2.92192	4.25371	13.5864	3.29712	5.57016
ENSG00000115998	C2orf42	16.2622	8.89435	9.44397	38.0795	15.3846	12.8855	58.9478	14.2708	15.0711	56.7083	11.4457	13.1363
ENSG00000162972	C2orf47	17.5282	12.0793	14.7383	29.0985	10.7526	12.1275	17.2914	11.5606	9.32435	28.9449	11.3044	7.79822
ENSG00000135974	C2orf49	38.1724	20.1951	15.6684	72.2074	38.5441	32.0242	45.5863	35.1901	26.6772	66.7504	35.3733	30.2645
ENSG00000168887	C2orf68	13.5356	9.86164	16.1692	21.1952	19.1893	27.4764	14.1475	16.2611	23.6912	25.4006	16.3443	27.2009
ENSG00000178074	C2orf69	55.2137	27.1313	24.6831	35.2056	16.6252	14.0224	36.1547	20.7922	13.4654	63.7969	18.6994	20.5167
ENSG00000186132	C2orf76	12.5618	5.0016	4.65044	18.3213	6.45159	5.30578	29.8669	6.86016	4.08468	25.9913	5.6993	6.4521
ENSG00000187699	C2orf88	7.59554	2.1941	1.21627	14.7289	2.15053	0.947461	6.28777	0.50816	1.21132	11.2235	1.31885	0.835523
ENSG00000125730	C3	0	0.0943698	0.14309	6.46633	4.05292	8.33765	12.5755	4.57344	7.23975	7.67925	11.2573	0.46418
ENSG00000114405	C3orf14	30.09	8.7292	13.9513	4.31089	2.64681	2.65289	20.4352	2.45611	2.19728	15.3585	1.97827	3.71344
ENSG00000088543	C3orf18	6.62175	6.29918	10.0879	7.54406	9.84281	21.6021	22.7932	10.5443	17.9444	29.5356	11.3986	18.0566
ENSG00000174928	C3orf33	6.52437	3.35013	2.28945	3.23317	1.9851	1.51594	3.92986	2.15968	1.21132	4.13498	2.63769	1.62463
ENSG00000179021	C3orf38	79.2662	33.5249	28.8327	98.7912	28.5359	29.7503	95.8885	30.9554	23.8038	115.779	35.0436	31.1
ENSG00000181744	C3orf58	57.8429	24.371	22.179	115.316	67.659	34.8665	79.3831	34.0044	19.3248	88.6068	38.8589	24.0909
ENSG00000188315	C3orf62	4.18728	2.66595	2.28945	6.46633	3.97021	3.97933	6.28777	1.9056	3.21141	2.95356	1.64856	2.87791
ENSG00000163689	C3orf67	8.86146	2.43002	4.43581	2.51469	1.24069	1.13695	2.35791	0.804587	2.39447	5.90712	0.989135	2.18164
ENSG00000187068	C3orf70	5.45321	4.76567	0.214636	2.51469	1.81968	0.568476	2.35791	2.71019	0.197192	2.36285	5.7935	0.0928359
ENSG00000197826	C4orf22	2.62922	0.519034	0.572362	6.46633	0.330851	0.189492	7.07374	0.296427	0.478894	4.72569	0.188407	0.881941
ENSG00000164096	C4orf3	69.2362	95.0539	50.8687	88.7325	118.196	122.222	89.6007	183.107	121.78	216.2	217.563	202.893
ENSG00000174749	C4orf32	14.6068	8.87076	10.4456	6.46633	5.78989	3.60035	13.3615	8.21525	4.56358	20.0842	7.25365	5.75583
ENSG00000151470	C4orf33	21.7154	5.02519	3.93499	11.8549	2.64681	3.22137	8.64568	5.20864	4.59175	32.4891	7.53626	5.9415
ENSG00000163633	C4orf36	0.389515	0.589811	0.357726	2.15544	0.90984	0.378984	0	1.22805	0.760596	2.36285	1.08334	1.0212
ENSG00000205208	C4orf46	101.663	25.5742	39.0637	10.0587	6.20345	10.0431	18.8633	6.56373	4.67626	17.7214	6.40582	4.31687
ENSG00000205129	C4orf47	0.194757	0.542626	0.286181	6.82558	6.78244	1.51594	9.43165	6.22496	2.14094	12.4049	7.30076	5.52374
ENSG00000243449	C4orf48	1.55806	11.3716	8.08461	0.359241	4.63191	8.71664	1.57194	4.65813	8.39473	1.18142	5.03988	6.54493
ENSG00000106804	C5	14.7042	2.05254	5.15126	33.0502	8.10584	3.97933	29.0809	5.7168	7.32426	18.9028	4.94567	6.91628
ENSG00000134830	C5AR2	0.973787	3.30294	0.214636	0.718482	2.64681	0	0.785971	1.10101	0.140851	2.95356	0.376813	0.23209
ENSG00000082213	C5orf22	53.6556	22.0353	19.4603	50.653	23.5731	15.3489	29.0809	22.9942	13.8034	49.0291	21.761	16.5712
ENSG00000181904	C5orf24	280.645	101.424	58.0947	178.902	91.1494	82.9975	187.847	96.1693	56.1433	204.977	99.0077	89.5867
ENSG00000181751	C5orf30	108.48	65.9409	52.0134	43.4681	30.0247	64.6168	36.9406	27.9065	16.0289	37.8055	36.6922	11.0011
ENSG00000172244	C5orf34	28.7267	5.89811	9.22934	13.6512	3.14308	1.32644	11.0036	3.21835	1.77472	14.7678	2.7319	3.01717
ENSG00000186493	C5orf38	0.584272	1.27399	2.43254	1.43696	1.65425	4.35832	0.785971	1.48213	3.23958	0.590712	0.612321	2.36732
ENSG00000197603	C5orf42	110.914	41.2868	37.2751	235.662	63.6888	42.8252	206.71	47.5553	49.805	189.618	57.3227	60.7611
ENSG00000178776	C5orf46	11.4907	12.1501	5.58053	3.23317	1.15798	0.757968	11.7896	13.7203	0.169021	9.45139	24.8697	0.0928359
ENSG00000205765	C5orf51	115.686	24.7249	20.1758	137.23	42.6797	23.6865	116.324	38.7895	20.8178	137.636	40.6487	28.5935
ENSG00000197536	C5orf56	0.973787	0.589811	0.643907	3.95165	3.97021	3.78984	1.57194	3.04896	4.28188	6.49783	4.23915	1.90314
ENSG00000164241	C5orf63	3.70039	1.60429	1.00163	12.5734	5.12819	2.84238	9.43165	4.53109	2.00009	11.8142	4.56886	2.08881
ENSG00000186577	C6orf1	8.08243	18.0482	18.244	15.8066	20.1819	16.1068	18.8633	19.0137	19.4938	36.0334	18.3225	20.0526
ENSG00000196821	C6orf106	62.225	64.313	54.5175	96.2765	90.4877	54.1947	91.9586	78.299	68.2565	87.4253	89.0692	58.7187
ENSG00000185127	C6orf120	68.8467	51.8326	35.7726	86.9363	77.4191	91.1457	84.0989	79.8235	60.0589	115.189	90.0583	70.8802
ENSG00000188112	C6orf132	8.56932	4.62412	5.93826	0	0.413563	0	0	0.423467	0.0563405	10.6328	0.659423	0
ENSG00000204564	C6orf136	4.28466	2.31206	4.29271	10.7772	2.81223	2.65289	7.85971	2.07499	3.6903	6.49783	1.74276	3.52777
ENSG00000197261	C6orf141	0	0	0	0	0	0	0	0.0846933	0.0563405	4.13498	0	0
ENSG00000203872	C6orf163	1.16854	0.377479	0.858543	3.59241	1.73697	0.568476	8.64568	1.10101	0.929618	0.590712	0.894931	1.2997
ENSG00000130349	C6orf203	8.27719	14.5565	11.5903	12.5734	14.6401	18.0017	15.7194	17.1081	14.9021	10.6328	15.6848	17.546
ENSG00000221821	C6orf226	0.779029	1.36836	2.43254	2.51469	1.73697	1.32644	5.5018	2.20203	4.25371	3.54427	2.26088	3.94553
ENSG00000204439	C6orf47	6.81651	17.8831	17.9579	10.7772	16.7907	21.6021	6.28777	17.7433	18.1416	9.45139	15.0254	15.0394
ENSG00000204387	C6orf48	69.1389	44.6133	60.6704	140.104	67.1627	175.659	109.25	72.3281	117.723	122.277	104.048	117.809
ENSG00000112308	C6orf62	301.776	147.854	165.842	225.244	162.944	170.922	247.581	163.077	135.555	291.221	134.617	172.582
ENSG00000198663	C6orf89	121.918	79.9784	76.5534	125.734	109.263	121.085	140.689	121.366	139.217	193.753	142.153	133.08
ENSG00000136197	C7orf25	0.389515	0.707773	0.429271	1.7962	1.24069	0.757968	1.57194	0.677547	0.704256	5.90712	0.84783	0.742687
ENSG00000146576	C7orf26	6.52437	11.112	14.7383	11.8549	13.3167	11.559	7.07374	11.9841	14.0569	6.49783	9.56163	11.883
ENSG00000146826	C7orf43	4.86893	11.1592	11.6619	5.74785	12.1588	8.90613	7.07374	9.35861	14.4513	8.86068	8.99641	10.3512
ENSG00000146540	C7orf50	7.79029	47.1141	51.0833	6.10709	38.5441	62.9114	11.0036	52.0017	59.6082	20.6749	55.2973	52.1274
ENSG00000243317	C7orf73	100.397	43.5752	37.6328	65.3818	25.3928	24.0655	92.7446	33.5386	26.3392	112.826	26.9421	28.5935
ENSG00000182307	C8orf33	32.3297	26.2112	34.3417	11.1365	24.7311	26.1499	15.7194	26.8478	32.6493	15.3585	31.6052	29.1041
ENSG00000165084	C8orf34	1.75282	1.62788	0.0715452	1.43696	0.248138	0	0	0.211733	0.197192	4.13498	0.706525	0.510598
ENSG00000156172	C8orf37	8.08243	4.81286	4.07808	15.0881	3.97021	6.06375	5.5018	4.19232	5.12698	11.2235	4.09784	5.70941
ENSG00000176907	C8orf4	0.194757	0.0235924	0	17.2436	3.80478	0	16.5054	7.91883	0.169021	28.9449	5.27538	0.603434
ENSG00000213865	C8orf44	2.04495	1.67506	1.35936	5.02937	2.23324	3.60035	3.92986	2.03264	2.76068	6.49783	2.9203	2.08881
ENSG00000164743	C8orf48	9.05622	5.09597	4.65044	11.1365	2.72952	3.78984	10.2176	6.18261	2.98604	8.86068	4.94567	4.45612
ENSG00000241852	C8orf58	3.01874	12.8579	9.8017	2.15544	3.47393	9.85359	7.07374	3.38773	4.76077	5.31641	4.38045	3.94553
ENSG00000176731	C8orf59	14.9963	11.0649	11.6619	38.798	12.5723	17.0543	53.446	13.1698	13.8598	46.6662	12.0109	16.107
ENSG00000189376	C8orf76	6.81651	5.07237	3.72035	17.2436	3.97021	5.30578	12.5755	4.36171	3.07056	19.4935	4.47466	3.80627
ENSG00000213563	C8orf82	3.40825	14.1319	11.5188	4.31089	12.3242	19.3282	11.0036	10.7137	17.6627	17.7214	11.116	12.6257
ENSG00000253250	C8orf88	8.76408	4.43538	5.58053	58.5562	3.14308	3.03187	25.937	3.09131	4.22553	7.67925	4.33335	3.48135
ENSG00000198917	C9orf114	8.86146	20.5018	20.3189	13.2919	16.8734	16.1068	14.1475	15.3295	16.7331	5.31641	12.5761	12.9042
ENSG00000160345	C9orf116	1.85019	2.07613	1.07318	0.718482	1.90239	1.89492	0	2.75253	1.35217	2.36285	1.46015	1.53179
ENSG00000204711	C9orf135	0	0.0471849	0	0	0	0	0	0.0846933	0	5.90712	0.188407	0
ENSG00000148362	C9orf142	9.05622	18.9211	19.5319	2.87393	7.27872	14.2119	3.92986	9.06219	16.9303	5.90712	9.89135	10.769
ENSG00000171159	C9orf16	5.64796	20.1951	24.0392	13.2919	42.1008	87.9243	9.43165	45.1839	60.9322	21.2656	40.6958	50.642
ENSG00000232434	C9orf172	4.47942	3.32653	5.00817	15.0881	1.90239	6.63222	20.4352	1.52448	6.67635	34.2613	1.08334	5.98792
ENSG00000135045	C9orf40	17.3334	10.8289	17.6001	4.67013	2.39867	2.84238	5.5018	3.51477	3.94383	7.67925	2.21378	4.96672
ENSG00000157653	C9orf43	1.46068	0.18874	0.429271	6.46633	0.661701	0.568476	5.5018	0.592853	0.619745	2.36285	0.141305	0.278508
ENSG00000186354	C9orf47	1.85019	1.08525	0.500817	7.54406	0.496276	2.4634	2.35791	0.846933	2.25362	2.36285	0.56522	0.371344
ENSG00000179058	C9orf50	0.194757	0.401071	0.0715452	2.87393	1.24069	1.70543	0	0.423467	1.29583	2.36285	0.56522	0.789105
ENSG00000165118	C9orf64	26.9739	17.6707	25.3986	26.5838	25.2274	24.634	25.1511	24.0106	22.1136	54.9362	23.4566	22.652
ENSG00000238227	C9orf69	29.8953	49.261	56.5923	32.3317	34.4912	55.9002	16.5054	27.1019	44.678	27.7634	29.3443	30.4502
ENSG00000147894	C9orf72	26.5844	7.73832	9.44397	44.1866	20.3473	9.28511	40.0845	9.31627	5.83124	40.7591	6.68843	6.17359
ENSG00000136819	C9orf78	14.6068	47.6095	39.4214	8.98102	50.2893	42.6357	11.7896	57.7609	44.3963	16.5399	57.6995	47.1142
ENSG00000165181	C9orf84	2.82398	0.283109	0.357726	30.8947	1.40612	0.947461	13.3615	0.88928	0.647915	8.86068	0.84783	0.928359
ENSG00000155621	C9orf85	11.6854	8.46969	6.7968	16.8843	10.3391	14.9699	11.0036	11.6877	10.0568	15.9492	11.3986	10.3512
ENSG00000063180	CA11	0.0973787	0.471849	0.214636	1.7962	5.37632	2.4634	0.785971	3.72651	2.78885	5.31641	3.76813	2.13523
ENSG00000074410	CA12	140.031	64.3366	142.16	59.9932	39.7848	96.8305	32.2248	18.4208	32.8465	12.4049	26.6595	24.7872
ENSG00000185015	CA13	1.16854	3.7512	1.07318	3.95165	4.38377	2.08441	5.5018	3.04896	1.324	6.49783	1.60146	1.34612
ENSG00000169239	CA5B	13.9251	2.52439	4.86508	24.4284	4.79734	5.30578	25.937	4.4464	7.46511	22.447	5.6993	11.0011
ENSG00000178538	CA8	0	0	0	0	0.496276	0	0	1.10101	0	2.36285	3.57973	0
ENSG00000120159	CAAP1	16.457	19.6761	13.2359	22.2729	25.7236	21.0336	25.937	31.2095	18.9022	36.0334	29.5327	29.2433
ENSG00000135932	CAB39	214.038	87.1269	82.2055	206.204	185.194	74.6599	156.408	100.912	50.9036	149.45	88.975	64.1032
ENSG00000102547	CAB39L	18.5993	22.2005	14.4521	23.7099	22.0843	17.6228	23.5791	16.854	19.0994	41.3498	14.366	31.3785
ENSG00000099991	CABIN1	39.0488	29.7737	31.4084	46.3421	34.1603	32.2137	52.6601	29.5156	34.0578	59.6619	29.9566	31.3785
ENSG00000134508	CABLES1	4.0899	6.88899	11.4472	22.2729	15.9635	7.2007	1.57194	3.176	1.88741	4.72569	3.62683	0.881941
ENSG00000149679	CABLES2	6.52437	4.6949	5.65207	2.87393	4.63191	4.16883	6.28777	2.92192	4.14102	2.36285	2.9674	4.6418
ENSG00000157782	CABP1	0.194757	0.495441	0.0715452	0	0.165425	0	0.785971	0.465813	0.0845107	5.90712	0.753626	0.139254
ENSG00000154040	CABYR	2.14233	2.1705	2.36099	11.8549	5.62446	3.22137	3.14388	3.51477	4.64809	3.54427	3.29712	2.78508
ENSG00000160325	CACFD1	1.46068	7.76191	9.87324	1.43696	7.52685	14.5909	3.14388	7.32597	12.4512	2.36285	9.84424	12.0223
ENSG00000158966	CACHD1	13.9251	8.32813	4.36426	20.836	8.43669	12.317	24.3651	7.41067	13.6062	36.6241	10.5508	10.0263
ENSG00000141837	CACNA1A	2.33709	1.91099	5.29435	3.59241	1.15798	3.60035	0	0.719893	1.29583	8.26996	0.706525	2.3209
ENSG00000148408	CACNA1B	0.292136	0.0707773	0.14309	0.359241	0.165425	0	7.07374	0.0423467	0.112681	2.36285	0.0471016	0.046418
ENSG00000151067	CACNA1C	22.7866	8.77639	15.4538	19.399	2.56409	9.28511	13.3615	5.12395	10.423	23.0378	9.51453	7.14837
ENSG00000198216	CACNA1E	0	0	0	0.718482	0	0	3.14388	0.0423467	0.0281702	11.8142	0	0.046418
ENSG00000102001	CACNA1F	0.0973787	0	0	0.359241	0	0	4.71583	0	0.0281702	7.08854	0	0.046418
ENSG00000006283	CACNA1G	0.0973787	0.0471849	0.14309	0	0.165425	0	0	0.211733	0.253532	4.13498	0.0471016	0.324926
ENSG00000196557	CACNA1H	0.779029	6.32277	9.8017	0.718482	3.8875	8.90613	0.785971	1.82091	6.67635	2.36285	2.16668	4.87389
ENSG00000100346	CACNA1I	0	0.0235924	0	0.359241	0	0	0.785971	0.0423467	0.0281702	3.54427	0.0471016	0
ENSG00000153956	CACNA2D1	263.409	105.718	56.7354	160.94	44.7476	69.1646	201.995	64.5787	54.6221	121.687	124.348	50.1314
ENSG00000007402	CACNA2D2	0.194757	0.283109	0.214636	0.359241	0.248138	0.189492	3.92986	0.38112	0.676086	5.90712	0.28261	0.46418
ENSG00000157445	CACNA2D3	0.779029	1.93458	0.0715452	5.02937	14.8883	11.18	7.07374	19.7759	8.16937	9.45139	11.5399	15.3643
ENSG00000151062	CACNA2D4	0	0.754958	0.0715452	0	1.57154	0	0	1.73621	0.197192	2.95356	1.41305	0
ENSG00000067191	CACNB1	3.50563	3.91634	6.65371	4.31089	1.73697	3.78984	4.71583	1.94795	2.00009	3.54427	1.74276	2.08881
ENSG00000165995	CACNB2	2.23971	0.802143	0.500817	14.0104	1.48883	1.32644	2.35791	0.88928	1.57753	10.6328	0.942033	1.2997
ENSG00000167535	CACNB3	16.1649	17.3876	20.8197	11.8549	18.6931	13.075	11.0036	18.6325	13.9724	15.9492	15.3551	10.1191
ENSG00000182389	CACNB4	5.55058	0.471849	0.14309	2.15544	0.661701	0	0	0.423467	0.366213	11.8142	0.376813	0.417762
ENSG00000105605	CACNG7	0	0	0	0	0.0827127	1.32644	0.785971	0.0423467	0.338043	6.49783	0.141305	0.23209
ENSG00000142408	CACNG8	0	0	0.214636	1.7962	0.0827127	1.32644	3.14388	0.12704	0.309873	12.4049	0	0.324926
ENSG00000105298	CACTIN	6.13486	17.482	20.1758	5.38861	14.4747	14.5909	7.85971	13.9321	15.4091	2.95356	14.3189	12.2543
ENSG00000151893	CACUL1	124.158	74.2218	68.2542	230.633	156.575	79.5867	163.482	105.443	79.102	222.108	101.08	88.7047
ENSG00000116161	CACYBP	52.6819	58.5092	79.7014	40.5942	26.9643	32.5926	45.5863	25.1963	28.3674	49.6198	23.5037	36.1132
ENSG00000084774	CAD	42.3597	47.468	69.6851	16.5251	30.6864	30.6977	31.4388	22.232	40.1426	38.3963	18.1812	32.9103
ENSG00000182985	CADM1	12.3671	0.0943698	0.429271	12.2142	1.24069	1.51594	14.1475	1.52448	1.18315	15.3585	1.17754	0.371344
ENSG00000175161	CADM2	1.85019	0	0	6.46633	0.0827127	0	9.43165	0.0423467	0.0281702	14.1771	0	0
ENSG00000105767	CADM4	0.486893	1.43914	1.28781	1.07772	3.55665	2.65289	0.785971	3.00661	1.91558	2.95356	2.8261	1.06761
ENSG00000163618	CADPS	9.25097	0.165147	0.286181	1.7962	0.0827127	0	2.35791	0.169387	0.0563405	15.3585	0.0471016	0
ENSG00000081803	CADPS2	9.05622	3.68042	0.214636	18.3213	8.10584	0.378984	21.2212	8.34229	0.704256	15.3585	7.48916	0.603434
ENSG00000104327	CALB1	0.876408	0.0943698	0.14309	2.87393	0.248138	0	2.35791	0.25408	0.253532	4.72569	0.188407	0.46418
ENSG00000172137	CALB2	0.292136	0.0707773	0.643907	0	0.496276	0.757968	0	1.05867	0.0845107	3.54427	8.05438	0
ENSG00000012822	CALCOCO1	15.0937	30.2927	20.3904	47.779	92.6382	56.0897	25.1511	68.1781	63.2422	39.5777	67.6851	51.6168
ENSG00000136436	CALCOCO2	50.7343	48.0814	62.459	84.4216	82.1337	48.3205	64.4496	75.9699	57.6645	117.552	72.8191	45.536
ENSG00000064989	CALCRL	8.6667	1.48632	0.715452	105.976	10.8354	6.44273	55.8039	10.4173	3.09873	98.0581	13.4711	3.52777
ENSG00000122786	CALD1	3258.39	1895.27	1239.16	428.934	533.001	368.752	597.338	1524.23	353.114	497.97	2735.19	269.178
ENSG00000138172	CALHM2	11.6854	8.75279	2.07481	4.67013	3.06037	0.568476	6.28777	4.23467	0.929618	4.72569	3.01451	0.789105
ENSG00000179218	CALR	1501.48	1028.7	764.103	1565.93	627.128	856.694	1882.4	1125.15	1423.05	3159.72	1171.18	1344.36
ENSG00000128595	CALU	3035.78	1987	1477.05	1960.02	1680.64	1795.82	2112.69	2210.37	1555.19	3164.44	2210.67	1528.54
ENSG00000134072	CAMK1	2.92136	2.43002	3.86344	0.718482	2.23324	2.4634	0.785971	2.28672	1.21132	2.95356	1.97827	1.16045
ENSG00000183049	CAMK1D	9.44573	6.95977	8.72852	96.6358	22.0016	36.0035	73.0953	14.9907	31.0436	89.7882	10.2211	37.6914
ENSG00000145349	CAMK2D	396.915	121.973	131.715	123.579	25.1447	36.951	62.0917	24.5187	38.1425	71.4761	32.5001	39.8266
ENSG00000148660	CAMK2G	46.1575	31.6611	25.3986	36.6426	32.8369	30.1292	48.7302	34.3008	24.0574	36.0334	42.7683	19.542
ENSG00000162545	CAMK2N1	12.2697	9.15387	5.72362	5.02937	7.196	9.85359	14.1475	17.7856	16.5923	75.6111	14.6957	27.1545
ENSG00000152495	CAMK4	27.4608	11.9142	11.5903	20.836	3.63936	6.44273	14.9335	2.87957	7.04256	16.5399	2.40218	9.51568
ENSG00000004660	CAMKK1	4.47942	6.8654	21.7498	10.0587	3.8875	25.013	6.28777	3.55712	36.1142	17.7214	4.00364	38.6662
ENSG00000110931	CAMKK2	52.7792	31.8262	36.4165	23.7099	22.3324	12.5065	28.295	17.4892	22.5362	27.1727	15.8733	15.9678
ENSG00000143919	CAMKMT	8.95884	4.81286	2.07481	21.9137	2.89494	2.4634	21.2212	4.40405	3.38043	25.4006	5.13408	3.6206
ENSG00000164615	CAMLG	55.5058	37.512	33.0539	184.291	48.8005	71.0595	159.552	52.6793	64.1154	212.656	55.0147	78.0286
ENSG00000130559	CAMSAP1	117.731	76.2508	86.6413	201.175	45.4093	70.3016	223.216	43.6171	59.3547	172.488	41.5437	57.3726
ENSG00000118200	CAMSAP2	275.582	110.908	86.999	290.626	96.1948	42.6357	231.861	69.745	73.4398	206.158	69.3336	62.4786
ENSG00000171735	CAMTA1	30.1874	18.3313	15.6684	51.0122	12.7378	14.7804	117.11	16.5999	19.86	89.1975	17.145	16.1999
ENSG00000108509	CAMTA2	16.0675	8.70561	11.3041	13.6512	11.0008	7.01121	23.5791	7.83413	11.6625	18.9028	4.71016	7.00911
ENSG00000111530	CAND1	473.455	226.204	200.255	586.999	249.627	246.34	462.151	260.813	212.15	554.678	254.396	248.104
ENSG00000144712	CAND2	1.55806	3.4445	5.79517	3.95165	3.97021	2.27391	3.92986	2.20203	3.07056	1.77214	2.8261	1.71746
ENSG00000171302	CANT1	43.4309	47.1613	61.8866	21.9137	32.9196	32.4031	18.8633	31.5483	35.9452	25.4006	35.6088	31.7963
ENSG00000127022	CANX	1481.42	994.351	857.541	1259.5	1103.06	1141.5	1385.67	1061.29	1083.65	1623.28	1179.61	1208.82
ENSG00000131236	CAP1	1055.39	861.973	779.199	294.937	321.091	342.412	392.2	533.822	284.04	725.394	602.948	289.787
ENSG00000112186	CAP2	63.6856	74.7173	38.4198	14.0104	19.0239	14.2119	14.9335	21.1733	7.43694	6.49783	29.0146	2.55299
ENSG00000042493	CAPG	32.2323	39.5881	34.9856	16.5251	5.12819	9.6641	17.2914	8.2576	9.4652	34.2613	9.93845	10.7226
ENSG00000014216	CAPN1	72.0602	97.2952	96.1568	30.1762	34.6566	32.4031	40.0845	40.8645	34.1423	60.8433	36.6451	27.2473
ENSG00000142330	CAPN10	4.77155	15.7362	18.5302	2.51469	15.2191	18.5702	3.14388	14.8637	15.6063	7.08854	15.5435	12.9506
ENSG00000137225	CAPN11	0	0	0	0	0	0	1.57194	0.0846933	0	3.54427	0	0.185672
ENSG00000182472	CAPN12	0.0973787	0.0943698	0.14309	0	0	0	1.57194	0.211733	0.225362	2.95356	0.0942033	0.510598
ENSG00000162949	CAPN13	0.194757	0	0	1.7962	0.0827127	0	0	0	0.0281702	4.13498	0	0
ENSG00000103326	CAPN15	9.64049	29.5849	42.4979	7.54406	18.7758	22.3601	3.92986	12.9581	14.8457	1.18142	12.4819	9.28359
ENSG00000162909	CAPN2	914.58	718.343	502.82	200.097	214.143	99.6728	256.227	374.09	127.414	470.797	315.298	121.383
ENSG00000149260	CAPN5	10.5169	7.87987	8.87161	15.8066	13.3995	10.4221	21.2212	9.65504	14.2823	30.1263	7.58337	21.3987
ENSG00000077274	CAPN6	0	0	0	0.718482	0	0	0	0	0	4.13498	0	0.046418
ENSG00000131375	CAPN7	96.5996	46.076	44.5011	173.154	70.3885	66.1327	205.138	66.2302	64.6789	197.298	64.8119	79.7461
ENSG00000126247	CAPNS1	99.2289	211.648	263.787	38.4388	90.405	112.179	62.8777	123.017	145.556	92.151	124.207	99.6594
ENSG00000256812	CAPNS2	0.292136	0.18874	0.500817	1.07772	0.165425	1.70543	0	0.0846933	1.74655	1.18142	0.188407	2.13523
ENSG00000135387	CAPRIN1	647.86	399.231	373.609	487.849	349.709	378.226	471.583	375.827	350.888	608.433	415.437	346.881
ENSG00000110888	CAPRIN2	72.6445	78.1618	72.3322	94.4803	52.688	68.2172	55.8039	50.943	56.1433	70.8854	52.5183	41.8226
ENSG00000105519	CAPS	1.07117	1.95817	4.43581	3.59241	8.27127	6.25324	2.35791	4.10763	5.97209	3.54427	3.39132	4.31687
ENSG00000180881	CAPS2	3.01874	0.471849	0.214636	19.399	4.05292	1.70543	12.5755	4.74283	1.91558	18.3121	6.31162	2.69224
ENSG00000116489	CAPZA1	430.803	335.933	288.327	296.374	196.856	177.933	432.284	254.715	132.71	656.281	223.733	176.667
ENSG00000198898	CAPZA2	454.271	223.373	136.437	901.335	139.784	151.404	962.815	191.957	113.329	1027.25	210.874	151.972
ENSG00000077549	CAPZB	251.724	139.243	106.102	195.068	117.204	96.262	219.286	206.525	227.728	313.668	196.414	169.193
ENSG00000100065	CARD10	8.6667	38.9275	42.7125	2.51469	4.46648	11.559	1.57194	4.61579	12.085	6.49783	3.76813	10.9082
ENSG00000198286	CARD11	0	0.0943698	0.214636	1.07772	0.0827127	0	2.35791	0.0423467	0.0845107	2.95356	0.0942033	0
ENSG00000132357	CARD6	26.487	6.34637	13.1643	51.3714	5.04547	10.6116	43.2284	2.11733	10.3103	30.1263	2.8732	10.8154
ENSG00000105483	CARD8	29.311	14.8632	12.1627	33.7686	17.4524	11.559	29.0809	12.0688	12.8456	40.1684	14.5073	12.3008
ENSG00000187796	CARD9	0.0973787	3.20857	1.4309	0.718482	5.37632	2.4634	3.92986	4.10763	2.648	1.77214	3.34422	1.71746
ENSG00000138380	CARF	12.6592	4.64771	3.43417	47.4198	10.5872	9.28511	61.3057	8.55403	13.3809	55.5269	8.99641	13.0434
ENSG00000153048	CARHSP1	12.5618	13.8959	21.3205	48.4975	31.1	27.0974	52.6601	24.7728	24.8461	76.2018	32.6414	21.8164
ENSG00000142453	CARM1	39.9253	29.4198	47.4345	25.8653	14.4747	21.0336	18.8633	13.8474	20.8741	15.9492	11.4928	13.8326
ENSG00000156017	CARNMT1	72.6445	32.0621	22.5368	56.0416	15.6327	19.7072	78.5971	20.3264	20.3389	82.1089	21.1486	28.2221
ENSG00000110619	CARS	86.9591	89.9108	110.037	71.8482	102.895	70.1121	75.4532	94.1366	73.0454	92.7417	69.3807	55.0981
ENSG00000134905	CARS2	36.8091	48.2937	56.3061	33.7686	34.0776	39.0354	31.4388	39.2554	33.917	47.2569	39.8951	31.0536
ENSG00000204682	CASC10	0.584272	1.17962	1.35936	1.43696	1.65425	1.32644	3.14388	2.66784	1.54936	3.54427	1.64856	1.48537
ENSG00000108349	CASC3	71.6707	48.1286	62.3875	49.216	54.3422	43.5832	44.8004	41.5844	52.9882	72.0668	37.5871	50.3635
ENSG00000166734	CASC4	149.963	132.92	95.7991	246.08	236.476	214.316	323.034	269.367	168.768	584.214	259.436	209.484
ENSG00000127995	CASD1	55.4085	21.2332	11.7334	82.6254	22.4151	23.6865	71.5234	31.3789	13.9161	106.328	34.2429	27.5259
ENSG00000147044	CASK	41.8728	29.7737	25.9709	89.0917	90.4877	90.9562	80.955	123.61	87.7503	119.324	118.79	56.0265
ENSG00000177303	CASKIN2	4.0899	4.86004	7.51225	2.87393	3.8875	3.03187	1.57194	3.13365	2.67617	4.72569	2.16668	2.46015
ENSG00000003400	CASP10	0	0.141555	0.286181	2.15544	0.330851	0.378984	0.785971	0.12704	0.197192	3.54427	0.423915	0.23209
ENSG00000106144	CASP2	42.4571	11.8434	19.818	19.399	10.9181	9.85359	12.5755	6.69077	6.76086	18.3121	5.6051	7.65896
ENSG00000164305	CASP3	97.3787	82.5028	70.4005	61.4302	56.7409	37.5194	42.4424	45.8614	27.3251	49.0291	47.1016	27.5259
ENSG00000196954	CASP4	28.2398	17.7415	7.15452	57.4785	34.4912	12.317	67.5935	28.9228	9.54971	77.9739	32.3117	8.58732
ENSG00000138794	CASP6	20.4495	10.475	10.6602	26.9431	9.0984	8.71664	22.0072	9.57035	9.35252	26.582	12.0109	7.93747
ENSG00000165806	CASP7	32.914	22.8375	16.527	25.8653	20.2646	14.4014	30.6529	23.4177	13.071	50.8012	27.4132	11.9758
ENSG00000064012	CASP8	14.9963	13.0938	8.2277	28.7393	11.8279	18.5702	20.4352	13.6356	14.9302	43.122	16.9095	13.322
ENSG00000132906	CASP9	3.70039	5.28471	2.93336	6.82558	14.971	11.18	1.57194	13.1275	11.4089	14.1771	12.058	10.4905
ENSG00000153113	CAST	210.63	153.964	147.169	113.52	120.347	88.6823	128.899	144.741	97.3	151.222	132.638	99.3809
ENSG00000121691	CAT	40.12	45.7929	38.9206	70.052	82.3818	76.7443	66.0216	97.1433	99.1592	144.724	95.9461	109.268
ENSG00000166762	CATSPER2	1.16854	0.235924	0.214636	0.718482	0.165425	0	4.71583	0.169387	0.732426	5.31641	0.659423	0.742687
ENSG00000099338	CATSPERG	0.584272	0.235924	0	2.51469	0.330851	0.189492	6.28777	0.38112	0.422553	4.13498	0.235508	0.371344
ENSG00000105974	CAV1	1180.42	771.897	556.479	79.033	26.2199	67.6487	51.8741	46.7507	78.5104	72.6575	47.9495	118.551
ENSG00000105971	CAV2	365.852	195.393	131.786	90.8879	24.483	57.4161	103.748	48.5293	42.6497	118.733	57.3698	62.5714
ENSG00000099625	CBARP	0.681651	4.60053	6.22444	3.95165	6.12074	10.0431	8.64568	2.79488	7.3806	2.36285	2.68479	6.40568
ENSG00000078699	CBFA2T2	26.9739	8.37532	6.65371	41.6719	10.6699	7.39019	34.5827	6.26731	14.1978	31.3077	9.18482	10.1191
ENSG00000067955	CBFB	176.548	92.3644	90.2186	241.769	54.2595	73.5229	165.054	64.3669	76.5949	220.926	53.3662	88.287
ENSG00000110395	CBL	115.686	31.4723	23.1807	112.802	42.018	34.2981	88.8147	24.4764	17.9726	76.2018	24.8697	22.652
ENSG00000114423	CBLB	168.465	36.9222	34.1271	401.631	91.5629	39.7933	330.108	52.2134	59.242	305.989	50.3517	60.9932
ENSG00000105879	CBLL1	57.1613	17.0337	16.3839	51.3714	25.5582	17.6228	69.1655	19.3524	12.6484	52.5733	16.5327	15.5964
ENSG00000139899	CBLN3	0.292136	1.79303	1.4309	1.07772	3.72207	1.13695	0.785971	2.62549	2.53532	8.26996	2.779	1.67105
ENSG00000159228	CBR1	28.6293	31.3779	45.5028	15.4474	32.5888	76.7443	19.6493	37.3921	62.1999	59.0712	38.9531	70.3696
ENSG00000159231	CBR3	5.06369	4.978	7.72689	19.0398	6.86515	11.3695	12.5755	2.58315	3.94383	8.86068	2.30798	2.41373
ENSG00000145439	CBR4	22.2997	15.7833	14.8099	69.3335	47.2289	37.7089	63.6637	49.3339	35.7199	83.8811	43.0509	41.0335
ENSG00000160200	CBS	1.16854	1.22681	1.78863	1.07772	0.992552	0.757968	0.785971	0.931627	0.760596	0	0.659423	0.510598
ENSG00000274276	CBSL	0.681651	1.27399	2.00327	1.07772	0.992552	1.13695	1.57194	0.76224	1.01413	2.36285	0.659423	0.557016
ENSG00000172785	CBWD1	11.1985	11.0177	9.51552	14.3696	14.6401	15.1594	12.5755	14.1861	16.3106	24.8099	14.8841	15.7821
ENSG00000136682	CBWD2	9.05622	7.21929	6.51062	11.4957	9.26382	14.0224	15.7194	10.8407	14.9866	14.1771	12.953	17.1282
ENSG00000147996	CBWD5	3.40825	3.1142	3.07645	6.46633	2.72952	2.08441	2.35791	2.49845	2.56349	2.95356	2.63769	2.59941
ENSG00000215126	CBWD7	3.60301	1.2504	0.930088	3.95165	1.24069	1.51594	2.35791	1.56683	1.26766	5.90712	2.11957	0.742687
ENSG00000108468	CBX1	60.2774	99.7252	143.09	26.2246	47.4771	71.0595	21.2212	55.3047	68.0593	24.2192	60.1488	73.294
ENSG00000173894	CBX2	2.43447	1.98176	6.08135	1.7962	1.40612	5.87426	1.57194	0.592853	3.35226	1.18142	1.22464	1.85672
ENSG00000122565	CBX3	158.046	141.673	148.743	205.126	113.151	146.667	241.293	135.382	107.244	225.652	120.062	149.559
ENSG00000141582	CBX4	4.86893	12.4096	19.3172	6.46633	20.2646	20.8441	6.28777	15.1601	28.5646	16.5399	17.6631	26.2262
ENSG00000094916	CBX5	681.359	167.223	241.394	176.028	82.2991	72.386	238.935	88.3775	98.793	246.327	80.2141	100.402
ENSG00000183741	CBX6	61.9328	83.9419	73.4054	50.653	144.913	80.7236	69.1655	129.454	120.4	50.2105	127.881	112.656
ENSG00000100307	CBX7	0.876408	0.731366	2.07481	4.31089	5.12819	3.41086	6.28777	2.83723	2.78885	8.86068	3.90944	6.26643
ENSG00000141570	CBX8	1.85019	4.3646	5.58053	4.31089	6.86515	8.14816	3.92986	5.67445	11.6906	7.67925	6.31162	12.6257
ENSG00000100211	CBY1	3.89515	10.711	10.3741	4.67013	9.34653	10.2326	4.71583	13.3815	13.4935	7.67925	12.7645	11.0475
ENSG00000132024	CC2D1A	4.28466	8.89435	11.8765	7.54406	13.3167	7.95867	3.14388	8.00352	7.88767	5.90712	6.54713	4.54896
ENSG00000154222	CC2D1B	15.4832	32.3688	40.7808	14.0104	34.2431	35.2455	40.0845	38.7472	34.593	36.0334	39.848	37.3665
ENSG00000048342	CC2D2A	32.5245	28.0514	26.6864	17.2436	26.8816	22.7391	26.723	35.91	26.1983	33.6706	30.8987	24.88
ENSG00000060339	CCAR1	67.0939	79.5537	76.9111	67.178	103.225	80.5341	67.5935	94.9836	98.0887	73.2483	90.1055	97.06
ENSG00000158941	CCAR2	24.5394	43.1506	49.9386	21.5544	41.9353	38.0879	27.509	33.6656	42.3117	24.2192	34.3371	37.1344
ENSG00000183287	CCBE1	48.1051	41.4283	48.15	24.0691	7.77499	2.08441	18.8633	5.67445	3.04239	11.2235	5.6522	1.62463
ENSG00000135736	CCDC102A	0.389515	4.6713	4.72199	0.359241	2.89494	6.44273	0.785971	2.87957	2.47898	0.590712	2.54349	1.57821
ENSG00000150636	CCDC102B	2.62922	6.5587	1.71709	5.74785	2.06782	0.947461	3.92986	1.94795	1.57753	5.31641	1.97827	1.43896
ENSG00000173581	CCDC106	2.92136	7.1721	6.15289	0.718482	11.6625	16.2963	2.35791	13.5933	16.5359	1.18142	12.5761	13.6005
ENSG00000159884	CCDC107	3.01874	2.14691	2.28945	2.15544	0.661701	0.757968	0.785971	0.931627	0.704256	1.18142	1.17754	0.557016
ENSG00000168491	CCDC110	1.65544	2.28847	0.786998	5.02937	2.23324	3.22137	4.71583	9.65504	2.50715	9.45139	7.96018	3.6206
ENSG00000164221	CCDC112	3.2135	8.94153	8.87161	3.95165	6.36888	9.47461	3.14388	9.10453	5.7749	4.13498	9.27902	8.30882
ENSG00000103021	CCDC113	2.23971	1.10884	0.643907	2.87393	3.63936	3.03187	1.57194	3.8112	2.61983	8.86068	3.81523	3.71344
ENSG00000136710	CCDC115	16.8465	12.1501	10.7318	23.7099	14.392	17.0543	35.3687	15.2025	19.6065	51.9826	16.4385	23.9981
ENSG00000159873	CCDC117	78.3898	37.5828	37.2751	127.89	39.7021	40.9303	77.8111	30.2355	29.4379	85.0625	23.5508	29.8003
ENSG00000160799	CCDC12	6.13486	14.3914	20.8912	6.46633	7.36143	12.8855	1.57194	7.36832	11.6906	8.86068	7.01815	9.97986
ENSG00000147144	CCDC120	0.486893	0.77855	0.643907	1.7962	0.90984	1.51594	0	0.677547	1.43668	4.13498	0.56522	0.835523
ENSG00000176714	CCDC121	1.65544	1.5571	1.14472	3.95165	1.24069	2.65289	2.35791	2.62549	1.94375	6.49783	2.68479	2.50657
ENSG00000151773	CCDC122	3.11612	1.74584	1.93172	14.3696	5.70718	4.7373	8.64568	4.65813	6.64817	27.7634	3.34422	10.2584
ENSG00000007080	CCDC124	1.85019	26.6595	32.1954	1.07772	12.4069	13.6434	0	17.1927	25.6067	4.13498	17.145	15.2715
ENSG00000183323	CCDC125	5.64796	3.30294	5.07971	22.2729	9.59467	7.01121	18.0773	8.80811	6.25379	22.447	8.76091	5.89508
ENSG00000169193	CCDC126	20.3521	11.3008	7.65534	36.6426	12.9859	10.9905	29.8669	13.3815	6.14111	45.4848	17.2392	11.0939
ENSG00000164366	CCDC127	12.9514	22.6723	16.0977	17.2436	35.5665	33.1611	19.6493	29.0922	30.3112	21.2656	37.6813	33.3281
ENSG00000104957	CCDC130	18.4046	21.5163	18.9595	25.8653	24.483	27.0974	28.295	21.0039	25.9166	62.6154	22.0436	23.766
ENSG00000100147	CCDC134	7.79029	4.0579	4.00653	20.4767	2.15053	2.4634	22.0072	3.85355	3.09873	13.5864	3.10871	2.92433
ENSG00000128596	CCDC136	1.3633	1.91099	2.2179	2.15544	6.5343	3.78984	4.71583	3.64181	4.90162	8.86068	4.47466	4.31687
ENSG00000185298	CCDC137	4.67418	22.5072	27.9026	2.51469	15.2191	13.2644	2.35791	18.6749	14.6204	5.90712	16.203	10.7226
ENSG00000163006	CCDC138	26.9739	7.43162	11.018	44.9051	6.28616	5.30578	60.5198	4.57344	4.87345	36.6241	5.27538	6.86986
ENSG00000175455	CCDC14	123.281	63.039	67.1094	84.4216	41.7699	48.6995	52.6601	29.7697	48.7063	44.8941	37.6813	39.316
ENSG00000163492	CCDC141	0.389515	0	0	0.359241	0.165425	0	2.35791	0.0423467	0	10.0421	0	0
ENSG00000135637	CCDC142	4.38204	6.58229	8.87161	6.10709	7.8577	10.801	10.2176	6.14027	8.7046	8.26996	7.01815	9.37643
ENSG00000170160	CCDC144A	3.11612	4.78927	7.44071	9.34026	7.196	20.6546	6.28777	5.12395	16.4232	15.3585	6.21742	22.4663
ENSG00000135205	CCDC146	0.973787	0.613403	0.643907	7.54406	1.48883	1.89492	3.14388	1.39744	2.56349	7.67925	1.69566	2.64582
ENSG00000153237	CCDC148	1.16854	0.235924	0.572362	2.15544	0.0827127	0	3.92986	0.12704	0.0845107	1.77214	0.56522	0.789105
ENSG00000181982	CCDC149	11.4907	11.7018	9.8017	16.8843	6.20345	4.35832	7.07374	3.72651	4.50724	18.9028	6.26452	3.29568
ENSG00000149548	CCDC15	14.6068	6.62948	10.9464	1.07772	0.744414	1.89492	1.57194	0.846933	1.01413	0	1.31885	1.06761
ENSG00000144395	CCDC150	11.4907	7.31366	7.15452	2.87393	0.661701	1.70543	4.71583	0.465813	1.0423	7.67925	0.518118	1.20687
ENSG00000198865	CCDC152	0.0973787	2.1705	0	0	4.5492	0	0	9.57035	0	0.590712	6.64133	0
ENSG00000187860	CCDC157	0.973787	1.8874	1.93172	3.59241	3.63936	3.60035	3.92986	3.00661	3.91566	0.590712	4.28625	3.48135
ENSG00000183401	CCDC159	1.16854	1.81662	1.71709	4.31089	2.31596	3.41086	10.2176	2.37141	3.4086	14.1771	2.8261	4.68821
ENSG00000198937	CCDC167	11.5881	15.052	16.2408	5.74785	5.45904	11.18	6.28777	6.86016	10.0286	8.86068	7.63047	8.30882
ENSG00000175820	CCDC168	1.26592	0.424664	0.500817	4.31089	0.992552	0.568476	5.5018	0.211733	0.535234	6.49783	0	0.789105
ENSG00000242715	CCDC169	3.11612	0.495441	0.786998	2.15544	0.248138	0	0	0.338773	0.338043	15.9492	0.376813	0.696269
ENSG00000159588	CCDC17	0.389515	0.613403	0.286181	1.7962	1.40612	1.13695	1.57194	0.25408	0.563405	1.18142	0.329712	0.510598
ENSG00000120262	CCDC170	0.0973787	0.636996	0.572362	1.43696	2.81223	2.08441	4.71583	2.07499	2.95787	2.95356	1.78986	4.27045
ENSG00000164989	CCDC171	6.81651	3.37372	5.00817	21.1952	4.96276	3.60035	16.5054	4.06528	4.95796	21.8563	3.81523	5.84866
ENSG00000154781	CCDC174	12.7566	13.9903	16.0261	13.6512	19.3548	18.3807	9.43165	15.7106	16.9021	11.8142	13.5653	15.1787
ENSG00000267909	CCDC177	0	0.0235924	0	3.59241	0	0.757968	0.785971	0.0423467	0.197192	0	0.0471016	0.0928359
ENSG00000122483	CCDC18	14.1199	13.6364	21.6067	23.3507	6.28616	8.52714	15.7194	4.23467	5.35234	7.08854	3.86234	5.57016
ENSG00000197816	CCDC180	0.779029	0.306702	0.0715452	0	0.744414	1.13695	5.5018	0.12704	0.676086	2.36285	0.0942033	0.696269
ENSG00000117477	CCDC181	1.26592	0.424664	0.357726	1.07772	2.15053	0.378984	1.57194	1.69387	0.197192	3.54427	1.83696	0.371344
ENSG00000177875	CCDC184	0.584272	0.283109	0.0715452	1.7962	1.07526	0.757968	0	1.65152	0.957788	3.54427	1.36595	2.3209
ENSG00000165813	CCDC186	45.9627	37.7243	24.1823	38.0795	33.5813	33.7296	55.018	33.7503	32.0296	57.8897	36.8335	33.5602
ENSG00000101997	CCDC22	5.84272	13.8488	12.8066	2.15544	7.196	5.30578	1.57194	7.32597	5.91575	10.6328	7.63047	5.70941
ENSG00000159214	CCDC24	1.26592	1.67506	1.00163	2.51469	1.9851	1.51594	3.92986	1.69387	2.02826	4.13498	2.35508	1.94955
ENSG00000147419	CCDC25	30.5769	26.2348	31.1937	33.0502	33.4159	40.9303	31.4388	41.2033	43.0159	68.5226	43.8987	54.866
ENSG00000024862	CCDC28A	7.3034	5.80374	7.15452	14.7289	20.2646	12.317	11.7896	15.1601	12.2822	23.6285	13.895	17.9638
ENSG00000160050	CCDC28B	3.40825	7.54958	3.07645	5.74785	3.80478	9.6641	3.14388	3.98059	9.80324	8.26996	4.52176	7.14837
ENSG00000186409	CCDC30	0.292136	0.566219	0.14309	6.10709	3.55665	1.13695	4.71583	2.24437	2.33813	17.1306	2.7319	1.67105
ENSG00000109881	CCDC34	5.55058	8.70561	10.5172	4.31089	4.88005	6.25324	9.43165	6.86016	8.92996	10.0421	6.59423	7.89105
ENSG00000173421	CCDC36	17.6255	5.73296	7.01143	30.5355	5.62446	4.92679	26.723	4.78517	4.70443	18.3121	4.61596	4.54896
ENSG00000145075	CCDC39	6.32961	2.68954	0.858543	17.2436	5.8726	2.65289	8.64568	3.00661	2.87336	10.6328	3.20291	2.73866
ENSG00000141519	CCDC40	0.876408	2.1705	1.574	2.51469	6.12074	4.35832	4.71583	4.23467	3.4086	4.72569	3.57973	2.92433
ENSG00000180329	CCDC43	27.8503	27.2257	23.8246	7.54406	20.1819	16.8648	10.2176	28.6263	19.8318	14.7678	28.3081	25.1585
ENSG00000108588	CCDC47	112.375	102.674	79.2006	79.033	94.7887	64.0483	111.608	115.945	111.92	108.1	120.722	103.326
ENSG00000152492	CCDC50	368.968	149.977	119.409	193.99	72.4563	62.5324	179.987	100.531	39.72	214.428	94.1091	43.6329
ENSG00000164051	CCDC51	2.82398	8.37532	9.08625	4.67013	11.0008	16.1068	6.28777	15.2448	14.7049	8.86068	15.4022	12.5329
ENSG00000176155	CCDC57	8.27719	10.6402	8.51388	14.7289	21.8361	21.4126	18.8633	13.2545	15.6626	8.26996	12.1522	14.4824
ENSG00000160124	CCDC58	10.6143	7.05414	11.9481	6.46633	5.12819	9.47461	7.07374	5.25099	5.0143	14.1771	5.18118	6.26643
ENSG00000133773	CCDC59	33.9852	19.8412	26.4717	38.798	18.7758	18.5702	36.9406	18.8866	18.1416	48.4384	13.7537	18.7529
ENSG00000108091	CCDC6	235.072	60.609	49.4378	155.911	55.3348	35.6245	172.914	42.5584	33.1	145.315	36.5509	33.3281
ENSG00000104983	CCDC61	1.55806	4.24664	5.86671	2.15544	3.14308	3.03187	0.785971	2.87957	4.76077	1.18142	3.67393	3.38851
ENSG00000139537	CCDC65	2.82398	0.636996	0.572362	3.95165	2.39867	1.70543	6.28777	2.24437	1.324	5.90712	1.97827	1.16045
ENSG00000180376	CCDC66	21.2285	12.2445	11.805	90.1694	24.9792	19.8967	72.3093	19.2254	22.2263	88.016	17.9457	27.99
ENSG00000166510	CCDC68	1.07117	0.920105	0.14309	4.31089	11.0835	11.938	11.7896	66.4419	22.17	23.6285	43.7103	49.4816
ENSG00000198624	CCDC69	0.681651	0.825735	0.357726	1.7962	12.2415	1.13695	1.57194	12.6617	1.07047	11.8142	12.4348	1.20687
ENSG00000150076	CCDC7	3.01874	0.896513	0.429271	15.0881	0.992552	1.13695	20.4352	0.677547	0.788767	10.0421	0.989135	2.04239
ENSG00000216937	CCDC7	12.9514	2.59517	2.28945	62.1487	3.06037	4.92679	77.0252	3.26069	3.18324	80.3368	3.76813	4.73463
ENSG00000177352	CCDC71	8.86146	12.7399	17.0278	6.82558	12.8205	14.4014	14.1475	11.4336	16.3387	10.0421	15.0725	13.6469
ENSG00000253276	CCDC71L	44.4047	29.7265	33.1255	74.7221	80.9757	98.1569	82.527	33.8773	57.9462	79.1554	39.0002	79.7925
ENSG00000163040	CCDC74A	1.26592	3.1142	2.86181	2.15544	5.62446	3.03187	2.35791	2.87957	3.26775	1.18142	2.11957	3.94553
ENSG00000152076	CCDC74B	0.194757	1.08525	1.4309	0.359241	3.47393	2.4634	0.785971	2.32907	3.63396	3.54427	1.13044	2.04239
ENSG00000120647	CCDC77	11.4907	10.2391	10.7318	11.8549	9.26382	8.52714	10.2176	7.87648	6.87354	13.5864	8.00728	6.40568
ENSG00000162004	CCDC78	0.389515	1.2504	1.78863	0.359241	0.744414	2.4634	0	0.804587	2.02826	0	1.03624	1.39254
ENSG00000169515	CCDC8	2.92136	8.61124	24.8262	1.07772	4.13563	43.5832	6.28777	8.29995	35.6353	2.95356	8.94931	31.5178
ENSG00000091986	CCDC80	1013.13	783.245	1115.1	73.2851	71.6292	203.136	80.169	54.1614	91.6659	44.8941	94.4388	59.0901
ENSG00000149201	CCDC81	1.3633	3.7512	0.572362	3.23317	0.744414	0.378984	0	1.01632	0.309873	3.54427	2.44929	0.324926
ENSG00000149231	CCDC82	66.3149	34.0675	19.3172	121.783	78.7425	28.2343	99.0324	47.5553	37.241	57.8897	51.1995	43.3544
ENSG00000186166	CCDC84	5.45321	6.70025	5.50898	10.0587	9.84281	8.71664	4.71583	7.79179	10.423	10.0421	7.01815	7.61255
ENSG00000175602	CCDC85B	6.13486	22.8375	38.9206	2.51469	17.5351	47.373	0.785971	33.1151	45.4386	5.90712	28.4965	38.5269
ENSG00000205476	CCDC85C	6.32961	17.0101	36.9889	7.18482	9.34653	12.317	19.6493	9.14688	15.8035	15.3585	11.0218	11.5117
ENSG00000110104	CCDC86	7.3034	9.9796	15.1676	0.718482	3.39122	3.41086	1.57194	2.37141	4.67626	2.36285	2.02537	4.50254
ENSG00000182791	CCDC87	0.194757	0.259517	0	0	1.81968	0.378984	3.92986	1.82091	0.732426	2.36285	1.41305	2.04239
ENSG00000115355	CCDC88A	172.945	92.6239	92.7226	77.9553	40.9428	42.2567	73.0953	31.0825	53.777	60.8433	39.0473	54.4483
ENSG00000168071	CCDC88B	0.194757	1.06166	1.00163	1.07772	0.661701	0.568476	0.785971	0.550507	0.478894	4.72569	0.471016	0.649852
ENSG00000015133	CCDC88C	0.584272	2.57158	3.57726	2.15544	4.63191	6.06375	0.785971	2.71019	6.22562	9.45139	3.53262	4.31687
ENSG00000105321	CCDC9	4.0899	9.50775	9.8017	7.54406	3.72207	4.92679	11.7896	4.06528	7.15524	14.1771	3.53262	6.49852
ENSG00000137500	CCDC90B	89.6858	54.239	40.4946	145.133	42.5143	66.8907	205.138	51.5782	50.3965	246.917	59.3481	80.071
ENSG00000123106	CCDC91	52.195	22.9554	21.1774	150.163	22.167	29.9398	192.563	27.3983	31.945	198.479	27.319	38.6197
ENSG00000119242	CCDC92	22.9814	18.0482	17.8863	16.8843	12.5723	8.33765	7.07374	12.5346	11.1554	12.4049	10.6921	6.82344
ENSG00000125633	CCDC93	66.8991	46.8546	55.4476	54.9638	50.1239	36.0035	44.0144	38.7472	42.0863	38.3963	44.3698	34.3029
ENSG00000105248	CCDC94	3.70039	9.9796	15.2391	1.43696	3.72207	7.76918	5.5018	3.68416	7.49328	5.31641	4.19205	5.19881
ENSG00000173013	CCDC96	0.486893	0.825735	1.07318	0.359241	1.15798	0	2.35791	0.88928	0.901447	2.36285	0.894931	0.371344
ENSG00000142039	CCDC97	9.64049	5.49704	6.51062	17.2436	7.36143	7.95867	14.1475	5.46272	8.81728	16.5399	6.17032	8.58732
ENSG00000204536	CCHCR1	6.91389	9.27183	18.5302	1.43696	6.94787	11.938	1.57194	4.53109	10.8737	4.72569	5.27538	7.42687
ENSG00000185972	CCIN	9.64049	5.9217	6.36753	0	0.165425	0	0	0.296427	0.0563405	0	0.28261	0.046418
ENSG00000108691	CCL2	6.52437	15.8305	1.28781	468.45	223.49	77.1233	793.831	443.581	20.029	487.337	541.952	5.05956
ENSG00000115009	CCL20	1.94757	1.79303	0.0715452	1098.56	419.105	16.4858	193.349	23.2483	1.09864	41.9405	30.1451	0.046418
ENSG00000006606	CCL26	0.389515	2.61876	0.715452	0	0.496276	0.947461	0.785971	0.465813	0.450724	5.90712	0.659423	0.139254
ENSG00000151882	CCL28	0	0.0707773	0.858543	0	0	0.189492	0	0.12704	0.225362	5.90712	0.235508	0.185672
ENSG00000108688	CCL7	0	0.0707773	0.0715452	36.6426	10.8354	2.08441	11.7896	2.11733	0.253532	0	2.779	0
ENSG00000136280	CCM2	36.3222	56.4567	57.5939	15.0881	21.2572	35.6245	11.7896	29.685	38.9876	28.9449	29.0617	29.429
ENSG00000145386	CCNA2	130.974	63.3457	125.562	6.10709	4.46648	3.97933	6.28777	2.15968	3.26775	2.36285	3.01451	2.3209
ENSG00000134057	CCNB1	131.753	106.567	221.79	34.1279	3.30851	10.6116	22.7932	5.37803	7.49328	18.3121	6.07611	3.24926
ENSG00000100814	CCNB1IP1	55.0189	25.8101	28.8327	95.1988	24.5657	58.7426	84.0989	30.8284	37.1847	64.9783	34.761	37.32
ENSG00000157456	CCNB2	31.6481	26.282	66.7517	4.31089	0.413563	3.03187	5.5018	0.76224	1.94375	2.36285	0.56522	0.928359
ENSG00000112237	CCNC	115.199	79.9548	66.6086	167.765	64.5986	73.5229	148.549	74.2761	43.7765	195.526	80.4025	66.0528
ENSG00000110092	CCND1	1005.53	962.572	726.399	187.164	283.539	94.1776	237.363	344.871	144.034	320.166	404.179	222.203
ENSG00000118971	CCND2	92.9966	122.751	25.6132	84.0623	201.736	36.572	153.264	290.032	71.2707	243.373	406.864	153.133
ENSG00000112576	CCND3	38.1724	52.0449	46.719	25.8653	14.3093	27.4764	12.5755	26.6784	24.2546	28.9449	28.0255	29.6147
ENSG00000166946	CCNDBP1	34.472	26.4943	16.3123	37.361	41.2736	17.6228	48.7302	62.419	21.2404	94.5139	78.8953	29.7075
ENSG00000105173	CCNE1	17.1386	11.7962	16.8847	5.74785	8.43669	4.54781	7.07374	8.72341	6.31013	14.1771	5.98191	6.31284
ENSG00000175305	CCNE2	29.2136	7.62036	17.3855	9.34026	1.48883	2.08441	3.92986	1.01632	1.63387	6.49783	0.894931	1.76388
ENSG00000162063	CCNF	21.6181	23.7576	62.6736	0.718482	3.80478	5.11629	6.28777	3.21835	3.6903	4.72569	3.25001	4.36329
ENSG00000113328	CCNG1	257.177	109.587	81.2039	873.314	155.748	262.636	578.475	218.975	183.614	783.874	269.563	183.212
ENSG00000138764	CCNG2	46.547	13.9667	10.3025	104.539	20.3473	17.4333	87.2428	14.6096	17.3529	75.6111	14.4602	13.9718
ENSG00000134480	CCNH	49.371	27.3908	30.1206	108.491	57.3199	58.5531	99.0324	65.5103	49.8613	116.961	64.2466	59.6007
ENSG00000118816	CCNI	344.915	141.696	185.731	504.374	318.527	294.66	470.011	256.324	266.772	539.91	239.842	259.801
ENSG00000107443	CCNJ	28.7267	13.3297	12.3058	26.2246	9.18111	7.76918	24.3651	7.49536	5.91575	25.4006	9.32613	5.4309
ENSG00000135083	CCNJL	3.79777	10.2627	7.22607	1.43696	3.06037	5.11629	1.57194	3.59947	3.04239	2.95356	3.76813	1.62463
ENSG00000090061	CCNK	25.2211	3.01983	3.36263	17.2436	4.21835	3.41086	21.2212	2.45611	2.84519	27.7634	2.49639	2.08881
ENSG00000163660	CCNL1	112.764	69.3146	60.8135	257.216	105.128	63.6693	196.493	65.7644	68.679	137.045	74.5619	66.749
ENSG00000221978	CCNL2	93.6783	103.948	74.9794	145.133	133.085	93.9881	80.955	88.3775	137.95	91.5603	85.0656	79.7925
ENSG00000129315	CCNT1	113.057	56.6454	47.363	193.631	107.278	89.2508	171.342	108.619	79.8908	251.052	100.562	104.301
ENSG00000082258	CCNT2	94.8468	47.2557	41.1385	142.259	42.9279	41.4988	113.18	41.3727	41.4102	114.598	41.4494	44.2363
ENSG00000108100	CCNY	110.914	108.596	104.528	128.967	81.8028	130.939	119.468	96.3387	124.569	184.893	103.341	121.94
ENSG00000163249	CCNYL1	113.641	15.8777	11.3041	63.2264	9.01568	7.95867	60.5198	7.6224	8.1412	62.6154	9.51453	7.19478
ENSG00000103540	CCP110	56.577	23.0498	22.0359	59.2747	25.4755	14.4014	35.3687	26.3396	25.0152	75.0204	23.4566	25.9476
ENSG00000260916	CCPG1	39.341	29.5141	17.0993	96.2765	123.49	86.5979	128.113	147.917	83.4121	154.176	124.584	148.259
ENSG00000126353	CCR7	0.973787	0.636996	0.286181	7.9033	6.61701	1.13695	13.3615	3.04896	1.66204	5.90712	3.15581	2.08881
ENSG00000173992	CCS	10.9064	12.7399	11.0895	87.6548	28.205	26.9079	33.0108	21.4698	55.5235	34.2613	21.9023	37.7842
ENSG00000154429	CCSAP	44.5021	26.2584	28.1888	19.7582	10.2564	13.2644	11.7896	9.57035	13.8034	14.1771	13.2827	17.4532
ENSG00000184305	CCSER1	0.194757	0	0	0	0.0827127	0	2.35791	0	0	7.67925	0	0
ENSG00000107771	CCSER2	304.698	95.1955	77.5551	352.774	83.1262	32.5926	362.333	59.8358	41.4666	254.597	54.1198	46.1395
ENSG00000166226	CCT2	338.196	291.603	309.791	206.923	192.059	264.531	231.075	221.812	205.474	190.209	226.182	215.983
ENSG00000163468	CCT3	533.246	369.033	360.874	535.628	288.006	414.23	475.513	353.468	363.931	627.927	345.867	339.222
ENSG00000115484	CCT4	273.634	246.116	267.579	145.852	179.569	234.212	144.619	186.918	179.67	207.34	179.928	182.144
ENSG00000150753	CCT5	603.163	389.889	468.335	236.021	193.63	184.186	261.728	241.799	174.064	343.794	205.504	176.203
ENSG00000146731	CCT6A	352.024	281.764	293.049	243.924	202.067	227.201	227.146	229.477	213.53	312.486	218.646	218.257
ENSG00000132141	CCT6B	0.681651	0.990882	0.930088	2.51469	1.40612	3.03187	8.64568	0.973973	1.85924	8.26996	1.46015	2.04239
ENSG00000135624	CCT7	166.712	277.353	299.632	109.209	224.565	291.439	84.0989	262.126	263.335	151.222	244.505	240.352
ENSG00000156261	CCT8	398.863	222.028	204.262	246.439	159.222	164.669	265.658	197.42	157.134	340.841	190.102	170.261
ENSG00000122674	CCZ1	5.9401	6.93618	7.86998	11.1365	6.28616	9.85359	23.5791	8.17291	6.25379	12.9957	6.12321	4.6418
ENSG00000146574	CCZ1B	8.27719	6.2284	5.86671	26.9431	6.86515	6.82172	36.9406	6.47904	5.46503	20.6749	5.88771	6.26643
ENSG00000156535	CD109	418.339	78.7987	110.824	165.969	26.7989	31.2662	142.261	16.6422	47.0725	154.176	15.6848	54.9589
ENSG00000177697	CD151	220.952	472.439	585.526	72.2074	179.404	405.703	128.113	277.582	440.808	241.601	324.577	385.919
ENSG00000135535	CD164	531.006	265.462	211.13	547.124	289.577	254.677	517.955	303.372	158.598	850.625	315.251	258.734
ENSG00000158473	CD1D	0	0	0	7.18482	0.661701	0	2.35791	0.0423467	0.0281702	2.95356	0.28261	0.185672
ENSG00000091972	CD200	0.0973787	0.259517	0	2.87393	2.64681	1.51594	0	5.7168	0.619745	3.54427	20.395	0.324926
ENSG00000174807	CD248	46.547	18.3077	18.3871	13.6512	2.39867	6.63222	11.7896	3.51477	9.88775	10.0421	2.30798	5.24523
ENSG00000120217	CD274	6.71913	16.0193	14.166	3.23317	7.196	2.4634	0.785971	3.8112	1.80289	5.31641	4.00364	1.76388
ENSG00000103855	CD276	52.5845	117.679	114.115	31.2539	41.3563	75.0389	13.3615	51.1548	71.1862	26.582	50.1633	48.4139
ENSG00000198087	CD2AP	83.6483	74.0331	52.1565	74.3628	47.7252	70.87	92.7446	57.0833	52.3966	112.235	67.8264	52.1274
ENSG00000169217	CD2BP2	17.3334	72.9478	70.8298	15.8066	61.7037	80.9131	17.2914	57.7609	72.6792	41.3498	65.0945	69.7198
ENSG00000241399	CD302	4.28466	1.53351	0.14309	19.399	4.5492	2.27391	2.35791	3.51477	2.0846	9.45139	5.22828	2.92433
ENSG00000167775	CD320	11.6854	26.0225	40.5662	11.1365	17.287	49.2679	3.92986	22.6555	52.791	25.4006	30.569	54.1233
ENSG00000004468	CD38	0	0.0943698	0	49.9345	106.12	4.54781	10.2176	55.6859	3.07056	7.08854	108.428	3.80627
ENSG00000117877	CD3EAP	3.40825	4.22305	11.1611	1.7962	1.3234	4.7373	1.57194	2.03264	2.42264	4.13498	2.40218	2.59941
ENSG00000010610	CD4	0.194757	0.259517	0.429271	0.359241	0.744414	1.13695	3.92986	0.88928	2.42264	3.54427	0.894931	2.18164
ENSG00000101017	CD40	0.292136	1.43914	0.214636	1.43696	1.90239	0.947461	2.35791	1.94795	0.450724	5.31641	2.49639	0.742687
ENSG00000026508	CD44	1288.22	481.309	643.764	278.771	77.6672	252.214	160.338	41.3727	141.64	89.7882	20.866	83.8308
ENSG00000117335	CD46	237.117	131.811	83.5649	351.337	250.868	125.823	291.595	219.313	126.484	394.595	239.512	146.309
ENSG00000196776	CD47	249.095	67.6395	67.6818	234.225	38.1305	70.3016	154.836	39.0436	40.5088	173.079	50.3517	49.6208
ENSG00000196352	CD55	55.4085	7.69114	15.3822	189.32	258.973	6.44273	345.827	128.395	12.9583	877.798	323.4	20.9809
ENSG00000116815	CD58	25.1237	11.6783	9.51552	17.962	12.9859	5.49527	33.0108	15.5412	8.95813	60.2526	11.116	21.6772
ENSG00000085063	CD59	2706.25	1250.64	1328.95	791.407	409.841	565.065	840.989	603.059	568.785	1489.77	624.427	723.935
ENSG00000135404	CD63	707.846	669.601	604.271	474.557	183.87	507.649	461.365	220.287	581.715	818.136	283.222	676.867
ENSG00000019582	CD74	0.584272	0.117962	0.715452	0.359241	2.48138	0.947461	1.57194	1.01632	0.563405	2.36285	1.74276	1.0212
ENSG00000110651	CD81	240.623	163.614	149.816	206.563	136.476	131.887	168.198	129.2	181.05	181.348	157.555	170.911
ENSG00000085117	CD82	2.53185	13.6364	4.36426	12.9327	30.6037	33.9191	9.43165	31.9294	71.2425	30.1263	25.8588	58.5331
ENSG00000112149	CD83	3.79777	2.24128	1.21627	3.23317	1.48883	0.378984	2.35791	1.31275	0.450724	4.72569	2.02537	0.557016
ENSG00000010278	CD9	43.9178	6.91258	9.15779	46.7013	1.73697	2.4634	149.335	2.66784	11.5498	366.241	3.62683	26.5975
ENSG00000125810	CD93	3.01874	4.38819	0	0.718482	2.48138	0	2.35791	1.05867	0.0281702	2.36285	1.03624	0
ENSG00000102181	CD99L2	45.6706	59.335	65.9647	50.653	77.6672	88.3033	63.6637	85.879	93.9477	86.2439	105.131	76.1255
ENSG00000102543	CDADC1	8.37457	4.90723	4.29271	11.8549	9.34653	4.35832	14.1475	8.85045	9.1835	18.3121	9.27902	11.5117
ENSG00000140326	CDAN1	6.32961	10.7582	17.457	9.6995	10.0082	10.9905	4.71583	5.92853	9.80324	4.72569	6.59423	7.56613
ENSG00000151465	CDC123	146.36	70.046	71.3306	137.948	53.4324	52.2998	168.984	67.1195	49.4106	177.214	62.5039	54.2162
ENSG00000079335	CDC14A	8.47194	3.01983	2.2179	12.2142	5.8726	2.84238	10.2176	3.38773	3.88749	23.6285	2.8261	4.78105
ENSG00000081377	CDC14B	30.869	11.867	11.1611	63.2264	8.43669	11.938	36.9406	8.34229	8.87362	35.4427	11.0218	8.54091
ENSG00000130177	CDC16	137.986	56.4331	55.5907	98.0727	38.7922	37.3299	84.8849	41.3303	54.8474	118.733	42.7212	47.0214
ENSG00000117399	CDC20	44.3073	37.7951	111.539	0.718482	0.496276	1.89492	1.57194	0.550507	1.63387	1.77214	0.706525	0.417762
ENSG00000094880	CDC23	62.4197	49.1195	45.789	20.1175	20.0992	31.4557	22.0072	17.3621	23.8884	27.7634	20.3008	20.3775
ENSG00000164045	CDC25A	32.5245	16.7978	30.4783	2.51469	1.15798	1.13695	0.785971	0.338773	1.15498	4.72569	0.471016	0.603434
ENSG00000101224	CDC25B	34.0825	22.3184	48.3646	12.9327	6.94787	8.90613	8.64568	5.12395	11.0427	14.1771	4.99277	6.91628
ENSG00000158402	CDC25C	15.0937	6.34637	12.2342	2.87393	0	0.947461	1.57194	0.25408	0.507064	0	0.235508	0.0928359
ENSG00000176386	CDC26	1.26592	1.67506	1.71709	3.59241	2.64681	2.84238	0.785971	2.15968	1.91558	3.54427	1.60146	1.99597
ENSG00000004897	CDC27	285.319	149.199	143.877	190.038	109.346	100.81	254.655	134.154	102.85	355.018	148.229	129.413
ENSG00000099804	CDC34	19.1836	56.8342	47.8638	22.9914	39.7848	49.2679	26.723	48.1482	36.903	43.7127	42.8154	31.4714
ENSG00000105401	CDC37	21.7154	197.775	176.717	14.0104	122.497	151.404	11.0036	150.881	157.218	28.3542	136.83	138.233
ENSG00000106993	CDC37L1	49.1762	32.4868	21.8213	54.6046	24.1521	29.7503	98.2464	27.8641	26.1983	77.9739	27.79	36.9487
ENSG00000168438	CDC40	42.165	22.7667	23.1091	48.4975	37.138	28.9923	47.1583	43.0666	31.8605	60.2526	41.4023	38.5733
ENSG00000070831	CDC42	467.515	328.076	290.617	737.521	137.386	219.621	697.156	186.029	145.302	1014.25	186.334	147.052
ENSG00000143776	CDC42BPA	268.765	126.526	139.728	234.225	133.498	74.6599	203.567	116.03	80.6232	194.344	119.685	88.6583
ENSG00000198752	CDC42BPB	75.9554	85.499	88.8592	58.9155	90.5704	69.1646	53.446	72.8363	75.5244	49.0291	64.4822	70.5553
ENSG00000128283	CDC42EP1	31.0638	56.6219	94.6544	5.74785	9.59467	12.5065	1.57194	9.18923	7.57779	4.72569	7.53626	4.03836
ENSG00000149798	CDC42EP2	22.0076	18.6616	21.392	3.95165	9.26382	13.8329	9.43165	8.97749	5.38051	4.13498	11.2102	2.36732
ENSG00000163171	CDC42EP3	167.686	197.445	158.187	29.4577	27.8742	72.765	14.1475	47.8094	37.072	21.2656	64.1053	14.9002
ENSG00000179604	CDC42EP4	24.7342	25.9045	37.2751	21.5544	17.6178	13.2644	26.723	10.4596	13.4935	15.3585	10.0327	12.44
ENSG00000167617	CDC42EP5	4.18728	11.348	6.65371	3.23317	3.30851	10.801	6.28777	4.02293	4.16919	7.08854	4.52176	3.20284
ENSG00000197622	CDC42SE1	85.2063	98.0974	98.4463	88.3732	74.9377	76.3653	69.9514	72.921	59.7772	88.6068	73.4315	50.0386
ENSG00000158985	CDC42SE2	101.176	44.4482	44.3581	80.4699	44.6648	33.3506	65.2356	36.7993	24.4518	74.4297	33.2067	26.8296
ENSG00000093009	CDC45	24.5394	16.0429	37.3466	1.43696	0.165425	0.947461	0	0.550507	0.788767	0	0.28261	0.46418
ENSG00000096401	CDC5L	104.098	91.7274	104.098	91.9656	85.0286	82.808	80.955	82.5337	83.2149	106.919	77.4351	88.3798
ENSG00000094804	CDC6	81.0191	40.6262	74.264	7.9033	2.06782	5.87426	8.64568	3.04896	3.94383	4.13498	2.40218	3.89911
ENSG00000097046	CDC7	33.4983	12.1501	12.1627	4.31089	5.70718	3.41086	9.43165	6.18261	4.16919	9.45139	5.6051	4.1312
ENSG00000134371	CDC73	112.083	65.2803	40.9239	67.5373	41.9353	24.634	74.6673	45.8191	41.2412	112.826	40.4603	49.0638
ENSG00000184661	CDCA2	64.3673	23.6632	48.7939	19.7582	1.81968	3.78984	12.5755	1.94795	4.53541	19.4935	2.35508	6.82344
ENSG00000111665	CDCA3	13.1461	11.7018	33.4832	5.02937	1.48883	1.32644	3.14388	1.65152	1.80289	7.67925	1.74276	1.71746
ENSG00000170779	CDCA4	44.7942	41.853	63.246	15.0881	10.5045	16.2963	7.07374	7.70709	11.4371	20.6749	7.67757	10.1655
ENSG00000146670	CDCA5	21.7154	19.7233	41.5678	0.718482	0.496276	1.70543	0.785971	0.76224	1.57753	1.77214	0.612321	0.835523
ENSG00000144354	CDCA7	10.03	4.15227	10.7318	2.87393	0.496276	0.189492	0.785971	0.25408	0.338043	4.13498	0.376813	0.185672
ENSG00000164649	CDCA7L	15.3858	10.0032	16.9562	5.38861	1.9851	4.16883	3.92986	2.71019	3.09873	1.18142	3.43842	1.76388
ENSG00000134690	CDCA8	28.1424	21.304	59.3826	0.359241	0.578989	0.568476	0.785971	0.592853	1.09864	1.18142	0.659423	0.278508
ENSG00000163814	CDCP1	6.81651	9.74368	35.558	8.98102	4.13563	37.7089	26.723	4.10763	174.458	25.4006	6.02901	308.772
ENSG00000140937	CDH11	734.333	548.595	402.156	922.89	742.594	487.374	581.619	1011.75	300.576	590.121	2436.52	151.555
ENSG00000140945	CDH13	258.151	242.743	161.335	260.45	315.714	157.847	225.574	192.974	101.948	226.833	80.6851	53.1022
ENSG00000145526	CDH18	4.5768	0.589811	1.35936	4.67013	0.165425	0.947461	0	0.25408	0.732426	4.72569	0.753626	1.2997
ENSG00000170558	CDH2	684.085	528.188	567.354	302.481	230.603	493.627	402.417	409.958	384.27	331.98	495.133	194.259
ENSG00000101542	CDH20	0.0973787	0.471849	0.0715452	1.43696	0	0	2.35791	0.0846933	0.140851	5.31641	0.0942033	0
ENSG00000107736	CDH23	0.389515	0.117962	0.14309	3.59241	0.413563	0.189492	6.28777	0.465813	0.450724	8.86068	0.612321	0.696269
ENSG00000139880	CDH24	3.70039	7.57317	7.01143	5.02937	5.70718	2.84238	3.92986	4.4464	4.36639	5.31641	4.99277	2.50657
ENSG00000124215	CDH26	0	0.0707773	0	2.87393	0.248138	0.189492	2.35791	0.465813	0.450724	1.18142	0.0471016	0.185672
ENSG00000062038	CDH3	0	0.0707773	0	0	0.413563	0	6.28777	0.296427	0.169021	0	0.0942033	0
ENSG00000179242	CDH4	8.17981	4.31742	38.3483	7.18482	2.48138	9.47461	7.07374	0.6352	5.18332	1.77214	0.56522	2.92433
ENSG00000113361	CDH6	125.911	37.0401	0.14309	39.8757	32.2579	0.189492	40.0845	76.224	0.197192	40.1684	98.254	0.278508
ENSG00000150394	CDH8	5.84272	4.57693	0.500817	1.07772	14.5574	0.189492	13.3615	60.5557	0.535234	46.6662	69.4278	1.11403
ENSG00000148600	CDHR1	0.389515	0	0	0.359241	0	0	0	0	0.0281702	2.95356	0.0471016	0.046418
ENSG00000128536	CDHR3	0.973787	0.353887	0.214636	1.43696	0.496276	0	1.57194	0.338773	0.225362	8.86068	0.376813	0
ENSG00000089486	CDIP1	8.6667	19.6525	17.9579	4.31089	13.7303	18.5702	6.28777	10.1632	20.1417	2.36285	14.6486	15.7357
ENSG00000103502	CDIPT	17.6255	44.8492	44.8589	24.4284	73.6143	69.1646	18.0773	63.52	60.4251	23.6285	60.5727	68.6522
ENSG00000170312	CDK1	192.712	67.4036	121.698	1.07772	0.413563	5.49527	7.85971	1.69387	3.94383	0	1.78986	1.85672
ENSG00000185324	CDK10	13.2435	28.1222	27.9026	4.67013	17.5351	18.7597	9.43165	16.6846	25.8603	14.7678	15.4964	15.0858
ENSG00000167258	CDK12	82.8692	39.5409	44.7158	91.9656	58.9741	39.6038	95.8885	43.9558	41.6074	73.2483	41.685	46.6036
ENSG00000065883	CDK13	87.5434	58.6036	63.0314	181.417	76.9228	64.2378	183.917	64.0705	66.7353	151.813	60.3843	63.2677
ENSG00000058091	CDK14	99.6184	32.1329	27.4734	253.265	71.2156	80.5341	286.093	56.5751	74.1159	235.694	56.0039	72.3656
ENSG00000138395	CDK15	26.7791	8.21017	3.36263	0	0.496276	0.189492	2.35791	0.338773	0	2.36285	0.800728	0.0928359
ENSG00000102225	CDK16	95.8206	66.625	102.739	45.6236	49.2968	70.1121	51.0881	54.2461	60.1998	62.6154	46.5835	45.1183
ENSG00000059758	CDK17	134.772	73.2073	56.4492	285.237	131.927	72.765	172.128	120.603	60.904	200.842	94.8627	78.0286
ENSG00000155111	CDK19	45.3785	22.9319	20.605	95.5581	34.1603	23.6865	68.3795	24.9845	32.0296	54.9362	26.2827	39.9195
ENSG00000123374	CDK2	41.4833	42.2777	54.8752	6.82558	12.2415	22.7391	6.28777	15.3718	12.9583	10.6328	14.5073	14.7145
ENSG00000156345	CDK20	4.67418	4.08149	3.36263	1.7962	2.64681	2.27391	6.28777	2.62549	4.50724	9.45139	3.72103	4.78105
ENSG00000111328	CDK2AP1	127.956	121.006	115.975	81.5477	59.7186	102.705	123.397	89.9443	83.243	194.344	77.4351	102.259
ENSG00000167797	CDK2AP2	9.44573	18.0718	19.1741	10.418	13.813	26.9079	16.5054	21.5121	26.1701	23.6285	17.8044	27.5723
ENSG00000135446	CDK4	71.0864	44.1415	62.5305	45.6236	19.1066	37.5194	51.0881	19.0137	31.3816	70.8854	25.2936	27.4794
ENSG00000164885	CDK5	12.2697	15.0284	11.5903	24.0691	27.1298	30.1292	29.0809	29.5156	28.1702	36.0334	25.8117	27.6651
ENSG00000176749	CDK5R1	1.3633	4.0579	1.78863	0	2.64681	1.89492	2.35791	2.11733	1.77472	0.590712	2.11957	1.76388
ENSG00000101391	CDK5RAP1	15.9701	17.2225	16.8847	16.5251	17.0388	16.2963	7.85971	15.753	14.7049	14.7678	15.0725	16.107
ENSG00000136861	CDK5RAP2	44.9889	66.4835	63.0314	35.2056	53.0188	52.4893	32.2248	49.8844	49.805	30.717	60.0546	43.5865
ENSG00000108465	CDK5RAP3	11.1985	28.3109	21.6067	19.399	23.4904	30.3187	7.85971	20.9616	49.6078	11.8142	20.1124	33.6066
ENSG00000105810	CDK6	914.483	417.445	302.779	233.147	113.978	181.344	190.205	137.034	176.543	190.209	162.642	145.613
ENSG00000134058	CDK7	64.7568	29.4198	25.2555	81.5477	21.2572	26.1499	94.3165	29.0075	24.1701	101.012	32.0762	28.872
ENSG00000132964	CDK8	46.9365	29.4905	26.7579	66.8188	33.9949	24.8235	70.7374	25.9162	22.0573	51.3919	26.2827	20.656
ENSG00000136807	CDK9	15.3858	22.8611	20.1758	32.6909	23.9867	20.6546	23.5791	25.0269	31.2126	44.3034	25.953	22.7912
ENSG00000145996	CDKAL1	36.0301	16.8922	19.5319	46.3421	12.9859	9.85359	55.018	10.502	11.4935	58.4805	12.3406	11.0939
ENSG00000100490	CDKL1	2.14233	1.20321	2.14636	0.718482	0	0.568476	2.35791	0.0423467	0.732426	2.36285	0.329712	1.25329
ENSG00000138769	CDKL2	0.486893	0.141555	0	0.359241	0	0	0.785971	0.169387	0	7.08854	0.518118	0.046418
ENSG00000006837	CDKL3	0.681651	0.754958	0.286181	10.7772	1.40612	2.08441	9.43165	1.86325	1.57753	11.2235	1.41305	1.71746
ENSG00000205111	CDKL4	2.33709	0.448256	0.0715452	53.1676	1.40612	0	27.509	0.465813	0.507064	12.9957	0.612321	0.46418
ENSG00000008086	CDKL5	44.0152	21.2332	13.5221	21.1952	13.3995	10.0431	27.509	13.5086	8.73277	27.7634	16.2972	9.5621
ENSG00000124762	CDKN1A	218.42	267.444	247.189	389.058	359.8	710.216	268.016	296.173	591.406	411.135	305.925	475.32
ENSG00000111276	CDKN1B	44.7942	30.5758	43.8572	59.9932	34.4912	53.2473	51.0881	35.1901	35.8325	110.463	42.0618	46.5108
ENSG00000129757	CDKN1C	0.0973787	0.0707773	0.0715452	1.07772	2.31596	6.82172	0.785971	0.296427	3.80298	8.26996	1.55435	2.04239
ENSG00000147889	CDKN2A	4.38204	12.1265	2.93336	40.5942	31.7617	43.9622	29.8669	40.6105	38.058	72.0668	45.877	38.3877
ENSG00000168564	CDKN2AIP	30.09	23.5688	21.392	45.9828	24.5657	20.8441	33.0108	19.9453	17.0993	43.122	18.6994	18.2887
ENSG00000237190	CDKN2AIPNL	12.1723	16.3732	17.2424	29.817	15.55	28.0448	35.3687	17.4045	16.3387	38.3963	16.8153	16.2927
ENSG00000147883	CDKN2B	20.2548	46.9254	12.8066	407.379	430.354	418.967	274.304	252.852	356.353	288.267	171.921	405.972
ENSG00000123080	CDKN2C	14.8016	8.98872	28.5466	5.02937	1.48883	7.01121	7.07374	1.9056	7.18341	10.0421	2.02537	7.93747
ENSG00000129355	CDKN2D	6.32961	7.69114	8.94316	3.95165	4.21835	7.57968	8.64568	8.04587	8.78911	11.8142	7.01815	6.54493
ENSG00000100526	CDKN3	18.3072	9.95601	19.6034	7.18482	1.73697	1.70543	3.14388	2.07499	1.97192	8.86068	1.46015	1.94955
ENSG00000129596	CDO1	8.37457	3.96353	3.36263	39.8757	18.2795	18.9492	33.7968	21.8085	12.2541	62.0247	26.0943	17.9173
ENSG00000064309	CDON	2.43447	1.65147	2.14636	6.46633	4.05292	6.44273	12.5755	3.09131	6.14111	20.6749	3.39132	7.42687
ENSG00000205643	CDPF1	3.79777	4.52975	5.36589	2.15544	3.63936	8.52714	3.14388	4.40405	5.15515	7.08854	4.66306	5.10598
ENSG00000140743	CDR2	48.0077	43.3865	47.1483	46.7013	49.214	62.9114	66.0216	58.1843	51.4388	52.5733	56.3807	52.4987
ENSG00000109089	CDR2L	23.663	59.0755	59.9549	8.62178	34.7393	33.1611	10.2176	33.962	31.438	15.9492	29.8153	25.0657
ENSG00000163624	CDS1	0.0973787	0.141555	0	1.7962	0.496276	0	0.785971	1.39744	0.0563405	1.77214	2.49639	0.139254
ENSG00000101290	CDS2	87.2513	48.4117	43.1418	144.056	58.8087	44.1517	122.611	64.494	58.2842	161.264	82.5221	53.2878
ENSG00000167513	CDT1	10.5169	9.22464	22.4652	2.15544	1.15798	2.08441	0.785971	1.35509	2.14094	5.90712	1.03624	0.974777
ENSG00000091527	CDV3	351.05	246.352	269.082	219.137	162.034	146.477	154.05	127.76	123.695	174.851	134.334	126.86
ENSG00000153046	CDYL	56.4796	36.8042	46.719	36.2833	27.7087	30.5082	44.8004	28.1182	30.1421	49.0291	21.8081	26.3654
ENSG00000166446	CDYL2	68.0677	35.2707	34.771	66.8188	42.4316	23.876	54.232	29.0498	20.7051	77.3832	21.2428	22.0021
ENSG00000186567	CEACAM19	2.92136	3.09061	4.5789	5.38861	3.30851	2.4634	2.35791	2.24437	1.94375	3.54427	1.36595	1.94955
ENSG00000245848	CEBPA	0.486893	0.0707773	0.0715452	2.15544	1.9851	1.51594	0.785971	0.973973	0.985958	2.95356	0.800728	0.139254
ENSG00000172216	CEBPB	24.3447	30.3399	45.4312	91.9656	118.693	110.853	63.6637	48.5293	117.808	56.1176	36.9748	83.3667
ENSG00000221869	CEBPD	1.07117	4.3646	3.36263	19.0398	51.6127	26.7184	11.0036	33.9197	16.7331	12.9957	45.2647	13.879
ENSG00000153879	CEBPG	106.824	83.8239	110.251	61.4302	76.8401	44.5306	58.1619	64.0705	31.9732	78.5647	41.7792	29.9396
ENSG00000115816	CEBPZ	124.45	59.4765	61.8866	120.705	66.9146	64.0483	107.678	66.1455	69.496	98.6489	56.993	77.0538
ENSG00000218739	CEBPZOS	58.3298	23.4745	16.0977	79.7515	32.7542	20.4651	88.8147	49.4609	30.7056	165.99	38.6234	47.3927
ENSG00000099954	CECR2	0	0	0	1.43696	0.330851	0	1.57194	0.38112	0.0281702	7.08854	0.188407	0
ENSG00000069998	CECR5	13.5356	21.941	22.8229	9.6995	10.6699	20.6546	10.2176	11.1372	14.5358	4.72569	14.6015	10.7226
ENSG00000149187	CELF1	156.877	106.52	116.118	156.27	93.2999	92.0932	140.689	94.3907	73.0454	152.404	89.7286	73.5261
ENSG00000048740	CELF2	6.81651	1.27399	0.214636	3.23317	4.96276	0	3.92986	2.71019	0.0845107	17.7214	3.29712	0.139254
ENSG00000101489	CELF4	0.0973787	0.0471849	0	1.07772	0	0	0.785971	0.0846933	0.0563405	2.95356	0	0.0928359
ENSG00000161082	CELF5	0	0.0707773	0.14309	0.718482	0	0	3.92986	0.0423467	0.225362	1.77214	0.235508	0.046418
ENSG00000075275	CELSR1	0.292136	0.896513	0.930088	0.718482	0.413563	1.13695	0	0.25408	1.01413	2.95356	0.376813	0.742687
ENSG00000143126	CELSR2	0.584272	0.77855	0.286181	7.54406	7.03058	2.08441	3.92986	3.09131	0.535234	9.45139	2.7319	0.417762
ENSG00000008300	CELSR3	2.04495	1.5571	0.715452	2.15544	4.46648	1.70543	7.07374	2.15968	1.94375	7.08854	1.83696	0.742687
ENSG00000103888	CEMIP	103.319	190.839	117.549	1709.27	1423.49	55.3317	274.304	145.418	47.8612	161.855	154.588	46.6965
ENSG00000184524	CEND1	0.194757	0.990882	0.572362	0.718482	3.14308	3.97933	1.57194	6.05557	8.67643	1.18142	4.23915	5.9415
ENSG00000115163	CENPA	16.5544	11.9142	23.1091	1.7962	0.165425	0.568476	1.57194	0.211733	0.366213	1.18142	0.0942033	0.046418
ENSG00000125817	CENPB	55.2137	109.044	155.182	67.178	85.0286	120.896	45.5863	71.6506	90.5391	97.4674	77.859	72.5977
ENSG00000177946	CENPBD1	1.75282	1.95817	2.14636	2.51469	2.56409	1.70543	3.14388	1.99029	4.00017	3.54427	2.54349	2.8315
ENSG00000145241	CENPC	29.311	18.0482	12.8781	42.0312	16.2944	11.3695	32.2248	14.0167	15.9162	33.0799	18.4638	20.2847
ENSG00000138778	CENPE	118.607	85.9708	129.926	7.9033	2.81223	1.89492	2.35791	1.65152	4.47907	6.49783	1.31885	1.39254
ENSG00000117724	CENPF	127.566	146.533	304.139	6.82558	2.06782	8.71664	7.85971	3.55712	12.4231	13.5864	4.56886	3.6206
ENSG00000153044	CENPH	11.2959	10.7346	19.031	4.67013	1.3234	2.4634	4.71583	2.11733	2.59166	2.95356	1.69566	1.85672
ENSG00000102384	CENPI	89.7831	28.8536	41.9971	16.1658	0.827127	3.03187	11.7896	1.18571	2.30996	5.90712	1.41305	1.11403
ENSG00000151849	CENPJ	42.2623	23.0026	43.2849	6.82558	6.20345	11.7485	10.2176	7.02955	7.60596	22.447	7.11235	4.9203
ENSG00000123219	CENPK	94.1652	18.1662	32.9108	30.5355	0.90984	2.65289	7.07374	1.14336	2.33813	15.9492	1.13044	3.66702
ENSG00000120334	CENPL	47.6182	20.2187	24.1823	8.26254	3.39122	4.35832	19.6493	5.37803	4.59175	14.7678	4.75727	5.15239
ENSG00000100162	CENPM	9.83525	5.78015	15.883	0.718482	0.165425	0.568476	0	0.338773	0.619745	1.77214	0.0471016	0.649852
ENSG00000166451	CENPN	82.1876	27.6739	45.5743	6.10709	6.45159	10.9905	10.2176	7.91883	5.83124	11.2235	7.67757	7.28762
ENSG00000138092	CENPO	46.7418	20.1008	39.7792	4.67013	2.72952	5.11629	9.43165	3.21835	5.18332	2.36285	3.01451	4.31687
ENSG00000188312	CENPP	11.6854	3.77479	5.15126	11.1365	1.24069	0.947461	11.7896	1.39744	2.61983	15.3585	1.50725	1.85672
ENSG00000031691	CENPQ	65.4385	8.87076	16.2408	11.1365	2.06782	3.22137	16.5054	3.34539	3.18324	31.3077	4.28625	4.96672
ENSG00000102901	CENPT	45.1837	53.5548	50.654	11.8549	12.8205	13.075	16.5054	11.8994	16.8176	15.3585	12.058	8.72658
ENSG00000151725	CENPU	72.4497	25.7865	57.0216	5.74785	1.40612	3.97933	3.14388	2.24437	2.59166	1.18142	2.30798	1.85672
ENSG00000166582	CENPV	11.8802	9.79086	7.94152	10.7772	6.20345	5.49527	6.28777	5.97088	3.09873	10.6328	6.45293	2.46015
ENSG00000203760	CENPW	10.5169	14.6037	20.0327	3.23317	0.827127	2.84238	0.785971	1.14336	1.85924	0	1.31885	1.8103
ENSG00000116198	CEP104	34.9589	33.8551	36.1304	42.7497	43.9204	38.2774	55.8039	43.6594	51.9459	69.1133	36.3154	47.532
ENSG00000154240	CEP112	6.23223	9.43698	7.72689	14.0104	2.39867	4.35832	11.0036	2.71019	4.70443	18.3121	4.47466	4.17762
ENSG00000168944	CEP120	69.5284	38.9511	48.0784	104.539	69.3132	52.1103	95.1025	59.7088	45.6358	116.37	55.1089	48.0426
ENSG00000110318	CEP126	11.7828	3.84557	2.64717	37.7203	15.1364	8.14816	58.1619	13.6356	11.4371	52.5733	13.3769	13.6005
ENSG00000100629	CEP128	19.1836	11.348	15.5969	12.2142	1.57154	6.06375	11.7896	1.18571	2.02826	11.8142	1.13044	1.43896
ENSG00000141577	CEP131	1.55806	7.99784	9.30088	2.87393	11.0835	7.76918	3.14388	8.13056	9.52154	1.18142	6.02901	5.9415
ENSG00000174799	CEP135	31.5507	18.0246	15.9546	27.3023	7.11329	4.35832	18.0773	4.82752	5.35234	15.9492	5.55799	5.15239
ENSG00000103995	CEP152	26.3896	17.364	24.2538	10.418	11.9933	6.63222	6.28777	8.42699	6.36647	11.8142	7.96018	8.16956
ENSG00000135315	CEP162	8.95884	7.99784	7.86998	34.8464	12.7378	7.39019	12.5755	9.99381	6.67635	23.0378	9.56163	4.82747
ENSG00000110274	CEP164	14.2173	33.0294	37.4897	16.1658	28.0396	29.1818	13.3615	25.7891	34.0015	24.8099	25.9059	26.7832
ENSG00000143702	CEP170	337.904	182.841	225.868	161.658	97.5183	121.843	110.822	85.0745	82.6515	109.872	90.4823	71.5301
ENSG00000099814	CEP170B	19.0862	40.5318	58.5956	6.82558	21.2572	19.7072	14.1475	21.3851	24.2827	12.4049	21.4784	16.7105
ENSG00000174007	CEP19	2.82398	2.87828	2.14636	11.8549	16.8734	13.6434	5.5018	10.6714	9.7469	17.1306	9.37323	10.3512
ENSG00000101639	CEP192	125.716	45.038	69.1843	399.476	49.5449	53.0578	422.066	41.3303	50.5092	319.575	37.1632	51.6632
ENSG00000126001	CEP250	9.54311	30.4342	34.3417	13.6512	22.9941	25.013	11.7896	23.5871	24.6208	11.2235	22.6559	23.8588
ENSG00000198707	CEP290	27.7529	42.8911	35.0572	42.0312	47.2289	25.013	45.5863	27.9065	40.8187	38.3963	26.7066	30.1253
ENSG00000166004	CEP295	59.3036	27.3672	35.7011	28.0208	25.3101	21.7916	29.8669	22.2743	21.4094	38.987	22.5617	22.4663
ENSG00000135837	CEP350	176.45	90.6186	97.3731	185.727	118.031	108.2	173.7	96.0846	108.117	184.302	107.91	121.429
ENSG00000106477	CEP41	38.4646	18.001	26.9726	24.4284	12.9032	15.7278	31.4388	14.906	12.6766	43.7127	14.9783	14.2967
ENSG00000164118	CEP44	49.5657	15.0756	15.9546	89.8102	19.6029	21.0336	67.5935	20.4534	18.1135	76.2018	17.8986	21.5379
ENSG00000138180	CEP55	58.8167	43.0562	97.0154	0	0.248138	1.32644	0.785971	1.10101	1.12681	0	1.27174	0.928359
ENSG00000166037	CEP57	93.7757	29.0895	38.6344	202.971	47.4771	52.2998	117.896	34.4278	48.2838	174.851	34.1487	54.2626
ENSG00000183137	CEP57L1	37.9777	19.4166	19.6034	42.7497	10.9181	15.7278	40.0845	12.4923	11.0146	34.852	12.5761	15.5964
ENSG00000182923	CEP63	11.3933	14.9104	15.2391	16.5251	18.4449	20.4651	3.14388	21.1733	27.2406	14.7678	19.6414	27.3402
ENSG00000011523	CEP68	26.9739	12.6927	13.3074	64.3041	32.0925	18.0017	41.6565	17.8703	20.9023	60.2526	19.6414	18.0102
ENSG00000114107	CEP70	23.8578	8.82357	12.3773	205.845	26.2199	23.3075	236.577	19.7759	22.8742	152.994	19.2646	25.6227
ENSG00000112877	CEP72	3.79777	2.99624	5.00817	0.718482	0.661701	0.189492	0.785971	1.01632	1.324	0.590712	1.03624	0.696269
ENSG00000101624	CEP76	26.0001	8.04502	10.1594	44.9051	19.2721	11.938	44.0144	13.8474	10.6765	40.1684	13.8008	14.0646
ENSG00000148019	CEP78	66.8991	43.6224	44.1434	39.1572	23.4077	19.3282	37.7266	19.0983	14.6485	45.4848	20.3479	16.6176
ENSG00000173588	CEP83	17.236	13.4713	11.2326	9.34026	8.51941	6.06375	12.5755	8.76576	9.29618	18.3121	6.64133	10.769
ENSG00000130695	CEP85	28.7267	20.6906	29.5482	30.8947	15.3846	15.1594	32.2248	11.9418	15.2119	37.8055	12.058	12.8114
ENSG00000111860	CEP85L	44.5994	25.9989	18.3871	233.147	62.7789	52.8683	158.766	43.7018	43.8892	222.698	49.0328	49.4816
ENSG00000121289	CEP89	33.693	36.5919	40.5662	29.817	26.3853	25.3919	25.937	19.9029	22.5362	26.582	18.2754	20.5632
ENSG00000258890	CEP95	30.09	12.5984	12.3773	72.9259	20.0992	21.6021	44.0144	14.3979	20.5643	52.5733	13.8479	17.5924
ENSG00000182504	CEP97	77.6108	39.6117	39.6361	93.0434	44.0859	42.2567	80.169	41.3727	30.7901	100.421	39.0944	45.3504
ENSG00000134255	CEPT1	94.7494	26.6123	25.7563	112.442	28.205	30.8872	110.822	29.1769	23.0151	146.497	30.9458	30.4966
ENSG00000167123	CERCAM	62.1276	139.478	138.44	41.3127	71.5465	186.271	42.4424	85.4132	202.093	80.9275	101.975	169.751
ENSG00000100422	CERK	66.4123	95.0303	120.983	62.1487	122.828	137.761	68.3795	101.124	121.555	78.5647	84.1706	124.354
ENSG00000188452	CERKL	6.42699	3.18498	1.78863	63.2264	16.9561	27.2869	59.7338	32.1411	50.9318	80.3368	28.6378	73.7581
ENSG00000223802	CERS1	0	0.0471849	0.14309	0	0.413563	1.70543	0	0.338773	1.29583	0	0.471016	2.64582
ENSG00000143418	CERS2	112.083	83.2577	94.0105	72.5666	58.726	75.7968	61.3057	59.37	71.2707	72.0668	65.5184	72.8298
ENSG00000139624	CERS5	63.5883	41.9945	42.4263	38.0795	29.1149	45.6676	49.5162	26.3396	41.1567	53.1641	30.0037	40.2908
ENSG00000172292	CERS6	81.3112	21.2804	27.9742	105.617	27.4606	39.0354	83.3129	24.7305	32.8183	80.9275	25.5291	33.096
ENSG00000172831	CES2	6.13486	13.778	14.166	11.1365	15.2191	26.1499	9.43165	16.5575	32.1141	15.9492	18.982	22.8376
ENSG00000172828	CES3	0.0973787	0.0235924	0	0	0	0	1.57194	0.0423467	0.0563405	3.54427	0	0.139254
ENSG00000172824	CES4A	1.3633	0.943698	0.715452	10.0587	1.90239	3.03187	6.28777	1.52448	2.45081	4.13498	1.74276	1.71746
ENSG00000147400	CETN2	27.4608	35.0584	40.4946	42.3904	46.071	54.5737	55.018	74.4878	64.538	93.3324	66.5546	85.2234
ENSG00000153140	CETN3	5.74534	10.1212	8.87161	8.26254	11.0835	15.7278	11.0036	15.2871	18.3107	11.8142	18.1341	24.7408
ENSG00000070761	CFAP20	37.1013	29.6793	32.9108	35.5648	20.0165	41.4988	35.3687	20.6228	31.945	55.5269	22.4675	30.6823
ENSG00000163001	CFAP36	22.2023	27.0369	20.605	34.1279	51.53	43.7727	40.8705	54.4155	53.4953	60.8433	55.5799	69.5341
ENSG00000197748	CFAP43	0.292136	0.165147	0.14309	1.7962	0.992552	0.189492	0.785971	0.550507	0.507064	5.90712	0.612321	0.324926
ENSG00000206530	CFAP44	10.1274	4.64771	2.64717	87.2955	25.4755	21.0336	118.682	21.7662	23.7475	76.7925	18.7936	22.6984
ENSG00000171811	CFAP46	1.85019	0.87292	0.286181	3.95165	1.07526	0.189492	10.2176	2.24437	0.0563405	2.95356	1.22464	0.278508
ENSG00000172361	CFAP53	0.779029	0.235924	0.214636	0.718482	0.992552	1.70543	0.785971	0.719893	1.26766	9.45139	1.03624	1.76388
ENSG00000188596	CFAP54	1.16854	0.87292	0.286181	7.18482	7.27872	4.16883	11.7896	6.30965	2.42264	23.6285	4.71016	3.85269
ENSG00000120051	CFAP58	0.292136	0.802143	1.50245	6.46633	3.14308	3.22137	0	3.09131	2.3663	4.13498	2.49639	2.41373
ENSG00000105792	CFAP69	2.33709	2.00536	1.35936	24.7876	12.3242	5.68476	24.3651	6.30965	4.31005	8.26996	6.92394	4.9203
ENSG00000156042	CFAP70	1.26592	0.731366	0.214636	22.6322	11.2489	4.16883	9.43165	5.7168	7.83132	20.0842	4.19205	7.61255
ENSG00000164323	CFAP97	215.596	104.09	97.5877	134.356	76.6747	61.9639	102.176	87.0224	38.7904	157.72	75.4568	46.6501
ENSG00000153774	CFDP1	7.20602	22.8375	25.7563	6.10709	15.8808	30.5082	5.5018	21.6815	43.6357	10.6328	22.5146	37.2272
ENSG00000000971	CFH	83.2588	37.8423	13.5221	871.159	434.738	255.056	532.102	341.145	377.059	503.877	570.919	386.476
ENSG00000205403	CFI	0	0.0471849	0	2.51469	2.39867	21.9811	2.35791	5.88619	45.6076	9.45139	22.8443	76.1719
[truncated: 10,830 more rows]

## Sheet: Table S2
Ensembl ID	Description	Gene name	Overlap with quantified proteins (accession)	mean CPM native USSC	mean CPM 3d XXL USSC	mean CPM 7d XXL USSC	mean CPM 14d XXL USSC	log2FC (3d XXL vs. native USSC)	p-value (3d XXL vs. native USSC)	q-value (3d XXL vs. native USSC)	log2FC (7d XXL vs. native USSC)	p-value (7d XXL vs. native USSC)	q-value (7d XXL vs. native USSC)	log2FC (14d XXL vs. native USSC)	p-value (14d XXL vs. native USSC)	q-value (14d XXL vs. native USSC)
ENSG00000183044	4-aminobutyrate aminotransferase [Source:HGNC Symbol;Acc:HGNC:23]	ABAT	P80404	7.06703	12.9858	22.9894	28.8984	0.892198	0.218869	0.555133	1.6961	0.0195213	0.145394	2.03056	0.00559796	0.0469061
ENSG00000144827	abhydrolase domain containing 10 [Source:HGNC Symbol;Acc:HGNC:25656]	ABHD10	Q9NUJ1	50.8552	68.053	89.2433	111.322	0.417447	0.495221	0.798031	0.801465	0.191477	0.532275	1.12343	0.0690036	0.247607
ENSG00000122729	aconitase 1, soluble [Source:HGNC Symbol;Acc:HGNC:117]	ACO1	P21399	128.202	376.66	273.631	257.184	1.55495	0.00549089	0.0600037	1.09478	0.0482314	0.256436	1.00403	0.0694293	0.248526
ENSG00000134575	acid phosphatase 2, lysosomal [Source:HGNC Symbol;Acc:HGNC:123]	ACP2	P11117	25.9368	33.8598	42.7128	43.0051	0.391359	0.493889	0.797391	0.739035	0.198019	0.540393	0.736578	0.195755	0.452487
ENSG00000087274	adducin 1 (alpha) [Source:HGNC Symbol;Acc:HGNC:243]	ADD1	P35611	163.524	136.555	149.262	151.252	-0.258372	0.565234	0.838649	-0.129373	0.772422	0.953629	-0.112208	0.803377	0.925652
ENSG00000168710	adenosylhomocysteinase-like 1 [Source:HGNC Symbol;Acc:HGNC:344]	AHCYL1	O43865	99.535	177.84	159.473	178.794	0.836506	0.136349	0.438546	0.676678	0.226765	0.576744	0.842535	0.133342	0.363947
ENSG00000156709	apoptosis-inducing factor, mitochondrion-associated, 1 [Source:HGNC Symbol;Acc:HGNC:8768]	AIFM1	O95831	19.2111	14.1354	17.1844	16.9896	-0.42976	0.416795	0.73882	-0.119372	0.793145	0.962174	-0.163999	0.753603	0.900654
ENSG00000072210	aldehyde dehydrogenase 3 family, member A2 [Source:HGNC Symbol;Acc:HGNC:403]	ALDH3A2	P51648	42.1437	149.43	154.077	222.548	1.82653	0.00146847	0.0225756	1.86702	0.00116771	0.0191409	2.39881	4.15729e-05	0.0012319
ENSG00000159423	aldehyde dehydrogenase 4 family, member A1 [Source:HGNC Symbol;Acc:HGNC:406]	ALDH4A1	P30038	6.80915	6.10751	7.985	10.0319	-0.125201	0.868822	0.988599	0.284015	0.751833	0.94494	0.581727	0.477324	0.725782
ENSG00000154122	ANKH inorganic pyrophosphate transport regulator [Source:HGNC Symbol;Acc:HGNC:15492]	ANKH	Q9HCJ1	102.831	866.531	1054.52	1181.12	3.07493	0.000318111	0.00724074	3.35805	0.000102948	0.0030713	3.52178	5.2654e-05	0.00148975
ENSG00000113273	arylsulfatase B [Source:HGNC Symbol;Acc:HGNC:714]	ARSB	P15848	72.6596	93.7024	94.6664	112.935	0.369496	0.543543	0.825581	0.388111	0.525376	0.825435	0.637403	0.294276	0.565391
ENSG00000018625	ATPase, Na+/K+ transporting, alpha 2 polypeptide [Source:HGNC Symbol;Acc:HGNC:800]	ATP1A2	P50993	0.0324596	0.118306	0.323117	2.6064	2.34589	0.509248	0.808461	2.58053	0.218711	0.566307	6.36934	0.000368978	0.00675753
ENSG00000095321	carnitine O-acetyltransferase [Source:HGNC Symbol;Acc:HGNC:2342]	CRAT	P43155	21.513	25.9448	20.733	22.0931	0.268883	0.595643	0.855188	-0.0319608	0.936729	1	0.0262938	0.948513	0.997459
ENSG00000006016	cytokine receptor-like factor 1 [Source:HGNC Symbol;Acc:HGNC:2364]	CRLF1	O75462	16.2903	727.073	1076.82	1341.28	5.48193	4.08431e-08	5.9808e-06	6.04902	3.65466e-09	7.13551e-07	6.36563	9.37289e-10	2.08482e-07
ENSG00000109861	cathepsin C [Source:HGNC Symbol;Acc:HGNC:2528]	CTSC	P53634	42.7751	369.341	167.673	159.985	3.11049	0.000251601	0.00614901	1.96864	0.0155694	0.125154	1.90076	0.0192417	0.107817
ENSG00000158290	cullin 4B [Source:HGNC Symbol;Acc:HGNC:2555]	CUL4B	Q13620	116.864	650.346	506.796	592.899	2.47741	4.66042e-05	0.00167194	2.11761	0.000421866	0.00900733	2.34389	0.00010802	0.00267343
ENSG00000159348	cytochrome b5 reductase 1 [Source:HGNC Symbol;Acc:HGNC:13397]	CYB5R1	Q9UHQ9	38.6231	53.6271	78.2929	141.389	0.473016	0.33848	0.673889	1.01625	0.0407783	0.230924	1.86568	0.000228948	0.00469985
ENSG00000150768	dihydrolipoamide S-acetyltransferase [Source:HGNC Symbol;Acc:HGNC:2896]	DLAT	P10515	70.6659	49.7319	69.2594	91.2803	-0.506227	0.31031	0.649154	-0.0360396	0.949208	1	0.359152	0.464998	0.716778
ENSG00000144036	exocyst complex component 6B [Source:HGNC Symbol;Acc:HGNC:17085]	EXOC6B	Q9Y2D4	51.5951	121.87	175.293	146.228	1.23863	0.236714	0.574919	1.76045	0.0970205	0.372074	1.49978	0.154389	0.395526
ENSG00000180185	fumarylacetoacetate hydrolase domain containing 1 [Source:HGNC Symbol;Acc:HGNC:14169]	FAHD1	Q6P587	26.8848	24.1873	24.4773	25.5248	-0.152813	0.738813	0.927449	-0.12703	0.774478	0.954753	-0.0723966	0.87332	0.962926
ENSG00000138685	fibroblast growth factor 2 (basic) [Source:HGNC Symbol;Acc:HGNC:3676]	FGF2	P09038	221.612	1754.42	1839.95	2113.55	2.98501	0.000176899	0.00462569	3.05327	0.000131062	0.00365559	3.25346	5.33972e-05	0.00150127
ENSG00000126391	FERM domain containing 8 [Source:HGNC Symbol;Acc:HGNC:25462]	FRMD8	Q9BZ67	33.6608	38.8177	33.6178	35.7262	0.203909	0.685276	0.903382	0.00457851	0.998417	1	0.0799372	0.870137	0.961551
ENSG00000141429	polypeptide N-acetylgalactosaminyltransferase 1 [Source:HGNC Symbol;Acc:HGNC:4123]	GALNT1	Q10472	374.061	1297.01	1776.37	2042.13	1.79373	0.000689789	0.0130333	2.24748	2.82373e-05	0.00112468	2.44874	5.94964e-06	0.000254468
ENSG00000177628	glucosidase, beta, acid [Source:HGNC Symbol;Acc:HGNC:4177]	GBA	P04062	23.0791	36.1381	51.4703	65.4423	0.650485	0.190093	0.520299	1.17539	0.0187515	0.141843	1.50585	0.0026337	0.0273843
ENSG00000146729	glioblastoma amplified sequence [Source:HGNC Symbol;Acc:HGNC:4179]	GBAS	O75323	58.0576	54.2452	51.4963	53.5631	-0.102354	0.879031	0.99234	-0.188131	0.783566	0.957682	-0.128166	0.852425	0.952531
ENSG00000090863	golgi glycoprotein 1 [Source:HGNC Symbol;Acc:HGNC:4316]	GLG1	Q92896	214.842	330.288	363.342	371.628	0.620566	0.207835	0.542495	0.758777	0.124361	0.427401	0.790642	0.109304	0.325541
ENSG00000127955	guanine nucleotide binding protein (G protein), alpha inhibiting activity polypeptide 1 [Source:HGNC Symbol;Acc:HGNC:4384]	GNAI1	P63096	35.449	56.1856	62.9234	87.5884	0.667199	0.162043	0.482144	0.828978	0.0827775	0.341567	1.30066	0.00676511	0.0531708
ENSG00000204590	guanine nucleotide binding protein-like 1 [Source:HGNC Symbol;Acc:HGNC:4413]	GNL1	P36915	44.2255	44.6009	44.6228	45.8325	0.012047	0.98161	1	0.0250885	0.970054	1	0.0499102	0.918757	0.985376
ENSG00000134202	glutathione S-transferase mu 3 (brain) [Source:HGNC Symbol;Acc:HGNC:4635]	GSTM3	P21266	34.5949	80.1718	68.5244	99.4379	1.21107	0.145148	0.453027	0.97699	0.236962	0.588619	1.51857	0.0695886	0.248824
ENSG00000119471	hydroxysteroid dehydrogenase like 2 [Source:HGNC Symbol;Acc:HGNC:18572]	HSDL2	Q6YN16	39.3614	64.3644	56.0433	70.5907	0.706339	0.215668	0.551392	0.499246	0.378111	0.723923	0.834004	0.143655	0.379252
ENSG00000067064	isopentenyl-diphosphate delta isomerase 1 [Source:HGNC Symbol;Acc:HGNC:5387]	IDI1	Q13907	57.2907	57.5558	86.1593	114.298	0.00913561	0.988805	1	0.590707	0.259086	0.615558	0.998874	0.0572967	0.219877
ENSG00000141753	insulin-like growth factor binding protein 4 [Source:HGNC Symbol;Acc:HGNC:5473]	IGFBP4	P22692	343.247	1348.37	2315.95	2501.98	1.97389	0.00107417	0.0179853	2.75423	9.33028e-06	0.000451657	2.86559	4.42647e-06	0.000199953
ENSG00000119669	interferon regulatory factor 2 binding protein-like [Source:HGNC Symbol;Acc:HGNC:14282]	IRF2BPL	Q9H1B7	42.1534	164.117	105.205	83.0926	1.961	0.000810651	0.0147614	1.32218	0.021733	0.156513	0.981986	0.0862515	0.281965
ENSG00000164171	integrin, alpha 2 (CD49B, alpha 2 subunit of VLA-2 receptor) [Source:HGNC Symbol;Acc:HGNC:6137]	ITGA2	P17301	73.3631	924.564	949.947	910.511	3.65596	2.16465e-09	5.07162e-07	3.69456	1.57191e-09	3.78378e-07	3.63334	2.6227e-09	4.47438e-07
ENSG00000082781	integrin, beta 5 [Source:HGNC Symbol;Acc:HGNC:6160]	ITGB5	P18084	193.383	472.315	622.355	687.918	1.28831	0.0401634	0.223136	1.68695	0.00784866	0.0773505	1.831	0.00406165	0.037663
ENSG00000136156	integral membrane protein 2B [Source:HGNC Symbol;Acc:HGNC:6174]	ITM2B	Q9Y287	161.115	531.753	794.977	1362.18	1.72238	0.000469169	0.00977752	2.30283	4.51126e-06	0.000253265	3.07937	2.75859e-09	4.55361e-07
ENSG00000141068	kinase suppressor of ras 1 [Source:HGNC Symbol;Acc:HGNC:6465]	KSR1	Q8IVT5	4.36978	56.6218	49.6036	47.2748	3.68933	1.20807e-06	8.84507e-05	3.49456	3.56312e-06	0.000210284	3.42453	5.05796e-06	0.000223875
ENSG00000005893	lysosomal-associated membrane protein 2 [Source:HGNC Symbol;Acc:HGNC:6501]	LAMP2	P13473	232.997	506.382	375.936	426.461	1.11965	0.0466159	0.242276	0.688284	0.217643	0.565277	0.870718	0.119938	0.344146
ENSG00000087245	matrix metallopeptidase 2 [Source:HGNC Symbol;Acc:HGNC:7166]	MMP2	P08253	368.043	713.869	813.72	615.371	0.955806	0.278691	0.62068	1.14533	0.196005	0.537567	0.742158	0.398828	0.664328
ENSG00000105835	nicotinamide phosphoribosyltransferase [Source:HGNC Symbol;Acc:HGNC:30092]	NAMPT	P43490	26.429	290.385	193.53	182.834	3.45883	1.15644e-06	8.66155e-05	2.86725	3.54392e-05	0.00133794	2.78899	5.42852e-05	0.00152137
ENSG00000174886	NADH dehydrogenase (ubiquinone) 1 alpha subcomplex, 11, 14,7kDa [Source:HGNC Symbol;Acc:HGNC:20371]	NDUFA11	Q86Y39	19.9471	23.1845	30.2906	39.3982	0.20881	0.735821	0.925742	0.564694	0.361859	0.713006	0.954666	0.129307	0.358896
ENSG00000188158	Nance-Horan syndrome (congenital cataracts and dental anomalies) [Source:HGNC Symbol;Acc:HGNC:7820]	NHS	Q6T4R5	21.111	64.8207	63.0115	55.9828	1.61537	0.0148059	0.118926	1.57429	0.0173436	0.134672	1.40086	0.0333725	0.155893
ENSG00000103024	NME/NM23 nucleoside diphosphate kinase 3 [Source:HGNC Symbol;Acc:HGNC:7851]	NME3	Q13232	13.2867	25.3495	29.0612	29.8839	0.931049	0.0851804	0.340744	1.13689	0.0371791	0.217843	1.16777	0.0313998	0.149998
ENSG00000171246	neuronal pentraxin I [Source:HGNC Symbol;Acc:HGNC:7952]	NPTX1	Q15818	11.7304	223.583	209.664	136.485	4.25419	7.14402e-06	0.000372506	4.16334	1.01512e-05	0.000487367	3.54443	0.000111672	0.00274065
ENSG00000135318	5'-nucleotidase, ecto (CD73) [Source:HGNC Symbol;Acc:HGNC:8021]	NT5E	P21589	537.345	597.675	992.964	1184.92	0.153472	0.780971	0.947567	0.886129	0.110913	0.401599	1.14068	0.0411033	0.178236
ENSG00000083720	3-oxoacid CoA transferase 1 [Source:HGNC Symbol;Acc:HGNC:8527]	OXCT1	P55809	57.6458	22.9152	34.0983	43.324	-1.3348	0.00686114	0.0701564	-0.751787	0.120771	0.42107	-0.4132	0.393833	0.659968
ENSG00000168092	platelet-activating factor acetylhydrolase 1b, catalytic subunit 2 (30kDa) [Source:HGNC Symbol;Acc:HGNC:8575]	PAFAH1B2	P68402	246.196	428.258	426.715	678.475	0.798133	0.227163	0.564119	0.791411	0.230832	0.581115	1.46117	0.0291998	0.142607
ENSG00000116005	prenylcysteine oxidase 1 [Source:HGNC Symbol;Acc:HGNC:20588]	PCYOX1	Q9UHG3	94.8385	196.759	183.416	229.8	1.05265	0.021545	0.1518	0.952729	0.037362	0.218259	1.27608	0.00554171	0.0466822
ENSG00000089220	phosphatidylethanolamine binding protein 1 [Source:HGNC Symbol;Acc:HGNC:8630]	PEBP1	P30086	124.696	145.98	144.404	201.998	0.228029	0.630722	0.874817	0.217146	0.650756	0.897801	0.696088	0.142881	0.377705
ENSG00000102144	phosphoglycerate kinase 1 [Source:HGNC Symbol;Acc:HGNC:8896]	PGK1	P00558	401.292	360.561	425.793	570.363	-0.154475	0.746839	0.93135	0.0853471	0.858169	0.987463	0.50733	0.289482	0.560707
ENSG00000169299	phosphoglucomutase 2 [Source:HGNC Symbol;Acc:HGNC:8906]	PGM2	Q96G03	66.3842	63.5529	54.6597	64.657	-0.0636916	0.897798	1	-0.27103	0.571238	0.850787	-0.0391419	0.938062	0.993354
ENSG00000154217	phosphatidylinositol transfer protein, cytoplasmic 1 [Source:HGNC Symbol;Acc:HGNC:21045]	PITPNC1	Q9UKF7	9.10137	167.215	244.017	289.263	4.20365	6.79962e-10	2.06005e-07	4.74898	1.03223e-11	8.63733e-09	4.99409	1.54416e-12	9.6907e-10
ENSG00000104368	plasminogen activator, tissue [Source:HGNC Symbol;Acc:HGNC:9051]	PLAT	P00750	118.206	934.421	2634.16	1703.91	2.98267	0.00275502	0.0365368	4.47786	2.63371e-05	0.00106881	3.84924	0.00019971	0.00427444
ENSG00000182621	phospholipase C, beta 1 (phosphoinositide-specific) [Source:HGNC Symbol;Acc:HGNC:15917]	PLCB1	Q9NQ66	38.5064	209.622	194.835	253.415	2.44448	0.00718913	0.072477	2.33742	0.00987434	0.0913702	2.71765	0.00310426	0.0308879
ENSG00000105854	paraoxonase 2 [Source:HGNC Symbol;Acc:HGNC:9205]	PON2	Q15165	59.65	109.806	106.568	187.039	0.879487	0.0814536	0.332861	0.83568	0.0977047	0.373505	1.64754	0.00132125	0.0169839
ENSG00000196262	peptidylprolyl isomerase A (cyclophilin A) [Source:HGNC Symbol;Acc:HGNC:9253]	PPIA	P62937	210.319	142.295	124.934	142.569	-0.565623	0.311192	0.649272	-0.757478	0.177716	0.513452	-0.564962	0.312888	0.585198
ENSG00000131238	palmitoyl-protein thioesterase 1 [Source:HGNC Symbol;Acc:HGNC:9325]	PPT1	P50897	58.5714	42.2384	44.849	77.0627	-0.469559	0.375808	0.705373	-0.379761	0.471904	0.791848	0.38688	0.460695	0.713017
ENSG00000197746	prosaposin [Source:HGNC Symbol;Acc:HGNC:9498]	PSAP	P07602	640.866	1415.77	1200.26	1335.21	1.14356	0.0114052	0.0996084	0.905636	0.0441785	0.242238	1.05933	0.0188994	0.106443
ENSG00000185129	purine-rich element binding protein A [Source:HGNC Symbol;Acc:HGNC:9701]	PURA	Q00577	84.1657	111.083	128.443	140.347	0.398479	0.633268	0.876135	0.603347	0.469813	0.790686	0.733642	0.380991	0.648634
ENSG00000181467	RAP2B, member of RAS oncogene family [Source:HGNC Symbol;Acc:HGNC:9862]	RAP2B	P61225	60.5733	42.4209	30.0964	30.3596	-0.517004	0.293636	0.634507	-0.998924	0.0424528	0.236594	-1.00361	0.0435114	0.185129
ENSG00000121039	retinol dehydrogenase 10 (all-trans) [Source:HGNC Symbol;Acc:HGNC:19975]	RDH10	Q8IZV5	18.801	1122.51	760.893	923.972	5.8996	1.07161e-10	4.27962e-08	5.33815	2.00304e-09	4.56423e-07	5.61839	4.65183e-10	1.1513e-07
ENSG00000137710	radixin [Source:HGNC Symbol;Acc:HGNC:9944]	RDX	P35241	165.713	160.701	175.624	182.7	-0.0439894	0.920957	1	0.0846764	0.848697	0.984945	0.140177	0.750338	0.898559
ENSG00000073578	succinate dehydrogenase complex, subunit A, flavoprotein (Fp) [Source:HGNC Symbol;Acc:HGNC:10680]	SDHA	P31040	69.1701	65.5307	68.7179	71.9698	-0.0769959	0.880359	0.993043	0.00172171	0.994528	1	0.0590258	0.909408	0.981218
ENSG00000135919	serpin peptidase inhibitor, clade E (nexin, plasminogen activator inhibitor type 1), member 2 [Source:HGNC Symbol;Acc:HGNC:8951]	SERPINE2	P07093	188.355	1920.54	1662.81	1657.33	3.35008	1.85408e-05	0.000808436	3.14215	5.06666e-05	0.00178778	3.13733	5.18324e-05	0.0014714
ENSG00000115840	solute carrier family 25 (aspartate/glutamate carrier), member 12 [Source:HGNC Symbol;Acc:HGNC:10982]	SLC25A12	O75746	40.0447	93.7888	90.1078	102.441	1.22561	0.0625486	0.287197	1.16263	0.0767215	0.328017	1.34869	0.0408548	0.177556
ENSG00000205302	sorting nexin 2 [Source:HGNC Symbol;Acc:HGNC:11173]	SNX2	O60749	52.5018	110.309	93.1004	113.212	1.06898	0.0664614	0.297362	0.81997	0.157032	0.482644	1.10367	0.0581266	0.221706
ENSG00000114850	signal sequence receptor, gamma (translocon-associated protein gamma) [Source:HGNC Symbol;Acc:HGNC:11325]	SSR3	Q9UNL2	1711.04	853.885	1008.67	1304.22	-1.00305	0.151907	0.465847	-0.763361	0.273887	0.630352	-0.392187	0.572386	0.793278
ENSG00000170581	signal transducer and activator of transcription 2, 113kDa [Source:HGNC Symbol;Acc:HGNC:11363]	STAT2	P52630	53.7635	132.87	125.469	144.815	1.30541	0.00341446	0.0427038	1.22412	0.00601622	0.0637234	1.42796	0.00140237	0.0177795
ENSG00000078269	synaptojanin 2 [Source:HGNC Symbol;Acc:HGNC:11504]	SYNJ2	O15056	376.471	679.55	762.228	780.99	0.851872	0.102874	0.377392	1.01715	0.0521454	0.267767	1.05243	0.0446455	0.187997
ENSG00000003436	tissue factor pathway inhibitor (lipoprotein-associated coagulation inhibitor) [Source:HGNC Symbol;Acc:HGNC:11760]	TFPI	P10646	203.683	1076.23	832.552	1134.36	2.40151	0.00738526	0.0739873	2.03059	0.0217221	0.156506	2.47713	0.00586154	0.0483791
ENSG00000166548	thymidine kinase 2, mitochondrial [Source:HGNC Symbol;Acc:HGNC:11831]	TK2	O00142	20.9224	47.2572	43.8721	53.5083	1.17927	0.0280324	0.178066	1.07906	0.0447975	0.24456	1.35174	0.0119238	0.0786889
ENSG00000134970	transmembrane emp24 protein transport domain containing 7 [Source:HGNC Symbol;Acc:HGNC:24253]	TMED7	Q9Y3B3	270.67	314.005	379.828	615.24	0.213773	0.744418	0.929835	0.486445	0.458506	0.783742	1.18344	0.0748234	0.259893
ENSG00000166340	tripeptidyl peptidase I [Source:HGNC Symbol;Acc:HGNC:2073]	TPP1	O14773	11.7385	21.3995	19.5564	23.7791	0.862912	0.314242	0.651624	0.707639	0.403092	0.744215	1.00211	0.241285	0.508405
ENSG00000146833	tripartite motif containing 4 [Source:HGNC Symbol;Acc:HGNC:16275]	TRIM4	Q9C037	29.3437	51.608	47.9993	50.4022	0.815033	0.296186	0.635903	0.709765	0.362778	0.713537	0.777631	0.318374	0.591491
ENSG00000123297	Ts translation elongation factor, mitochondrial [Source:HGNC Symbol;Acc:HGNC:12367]	TSFM	P43897	15.7473	18.5823	15.0079	21.9689	0.235102	0.630684	0.874817	-0.0261122	0.928861	1	0.455015	0.341029	0.613551
ENSG00000060237	WNK lysine deficient protein kinase 1 [Source:HGNC Symbol;Acc:HGNC:14540]	WNK1	Q9H4A3	120.583	180.751	187.227	188.953	0.583446	0.439208	0.756891	0.631185	0.402193	0.743788	0.646208	0.391538	0.657939
ENSG00000117868	extended synaptotagmin-like protein 2 [Source:HGNC Symbol;Acc:HGNC:22211]	ESYT2	A0FGR8	208.536	427.076	454.873	491.603	1.03389	0.0832722	0.336923	1.1236	0.0602156	0.287515	1.23599	0.0391917	0.172948
ENSG00000105135	ilvB (bacterial acetolactate synthase)-like [Source:HGNC Symbol;Acc:HGNC:6041]	ILVBL	A1L0T0	32.2036	16.0984	21.225	26.0606	-0.992135	0.101728	0.375068	-0.564399	0.331163	0.685149	-0.300373	0.61652	0.820843
ENSG00000174705	SH3 and PX domains 2B [Source:HGNC Symbol;Acc:HGNC:29242]	SH3PXD2B	A1X283	79.5188	91.8351	55.453	54.6857	0.206336	0.707496	0.912809	-0.521819	0.34754	0.700038	-0.541433	0.328927	0.60156
ENSG00000102763	von Willebrand factor A domain containing 8 [Source:HGNC Symbol;Acc:HGNC:29071]	VWA8	A3KMH1	28.2042	83.1868	94.6767	77.2128	1.55896	0.0957739	0.363643	1.73975	0.0641028	0.296425	1.44725	0.120487	0.345326
ENSG00000240849	transmembrane protein 189 [Source:HGNC Symbol;Acc:HGNC:16735]	TMEM189	A5PLL7	34.1986	45.4739	42.4779	40.6467	0.41233	0.498038	0.80025	0.327403	0.598187	0.86629	0.258666	0.675914	0.856842
ENSG00000018510	alkylglycerone phosphate synthase [Source:HGNC Symbol;Acc:HGNC:327]	AGPS	O00116	109.105	94.6947	108.655	125.236	-0.205292	0.708648	0.913197	-0.00965337	0.989389	1	0.193383	0.720326	0.882258
ENSG00000123136	DEAD (Asp-Glu-Ala-Asp) box polypeptide 39A [Source:HGNC Symbol;Acc:HGNC:17821]	DDX39A	O00148	59.1461	16.2575	17.4185	25.505	-1.86581	0.000719987	0.0134306	-1.74206	0.00140394	0.021968	-1.24307	0.0236876	0.123881
ENSG00000107438	PDZ and LIM domain 1 [Source:HGNC Symbol;Acc:HGNC:2067]	PDLIM1	O00151	18.3082	8.17195	10.1442	8.85646	-1.15002	0.114946	0.40076	-0.800377	0.252578	0.608653	-0.996073	0.156904	0.398773
ENSG00000097021	acyl-CoA thioesterase 7 [Source:HGNC Symbol;Acc:HGNC:24157]	ACOT7	O00154	43.1357	21.5814	23.3318	27.411	-0.999863	0.101936	0.375434	-0.884185	0.146947	0.467695	-0.670438	0.276843	0.547887
ENSG00000197879	myosin IC [Source:HGNC Symbol;Acc:HGNC:7597]	MYO1C	O00159	258.131	66.9008	80.8287	74.1578	-1.94538	4.49331e-05	0.00162797	-1.66982	0.00040767	0.00872543	-1.79665	0.000152633	0.00348614
ENSG00000132842	adaptor-related protein complex 3, beta 1 subunit [Source:HGNC Symbol;Acc:HGNC:566]	AP3B1	O00203	134.421	147.398	157.004	174.969	0.131481	0.80256	0.95728	0.219095	0.675268	0.908856	0.377248	0.47366	0.723762
ENSG00000108671	proteasome (prosome, macropain) 26S subunit, non-ATPase, 11 [Source:HGNC Symbol;Acc:HGNC:9556]	PSMD11	O00231	111.297	81.9242	99.5765	115.776	-0.443087	0.463094	0.77404	-0.169484	0.784642	0.958021	0.048977	0.930529	0.990257
ENSG00000197170	proteasome (prosome, macropain) 26S subunit, non-ATPase, 12 [Source:HGNC Symbol;Acc:HGNC:9557]	PSMD12	O00232	113.674	75.8451	89.3638	107.479	-0.584373	0.256116	0.597253	-0.350573	0.497496	0.809614	-0.0883555	0.869371	0.961214
ENSG00000101856	progesterone receptor membrane component 1 [Source:HGNC Symbol;Acc:HGNC:16090]	PGRMC1	O00264	135.595	126.059	197.693	281.289	-0.104993	0.825688	0.969205	0.541576	0.25464	0.610939	1.05095	0.0282939	0.139477
ENSG00000213719	chloride intracellular channel 1 [Source:HGNC Symbol;Acc:HGNC:2062]	CLIC1	O00299	577.023	141.73	184.273	229.968	-2.0266	0.000361074	0.00798086	-1.65158	0.00332735	0.041763	-1.33147	0.0169407	0.0990622
ENSG00000175390	eukaryotic translation initiation factor 3, subunit F [Source:HGNC Symbol;Acc:HGNC:3275]	EIF3F	O00303	84.4795	112.167	79.8506	76.5892	0.410023	0.386558	0.71443	-0.0761125	0.868817	0.991409	-0.139357	0.767409	0.90832
ENSG00000110435	pyruvate dehydrogenase complex, component X [Source:HGNC Symbol;Acc:HGNC:21350]	PDHX	O00330	38.1364	37.5095	60.4815	69.4381	-0.0247965	0.963546	1	0.646332	0.189097	0.529364	0.85375	0.0848855	0.27938
ENSG00000169359	solute carrier family 33 (acetyl-CoA transporter), member 1 [Source:HGNC Symbol;Acc:HGNC:95]	SLC33A1	O00400	84.8068	155.724	156.498	178.082	0.875549	0.128791	0.426163	0.877474	0.127497	0.432249	1.06589	0.0651666	0.239436
ENSG00000065150	importin 5 [Source:HGNC Symbol;Acc:HGNC:6402]	IPO5	O00410	715.747	173.418	155.347	151.894	-2.04606	0.000153134	0.00415258	-2.20645	5.00524e-05	0.00176966	-2.2383	3.93307e-05	0.0011814
ENSG00000136231	insulin-like growth factor 2 mRNA binding protein 3 [Source:HGNC Symbol;Acc:HGNC:28868]	IGF2BP3	O00425	43.9998	23.8027	12.3145	15.4623	-0.893404	0.381188	0.709547	-1.8753	0.0766951	0.328017	-1.53239	0.141639	0.37602
ENSG00000087470	dynamin 1-like [Source:HGNC Symbol;Acc:HGNC:2973]	DNM1L	O00429	170.069	124.929	116.237	122.13	-0.445741	0.334565	0.670374	-0.554106	0.233411	0.584491	-0.480096	0.299832	0.57107
ENSG00000137996	RNA 3'-terminal phosphate cyclase [Source:HGNC Symbol;Acc:HGNC:17981]	RTCA	O00442	70.6841	42.1724	46.2614	64.0659	-0.743438	0.117081	0.404829	-0.596635	0.201785	0.544196	-0.149597	0.758688	0.903903
ENSG00000173905	golgi integral membrane protein 4 [Source:HGNC Symbol;Acc:HGNC:15448]	GOLIM4	O00461	144.234	134.295	174.989	174.319	-0.103469	0.842439	0.978756	0.28216	0.587685	0.860992	0.275184	0.59598	0.808121
ENSG00000109323	mannosidase, beta A, lysosomal [Source:HGNC Symbol;Acc:HGNC:6831]	MANBA	O00462	27.249	126.452	138.209	173.371	2.2135	0.000643811	0.0122968	2.33819	0.000329767	0.00747699	2.66791	5.15878e-05	0.00146921
ENSG00000152952	procollagen-lysine, 2-oxoglutarate 5-dioxygenase 2 [Source:HGNC Symbol;Acc:HGNC:9082]	PLOD2	O00469	589.343	1155.13	997.119	1270.16	0.970955	0.0990323	0.370175	0.75888	0.195805	0.537548	1.10817	0.0604438	0.228047
ENSG00000102753	karyopherin alpha 3 (importin alpha 4) [Source:HGNC Symbol;Acc:HGNC:6396]	KPNA3	O00505	144.604	72.9083	72.2205	76.3919	-0.990428	0.258963	0.600408	-1.01225	0.251634	0.607546	-0.928055	0.291428	0.562436
ENSG00000100029	pescadillo ribosomal biogenesis factor 1 [Source:HGNC Symbol;Acc:HGNC:8848]	PES1	O00541	67.6504	45.1434	43.664	44.5	-0.580096	0.363632	0.695852	-0.613521	0.329498	0.683208	-0.594861	0.348634	0.620554
ENSG00000101361	NOP56 ribonucleoprotein [Source:HGNC Symbol;Acc:HGNC:15911]	NOP56	O00567	118.51	68.0296	69.0275	74.0764	-0.799655	0.0973401	0.366874	-0.770531	0.107941	0.394907	-0.679617	0.159213	0.402778
ENSG00000215301	DEAD (Asp-Glu-Ala-Asp) box helicase 3, X-linked [Source:HGNC Symbol;Acc:HGNC:2745]	DDX3X	O00571	454.11	397.024	355.588	352.248	-0.194192	0.686282	0.903746	-0.354171	0.462273	0.785833	-0.367631	0.445205	0.699995
ENSG00000142871	cysteine-rich, angiogenic inducer, 61 [Source:HGNC Symbol;Acc:HGNC:2654]	CYR61	O00622	464.617	54.0304	103.85	109.754	-3.10493	0.000143603	0.00395516	-2.16728	0.00598754	0.0636636	-2.08255	0.00794417	0.0591834
ENSG00000119414	protein phosphatase 6, catalytic subunit [Source:HGNC Symbol;Acc:HGNC:9323]	PPP6C	O00743	66.2157	95.6694	97.0267	132.264	0.528486	0.437987	0.755726	0.543122	0.423811	0.760136	0.992232	0.147677	0.385529
ENSG00000104774	mannosidase, alpha, class 2B, member 1 [Source:HGNC Symbol;Acc:HGNC:6826]	MAN2B1	O00754	17.6315	62.5265	69.4501	72.7593	1.82814	0.000375004	0.00817564	1.97946	0.000127553	0.00358046	2.04327	7.75357e-05	0.00206121
ENSG00000160209	pyridoxal (pyridoxine, vitamin B6) kinase [Source:HGNC Symbol;Acc:HGNC:8819]	PDXK	O00764	70.1663	80.8796	62.0572	52.0684	0.20387	0.679538	0.90072	-0.17825	0.721137	0.930138	-0.423693	0.389052	0.655772
ENSG00000105669	coatomer protein complex, subunit epsilon [Source:HGNC Symbol;Acc:HGNC:2234]	COPE	O14579	59.803	63.5259	88.2243	88.3665	0.0869113	0.864829	0.986648	0.554992	0.273828	0.630352	0.55651	0.272005	0.542404
ENSG00000173992	copper chaperone for superoxide dismutase [Source:HGNC Symbol;Acc:HGNC:1613]	CCS	O14618	11.5786	47.5892	36.668	31.3159	2.02897	0.000593267	0.0116479	1.66589	0.00445344	0.0507666	1.43046	0.0138241	0.0868873
ENSG00000136827	torsin family 1, member A (torsin A) [Source:HGNC Symbol;Acc:HGNC:3098]	TOR1A	O14656	72.2017	66.7254	56.7726	65.6694	-0.110713	0.822927	0.96767	-0.330951	0.49714	0.809541	-0.134647	0.786809	0.918292
ENSG00000148344	prostaglandin E synthase [Source:HGNC Symbol;Acc:HGNC:9599]	PTGES	O14684	4.54816	870.377	865.302	1006.72	7.57406	7.11766e-22	8.07187e-18	7.56705	7.176e-22	6.68592e-18	7.78449	1.15618e-22	1.01582e-18
ENSG00000103502	CDP-diacylglycerol--inositol 3-phosphatidyltransferase [Source:HGNC Symbol;Acc:HGNC:1769]	CDIPT	O14735	35.7779	55.7358	47.3408	50.9511	0.642163	0.309939	0.648963	0.418894	0.514074	0.819905	0.518363	0.414491	0.677403
ENSG00000100462	protein arginine methyltransferase 5 [Source:HGNC Symbol;Acc:HGNC:10894]	PRMT5	O14744	43.6897	45.5613	57.0919	61.0142	0.0571497	0.914907	1	0.373957	0.486229	0.801104	0.468629	0.38383	0.650778
ENSG00000120889	tumor necrosis factor receptor superfamily, member 10b [Source:HGNC Symbol;Acc:HGNC:11905]	TNFRSF10B	O14763	118.921	466.004	367.355	337.618	1.97013	7.39784e-05	0.00235072	1.62801	0.00093984	0.0164001	1.50446	0.0021524	0.0236831
ENSG00000113649	transcription elongation regulator 1 [Source:HGNC Symbol;Acc:HGNC:15630]	TCERG1	O14776	59.4626	31.7346	36.2763	33.2735	-0.905383	0.0468473	0.243059	-0.729257	0.114431	0.409113	-0.846074	0.0649012	0.238886
ENSG00000099250	neuropilin 1 [Source:HGNC Symbol;Acc:HGNC:8004]	NRP1	O14786	353.09	453.78	251.566	188.561	0.361582	0.608196	0.861942	-0.489719	0.488756	0.802434	-0.907222	0.202502	0.459554
ENSG00000101182	proteasome (prosome, macropain) subunit, alpha type, 7 [Source:HGNC Symbol;Acc:HGNC:9536]	PSMA7	O14818	197.948	151.016	166.638	192.057	-0.389791	0.414458	0.737205	-0.249169	0.602925	0.870264	-0.0468021	0.924957	0.988164
ENSG00000116521	secretory carrier membrane protein 3 [Source:HGNC Symbol;Acc:HGNC:10565]	SCAMP3	O14828	53.0283	51.8028	60.6749	56.5078	-0.0308493	0.964433	1	0.205433	0.780362	0.957093	0.0981355	0.894858	0.974193
ENSG00000143198	microsomal glutathione S-transferase 3 [Source:HGNC Symbol;Acc:HGNC:7064]	MGST3	O14880	98.0656	107.749	147.998	180.08	0.134212	0.873201	0.990153	0.587859	0.485857	0.800964	0.873279	0.303327	0.574416
ENSG00000128708	histone acetyltransferase 1 [Source:HGNC Symbol;Acc:HGNC:4821]	HAT1	O14929	107.915	71.5453	81.0874	88.2839	-0.595489	0.321183	0.657789	-0.420453	0.487066	0.801487	-0.293807	0.625603	0.827617
ENSG00000164405	ubiquinol-cytochrome c reductase, complex III subunit VII, 9,5kDa [Source:HGNC Symbol;Acc:HGNC:29594]	UQCRQ	O14949	75.1826	129.264	209.203	244.037	0.780517	0.20572	0.539893	1.47098	0.0186609	0.141401	1.69484	0.00706891	0.0547138
ENSG00000185359	hepatocyte growth factor-regulated tyrosine kinase substrate [Source:HGNC Symbol;Acc:HGNC:4897]	HGS	O14964	68.322	50.6041	47.3942	36.0825	-0.428624	0.499371	0.801464	-0.516484	0.413438	0.751901	-0.911057	0.153508	0.394305
ENSG00000058272	protein phosphatase 1, regulatory subunit 12A [Source:HGNC Symbol;Acc:HGNC:7618]	PPP1R12A	O14974	208.322	133.092	139.476	146.991	-0.64672	0.155049	0.47124	-0.58058	0.202509	0.545195	-0.503731	0.267553	0.537431
ENSG00000082898	exportin 1 [Source:HGNC Symbol;Acc:HGNC:12825]	XPO1	O14980	413.121	301.573	327.904	272.795	-0.454837	0.55055	0.830837	-0.336249	0.65999	0.902069	-0.600545	0.431683	0.689955
ENSG00000095564	BTAF1 RNA polymerase II, B-TFIID transcription factor-associated, 170kDa [Source:HGNC Symbol;Acc:HGNC:17307]	BTAF1	O14981	111.751	206.236	182.273	166.298	0.882808	0.104258	0.37993	0.701328	0.195119	0.536939	0.571228	0.290783	0.561939
ENSG00000104728	Rho guanine nucleotide exchange factor (GEF) 10 [Source:HGNC Symbol;Acc:HGNC:14103]	ARHGEF10	O15013	54.6721	24.1649	21.9938	26.8015	-1.18017	0.018843	0.139885	-1.30395	0.00936383	0.087808	-1.04155	0.0388003	0.172222
ENSG00000148396	SEC16 homolog A, endoplasmic reticulum export factor [Source:HGNC Symbol;Acc:HGNC:29006]	SEC16A	O15027	75.1131	82.1364	77.0751	66.8878	0.128417	0.854314	0.983997	0.0316526	0.961003	1	-0.170782	0.80985	0.929018
ENSG00000196576	plexin B2 [Source:HGNC Symbol;Acc:HGNC:9104]	PLXNB2	O15031	101.322	127.572	139.681	114.559	0.33287	0.561943	0.836748	0.467847	0.417175	0.754482	0.180126	0.755409	0.901949
ENSG00000163714	U2 snRNP-associated SURP domain containing [Source:HGNC Symbol;Acc:HGNC:30855]	U2SURP	O15042	149.686	89.0313	99.142	120.308	-0.749976	0.122118	0.412628	-0.599364	0.218362	0.565937	-0.320171	0.510884	0.751458
ENSG00000133083	doublecortin-like kinase 1 [Source:HGNC Symbol;Acc:HGNC:2700]	DCLK1	O15075	84.4074	30.4895	25.2033	35.8554	-1.47396	0.238799	0.577199	-1.74777	0.165728	0.495414	-1.23021	0.319937	0.592532
ENSG00000141458	Niemann-Pick disease, type C1 [Source:HGNC Symbol;Acc:HGNC:7897]	NPC1	O15118	60.852	89.432	94.0056	88.6975	0.557014	0.318617	0.655283	0.624905	0.262406	0.618384	0.540033	0.331765	0.604179
ENSG00000140497	secretory carrier membrane protein 2 [Source:HGNC Symbol;Acc:HGNC:10564]	SCAMP2	O15127	36.29	33.7824	38.1639	37.8182	-0.0967765	0.854558	0.983997	0.0934304	0.87934	0.994514	0.0632344	0.910109	0.981432
ENSG00000130429	actin related protein 2/3 complex, subunit 1B, 41kDa [Source:HGNC Symbol;Acc:HGNC:704]	ARPC1B	O15143	99.2095	78.3521	78.1378	92.7448	-0.338421	0.512356	0.810356	-0.337658	0.510368	0.818116	-0.100923	0.849004	0.95127
ENSG00000163466	actin related protein 2/3 complex, subunit 2, 34kDa [Source:HGNC Symbol;Acc:HGNC:705]	ARPC2	O15144	534.429	248.641	295.227	404.236	-1.1046	0.0323528	0.195497	-0.85825	0.0953053	0.368965	-0.405265	0.429009	0.688452
ENSG00000111229	actin related protein 2/3 complex, subunit 3, 21kDa [Source:HGNC Symbol;Acc:HGNC:706]	ARPC3	O15145	129.887	90.225	114.757	133.943	-0.527243	0.330849	0.666343	-0.186346	0.736	0.937241	0.0386651	0.939114	0.993684
ENSG00000171453	polymerase (RNA) I polypeptide C, 30kDa [Source:HGNC Symbol;Acc:HGNC:20194]	POLR1C	O15160	20.384	20.1731	17.7766	18.938	-0.0192381	0.976378	1	-0.187572	0.691257	0.917083	-0.114081	0.822901	0.936227
ENSG00000164040	progesterone receptor membrane component 2 [Source:HGNC Symbol;Acc:HGNC:16089]	PGRMC2	O15173	89.4056	73.5409	121.736	163.524	-0.282944	0.746261	0.93121	0.44012	0.612149	0.875595	0.868274	0.321169	0.594123
ENSG00000087008	acyl-CoA oxidase 3, pristanoyl [Source:HGNC Symbol;Acc:HGNC:121]	ACOX3	O15254	22.0182	13.6628	15.9371	15.2188	-0.689885	0.151743	0.465672	-0.483608	0.32311	0.677286	-0.538433	0.263759	0.532905
ENSG00000157916	retention in endoplasmic reticulum sorting receptor 1 [Source:HGNC Symbol;Acc:HGNC:30309]	RER1	O15258	143.177	115.631	138.412	171.756	-0.307719	0.514368	0.811571	-0.0499851	0.917289	1	0.259345	0.580234	0.798799
ENSG00000148248	surfeit 4 [Source:HGNC Symbol;Acc:HGNC:11476]	SURF4	O15260	489.757	373.693	404.379	443.213	-0.38983	0.390676	0.717566	-0.274882	0.54383	0.836199	-0.144194	0.750914	0.898628
ENSG00000090054	serine palmitoyltransferase, long chain base subunit 1 [Source:HGNC Symbol;Acc:HGNC:11277]	SPTLC1	O15269	90.6318	108.304	110.562	126.152	0.254946	0.65919	0.890263	0.279574	0.626119	0.883707	0.470547	0.415101	0.677989
ENSG00000100596	serine palmitoyltransferase, long chain base subunit 2 [Source:HGNC Symbol;Acc:HGNC:11278]	SPTLC2	O15270	197.985	108.639	86.4084	95.8467	-0.868277	0.0981067	0.367673	-1.20304	0.0232801	0.164091	-1.05066	0.0463189	0.192369
ENSG00000147162	O-linked N-acetylglucosamine (GlcNAc) transferase [Source:HGNC Symbol;Acc:HGNC:8127]	OGT	O15294	271.165	320.6	247.706	246.327	0.240923	0.745212	0.930364	-0.133382	0.859036	0.987475	-0.140792	0.850811	0.951955
ENSG00000140650	phosphomannomutase 2 [Source:HGNC Symbol;Acc:HGNC:9115]	PMM2	O15305	27.7653	25.5749	28.1443	23.7329	-0.125255	0.846865	0.980625	-0.0142862	0.99856	1	-0.243201	0.704777	0.873254
ENSG00000100353	eukaryotic translation initiation factor 3, subunit D [Source:HGNC Symbol;Acc:HGNC:3278]	EIF3D	O15371	163.8	153.774	127.653	131.263	-0.0907405	0.844401	0.979967	-0.355686	0.439462	0.770605	-0.319474	0.489956	0.735856
ENSG00000105552	branched chain amino-acid transaminase 2, mitochondrial [Source:HGNC Symbol;Acc:HGNC:977]	BCAT2	O15382	15.2149	9.52063	11.7426	14.6869	-0.666517	0.22073	0.557119	-0.335641	0.517258	0.821517	-0.0734381	0.914455	0.983728
ENSG00000079950	syntaxin 7 [Source:HGNC Symbol;Acc:HGNC:11442]	STX7	O15400	85.0575	80.4967	87.702	124.075	-0.0820567	0.906519	1	0.0353249	0.954091	1	0.53908	0.42912	0.688504
ENSG00000072682	prolyl 4-hydroxylase, alpha polypeptide II [Source:HGNC Symbol;Acc:HGNC:8547]	P4HA2	O15460	222.421	100.372	118.382	157.648	-1.14718	0.0537124	0.262176	-0.904227	0.125264	0.428405	-0.495813	0.399364	0.664737
ENSG00000106636	YKT6 v-SNARE homolog (S, cerevisiae) [Source:HGNC Symbol;Acc:HGNC:16959]	YKT6	O15498	158.473	85.296	86.0223	92.4246	-0.892211	0.0584069	0.27582	-0.874265	0.0626973	0.2934	-0.775486	0.0990658	0.306746
ENSG00000067048	DEAD (Asp-Glu-Ala-Asp) box helicase 3, Y-linked [Source:HGNC Symbol;Acc:HGNC:2699]	DDX3Y	O15523	76.213	113.571	130.976	155.634	0.575767	0.736717	0.926405	0.782439	0.648685	0.896688	1.03068	0.549663	0.776609
ENSG00000109606	DEAH (Asp-Glu-Ala-His) box helicase 15 [Source:HGNC Symbol;Acc:HGNC:2738]	DHX15	O43143	255.227	181.461	183.33	194.489	-0.492564	0.269484	0.60991	-0.478289	0.284175	0.642935	-0.393597	0.377996	0.646905
ENSG00000197555	signal-induced proliferation-associated 1 like 1 [Source:HGNC Symbol;Acc:HGNC:20284]	SIPA1L1	O43166	175.289	174.55	180.572	150.538	-0.00775641	0.990493	1	0.0399806	0.940609	1	-0.220959	0.691687	0.866618
ENSG00000136875	pre-mRNA processing factor 4 [Source:HGNC Symbol;Acc:HGNC:17349]	PRPF4	O43172	66.0931	41.4178	43.9278	45.9304	-0.6709	0.145451	0.453531	-0.585241	0.204128	0.547291	-0.524988	0.255377	0.524301
ENSG00000092621	phosphoglycerate dehydrogenase [Source:HGNC Symbol;Acc:HGNC:8923]	PHGDH	O43175	162.882	86.9705	83.0554	71.7084	-0.904094	0.0991706	0.370401	-0.97266	0.0771881	0.329211	-1.19552	0.0315761	0.15037
ENSG00000135720	dynein, cytoplasmic 1, light intermediate chain 2 [Source:HGNC Symbol;Acc:HGNC:2966]	DYNC1LI2	O43237	174.477	196.995	219.026	250.229	0.174537	0.711921	0.915038	0.325428	0.49044	0.803769	0.518756	0.273215	0.543954
ENSG00000108344	proteasome (prosome, macropain) 26S subunit, non-ATPase, 3 [Source:HGNC Symbol;Acc:HGNC:9560]	PSMD3	O43242	122.367	103.515	115.791	123.971	-0.238612	0.606602	0.860933	-0.0759239	0.867911	0.991409	0.0166971	0.969842	1
ENSG00000138801	3'-phosphoadenosine 5'-phosphosulfate synthase 1 [Source:HGNC Symbol;Acc:HGNC:8603]	PAPSS1	O43252	83.4391	100.472	105.805	110.922	0.269142	0.596585	0.855614	0.348431	0.495624	0.80841	0.413085	0.416642	0.678897
ENSG00000175467	squamous cell carcinoma antigen recognized by T cells 1 [Source:HGNC Symbol;Acc:HGNC:10538]	SART1	O43290	25.7738	16.4671	22.8034	16.6416	-0.640356	0.467303	0.776643	-0.15734	0.849114	0.985143	-0.609331	0.479556	0.727526
ENSG00000197858	glycosylphosphatidylinositol anchor attachment 1 [Source:HGNC Symbol;Acc:HGNC:4446]	GPAA1	O43292	56.1494	47.9959	55.8076	62.4283	-0.223699	0.674673	0.897861	0.00110099	0.99546	1	0.157669	0.771347	0.910344
ENSG00000140682	transforming growth factor beta 1 induced transcript 1 [Source:HGNC Symbol;Acc:HGNC:11767]	TGFB1I1	O43294	88.7517	14.9672	16.2231	14.1399	-2.56981	4.63582e-06	0.000262776	-2.4485	1.16804e-05	0.000547328	-2.6466	2.50747e-06	0.000128458
ENSG00000124802	eukaryotic translation elongation factor 1 epsilon 1 [Source:HGNC Symbol;Acc:HGNC:3212]	EEF1E1	O43324	19.3034	20.4271	27.1437	30.7856	0.0711692	0.93274	1	0.460934	0.594072	0.864015	0.653958	0.456067	0.709456
ENSG00000125944	heterogeneous nuclear ribonucleoprotein R [Source:HGNC Symbol;Acc:HGNC:5047]	HNRNPR	O43390	139.287	100.278	104.584	96.5454	-0.473874	0.28	0.622018	-0.412108	0.346991	0.699834	-0.526939	0.229051	0.494541
ENSG00000091164	thioredoxin-like 1 [Source:HGNC Symbol;Acc:HGNC:12436]	TXNL1	O43396	86.3171	107.504	117.782	127.511	0.314794	0.615221	0.865753	0.439762	0.480695	0.797162	0.556814	0.373858	0.642802
ENSG00000101150	tumor protein D52-like 2 [Source:HGNC Symbol;Acc:HGNC:12007]	TPD52L2	O43399	154.933	83.784	80.4825	94.0224	-0.885045	0.067836	0.30018	-0.934675	0.0527878	0.269157	-0.720443	0.13672	0.368784
ENSG00000075151	eukaryotic translation initiation factor 4 gamma, 3 [Source:HGNC Symbol;Acc:HGNC:3298]	EIF4G3	O43432	93.5979	166.088	180.922	166.72	0.827104	0.104245	0.37993	0.948275	0.0629274	0.293849	0.831653	0.102249	0.313234
ENSG00000053371	aldo-keto reductase family 7, member A2 [Source:HGNC Symbol;Acc:HGNC:389]	AKR7A2	O43488	35.4174	76.0027	91.5839	123.665	1.10107	0.0299087	0.18584	1.37391	0.0071151	0.0718919	1.79927	0.000478785	0.00816816
ENSG00000079819	erythrocyte membrane protein band 4,1-like 2 [Source:HGNC Symbol;Acc:HGNC:3379]	EPB41L2	O43491	45.3134	39.1762	32.3363	33.8505	-0.217008	0.685383	0.903382	-0.502842	0.349874	0.701395	-0.431191	0.419149	0.680836
ENSG00000184575	exportin, tRNA [Source:HGNC Symbol;Acc:HGNC:12826]	XPOT	O43592	368.194	189.761	183.879	163.226	-0.955984	0.0407407	0.225243	-1.00233	0.0322902	0.202067	-1.17394	0.0124223	0.0808692
ENSG00000130724	charged multivesicular body protein 2A [Source:HGNC Symbol;Acc:HGNC:30216]	CHMP2A	O43633	32.3065	41.854	71.1599	66.3796	0.375102	0.452147	0.766017	1.13084	0.0238469	0.166842	1.02919	0.0391176	0.172791
ENSG00000198356	arsA arsenite transporter, ATP-binding, homolog 1 (bacterial) [Source:HGNC Symbol;Acc:HGNC:752]	ASNA1	O43681	50.3746	56.5318	56.9676	72.4356	0.165164	0.742032	0.928862	0.178605	0.723345	0.931151	0.511577	0.304788	0.57645
ENSG00000154473	BUB3 mitotic checkpoint protein [Source:HGNC Symbol;Acc:HGNC:1151]	BUB3	O43684	223.502	128.003	113.096	130.165	-0.8054	0.14448	0.452388	-0.990398	0.075095	0.324032	-0.78569	0.155978	0.397684
ENSG00000130402	actinin, alpha 4 [Source:HGNC Symbol;Acc:HGNC:166]	ACTN4	O43707	313.267	106.939	206.797	228.384	-1.54949	0.0144467	0.116824	-0.595383	0.336237	0.689837	-0.453658	0.463457	0.715441
ENSG00000166747	adaptor-related protein complex 1, gamma 1 subunit [Source:HGNC Symbol;Acc:HGNC:555]	AP1G1	O43747	181.065	155.364	193.022	200.659	-0.221977	0.706231	0.912615	0.0878501	0.878293	0.994248	0.145501	0.802506	0.925304
ENSG00000104969	small glutamine-rich tetratricopeptide repeat (TPR)-containing, alpha [Source:HGNC Symbol;Acc:HGNC:10819]	SGTA	O43765	43.595	35.513	35.9648	30.9478	-0.292882	0.553693	0.832141	-0.267607	0.583812	0.85856	-0.487358	0.323497	0.596921
ENSG00000178537	solute carrier family 25 (carnitine/acylcarnitine translocase), member 20 [Source:HGNC Symbol;Acc:HGNC:1421]	SLC25A20	O43772	22.915	17.1375	30.7497	45.9836	-0.428109	0.427614	0.747117	0.411763	0.430053	0.764487	0.990163	0.0604798	0.228047
ENSG00000134440	asparaginyl-tRNA synthetase [Source:HGNC Symbol;Acc:HGNC:7643]	NARS	O43776	257.883	188.371	200.133	217.43	-0.451441	0.353627	0.687498	-0.362763	0.4548	0.781437	-0.2454	0.613922	0.818892
ENSG00000128641	myosin IB [Source:HGNC Symbol;Acc:HGNC:7596]	MYO1B	O43795	477.11	134.226	119.971	129.655	-1.82977	0.000144381	0.00397037	-1.99353	3.91811e-05	0.00144035	-1.87841	9.73791e-05	0.00247992
ENSG00000167005	nudix (nucleoside diphosphate linked moiety X)-type motif 21 [Source:HGNC Symbol;Acc:HGNC:13870]	NUDT21	O43809	135.213	149.858	152.715	188.025	0.147147	0.803792	0.957864	0.170186	0.771483	0.953073	0.472092	0.42601	0.685769
ENSG00000115365	LanC lantibiotic synthetase component C-like 1 (bacterial) [Source:HGNC Symbol;Acc:HGNC:6508]	LANCL1	O43813	100.708	117.133	115.407	129.999	0.216713	0.73297	0.924409	0.18925	0.762436	0.948631	0.364212	0.565479	0.788556
ENSG00000101365	isocitrate dehydrogenase 3 (NAD+) beta [Source:HGNC Symbol;Acc:HGNC:5385]	IDH3B	O43837	42.4207	28.8176	30.4006	25.9433	-0.551543	0.316234	0.65298	-0.464738	0.392389	0.73468	-0.698298	0.203845	0.461287
ENSG00000128595	calumenin [Source:HGNC Symbol;Acc:HGNC:1458]	CALU	O43852	2166.61	1812.16	1959.42	2301.22	-0.257747	0.58704	0.850954	-0.145089	0.759788	0.948033	0.0867104	0.854733	0.953495
ENSG00000164176	EGF-like repeats and discoidin I-like domains 3 [Source:HGNC Symbol;Acc:HGNC:3173]	EDIL3	O43854	445.142	449.383	343.082	405.416	0.013394	0.977092	1	-0.376363	0.423851	0.760136	-0.135573	0.773437	0.911496
ENSG00000008294	sperm associated antigen 9 [Source:HGNC Symbol;Acc:HGNC:14524]	SPAG9	O60271	286.719	246.116	227.414	232.881	-0.221045	0.648517	0.885037	-0.337108	0.488586	0.802434	-0.301494	0.534599	0.768258
ENSG00000198836	optic atrophy 1 (autosomal dominant) [Source:HGNC Symbol;Acc:HGNC:8140]	OPA1	O60313	139.526	93.6073	105.742	132.441	-0.576173	0.216714	0.552668	-0.401143	0.390112	0.732924	-0.0796707	0.868163	0.960542
ENSG00000004487	lysine (K)-specific demethylase 1A [Source:HGNC Symbol;Acc:HGNC:29079]	KDM1A	O60341	131.942	134.697	128.639	119.381	0.0283547	0.951497	1	-0.041545	0.935167	1	-0.146662	0.759975	0.904455
ENSG00000118257	neuropilin 2 [Source:HGNC Symbol;Acc:HGNC:8005]	NRP2	O60462	27.3981	132.265	364.456	446.893	2.27106	0.000948983	0.0164778	3.73474	3.02202e-07	2.80968e-05	4.02718	5.02858e-08	5.42099e-06
ENSG00000068366	acyl-CoA synthetase long-chain family member 4 [Source:HGNC Symbol;Acc:HGNC:3571]	ACSL4	O60488	264.163	1480.68	1327.27	1856.34	2.48667	0.000171098	0.0045211	2.32853	0.000399804	0.00857797	2.81294	2.71229e-05	0.000877722
ENSG00000112335	sorting nexin 3 [Source:HGNC Symbol;Acc:HGNC:11174]	SNX3	O60493	137.498	115.017	119.661	151.74	-0.257584	0.569491	0.841073	-0.201866	0.657327	0.900849	0.137971	0.756933	0.902879
ENSG00000198408	meningioma expressed antigen 5 (hyaluronidase) [Source:HGNC Symbol;Acc:HGNC:7056]	MGEA5	O60502	121.095	169.34	141.509	139.194	0.483674	0.295768	0.635515	0.22339	0.628015	0.884409	0.198525	0.66582	0.851145
ENSG00000135316	synaptotagmin binding, cytoplasmic RNA interacting protein [Source:HGNC Symbol;Acc:HGNC:16918]	SYNCRIP	O60506	211.663	95.9155	103.398	106.177	-1.14415	0.041076	0.226124	-1.04026	0.0637028	0.29543	-0.999383	0.0739593	0.258283
ENSG00000106397	procollagen-lysine, 2-oxoglutarate 5-dioxygenase 3 [Source:HGNC Symbol;Acc:HGNC:9083]	PLOD3	O60568	97.5058	36.7438	37.055	31.3161	-1.4052	0.0207398	0.148327	-1.37868	0.0222658	0.158792	-1.62268	0.00758213	0.0576019
ENSG00000135930	eukaryotic translation initiation factor 4E family member 2 [Source:HGNC Symbol;Acc:HGNC:3293]	EIF4E2	O60573	78.3595	58.2629	57.933	54.5654	-0.430903	0.369579	0.700635	-0.442532	0.359795	0.711717	-0.529246	0.272632	0.543163
ENSG00000105355	perilipin 3 [Source:HGNC Symbol;Acc:HGNC:16893]	PLIN3	O60664	135.165	63.065	66.6286	68.3409	-1.09892	0.0169126	0.129663	-1.01302	0.026911	0.180282	-0.985166	0.0321391	0.152223
ENSG00000025800	karyopherin alpha 6 (importin alpha 7) [Source:HGNC Symbol;Acc:HGNC:6399]	KPNA6	O60684	144.832	141.798	143.95	154.733	-0.0305417	0.951996	1	-0.0109694	0.984906	1	0.0927717	0.851166	0.952161
ENSG00000109814	UDP-glucose 6-dehydrogenase [Source:HGNC Symbol;Acc:HGNC:12525]	UGDH	O60701	332.925	149.078	185.104	290.627	-1.16006	0.043698	0.235251	-0.84871	0.13816	0.452422	-0.199575	0.727585	0.886089
ENSG00000198561	catenin (cadherin-associated protein), delta 1 [Source:HGNC Symbol;Acc:HGNC:2515]	CTNND1	O60716	159.234	123.693	139.744	156.857	-0.363334	0.45425	0.767287	-0.183675	0.701741	0.921457	-0.0188731	0.967084	1
ENSG00000138768	USO1 vesicle transport factor [Source:HGNC Symbol;Acc:HGNC:30904]	USO1	O60763	210.048	264.537	270.641	304.045	0.331972	0.493747	0.797365	0.363656	0.453016	0.78089	0.532042	0.273332	0.544102
ENSG00000100284	target of myb1 membrane trafficking protein [Source:HGNC Symbol;Acc:HGNC:11982]	TOM1	O60784	29.4878	59.7215	67.629	76.3979	1.01857	0.0648971	0.294424	1.19896	0.0303064	0.193441	1.36635	0.0136855	0.0862168
ENSG00000197903	histone cluster 1, H2bk [Source:HGNC Symbol;Acc:HGNC:13954]	HIST1H2BK	O60814	300.971	67.164	100.165	94.1315	-2.16625	0.0546756	0.265183	-1.59399	0.15101	0.474102	-1.68208	0.130269	0.360054
ENSG00000101997	coiled-coil domain containing 22 [Source:HGNC Symbol;Acc:HGNC:28909]	CCDC22	O60826	10.8327	4.88574	4.93789	7.9909	-1.10427	0.0643455	0.293011	-1.00871	0.0751255	0.324032	-0.481999	0.450985	0.705359
ENSG00000243279	PRA1 domain family, member 2 [Source:HGNC Symbol;Acc:HGNC:28911]	PRAF2	O60831	5.84658	7.09259	9.83937	8.86826	0.276153	0.674612	0.897861	0.777766	0.242888	0.596844	0.586698	0.372233	0.641514
ENSG00000130826	dyskeratosis congenita 1, dyskerin [Source:HGNC Symbol;Acc:HGNC:2890]	DKC1	O60832	62.3214	23.1749	26.51	30.0779	-1.42047	0.0153981	0.121908	-1.20064	0.0364055	0.215393	-1.04218	0.071936	0.254392
ENSG00000069345	DnaJ (Hsp40) homolog, subfamily A, member 2 [Source:HGNC Symbol;Acc:HGNC:14884]	DNAJA2	O60884	102.628	155.408	146.236	148.824	0.597044	0.25124	0.591818	0.504572	0.330283	0.684161	0.531272	0.305852	0.577398
ENSG00000071127	WD repeat domain 1 [Source:HGNC Symbol;Acc:HGNC:12754]	WDR1	O75083	809.063	216.444	277.762	352.58	-1.9013	0.000759508	0.0139749	-1.54028	0.00579585	0.0622142	-1.19721	0.0305569	0.147108
ENSG00000134318	Rho-associated, coiled-coil containing protein kinase 2 [Source:HGNC Symbol;Acc:HGNC:10252]	ROCK2	O75116	199.105	86.987	84.5986	94.3117	-1.19373	0.0128108	0.107452	-1.23546	0.0102274	0.0934071	-1.07866	0.0243128	0.126198
ENSG00000132361	clustered mitochondria (cluA/CLU1) homolog [Source:HGNC Symbol;Acc:HGNC:29094]	CLUH	O75153	32.8085	21.4363	17.7782	17.8115	-0.605401	0.278555	0.620478	-0.860471	0.122807	0.425468	-0.879215	0.119854	0.344016
ENSG00000138246	DnaJ (Hsp40) homolog, subfamily C, member 13 [Source:HGNC Symbol;Acc:HGNC:30343]	DNAJC13	O75165	159.935	114.153	123.606	131.127	-0.487957	0.371751	0.70224	-0.377252	0.492666	0.805915	-0.290772	0.596453	0.808647
ENSG00000006625	gamma-glutamylcyclotransferase [Source:HGNC Symbol;Acc:HGNC:21705]	GGCT	O75223	15.5594	9.02026	10.2155	11.6193	-0.774645	0.112558	0.396948	-0.609787	0.217664	0.565277	-0.40297	0.399167	0.664471
ENSG00000158864	NADH dehydrogenase (ubiquinone) Fe-S protein 2, 49kDa (NADH-coenzyme Q reductase) [Source:HGNC Symbol;Acc:HGNC:7708]	NDUFS2	O75306	67.198	46.8255	53.1731	55.6313	-0.517988	0.261523	0.602336	-0.329202	0.470893	0.79129	-0.276028	0.553589	0.779648
ENSG00000138623	semaphorin 7A, GPI membrane anchor (John Milton Hagen blood group) [Source:HGNC Symbol;Acc:HGNC:10741]	SEMA7A	O75326	265.572	225.134	181.991	152.962	-0.238297	0.750892	0.933863	-0.542531	0.469446	0.790598	-0.794784	0.291881	0.563001
ENSG00000249915	programmed cell death 6 [Source:HGNC Symbol;Acc:HGNC:8765]	PDCD6	O75340	59.0866	93.1465	86.5244	107.291	0.657635	0.173443	0.496859	0.557174	0.250795	0.60687	0.859813	0.0754723	0.261166
ENSG00000136068	filamin B, beta [Source:HGNC Symbol;Acc:HGNC:3755]	FLNB	O75369	313.615	190.145	211.729	275.346	-0.721002	0.21241	0.547991	-0.565117	0.327096	0.681334	-0.186367	0.745333	0.896748
ENSG00000145494	NADH dehydrogenase (ubiquinone) Fe-S protein 6, 13kDa (NADH-coenzyme Q reductase) [Source:HGNC Symbol;Acc:HGNC:7713]	NDUFS6	O75380	21.8422	11.1498	16.1271	15.6201	-0.957537	0.229736	0.567303	-0.399381	0.595639	0.864943	-0.469417	0.548923	0.776187
ENSG00000062485	citrate synthase [Source:HGNC Symbol;Acc:HGNC:2422]	CS	O75390	91.1947	61.3418	66.6884	57.4291	-0.574445	0.274276	0.616105	-0.457264	0.38656	0.72984	-0.674741	0.201785	0.458879
ENSG00000265808	SEC22 vesicle trafficking protein homolog B (S, cerevisiae) (gene/pseudogene) [Source:HGNC Symbol;Acc:HGNC:10700]	SEC22B	O75396	72.9298	172.203	151.895	185.678	1.23829	0.0210416	0.149633	1.05394	0.0486415	0.257521	1.34536	0.0123779	0.0806769
ENSG00000196504	PRP40 pre-mRNA processing factor 40 homolog A [Source:HGNC Symbol;Acc:HGNC:16463]	PRPF40A	O75400	155.587	140.726	134.48	151.457	-0.144254	0.735907	0.925785	-0.208168	0.62535	0.882977	-0.038611	0.928491	0.989441
ENSG00000105819	peptidase (mitochondrial processing) beta [Source:HGNC Symbol;Acc:HGNC:9119]	PMPCB	O75439	59.9044	92.5788	100.396	96.4657	0.625754	0.298667	0.638465	0.737421	0.220431	0.568115	0.681138	0.25731	0.526178
ENSG00000213619	NADH dehydrogenase (ubiquinone) Fe-S protein 3, 30kDa (NADH-coenzyme Q reductase) [Source:HGNC Symbol;Acc:HGNC:7710]	NDUFS3	O75489	36.5551	41.5808	42.2537	53.427	0.181421	0.726615	0.921458	0.200565	0.696651	0.919537	0.530425	0.305615	0.577294
ENSG00000115524	splicing factor 3b, subunit 1, 155kDa [Source:HGNC Symbol;Acc:HGNC:10768]	SF3B1	O75533	382.856	513.02	509.681	498.48	0.422231	0.320816	0.657421	0.413085	0.331595	0.685504	0.380811	0.370472	0.640175
ENSG00000009307	cold shock domain containing E1, RNA-binding [Source:HGNC Symbol;Acc:HGNC:29905]	CSDE1	O75534	836.109	720.905	675.866	762.422	-0.213927	0.653675	0.88762	-0.307403	0.51965	0.823009	-0.133869	0.779475	0.914786
ENSG00000100116	glycine C-acetyltransferase [Source:HGNC Symbol;Acc:HGNC:4188]	GCAT	O75600	16.1838	30.3227	32.5882	34.075	0.909796	0.0548115	0.265321	1.01421	0.0326282	0.203196	1.06133	0.0243965	0.126463
ENSG00000144028	small nuclear ribonucleoprotein 200kDa (U5) [Source:HGNC Symbol;Acc:HGNC:30859]	SNRNP200	O75643	138.624	115.164	118.541	118.022	-0.267433	0.612771	0.864243	-0.224308	0.670333	0.906293	-0.234087	0.659269	0.847632
ENSG00000113569	nucleoporin 155kDa [Source:HGNC Symbol;Acc:HGNC:8063]	NUP155	O75694	108.916	54.7791	55.8257	56.1352	-0.993232	0.0857816	0.341802	-0.97668	0.0938794	0.366751	-0.964719	0.0966382	0.302212
ENSG00000170275	cartilage associated protein [Source:HGNC Symbol;Acc:HGNC:2379]	CRTAP	O75718	131.071	169.986	154.346	157.018	0.375127	0.397453	0.723841	0.238018	0.592864	0.863625	0.26096	0.556158	0.78092
ENSG00000159231	carbonyl reductase 3 [Source:HGNC Symbol;Acc:HGNC:1549]	CBR3	O75828	5.92286	12.4248	6.36751	4.52746	1.05219	0.122002	0.412502	-0.0567484	0.986042	1	-0.545355	0.51959	0.757885
ENSG00000084073	zinc metallopeptidase STE24 [Source:HGNC Symbol;Acc:HGNC:12877]	ZMPSTE24	O75844	181.66	143.231	169.511	227.188	-0.343957	0.631666	0.875228	-0.104867	0.886479	0.996537	0.319343	0.654061	0.844903
ENSG00000138413	isocitrate dehydrogenase 1 (NADP+), soluble [Source:HGNC Symbol;Acc:HGNC:5382]	IDH1	O75874	66.0795	192.426	245.73	304.865	1.54274	0.00682674	0.069988	1.89271	0.0010189	0.0174504	2.2031	0.000153501	0.00349496
ENSG00000162496	dehydrogenase/reductase (SDR family) member 3 [Source:HGNC Symbol;Acc:HGNC:17693]	DHRS3	O75911	2.23153	787.118	791.019	948.61	8.48993	9.18719e-22	8.07187e-18	8.4987	7.60974e-22	6.68592e-18	8.76003	1.12854e-22	1.01582e-18
ENSG00000144746	ADP-ribosylation factor-like 6 interacting protein 5 [Source:HGNC Symbol;Acc:HGNC:16937]	ARL6IP5	O75915	165.05	132.988	146.053	195.151	-0.31268	0.54952	0.830573	-0.179545	0.733199	0.935845	0.237197	0.64604	0.84016
ENSG00000137100	dynactin 3 (p22) [Source:HGNC Symbol;Acc:HGNC:2713]	DCTN3	O75935	41.9392	31.3596	51.7515	69.7975	-0.42593	0.459048	0.770165	0.287747	0.603965	0.870871	0.719607	0.202238	0.459248
ENSG00000167863	ATP synthase, H+ transporting, mitochondrial Fo complex, subunit d [Source:HGNC Symbol;Acc:HGNC:845]	ATP5H	O75947	74.1635	133.796	216.608	228.334	0.849733	0.272271	0.613703	1.54153	0.04971	0.260565	1.619	0.0397157	0.17438
ENSG00000137312	flotillin 1 [Source:HGNC Symbol;Acc:HGNC:3757]	FLOT1	O75955	25.5104	42.5875	58.9266	69.9151	0.742054	0.170645	0.493674	1.2244	0.0249956	0.171638	1.45612	0.00766491	0.0580551
ENSG00000167283	ATP synthase, H+ transporting, mitochondrial Fo complex, subunit G [Source:HGNC Symbol;Acc:HGNC:14247]	ATP5L	O75964	47.5799	59.6145	70.7109	85.12	0.325342	0.517413	0.81331	0.565424	0.259222	0.615569	0.830427	0.0983926	0.305739
ENSG00000108582	carboxypeptidase D [Source:HGNC Symbol;Acc:HGNC:2301]	CPD	O75976	215.61	496.343	359.306	334.619	1.20252	0.0356481	0.207146	0.734281	0.195446	0.537209	0.633257	0.2638	0.532905
ENSG00000108010	glutaredoxin 3 [Source:HGNC Symbol;Acc:HGNC:15987]	GLRX3	O76003	87.933	61.6539	65.1128	68.394	-0.514072	0.258286	0.599832	-0.440639	0.336592	0.68999	-0.372626	0.418184	0.68012
ENSG00000171490	ribosomal L1 domain containing 1 [Source:HGNC Symbol;Acc:HGNC:24534]	RSL1D1	O76021	118.215	132.926	115.47	121.601	0.169864	0.693045	0.906695	-0.0305815	0.941025	1	0.0411524	0.924229	0.987758
ENSG00000166855	caseinolytic mitochondrial matrix peptidase chaperone subunit [Source:HGNC Symbol;Acc:HGNC:2088]	CLPX	O76031	49.8093	48.4186	45.9232	47.9679	-0.0454037	0.936306	1	-0.13169	0.815263	0.972587	-0.0669294	0.909713	0.981278
ENSG00000100003	SEC14-like lipid binding 2 [Source:HGNC Symbol;Acc:HGNC:10699]	SEC14L2	O76054	17.2575	109.192	143.922	188.537	2.65796	4.19658e-06	0.00024418	3.06055	1.86919e-07	1.93713e-05	3.44662	7.68575e-09	1.08043e-06
ENSG00000144021	cytosolic iron-sulfur assembly component 1 [Source:HGNC Symbol;Acc:HGNC:14280]	CIAO1	O76071	66.8385	95.901	93.0845	109.039	0.518494	0.373609	0.703651	0.470654	0.417368	0.754482	0.700843	0.229453	0.495021
ENSG00000174780	signal recognition particle 72kDa [Source:HGNC Symbol;Acc:HGNC:11303]	SRP72	O76094	188.484	121.223	129.903	138.836	-0.637954	0.23532	0.573119	-0.541289	0.315513	0.673165	-0.445427	0.408535	0.672682
ENSG00000149541	beta-1,3-glucuronyltransferase 3 [Source:HGNC Symbol;Acc:HGNC:923]	B3GAT3	O94766	23.6867	32.123	42.7142	50.7171	0.441688	0.478029	0.785774	0.865633	0.167013	0.497257	1.1024	0.0774712	0.26521
ENSG00000149480	metastasis associated 1 family, member 2 [Source:HGNC Symbol;Acc:HGNC:7411]	MTA2	O94776	114.675	70.8251	58.8759	61.337	-0.695206	0.136715	0.439026	-0.950249	0.0414408	0.233172	-0.902034	0.054292	0.212334
ENSG00000131459	glutamine-fructose-6-phosphate transaminase 2 [Source:HGNC Symbol;Acc:HGNC:4242]	GFPT2	O94808	179.947	361.54	253.534	251.018	1.0064	0.130339	0.427856	0.492528	0.455297	0.781725	0.478063	0.468506	0.719415
ENSG00000133816	microtubule associated monooxygenase, calponin and LIM domain containing 2 [Source:HGNC Symbol;Acc:HGNC:24693]	MICAL2	O94851	815.984	196.96	186.491	151.601	-2.05031	0.00337921	0.0423534	-2.1279	0.00241024	0.0330858	-2.4262	0.000619448	0.00985062
ENSG00000150961	SEC24 family member D [Source:HGNC Symbol;Acc:HGNC:10706]	SEC24D	O94855	292.415	195.519	220.908	223.396	-0.581446	0.323783	0.660528	-0.407547	0.4901	0.803347	-0.39046	0.50778	0.749115
ENSG00000014123	UFM1-specific ligase 1 [Source:HGNC Symbol;Acc:HGNC:23039]	UFL1	O94874	61.8681	62.3383	74.2726	88.8083	0.00803586	0.985902	1	0.255402	0.607094	0.872841	0.517196	0.302824	0.573903
ENSG00000154556	sorbin and SH3 domain containing 2 [Source:HGNC Symbol;Acc:HGNC:24098]	SORBS2	O94875	94.1653	115.034	140.928	125.243	0.289555	0.679891	0.90096	0.584807	0.405493	0.745349	0.415098	0.555132	0.780567
ENSG00000147475	ER lipid raft associated 2 [Source:HGNC Symbol;Acc:HGNC:1356]	ERLIN2	O94905	70.6147	76.5576	81.5139	117.478	0.114776	0.813797	0.962772	0.206124	0.673344	0.90792	0.730552	0.136162	0.367918
ENSG00000101161	pre-mRNA processing factor 6 [Source:HGNC Symbol;Acc:HGNC:15860]	PRPF6	O94906	54.2168	47.8208	52.3916	49.2958	-0.176233	0.771952	0.9437	-0.0345667	0.945312	1	-0.130469	0.828389	0.939282
ENSG00000141338	ATP-binding cassette, sub-family A (ABC1), member 8 [Source:HGNC Symbol;Acc:HGNC:38]	ABCA8	O94911	13.0915	535.302	274.285	279.125	5.35569	1.24005e-05	0.000590029	4.38963	0.000180661	0.00473382	4.41546	0.000168237	0.00373266
ENSG00000149218	endonuclease domain containing 1 [Source:HGNC Symbol;Acc:HGNC:29129]	ENDOD1	O94919	84.2457	81.8907	124.985	167.655	-0.0396959	0.948279	1	0.573525	0.349962	0.701395	0.994165	0.106093	0.320317
ENSG00000115419	glutaminase [Source:HGNC Symbol;Acc:HGNC:4331]	GLS	O94925	339.283	224.963	192.814	234.443	-0.594217	0.339233	0.674268	-0.819694	0.189859	0.530145	-0.535126	0.389494	0.656328
ENSG00000183020	adaptor-related protein complex 2, alpha 2 subunit [Source:HGNC Symbol;Acc:HGNC:562]	AP2A2	O94973	65.4082	48.8465	47.8773	33.0912	-0.418143	0.389581	0.716775	-0.449463	0.357804	0.709183	-0.970348	0.0466681	0.193272
ENSG00000138674	SEC31 homolog A, COPII coating complex component [Source:HGNC Symbol;Acc:HGNC:17052]	SEC31A	O94979	525.788	577.555	652.844	669.32	0.13507	0.834871	0.974478	0.311025	0.631275	0.886111	0.347385	0.592239	0.805685
ENSG00000065518	NADH dehydrogenase (ubiquinone) 1 beta subcomplex, 4, 15kDa [Source:HGNC Symbol;Acc:HGNC:7699]	NDUFB4	O95168	33.6595	52.1676	68.9846	93.3263	0.633428	0.200512	0.532675	1.03217	0.0376409	0.219087	1.46219	0.00345484	0.033338
ENSG00000166136	NADH dehydrogenase (ubiquinone) 1 beta subcomplex, 8, 19kDa [Source:HGNC Symbol;Acc:HGNC:7703]	NDUFB8	O95169	14.2535	12.519	16.0061	19.2372	-0.172895	0.779071	0.947022	0.199931	0.770661	0.952423	0.440937	0.488893	0.735139
ENSG00000168924	leucine zipper-EF-hand containing transmembrane protein 1 [Source:HGNC Symbol;Acc:HGNC:6556]	LETM1	O95202	62.856	31.7957	28.0798	31.8077	-0.981131	0.0426189	0.231428	-1.14865	0.0175784	0.135775	-0.995799	0.0418814	0.180473
ENSG00000114520	sorting nexin 4 [Source:HGNC Symbol;Acc:HGNC:11175]	SNX4	O95219	45.7961	40.614	41.5147	52.6194	-0.182094	0.737672	0.926801	-0.157726	0.778743	0.956526	0.191172	0.710768	0.876403
ENSG00000108848	LUC7-like 3 pre-mRNA splicing factor [Source:HGNC Symbol;Acc:HGNC:24309]	LUC7L3	O95232	73.9473	87.6126	90.6446	65.1498	0.24362	0.605763	0.860317	0.300862	0.529134	0.827071	-0.176671	0.70451	0.873225
ENSG00000124164	VAMP (vesicle-associated membrane protein)-associated protein B and C [Source:HGNC Symbol;Acc:HGNC:12649]	VAPB	O95292	52.7917	66.7918	81.8715	86.2859	0.33596	0.662722	0.891333	0.623822	0.417984	0.754785	0.703161	0.362649	0.633761
ENSG00000130414	NADH dehydrogenase (ubiquinone) 1 alpha subcomplex, 10, 42kDa [Source:HGNC Symbol;Acc:HGNC:7684]	NDUFA10	O95299	54.6979	61.6357	64.6455	60.8971	0.171836	0.712278	0.915039	0.231209	0.613539	0.8763	0.147525	0.746285	0.89711
ENSG00000122642	FK506 binding protein 9, 63 kDa [Source:HGNC Symbol;Acc:HGNC:3725]	FKBP9	O95302	163.434	104.752	85.5067	94.44	-0.64151	0.1535	0.46885	-0.929651	0.0390931	0.224418	-0.79236	0.0789976	0.268212
ENSG00000130313	6-phosphogluconolactonase [Source:HGNC Symbol;Acc:HGNC:8903]	PGLS	O95336	36.8171	34.6452	31.6885	29.1231	-0.0852803	0.896311	1	-0.19586	0.752999	0.945594	-0.327506	0.612867	0.818513
ENSG00000198682	3'-phosphoadenosine 5'-phosphosulfate synthase 2 [Source:HGNC Symbol;Acc:HGNC:8604]	PAPSS2	O95340	193.288	128.98	143.15	174.419	-0.584985	0.250623	0.591134	-0.434581	0.393248	0.735322	-0.148804	0.769828	0.909528
ENSG00000205339	importin 7 [Source:HGNC Symbol;Acc:HGNC:9852]	IPO7	O95373	374.48	386.725	362.725	357.882	0.0457448	0.94477	1	-0.0479413	0.943694	1	-0.0667503	0.920795	0.986325
ENSG00000145779	tumor necrosis factor, alpha-induced protein 8 [Source:HGNC Symbol;Acc:HGNC:17260]	TNFAIP8	O95379	37.9534	42.311	19.3315	14.3277	0.150521	0.850169	0.982	-1.01985	0.227519	0.577833	-1.4502	0.0865685	0.282695
ENSG00000013375	phosphoglucomutase 3 [Source:HGNC Symbol;Acc:HGNC:8907]	PGM3	O95394	261.464	307.987	289.609	314.092	0.235606	0.713926	0.915634	0.144643	0.820584	0.973622	0.262281	0.682487	0.860738
ENSG00000183527	proteasome (prosome, macropain) assembly chaperone 1 [Source:HGNC Symbol;Acc:HGNC:3043]	PSMG1	O95456	40.3797	24.6571	27.2813	37.7327	-0.712212	0.213544	0.548996	-0.594906	0.313093	0.670143	-0.121787	0.847922	0.950538
ENSG00000049239	hexose-6-phosphate dehydrogenase (glucose 1-dehydrogenase) [Source:HGNC Symbol;Acc:HGNC:4795]	H6PD	O95479	58.385	620.674	437.163	334.078	3.41005	4.97974e-07	4.46448e-05	2.90297	1.22528e-05	0.000571103	2.51558	0.000118652	0.0028758
ENSG00000113615	SEC24 family member A [Source:HGNC Symbol;Acc:HGNC:10703]	SEC24A	O95486	105.466	114.364	145.511	131.68	0.115334	0.882202	0.993976	0.458189	0.556154	0.843698	0.316454	0.684107	0.861482
ENSG00000138802	SEC24 family member B [Source:HGNC Symbol;Acc:HGNC:10704]	SEC24B	O95487	66.321	72.9294	58.8462	57.6649	0.134121	0.799936	0.956586	-0.18398	0.739945	0.938524	-0.207433	0.702521	0.872472
ENSG00000123983	acyl-CoA synthetase long-chain family member 3 [Source:HGNC Symbol;Acc:HGNC:3570]	ACSL3	O95573	161.938	328.551	316.992	401.058	1.02015	0.0562816	0.269477	0.966876	0.0700842	0.311611	1.30693	0.0150567	0.0917876
ENSG00000172939	oxidative stress responsive 1 [Source:HGNC Symbol;Acc:HGNC:8508]	OXSR1	O95747	102.132	50.5437	45.6066	53.0117	-1.01488	0.0359176	0.208229	-1.14946	0.0170709	0.133202	-0.940174	0.0506448	0.203506
ENSG00000196961	adaptor-related protein complex 2, alpha 1 subunit [Source:HGNC Symbol;Acc:HGNC:561]	AP2A1	O95782	98.8628	78.8079	84.7391	76.7529	-0.325443	0.482325	0.789003	-0.215859	0.636886	0.889545	-0.366688	0.431142	0.689681
ENSG00000124214	staufen double-stranded RNA binding protein 1 [Source:HGNC Symbol;Acc:HGNC:11370]	STAU1	O95793	87.4546	75.2543	76.0273	78.9291	-0.215677	0.630251	0.874817	-0.199239	0.655474	0.900668	-0.151937	0.738912	0.892822
ENSG00000112208	BCL2-associated athanogene 2 [Source:HGNC Symbol;Acc:HGNC:938]	BAG2	O95816	72.4818	67.4404	86.3667	97.5681	-0.103628	0.856011	0.984477	0.251122	0.657349	0.900849	0.427113	0.451355	0.705667
ENSG00000071054	mitogen-activated protein kinase kinase kinase kinase 4 [Source:HGNC Symbol;Acc:HGNC:6866]	MAP4K4	O95819	517.719	490.559	355.369	298.461	-0.0780137	0.871128	0.989238	-0.543995	0.258683	0.615146	-0.796229	0.0993413	0.307166
ENSG00000134824	fatty acid desaturase 2 [Source:HGNC Symbol;Acc:HGNC:3575]	FADS2	O95864	45.4318	83.7952	133.75	177.315	0.883043	0.0855229	0.341237	1.56031	0.0027401	0.0365319	1.96631	0.000188571	0.00407573
ENSG00000213722	dimethylarginine dimethylaminohydrolase 2 [Source:HGNC Symbol;Acc:HGNC:2716]	DDAH2	O95865	29.3947	12.751	9.99533	9.96501	-1.20019	0.130572	0.428317	-1.49531	0.0549057	0.274035	-1.54485	0.0530241	0.209568
ENSG00000130204	translocase of outer mitochondrial membrane 40 homolog (yeast) [Source:HGNC Symbol;Acc:HGNC:18001]	TOMM40	O96008	53.1794	19.6982	24.7218	25.1727	-1.42372	0.00353094	0.0436384	-1.08886	0.0238509	0.166842	-1.09501	0.0256509	0.131105
ENSG00000134333	lactate dehydrogenase A [Source:HGNC Symbol;Acc:HGNC:6535]	LDHA	P00338	1174.27	1272.43	1770.91	2288.04	0.115669	0.845031	0.980205	0.592388	0.318484	0.674753	0.962087	0.107156	0.32206
ENSG00000148672	glutamate dehydrogenase 1 [Source:HGNC Symbol;Acc:HGNC:4335]	GLUD1	P00367	160.694	95.4998	105.071	127.022	-0.752549	0.219223	0.55547	-0.621117	0.313189	0.670161	-0.3454	0.574404	0.794821
ENSG00000100243	cytochrome b5 reductase 3 [Source:HGNC Symbol;Acc:HGNC:2873]	CYB5R3	P00387	92.775	51.6369	77.3809	64.1281	-0.841815	0.0856528	0.341445	-0.25546	0.596132	0.865279	-0.527744	0.277646	0.54861
ENSG00000104687	glutathione reductase [Source:HGNC Symbol;Acc:HGNC:4623]	GSR	P00390	78.9894	153.88	120.912	156.699	0.962423	0.0518117	0.25704	0.611381	0.214115	0.561734	0.981548	0.0470316	0.193954
ENSG00000142168	superoxide dismutase 1, soluble [Source:HGNC Symbol;Acc:HGNC:11179]	SOD1	P00441	118.208	140.099	176.055	227.909	0.24481	0.622272	0.870101	0.570683	0.250802	0.60687	0.943254	0.059168	0.224492
ENSG00000198805	purine nucleoside phosphorylase [Source:HGNC Symbol;Acc:HGNC:7892]	PNP	P00491	121.179	60.2837	64.3532	86.4626	-1.00503	0.0315086	0.19238	-0.910656	0.0512216	0.264803	-0.487579	0.29413	0.565291
ENSG00000165704	hypoxanthine phosphoribosyltransferase 1 [Source:HGNC Symbol;Acc:HGNC:5157]	HPRT1	P00492	19.7296	12.7341	17.5977	28.95	-0.645025	0.552998	0.832141	-0.200067	0.865994	0.99119	0.536891	0.610496	0.816908
ENSG00000125166	glutamic-oxaloacetic transaminase 2, mitochondrial [Source:HGNC Symbol;Acc:HGNC:4433]	GOT2	P00505	75.3245	54.2849	61.1278	60.8425	-0.46824	0.321042	0.65769	-0.304162	0.524155	0.825088	-0.315	0.511763	0.752115
ENSG00000106992	adenylate kinase 1 [Source:HGNC Symbol;Acc:HGNC:361]	AK1	P00568	7.85386	9.67803	14.1418	18.9583	0.308984	0.627307	0.873042	0.87831	0.161675	0.490994	1.25692	0.0425463	0.18217
ENSG00000122861	plasminogen activator, urokinase [Source:HGNC Symbol;Acc:HGNC:9052]	PLAU	P00749	135.549	224.537	321.805	234.956	0.72821	0.387649	0.715452	1.24875	0.142308	0.460268	0.794345	0.346515	0.618923
ENSG00000130707	argininosuccinate synthase 1 [Source:HGNC Symbol;Acc:HGNC:758]	ASS1	P00966	12.0038	30.6913	35.0009	43.0116	1.35088	0.0865735	0.343997	1.54557	0.0508614	0.263814	1.83458	0.0214241	0.115551
ENSG00000102265	TIMP metallopeptidase inhibitor 1 [Source:HGNC Symbol;Acc:HGNC:11820]	TIMP1	P01033	606.517	8388.61	6548.89	4560.71	3.78978	1.42429e-08	2.60704e-06	3.43272	1.78677e-07	1.88007e-05	2.9107	5.95086e-06	0.000254468
ENSG00000105329	transforming growth factor, beta 1 [Source:HGNC Symbol;Acc:HGNC:11766]	TGFB1	P01137	61.6752	75.7319	130.222	100.181	0.295183	0.673546	0.897448	1.08273	0.126529	0.43097	0.701693	0.318914	0.591572
ENSG00000108821	collagen, type I, alpha 1 [Source:HGNC Symbol;Acc:HGNC:2197]	COL1A1	P02452	3959.9	893.408	968.915	705.862	-2.14807	0.0258829	0.169961	-2.03092	0.0344343	0.209153	-2.48783	0.0108148	0.0737154
ENSG00000168542	collagen, type III, alpha 1 [Source:HGNC Symbol;Acc:HGNC:2201]	COL3A1	P02461	3394.64	2619.99	2485.12	1995.95	-0.373702	0.734448	0.924942	-0.449851	0.683162	0.912563	-0.76607	0.488606	0.734958
ENSG00000187498	collagen, type IV, alpha 1 [Source:HGNC Symbol;Acc:HGNC:2202]	COL4A1	P02462	1574.28	326.74	464.205	513.116	-2.26813	0.039653	0.221694	-1.76109	0.104209	0.387056	-1.61674	0.134173	0.365319
ENSG00000109846	crystallin, alpha B [Source:HGNC Symbol;Acc:HGNC:2389]	CRYAB	P02511	30.3722	2.64265	4.08352	2.70807	-3.60606	5.89363e-08	7.96638e-06	-3.11116	3.95208e-06	0.000228441	-3.45332	7.68358e-08	7.6916e-06
ENSG00000186847	keratin 14, type I [Source:HGNC Symbol;Acc:HGNC:6416]	KRT14	P02533	12.1603	1.10529	1.58133	0.98452	-3.55033	0.0613925	0.283967	-3.21861	0.103503	0.385794	-3.94435	0.0514296	0.205391
ENSG00000160789	lamin A/C [Source:HGNC Symbol;Acc:HGNC:6636]	LMNA	P02545	539.975	94.148	120.547	113.774	-2.51871	0.000693655	0.0130782	-2.15755	0.00317883	0.0405065	-2.24482	0.00224799	0.0244441
ENSG00000115414	fibronectin 1 [Source:HGNC Symbol;Acc:HGNC:3778]	FN1	P02751	33306.5	21789.4	18468.5	16722.4	-0.612173	0.367722	0.69901	-0.850697	0.212199	0.559371	-0.993984	0.145946	0.382998
ENSG00000072274	transferrin receptor [Source:HGNC Symbol;Acc:HGNC:11763]	TFRC	P02786	281.504	258.961	240.573	287.332	-0.120264	0.801481	0.956962	-0.226563	0.635908	0.888673	0.0308156	0.949731	0.998246
ENSG00000167996	ferritin, heavy polypeptide 1 [Source:HGNC Symbol;Acc:HGNC:3976]	FTH1	P02794	86.4349	294.976	226.072	153.063	1.77119	0.0344001	0.202845	1.38925	0.0937735	0.366664	0.824995	0.314088	0.586707
ENSG00000196611	matrix metallopeptidase 1 [Source:HGNC Symbol;Acc:HGNC:7155]	MMP1	P03956	194.889	304.118	62.4117	15.7849	0.642039	0.64342	0.881998	-1.63841	0.245977	0.601155	-3.61369	0.0174378	0.101128
ENSG00000121691	catalase [Source:HGNC Symbol;Acc:HGNC:1516]	CAT	P04040	41.6112	76.3927	87.4413	116.646	0.876792	0.0650183	0.294687	1.07702	0.0241507	0.168391	1.48313	0.00201328	0.0225765
ENSG00000179163	fucosidase, alpha-L- 1, tissue [Source:HGNC Symbol;Acc:HGNC:4006]	FUCA1	P04066	9.84901	21.1511	21.3701	30.8729	1.10143	0.0397619	0.221939	1.13477	0.035143	0.211123	1.64826	0.0022182	0.024195
ENSG00000149925	aldolase A, fructose-bisphosphate [Source:HGNC Symbol;Acc:HGNC:414]	ALDOA	P04075	688.76	576.949	587.788	642.552	-0.255263	0.681018	0.901186	-0.227476	0.713428	0.926493	-0.099481	0.872284	0.96233
ENSG00000135046	annexin A1 [Source:HGNC Symbol;Acc:HGNC:533]	ANXA1	P04083	1012.5	60.4678	77.6842	120.356	-4.06802	1.55198e-05	0.000702873	-3.71139	6.27468e-05	0.00211629	-3.07329	0.000638969	0.0100519
ENSG00000112096	superoxide dismutase 2, mitochondrial [Source:HGNC Symbol;Acc:HGNC:11180]	SOD2	P04179	64.3355	1590.95	442.395	390.782	4.62802	2.06758e-10	7.44883e-08	2.77916	3.36637e-05	0.00128835	2.60211	9.19302e-05	0.00236169
ENSG00000065154	ornithine aminotransferase [Source:HGNC Symbol;Acc:HGNC:8091]	OAT	P04181	212.341	212.169	256.386	335.99	-0.00235016	0.998092	1	0.268363	0.666258	0.904402	0.659599	0.292659	0.563547
ENSG00000111640	glyceraldehyde-3-phosphate dehydrogenase [Source:HGNC Symbol;Acc:HGNC:4141]	GAPDH	P04406	2434.44	2071.03	1974.89	2160.27	-0.23333	0.688744	0.905003	-0.30217	0.604238	0.870871	-0.1726	0.767052	0.908256
ENSG00000206503	major histocompatibility complex, class I, A [Source:HGNC Symbol;Acc:HGNC:4931]	HLA-A	P04439	160.307	283.58	158.134	191.398	0.823216	0.314404	0.651737	-0.0155934	0.982362	1	0.257502	0.752564	0.89978
ENSG00000126247	calpain, small subunit 1 [Source:HGNC Symbol;Acc:HGNC:1481]	CAPNS1	P04632	191.555	80.341	110.483	105.339	-1.25091	0.026463	0.172199	-0.787777	0.157054	0.482644	-0.861474	0.12369	0.349829
ENSG00000106211	heat shock 27kDa protein 1 [Source:HGNC Symbol;Acc:HGNC:5246]	HSPB1	P04792	143.022	14.7721	15.7353	18.3578	-3.27289	3.12263e-06	0.00019389	-3.13877	5.56738e-06	0.000294616	-2.96588	1.91211e-05	0.00067065
ENSG00000163902	ribophorin I [Source:HGNC Symbol;Acc:HGNC:10381]	RPN1	P04843	424.658	456.224	470.419	619.528	0.103429	0.819541	0.965796	0.147962	0.744342	0.940774	0.543906	0.230877	0.496244
ENSG00000118705	ribophorin II [Source:HGNC Symbol;Acc:HGNC:10382]	RPN2	P04844	351.335	325.156	379.444	421.057	-0.11136	0.830612	0.971938	0.113001	0.829835	0.977413	0.262297	0.615484	0.820311
ENSG00000114353	guanine nucleotide binding protein (G protein), alpha inhibiting activity polypeptide 2 [Source:HGNC Symbol;Acc:HGNC:4385]	GNAI2	P04899	371.781	186.523	228.493	224.228	-0.993865	0.0641734	0.292593	-0.698966	0.18996	0.530344	-0.728013	0.173071	0.422096
ENSG00000163399	ATPase, Na+/K+ transporting, alpha 1 polypeptide [Source:HGNC Symbol;Acc:HGNC:799]	ATP1A1	P05023	285.382	194.929	202.097	220.679	-0.549973	0.299125	0.638829	-0.49829	0.347054	0.699834	-0.373035	0.482	0.729644
ENSG00000142192	amyloid beta (A4) precursor protein [Source:HGNC Symbol;Acc:HGNC:620]	APP	P05067	309.514	514.774	485.199	634.098	0.734081	0.159808	0.478798	0.648279	0.213895	0.561398	1.03414	0.0487233	0.198232
ENSG00000111275	aldehyde dehydrogenase 2 family (mitochondrial) [Source:HGNC Symbol;Acc:HGNC:404]	ALDH2	P05091	23.3524	51.419	43.5371	36.3593	1.1424	0.0360785	0.20868	0.904745	0.0963163	0.370993	0.628672	0.242685	0.509738
ENSG00000259207	integrin, beta 3 (platelet glycoprotein IIIa, antigen CD61) [Source:HGNC Symbol;Acc:HGNC:6156]	ITGB3	P05106	48.3679	49.4624	27.0573	41.9672	0.0279249	0.961757	1	-0.854944	0.170799	0.502273	-0.218258	0.73001	0.886935
ENSG00000106366	serpin peptidase inhibitor, clade E (nexin, plasminogen activator inhibitor type 1), member 1 [Source:HGNC Symbol;Acc:HGNC:8583]	SERPINE1	P05121	11299.1	1526.13	2072.7	2184.9	-2.88809	0.000873426	0.0155974	-2.44634	0.00411095	0.0480943	-2.3704	0.00529815	0.0452596
ENSG00000005022	solute carrier family 25 (mitochondrial carrier; adenine nucleotide translocator), member 5 [Source:HGNC Symbol;Acc:HGNC:10991]	SLC25A5	P05141	146.633	120.626	116.238	114.075	-0.282023	0.536034	0.820129	-0.337879	0.460739	0.785017	-0.367312	0.423759	0.684209
ENSG00000187608	ISG15 ubiquitin-like modifier [Source:HGNC Symbol;Acc:HGNC:4053]	ISG15	P05161	12.094	14.5416	18.6632	23.8514	0.256217	0.710434	0.914292	0.588225	0.389618	0.732534	0.946984	0.171974	0.420823
ENSG00000175198	propionyl CoA carboxylase, alpha polypeptide [Source:HGNC Symbol;Acc:HGNC:8653]	PCCA	P05165	17.6829	68.5421	71.8344	52.2176	1.95222	0.0617376	0.285262	2.01172	0.0545561	0.273434	1.55306	0.132698	0.363035
ENSG00000162551	alkaline phosphatase, liver/bone/kidney [Source:HGNC Symbol;Acc:HGNC:438]	ALPL	P05186	18.3259	0.982467	0.0799679	1.59093	-4.09871	0.00120738	0.0196263	-7.34391	3.59326e-06	0.000211173	-3.94237	0.00500642	0.0433772
ENSG00000134001	eukaryotic translation initiation factor 2, subunit 1 alpha, 35kDa [Source:HGNC Symbol;Acc:HGNC:3265]	EIF2S1	P05198	204.729	139.992	150.703	179.155	-0.549594	0.304925	0.644098	-0.44655	0.406494	0.745903	-0.196812	0.715523	0.87922
ENSG00000090339	intercellular adhesion molecule 1 [Source:HGNC Symbol;Acc:HGNC:5344]	ICAM1	P05362	20.5165	665.658	63.9334	48.978	5.02014	6.02314e-08	8.01807e-06	1.63577	0.042367	0.236341	1.25274	0.116885	0.339191
ENSG00000089157	ribosomal protein, large, P0 [Source:HGNC Symbol;Acc:HGNC:10371]	RPLP0	P05388	601.303	903.914	708.88	688.601	0.588091	0.261077	0.602336	0.237225	0.649298	0.896883	0.195258	0.70805	0.874866
ENSG00000138385	Sjogren syndrome antigen B (autoantigen La) [Source:HGNC Symbol;Acc:HGNC:11316]	SSB	P05455	72.2486	65.0846	67.4524	70.8283	-0.147857	0.77294	0.943928	-0.0857432	0.85735	0.987455	-0.0232416	0.960674	1
ENSG00000150093	integrin, beta 1 (fibronectin receptor, beta polypeptide, antigen CD29 includes MDF2, MSK12) [Source:HGNC Symbol;Acc:HGNC:6153]	ITGB1	P05556	2575.24	3198.47	2083.37	1802.43	0.312711	0.497719	0.80012	-0.305492	0.507483	0.816193	-0.514503	0.265232	0.534908
ENSG00000111057	keratin 18, type I [Source:HGNC Symbol;Acc:HGNC:6430]	KRT18	P05783	68.7548	37.8966	24.4453	22.0203	-0.857079	0.267806	0.608232	-1.46898	0.0586407	0.28434	-1.63469	0.03789	0.168992
ENSG00000170421	keratin 8, type II [Source:HGNC Symbol;Acc:HGNC:6446]	KRT8	P05787	4.19845	5.4478	3.56091	2.78764	0.395463	0.521381	0.815687	-0.264923	0.697257	0.919718	-0.662802	0.323614	0.597012
ENSG00000204262	collagen, type V, alpha 2 [Source:HGNC Symbol;Acc:HGNC:2210]	COL5A2	P05997	1275.33	1379.9	1070.73	1094.48	0.113746	0.879225	0.99234	-0.251658	0.73635	0.937367	-0.22018	0.768341	0.908688
ENSG00000126088	uroporphyrinogen decarboxylase [Source:HGNC Symbol;Acc:HGNC:12591]	UROD	P06132	58.5165	52.4876	57.9726	71.8642	-0.15339	0.762578	0.938808	-0.00714306	0.985368	1	0.29201	0.565727	0.788714
ENSG00000148180	gelsolin [Source:HGNC Symbol;Acc:HGNC:4620]	GSN	P06396	137.212	67.1286	64.2117	69.0157	-1.03023	0.066442	0.297362	-1.08161	0.0523685	0.268144	-0.988636	0.0776553	0.265493
ENSG00000170312	cyclin-dependent kinase 1 [Source:HGNC Symbol;Acc:HGNC:1722]	CDK1	P06493	127.271	2.32885	4.49914	1.21553	-5.77265	1.04782e-08	2.04582e-06	-4.93375	5.30546e-07	4.46065e-05	-6.47599	2.24385e-10	6.68286e-08
ENSG00000110955	ATP synthase, H+ transporting, mitochondrial F1 complex, beta polypeptide [Source:HGNC Symbol;Acc:HGNC:830]	ATP5B	P06576	468.272	391.795	500.373	563.784	-0.256551	0.634312	0.876889	0.0974747	0.858155	0.987463	0.268282	0.619611	0.823087
ENSG00000151247	eukaryotic translation initiation factor 4E [Source:HGNC Symbol;Acc:HGNC:3287]	EIF4E	P06730	38.331	49.1733	51.4468	80.7241	0.353993	0.643931	0.882204	0.40735	0.591038	0.862852	1.06425	0.169008	0.41705
ENSG00000074800	enolase 1, (alpha) [Source:HGNC Symbol;Acc:HGNC:3350]	ENO1	P06733	1629.23	675.998	691.336	895.499	-1.26891	0.0346015	0.203609	-1.23566	0.039384	0.22578	-0.863149	0.147273	0.384931
ENSG00000105220	glucose-6-phosphate isomerase [Source:HGNC Symbol;Acc:HGNC:4458]	GPI	P06744	130.47	115.571	129.712	153.266	-0.173313	0.711813	0.915038	-0.00647017	0.98815	1	0.231956	0.621695	0.824547
ENSG00000181163	nucleophosmin (nucleolar phosphoprotein B23, numatrin) [Source:HGNC Symbol;Acc:HGNC:7910]	NPM1	P06748	277.89	245.026	216.891	214.453	-0.182435	0.710178	0.914163	-0.359567	0.464627	0.787542	-0.374991	0.444871	0.699726
ENSG00000143549	tropomyosin 3 [Source:HGNC Symbol;Acc:HGNC:12012]	TPM3	P06753	340.233	124.062	144.086	180.423	-1.45438	0.00223049	0.0312684	-1.23655	0.00890737	0.0846513	-0.917113	0.0514587	0.205461
ENSG00000138448	integrin, alpha V [Source:HGNC Symbol;Acc:HGNC:6150]	ITGAV	P06756	1089.04	590.67	552.402	634.268	-0.883096	0.104335	0.380052	-0.980821	0.0719907	0.316385	-0.780701	0.150509	0.389678
ENSG00000213614	hexosaminidase A (alpha polypeptide) [Source:HGNC Symbol;Acc:HGNC:4878]	HEXA	P06865	24.0524	36.7195	31.1571	38.1546	0.61046	0.200353	0.532562	0.393351	0.421521	0.758367	0.676735	0.159163	0.402768
ENSG00000124635	histone cluster 1, H2bj [Source:HGNC Symbol;Acc:HGNC:4761]	HIST1H2BJ	P06899	777.663	65.6945	65.0151	69.9749	-3.56729	0.018978	0.14065	-3.58779	0.0185685	0.140883	-3.4794	0.0217305	0.116565
ENSG00000143819	epoxide hydrolase 1, microsomal (xenobiotic) [Source:HGNC Symbol;Acc:HGNC:3401]	EPHX1	P07099	8.4836	26.1981	29.5118	32.8536	1.63357	0.0121781	0.104073	1.79755	0.00594737	0.0633377	1.94169	0.0030387	0.0304251
ENSG00000111716	lactate dehydrogenase B [Source:HGNC Symbol;Acc:HGNC:6541]	LDHB	P07195	380.435	433.066	433.839	494.445	0.187387	0.703521	0.911648	0.191272	0.698627	0.92022	0.379072	0.44163	0.69741
ENSG00000104722	neurofilament, medium polypeptide [Source:HGNC Symbol;Acc:HGNC:7734]	NEFM	P07197	5.18863	6.93549	15.2685	15.7235	0.445635	0.595224	0.854915	1.56421	0.0551395	0.274491	1.59345	0.0506073	0.203448
ENSG00000233276	glutathione peroxidase 1 [Source:HGNC Symbol;Acc:HGNC:4553]	GPX1	P07203	34.6707	97.9855	87.1248	92.7157	1.49987	0.014144	0.115171	1.33827	0.0283434	0.185701	1.41982	0.0199339	0.110498
ENSG00000185624	prolyl 4-hydroxylase, beta polypeptide [Source:HGNC Symbol;Acc:HGNC:8548]	P4HB	P07237	682.755	626.043	698.796	703.205	-0.125064	0.78668	0.950203	0.0340742	0.94171	1	0.042794	0.926397	0.988378
ENSG00000117984	cathepsin D [Source:HGNC Symbol;Acc:HGNC:2529]	CTSD	P07339	47.6907	108.795	132.012	138.819	1.19074	0.124635	0.417957	1.47237	0.0593385	0.285241	1.54328	0.0483827	0.197122
ENSG00000182718	annexin A2 [Source:HGNC Symbol;Acc:HGNC:537]	ANXA2	P07355	1203.55	324.797	488.758	586.676	-1.89012	0.000604156	0.0117697	-1.30009	0.0164286	0.129571	-1.03695	0.0542785	0.212329
ENSG00000014216	calpain 1, (mu/I) large subunit [Source:HGNC Symbol;Acc:HGNC:1476]	CAPN1	P07384	88.5041	32.412	38.3638	41.5786	-1.44752	0.00221872	0.0311899	-1.2089	0.0105097	0.0950962	-1.10866	0.0196297	0.109433
ENSG00000049860	hexosaminidase B (beta polypeptide) [Source:HGNC Symbol;Acc:HGNC:4879]	HEXB	P07686	90.1773	131.804	126.3	158.186	0.547873	0.222213	0.558753	0.489099	0.277037	0.634967	0.81159	0.0713797	0.253135
ENSG00000108518	profilin 1 [Source:HGNC Symbol;Acc:HGNC:8881]	PFN1	P07737	510.814	157.99	235.506	277.215	-1.69279	0.00141316	0.0220337	-1.11804	0.0325522	0.203056	-0.884479	0.0897202	0.289278
ENSG00000198931	adenine phosphoribosyltransferase [Source:HGNC Symbol;Acc:HGNC:626]	APRT	P07741	43.9644	26.269	34.9877	37.2838	-0.736886	0.233847	0.57157	-0.320412	0.600168	0.867963	-0.236066	0.702693	0.872507
ENSG00000136628	glutamyl-prolyl-tRNA synthetase [Source:HGNC Symbol;Acc:HGNC:3418]	EPRS	P07814	402.031	298.46	368.855	340.863	-0.42945	0.44171	0.758499	-0.124926	0.823387	0.974511	-0.238901	0.669059	0.853047
ENSG00000164733	cathepsin B [Source:HGNC Symbol;Acc:HGNC:2527]	CTSB	P07858	724.591	1301.25	841.912	944.07	0.844705	0.113248	0.398345	0.216494	0.682921	0.912534	0.381236	0.472113	0.722457
ENSG00000080824	heat shock protein 90kDa alpha (cytosolic), class A member 1 [Source:HGNC Symbol;Acc:HGNC:5253]	HSP90AA1	P07900	1031.4	364.179	364.392	389.668	-1.50149	0.00563173	0.061276	-1.50053	0.00566821	0.0611971	-1.40422	0.00945133	0.0670483
ENSG00000092199	heterogeneous nuclear ribonucleoprotein C (C1/C2) [Source:HGNC Symbol;Acc:HGNC:5035]	HNRNPC	P07910	257.995	350.22	381.923	436.252	0.440174	0.453425	0.767036	0.563494	0.337327	0.690712	0.756007	0.199356	0.456059
ENSG00000091136	laminin, beta 1 [Source:HGNC Symbol;Acc:HGNC:6486]	LAMB1	P07942	456.336	920.352	519.856	370.781	1.01197	0.0689869	0.303819	0.189198	0.732352	0.935621	-0.297856	0.588128	0.80355
ENSG00000198467	tropomyosin 2 (beta) [Source:HGNC Symbol;Acc:HGNC:12011]	TPM2	P07951	768.981	272.887	348.275	449.062	-1.49434	0.182628	0.509778	-1.14157	0.304287	0.661995	-0.775446	0.48255	0.730098
ENSG00000091483	fumarate hydratase [Source:HGNC Symbol;Acc:HGNC:3700]	FH	P07954	133.257	71.0506	77.8354	85.3485	-0.910267	0.14559	0.453581	-0.785462	0.211268	0.557856	-0.651358	0.298664	0.569643
ENSG00000137801	thrombospondin 1 [Source:HGNC Symbol;Acc:HGNC:11785]	THBS1	P07996	7155.39	1569.46	1765.37	2128.95	-2.18877	0.00268653	0.0357363	-2.0192	0.00535076	0.0586547	-1.74896	0.0149526	0.0913584
ENSG00000204389	heat shock 70kDa protein 1A [Source:HGNC Symbol;Acc:HGNC:5232]	HSPA1A	P08107	17.6943	15.2789	12.7038	14.9619	-0.207286	0.733703	0.924581	-0.435425	0.455121	0.781599	-0.223424	0.705811	0.873669
ENSG00000164692	collagen, type I, alpha 2 [Source:HGNC Symbol;Acc:HGNC:2198]	COL1A2	P08123	6420.56	2539.54	2024.89	1940.86	-1.3381	0.0475815	0.244831	-1.6646	0.0145632	0.119358	-1.72575	0.0114635	0.0765628
ENSG00000197043	annexin A6 [Source:HGNC Symbol;Acc:HGNC:544]	ANXA6	P08133	567.195	195.211	258.62	302.937	-1.53836	0.00449693	0.0524006	-1.13004	0.0347493	0.210122	-0.903181	0.090225	0.290107
ENSG00000168003	solute carrier family 3 (amino acid transporter heavy chain), member 2 [Source:HGNC Symbol;Acc:HGNC:11026]	SLC3A2	P08195	342.681	230.847	222.894	272.74	-0.569043	0.370519	0.701274	-0.61777	0.330381	0.68427	-0.328013	0.604478	0.813377
ENSG00000152556	phosphofructokinase, muscle [Source:HGNC Symbol;Acc:HGNC:8877]	PFKM	P08237	52.7808	104.828	118.566	133.351	0.989533	0.0281975	0.178489	1.17105	0.00974599	0.0905162	1.3387	0.00319463	0.0314523
ENSG00000096384	heat shock protein 90kDa alpha (cytosolic), class B member 1 [Source:HGNC Symbol;Acc:HGNC:5258]	HSP90AB1	P08238	841.394	561.268	759.136	885.031	-0.58407	0.222338	0.558849	-0.148181	0.75601	0.94613	0.0725472	0.878807	0.965593
ENSG00000070669	asparagine synthetase (glutamine-hydrolyzing) [Source:HGNC Symbol;Acc:HGNC:753]	ASNS	P08243	242.324	143.459	150.295	121.096	-0.756023	0.235743	0.573592	-0.692779	0.278743	0.637447	-1.00805	0.117343	0.340032
ENSG00000122641	inhibin, beta A [Source:HGNC Symbol;Acc:HGNC:6066]	INHBA	P08476	1413.17	859.951	2263.74	2078.1	-0.716506	0.201243	0.53363	0.679873	0.225005	0.574677	0.556239	0.320087	0.592683
ENSG00000131828	pyruvate dehydrogenase (lipoamide) alpha 1 [Source:HGNC Symbol;Acc:HGNC:8806]	PDHA1	P08559	46.8977	22.4023	26.7745	29.8002	-1.05756	0.0526603	0.259128	-0.784755	0.143368	0.461837	-0.6456	0.232236	0.497847
ENSG00000179091	cytochrome c-1 [Source:HGNC Symbol;Acc:HGNC:2579]	CYC1	P08574	79.0467	61.422	65.6083	70.4796	-0.36458	0.45142	0.765556	-0.274443	0.575344	0.853545	-0.175691	0.724779	0.885152
ENSG00000104852	small nuclear ribonucleoprotein 70kDa (U1) [Source:HGNC Symbol;Acc:HGNC:11150]	SNRNP70	P08621	74.8649	92.4603	88.0714	61.467	0.305251	0.628643	0.873933	0.240954	0.706185	0.923483	-0.275288	0.656335	0.84597
ENSG00000161638	integrin, alpha 5 (fibronectin receptor, alpha polypeptide) [Source:HGNC Symbol;Acc:HGNC:6141]	ITGA5	P08648	1483.5	394.64	405.05	520.533	-1.91061	0.000616919	0.0119291	-1.87318	0.000778503	0.0143395	-1.51181	0.00612279	0.0497501
ENSG00000026025	vimentin [Source:HGNC Symbol;Acc:HGNC:12692]	VIM	P08670	2455.64	288.555	245.445	262.918	-3.08955	1.16822e-06	8.66155e-05	-3.32223	2.28919e-07	2.27264e-05	-3.22389	4.59848e-07	3.25824e-05
ENSG00000135480	keratin 7, type II [Source:HGNC Symbol;Acc:HGNC:6445]	KRT7	P08729	6.72	1.07546	1.09002	5.20853	-2.6647	0.0376318	0.214071	-2.55684	0.0407232	0.230785	-0.42085	0.742965	0.895022
ENSG00000164111	annexin A5 [Source:HGNC Symbol;Acc:HGNC:543]	ANXA5	P08758	941.678	417.294	535.652	676.32	-1.17424	0.0169504	0.129874	-0.814109	0.0956307	0.36973	-0.47827	0.325823	0.599155
ENSG00000146678	insulin-like growth factor binding protein 1 [Source:HGNC Symbol;Acc:HGNC:5469]	IGFBP1	P08833	49.2587	7036.19	4178.07	6786.26	7.15878	1.42132e-05	0.000664241	6.4068	5.9928e-05	0.00204923	7.10661	1.57124e-05	0.000577612
ENSG00000168028	ribosomal protein SA [Source:HGNC Symbol;Acc:HGNC:6502]	RPSA	P08865	172.874	123.483	98.5967	100.206	-0.486346	0.374977	0.704565	-0.814507	0.140253	0.456055	-0.790576	0.151683	0.39139
ENSG00000135404	CD63 molecule [Source:HGNC Symbol;Acc:HGNC:1692]	CD63	P08962	660.572	388.692	421.123	592.742	-0.765566	0.186643	0.51446	-0.649784	0.261622	0.617635	-0.157022	0.785825	0.91776
ENSG00000077312	small nuclear ribonucleoprotein polypeptide A [Source:HGNC Symbol;Acc:HGNC:11151]	SNRPA	P09012	28.8386	13.9455	14.5495	12.597	-1.04393	0.0567435	0.27095	-0.946465	0.0765871	0.328017	-1.18186	0.0311647	0.149257
ENSG00000111674	enolase 2 (gamma, neuronal) [Source:HGNC Symbol;Acc:HGNC:3353]	ENO2	P09104	33.9108	31.0648	49.2577	68.9076	-0.117614	0.823666	0.967995	0.54498	0.317147	0.674092	1.0207	0.0606619	0.228354
ENSG00000060971	acetyl-CoA acyltransferase 1 [Source:HGNC Symbol;Acc:HGNC:82]	ACAA1	P09110	15.5592	10.6488	13.3577	14.4372	-0.55221	0.308297	0.647626	-0.167286	0.715096	0.927469	-0.117738	0.834846	0.942549
ENSG00000084207	glutathione S-transferase pi 1 [Source:HGNC Symbol;Acc:HGNC:4638]	GSTP1	P09211	275.564	295.842	364.99	473.536	0.102177	0.855287	0.984114	0.403055	0.471706	0.791819	0.7787	0.166668	0.414183
ENSG00000100097	lectin, galactoside-binding, soluble, 1 [Source:HGNC Symbol;Acc:HGNC:6561]	LGALS1	P09382	1291.97	728.016	567.613	662.634	-0.827744	0.232447	0.569832	-1.18699	0.0890618	0.35568	-0.964056	0.165455	0.412393
ENSG00000151552	quinoid dihydropteridine reductase [Source:HGNC Symbol;Acc:HGNC:9752]	QDPR	P09417	7.89718	3.07782	5.01247	3.64707	-1.46447	0.0391639	0.219939	-0.736645	0.298004	0.655231	-1.10725	0.0946083	0.29852
ENSG00000113140	secreted protein, acidic, cysteine-rich (osteonectin) [Source:HGNC Symbol;Acc:HGNC:11219]	SPARC	P09486	4547.5	2153.75	1834.75	2252.88	-1.07818	0.0500376	0.25201	-1.30907	0.017909	0.137483	-1.0132	0.0651867	0.239436
ENSG00000140416	tropomyosin 1 (alpha) [Source:HGNC Symbol;Acc:HGNC:12010]	TPM1	P09493	1617.21	865.694	557.489	676.432	-0.9015	0.238314	0.576935	-1.53573	0.047602	0.254244	-1.25691	0.102516	0.313795
ENSG00000122705	clathrin, light chain A [Source:HGNC Symbol;Acc:HGNC:2090]	CLTA	P09496	119.115	92.6759	90.2589	118.932	-0.36022	0.569334	0.840983	-0.392371	0.531817	0.828907	-0.00244129	0.997682	1
ENSG00000091140	dihydrolipoamide dehydrogenase [Source:HGNC Symbol;Acc:HGNC:2898]	DLD	P09622	93.0747	57.8359	73.6467	75.6711	-0.685411	0.114457	0.399768	-0.339673	0.435115	0.768117	-0.299006	0.490234	0.736056
ENSG00000135486	heterogeneous nuclear ribonucleoprotein A1 [Source:HGNC Symbol;Acc:HGNC:5031]	HNRNPA1	P09651	92.3811	65.3833	74.9145	60.5727	-0.501404	0.284392	0.625605	-0.307853	0.513932	0.819905	-0.609494	0.192599	0.448675
ENSG00000131876	small nuclear ribonucleoprotein polypeptide A' [Source:HGNC Symbol;Acc:HGNC:11152]	SNRPA1	P09661	12.211	4.65057	5.28317	7.54481	-1.39633	0.0229943	0.157465	-1.10207	0.0536166	0.270967	-0.734813	0.238602	0.506031
ENSG00000143799	poly (ADP-ribose) polymerase 1 [Source:HGNC Symbol;Acc:HGNC:270]	PARP1	P09874	83.8787	33.1426	36.36	35.1505	-1.33618	0.00921815	0.086023	-1.17715	0.0194267	0.145015	-1.24033	0.0147331	0.0904113
ENSG00000154277	ubiquitin carboxyl-terminal esterase L1 (ubiquitin thiolesterase) [Source:HGNC Symbol;Acc:HGNC:12513]	UCHL1	P09936	318.822	473.205	755.375	798.442	0.569591	0.410865	0.735081	1.24319	0.0759213	0.325988	1.32362	0.0592854	0.224808
ENSG00000111144	leukotriene A4 hydrolase [Source:HGNC Symbol;Acc:HGNC:6710]	LTA4H	P09960	45.0548	126.674	102.254	111.377	1.49115	0.000868101	0.0155339	1.1869	0.00776	0.0769953	1.30528	0.00342545	0.0332002
ENSG00000109107	aldolase C, fructose-bisphosphate [Source:HGNC Symbol;Acc:HGNC:418]	ALDOC	P09972	2.53514	15.3933	27.2131	34.3928	2.5935	0.000289802	0.00678987	3.42283	3.49504e-06	0.000208186	3.75554	4.82533e-07	3.39163e-05
ENSG00000116747	TROVE domain family, member 2 [Source:HGNC Symbol;Acc:HGNC:11313]	TROVE2	P10155	189.904	274.802	279.976	379.866	0.532304	0.445099	0.76052	0.55682	0.423868	0.760136	0.998464	0.15474	0.396035
ENSG00000171298	glucosidase, alpha; acid [Source:HGNC Symbol;Acc:HGNC:4065]	GAA	P10253	7.76587	28.049	19.2147	17.7959	1.85234	0.00140122	0.0219058	1.32662	0.0214487	0.15523	1.21371	0.034535	0.159153
ENSG00000126458	related RAS viral (r-ras) oncogene homolog [Source:HGNC Symbol;Acc:HGNC:10447]	RRAS	P10301	42.141	17.2529	20.6182	25.3321	-1.2862	0.0143571	0.116474	-1.01249	0.0500388	0.261302	-0.756058	0.153022	0.39363
ENSG00000136810	thioredoxin [Source:HGNC Symbol;Acc:HGNC:12435]	TXN	P10599	318.211	286.088	544.81	557.231	-0.154184	0.870872	0.989138	0.774172	0.415121	0.752616	0.807231	0.395804	0.661694
ENSG00000064601	cathepsin A [Source:HGNC Symbol;Acc:HGNC:9251]	CTSA	P10619	49.4942	107.425	98.685	108.648	1.11954	0.0836709	0.337468	1.00237	0.121497	0.422679	1.13852	0.0788611	0.267932
ENSG00000108946	protein kinase, cAMP-dependent, regulatory, type I, alpha [Source:HGNC Symbol;Acc:HGNC:9388]	PRKAR1A	P10644	259.05	1149.06	1010.7	1544.33	2.14901	0.000469624	0.00977752	1.96349	0.00130111	0.0207094	2.57525	3.70767e-05	0.00112914
ENSG00000139684	esterase D [Source:HGNC Symbol;Acc:HGNC:3465]	ESD	P10768	165.995	120.632	125.314	124.922	-0.462604	0.514843	0.811805	-0.413162	0.563817	0.846359	-0.415366	0.56035	0.784516
ENSG00000144381	heat shock 60kDa protein 1 (chaperonin) [Source:HGNC Symbol;Acc:HGNC:5261]	HSPD1	P10809	220.065	150.444	159.828	159.32	-0.547374	0.315841	0.652706	-0.455933	0.400338	0.741435	-0.462738	0.394726	0.660709
ENSG00000145681	hyaluronan and proteoglycan link protein 1 [Source:HGNC Symbol;Acc:HGNC:2380]	HAPLN1	P10915	237.25	335.267	196.82	164.442	0.498955	0.668027	0.894707	-0.269085	0.816781	0.972633	-0.528223	0.649765	0.842174
ENSG00000044574	heat shock 70kDa protein 5 (glucose-regulated protein, 78kDa) [Source:HGNC Symbol;Acc:HGNC:5238]	HSPA5	P11021	862.485	588.609	706.724	692.51	-0.551409	0.367851	0.69901	-0.287546	0.638027	0.889896	-0.317076	0.604066	0.813071
ENSG00000135862	laminin, gamma 1 (formerly LAMB2) [Source:HGNC Symbol;Acc:HGNC:6492]	LAMC1	P11047	1479.25	1356.19	1379.28	1550.51	-0.125303	0.7866	0.950203	-0.10089	0.82741	0.975919	0.0678814	0.883365	0.968754
ENSG00000109971	heat shock 70kDa protein 8 [Source:HGNC Symbol;Acc:HGNC:5241]	HSPA8	P11142	2014.74	2087.12	1791.84	2238.63	0.0508489	0.914329	1	-0.169235	0.720628	0.929999	0.151745	0.748132	0.897227
ENSG00000117394	solute carrier family 2 (facilitated glucose transporter), member 1 [Source:HGNC Symbol;Acc:HGNC:11005]	SLC2A1	P11166	154.943	317.298	183.591	273.884	1.03446	0.163219	0.484065	0.246281	0.738387	0.937673	0.822713	0.26586	0.535438
ENSG00000114491	uridine monophosphate synthetase [Source:HGNC Symbol;Acc:HGNC:12563]	UMPS	P11172	40.5174	30.7516	26.5732	33.5704	-0.395341	0.39446	0.721096	-0.599376	0.196469	0.538357	-0.288496	0.549075	0.776226
ENSG00000168291	pyruvate dehydrogenase (lipoamide) beta [Source:HGNC Symbol;Acc:HGNC:8808]	PDHB	P11177	73.9995	76.2748	87.2443	97.2055	0.0441482	0.926678	1	0.239535	0.614111	0.876438	0.393392	0.40559	0.669535
ENSG00000100994	phosphorylase, glycogen; brain [Source:HGNC Symbol;Acc:HGNC:9723]	PYGB	P11216	264.894	197.958	166.814	146.755	-0.4194	0.381892	0.709842	-0.663217	0.166917	0.497257	-0.850902	0.0777915	0.265751
ENSG00000185896	lysosomal-associated membrane protein 1 [Source:HGNC Symbol;Acc:HGNC:6499]	LAMP1	P11279	171.599	227.181	172.636	190.697	0.405535	0.481723	0.788553	0.0127506	0.985535	1	0.153907	0.790223	0.920382
ENSG00000198900	topoisomerase (DNA) I [Source:HGNC Symbol;Acc:HGNC:11986]	TOP1	P11387	33.4163	41.3125	48.4171	38.8098	0.301921	0.671957	0.896392	0.519823	0.463346	0.786604	0.20324	0.770768	0.910009
ENSG00000131747	topoisomerase (DNA) II alpha 170kDa [Source:HGNC Symbol;Acc:HGNC:11989]	TOP2A	P11388	381.205	16.4574	14.0488	6.8455	-4.54015	1.11023e-09	2.8274e-07	-4.74801	2.54241e-10	8.75986e-08	-5.81125	2.51481e-13	2.3258e-10
ENSG00000160211	glucose-6-phosphate dehydrogenase [Source:HGNC Symbol;Acc:HGNC:4057]	G6PD	P11413	48.3617	70.935	96.5908	94.1324	0.554103	0.298889	0.638586	1.00124	0.0618974	0.291624	0.961921	0.0723457	0.255268
ENSG00000173599	pyruvate carboxylase [Source:HGNC Symbol;Acc:HGNC:8636]	PC	P11498	10.4861	85.1458	55.0823	58.952	3.02009	3.50688e-07	3.46196e-05	2.39271	3.67786e-05	0.00138078	2.48882	1.87459e-05	0.000658806
ENSG00000100714	methylenetetrahydrofolate dehydrogenase (NADP+ dependent) 1, methenyltetrahydrofolate cyclohydrolase, formyltetrahydrofolate synthetase [Source:HGNC Symbol;Acc:HGNC:7432]	MTHFD1	P11586	58.0764	19.0777	25.9099	24.8872	-1.60304	0.00212568	0.0300744	-1.15711	0.0245942	0.170079	-1.22018	0.0180427	0.103506
ENSG00000197081	insulin-like growth factor 2 receptor [Source:HGNC Symbol;Acc:HGNC:5467]	IGF2R	P11717	176.792	261.129	184.974	182.295	0.562276	0.343271	0.677901	0.0634354	0.913544	1	0.0433998	0.94112	0.994184
ENSG00000197894	alcohol dehydrogenase 5 (class III), chi polypeptide [Source:HGNC Symbol;Acc:HGNC:253]	ADH5	P11766	121.231	116.646	105.937	135.467	-0.0568707	0.899342	1	-0.192996	0.661155	0.902215	0.157821	0.718363	0.880891
ENSG00000070756	poly(A) binding protein, cytoplasmic 1 [Source:HGNC Symbol;Acc:HGNC:8554]	PABPC1	P11940	254.293	271.134	257.582	205.913	0.0921814	0.877523	0.991942	0.0183722	0.975438	1	-0.30496	0.611263	0.817254
ENSG00000132646	proliferating cell nuclear antigen [Source:HGNC Symbol;Acc:HGNC:8729]	PCNA	P12004	203.408	183.764	174.177	218.745	-0.147424	0.847765	0.980889	-0.227123	0.768462	0.951397	0.102345	0.892382	0.973042
ENSG00000170445	histidyl-tRNA synthetase [Source:HGNC Symbol;Acc:HGNC:4816]	HARS	P12081	97.6488	59.6728	76.3369	75.6229	-0.706784	0.244123	0.584194	-0.346996	0.562245	0.846304	-0.363419	0.54585	0.774584
ENSG00000142156	collagen, type VI, alpha 1 [Source:HGNC Symbol;Acc:HGNC:2211]	COL6A1	P12109	1049.22	602.043	378.436	238.366	-0.801281	0.291237	0.631829	-1.46982	0.0561436	0.277596	-2.13646	0.00654388	0.0520313
ENSG00000142173	collagen, type VI, alpha 2 [Source:HGNC Symbol;Acc:HGNC:2212]	COL6A2	P12110	1603.43	897.117	596.175	347.903	-0.837715	0.26722	0.607606	-1.42642	0.0619526	0.291624	-2.20316	0.00488908	0.0426992
ENSG00000163359	collagen, type VI, alpha 3 [Source:HGNC Symbol;Acc:HGNC:2213]	COL6A3	P12111	4537	1667.1	2105.54	1370.67	-1.44452	0.0695156	0.305382	-1.10785	0.160667	0.489806	-1.72717	0.0313276	0.149793
ENSG00000151729	solute carrier family 25 (mitochondrial carrier; adenine nucleotide translocator), member 4 [Source:HGNC Symbol;Acc:HGNC:10990]	SLC25A4	P12235	27.8945	40.7016	68.7916	86.9231	0.548852	0.469056	0.778232	1.3094	0.0869033	0.35105	1.64251	0.0328464	0.154262
ENSG00000178035	IMP (inosine 5'-monophosphate) dehydrogenase 2 [Source:HGNC Symbol;Acc:HGNC:6053]	IMPDH2	P12268	136.165	164.884	181.042	181.347	0.276518	0.647098	0.883962	0.415293	0.493684	0.806978	0.415072	0.492439	0.737637
ENSG00000047410	translocated promoter region, nuclear basket protein [Source:HGNC Symbol;Acc:HGNC:12017]	TPR	P12270	220.189	252.661	241.001	229.836	0.19916	0.671672	0.896322	0.133394	0.778692	0.956526	0.0641759	0.893273	0.973401
ENSG00000072110	actinin, alpha 1 [Source:HGNC Symbol;Acc:HGNC:163]	ACTN1	P12814	883.502	159.391	225.288	250.838	-2.47026	5.90094e-05	0.00195276	-1.96842	0.00110398	0.0184402	-1.81418	0.00251154	0.0264619
ENSG00000124299	peptidase D [Source:HGNC Symbol;Acc:HGNC:8840]	PEPD	P12955	30.9729	32.1531	34.8677	34.3179	0.0590507	0.912617	1	0.194156	0.718146	0.928799	0.157341	0.762486	0.906093
ENSG00000196419	X-ray repair complementing defective repair in Chinese hamster cells 6 [Source:HGNC Symbol;Acc:HGNC:4055]	XRCC6	P12956	271.454	212.675	208.959	252.004	-0.352757	0.487298	0.792412	-0.379138	0.456232	0.782246	-0.109789	0.830613	0.940253
ENSG00000079246	X-ray repair complementing defective repair in Chinese hamster cells 5 (double-strand-break rejoining) [Source:HGNC Symbol;Acc:HGNC:12833]	XRCC5	P13010	401.528	353.509	368.769	377.851	-0.183353	0.667585	0.894583	-0.121683	0.774948	0.954865	-0.0873899	0.837808	0.944079
ENSG00000131143	cytochrome c oxidase subunit IV isoform 1 [Source:HGNC Symbol;Acc:HGNC:2265]	COX4I1	P13073	124.895	148.765	156.944	164.326	0.253275	0.636877	0.878292	0.331799	0.53673	0.831474	0.396341	0.459426	0.71235
ENSG00000023191	ribonuclease/angiogenin inhibitor 1 [Source:HGNC Symbol;Acc:HGNC:10074]	RNH1	P13489	163.294	61.7286	68.0731	70.7309	-1.40187	0.00504851	0.0566491	-1.2556	0.0115587	0.10227	-1.20502	0.0154195	0.0929191
ENSG00000038427	versican [Source:HGNC Symbol;Acc:HGNC:2464]	VCAN	P13611	1556.49	2518.66	1962.18	2017.28	0.694332	0.265345	0.605931	0.333961	0.590729	0.862852	0.373955	0.547189	0.77542
ENSG00000115232	integrin, alpha 4 (antigen CD49D, alpha 4 subunit of VLA-4 receptor) [Source:HGNC Symbol;Acc:HGNC:6140]	ITGA4	P13612	17.9074	188.915	239.906	308.58	3.39742	1.94764e-08	3.38851e-06	3.74429	1.07076e-09	2.80828e-07	4.10628	4.74835e-11	1.68196e-08
ENSG00000167658	eukaryotic translation elongation factor 2 [Source:HGNC Symbol;Acc:HGNC:3214]	EEF2	P13639	1833.91	3830.11	2774.58	2467.86	1.06248	0.0528358	0.259628	0.597622	0.272668	0.629208	0.428494	0.430776	0.689586
ENSG00000186395	keratin 10, type I [Source:HGNC Symbol;Acc:HGNC:6413]	KRT10	P13645	13.6458	6.7772	8.24393	9.09977	-1.01685	0.0445306	0.237413	-0.66398	0.160126	0.488836	-0.618034	0.228448	0.493701
ENSG00000155660	protein disulfide isomerase family A, member 4 [Source:HGNC Symbol;Acc:HGNC:30167]	PDIA4	P13667	301.428	466.501	524.827	591.889	0.629465	0.18084	0.507776	0.799553	0.0899928	0.358096	0.972171	0.0397546	0.17438
ENSG00000122884	prolyl 4-hydroxylase, alpha polypeptide I [Source:HGNC Symbol;Acc:HGNC:8546]	P4HA1	P13674	258.993	267.616	318.091	452.817	0.0465253	0.928148	1	0.294707	0.569246	0.849602	0.804761	0.122739	0.348821
ENSG00000102024	plastin 3 [Source:HGNC Symbol;Acc:HGNC:9091]	PLS3	P13797	885.803	225.249	263.354	351.557	-1.97575	0.000764425	0.0140507	-1.75085	0.0026784	0.0359548	-1.33331	0.0206463	0.112972
ENSG00000164062	acylaminoacyl-peptide hydrolase [Source:HGNC Symbol;Acc:HGNC:586]	APEH	P13798	65.3323	74.3216	73.6669	82.8691	0.187431	0.683359	0.902557	0.183494	0.696615	0.919537	0.344859	0.451704	0.705667
ENSG00000140374	electron-transfer-flavoprotein, alpha polypeptide [Source:HGNC Symbol;Acc:HGNC:3481]	ETFA	P13804	100.801	88.3041	89.2408	97.9068	-0.193758	0.700353	0.91005	-0.184543	0.719038	0.929359	-0.0464249	0.930069	0.990195
ENSG00000114302	protein kinase, cAMP-dependent, regulatory, type II, alpha [Source:HGNC Symbol;Acc:HGNC:9391]	PRKAR2A	P13861	153.608	65.9884	76.9501	92.2064	-1.22194	0.00797833	0.077843	-0.999921	0.029369	0.189593	-0.741733	0.105051	0.318274
ENSG00000108515	enolase 3 (beta, muscle) [Source:HGNC Symbol;Acc:HGNC:3354]	ENO3	P13929	1.58568	1.76657	1.95014	2.18368	0.0556863	0.906411	1	0.0816088	0.83887	0.980747	0.104062	0.742316	0.894657
ENSG00000065911	methylenetetrahydrofolate dehydrogenase (NADP+ dependent) 2, methenyltetrahydrofolate cyclohydrolase [Source:HGNC Symbol;Acc:HGNC:7434]	MTHFD2	P13995	418.814	184.291	158.735	144.009	-1.18482	0.0451936	0.238696	-1.40452	0.018505	0.140462	-1.54547	0.00980646	0.0690839
ENSG00000130175	protein kinase C substrate 80K-H [Source:HGNC Symbol;Acc:HGNC:9411]	PRKCSH	P14314	118.915	100.342	111.056	93.3792	-0.244053	0.678312	0.900113	-0.0928604	0.870927	0.992253	-0.346785	0.555308	0.780567
ENSG00000117448	aldo-keto reductase family 1, member A1 (aldehyde reductase) [Source:HGNC Symbol;Acc:HGNC:380]	AKR1A1	P14550	54.5681	96.9864	130.38	124.921	0.828691	0.0830298	0.336641	1.25085	0.00937837	0.0878447	1.19069	0.0132486	0.0844404
ENSG00000067225	pyruvate kinase, muscle [Source:HGNC Symbol;Acc:HGNC:9021]	PKM	P14618	1677.24	1183.44	1440.6	1521.03	-0.503073	0.332866	0.668394	-0.21906	0.672412	0.907289	-0.141195	0.785469	0.917703
ENSG00000166598	heat shock protein 90kDa beta (Grp94), member 1 [Source:HGNC Symbol;Acc:HGNC:12028]	HSP90B1	P14625	1073.96	1089.27	1556.63	1697.39	0.0205452	0.967192	1	0.536043	0.282536	0.641451	0.660755	0.185801	0.440543
ENSG00000125835	small nuclear ribonucleoprotein polypeptides B and B1 [Source:HGNC Symbol;Acc:HGNC:11153]	SNRPB	P14678	142.021	76.6523	75.0177	76.1882	-0.89107	0.0604401	0.28143	-0.925256	0.0522097	0.267876	-0.906929	0.0574226	0.22012
ENSG00000104824	heterogeneous nuclear ribonucleoprotein L [Source:HGNC Symbol;Acc:HGNC:5045]	HNRNPL	P14866	89.8107	62.1467	60.3873	62.0706	-0.532117	0.252388	0.592701	-0.570735	0.219141	0.566537	-0.538225	0.249414	0.517388
ENSG00000115866	aspartyl-tRNA synthetase [Source:HGNC Symbol;Acc:HGNC:2678]	DARS	P14868	94.7835	111.333	102.776	113.86	0.230057	0.680458	0.90096	0.109154	0.840881	0.981726	0.25952	0.640701	0.836931
ENSG00000156467	ubiquinol-cytochrome c reductase binding protein [Source:HGNC Symbol;Acc:HGNC:12582]	UQCRB	P14927	73.8445	149.452	179.315	207.741	1.01573	0.0485152	0.247462	1.27442	0.0137843	0.115068	1.48803	0.00422272	0.038633
ENSG00000085662	aldo-keto reductase family 1, member B1 (aldose reductase) [Source:HGNC Symbol;Acc:HGNC:381]	AKR1B1	P15121	65.4662	448.116	300.982	472.612	2.77471	4.70313e-05	0.00168317	2.19779	0.00098557	0.0169955	2.85008	3.08157e-05	0.000972159
ENSG00000166825	alanyl (membrane) aminopeptidase [Source:HGNC Symbol;Acc:HGNC:500]	ANPEP	P15144	126.011	26.9787	19.2948	15.6824	-2.22528	0.0187768	0.139737	-2.70024	0.00501507	0.0559522	-3.01795	0.00207417	0.0230826
ENSG00000073008	poliovirus receptor [Source:HGNC Symbol;Acc:HGNC:9705]	PVR	P15151	186.23	60.5516	67.306	77.3074	-1.61621	0.00477587	0.0544239	-1.45952	0.0103717	0.094187	-1.26355	0.0258777	0.131689
ENSG00000128340	ras-related C3 botulinum toxin substrate 2 (rho family, small GTP binding protein Rac2) [Source:HGNC Symbol;Acc:HGNC:9802]	RAC2	P15153	7.49178	9.46132	7.63083	7.83458	0.344313	0.734201	0.924764	0.0768436	0.962166	1	0.102847	0.936894	0.992949
ENSG00000103342	G1 to S phase transition 1 [Source:HGNC Symbol;Acc:HGNC:4621]	GSPT1	P15170	233.29	127.936	131.251	145.25	-0.867313	0.0562714	0.269477	-0.831793	0.0675173	0.305642	-0.686258	0.130654	0.360415
ENSG00000100299	arylsulfatase A [Source:HGNC Symbol;Acc:HGNC:713]	ARSA	P15289	10.2206	15.4037	18.3375	16.2295	0.594234	0.386071	0.713959	0.854786	0.212381	0.559597	0.686823	0.319735	0.592406
ENSG00000086062	UDP-Gal:betaGlcNAc beta 1,4- galactosyltransferase, polypeptide 1 [Source:HGNC Symbol;Acc:HGNC:924]	B4GALT1	P15291	97.7123	192.547	158.099	129.819	0.978141	0.158938	0.477086	0.691537	0.316749	0.673938	0.408471	0.553133	0.779256
ENSG00000092820	ezrin [Source:HGNC Symbol;Acc:HGNC:12691]	EZR	P15311	119.567	14.2303	15.9172	13.7322	-3.05474	1.64356e-06	0.000115062	-2.89229	4.98005e-06	0.000270091	-3.08614	1.17051e-06	6.87268e-05
ENSG00000181019	NAD(P)H dehydrogenase, quinone 1 [Source:HGNC Symbol;Acc:HGNC:2874]	NQO1	P15559	300.189	298.199	321.875	407.964	-0.0101229	0.987148	1	0.0985691	0.868304	0.991409	0.440788	0.462558	0.71487
ENSG00000140988	ribosomal protein S2 [Source:HGNC Symbol;Acc:HGNC:10404]	RPS2	P15880	250.841	229.206	236.951	208.037	-0.130136	0.808247	0.960412	-0.0799682	0.879859	0.994639	-0.269615	0.614803	0.819668
ENSG00000096696	desmoplakin [Source:HGNC Symbol;Acc:HGNC:3052]	DSP	P15924	1838.37	473.51	456.925	378.908	-1.95759	0.000595617	0.011681	-2.00859	0.000436206	0.0092461	-2.27822	7.73602e-05	0.00205989
ENSG00000026508	CD44 molecule (Indian blood group) [Source:HGNC Symbol;Acc:HGNC:1681]	CD44	P16070	804.432	202.884	114.45	64.8284	-1.9881	0.0061581	0.0653442	-2.8167	0.0001716	0.00454805	-3.63754	2.83763e-06	0.000141657
ENSG00000159228	carbonyl reductase 1 [Source:HGNC Symbol;Acc:HGNC:1548]	CBR1	P16152	35.17	41.5935	39.7471	56.1313	0.245546	0.691746	0.906291	0.193226	0.763354	0.948744	0.673469	0.27192	0.542297
ENSG00000127948	P450 (cytochrome) oxidoreductase [Source:HGNC Symbol;Acc:HGNC:9208]	POR	P16435	30.9152	34.8522	26.6721	27.8013	0.177187	0.740538	0.928313	-0.185205	0.705892	0.923473	-0.147903	0.777537	0.913939
ENSG00000174437	ATPase, Ca++ transporting, cardiac muscle, slow twitch 2 [Source:HGNC Symbol;Acc:HGNC:812]	ATP2A2	P16615	288.262	339.15	344.268	362.044	0.23412	0.7622	0.938575	0.254583	0.741601	0.93954	0.327785	0.671693	0.854482
ENSG00000117632	stathmin 1 [Source:HGNC Symbol;Acc:HGNC:6510]	STMN1	P16949	250.981	80.4614	55.2294	48.4322	-1.64384	0.00668943	0.0690233	-2.20224	0.000394898	0.00849345	-2.38588	0.00013107	0.00310399
ENSG00000060138	Y box binding protein 3 [Source:HGNC Symbol;Acc:HGNC:2428]	YBX3	P16989	129.247	126.914	79.6384	94.8772	-0.0277921	0.964049	1	-0.706781	0.238016	0.590164	-0.456603	0.446894	0.701677
ENSG00000120053	glutamic-oxaloacetic transaminase 1, soluble [Source:HGNC Symbol;Acc:HGNC:4432]	GOT1	P17174	60.5507	35.3186	41.4964	45.9935	-0.780332	0.149262	0.460146	-0.561069	0.306435	0.663399	-0.414894	0.451577	0.705667
ENSG00000152661	gap junction protein, alpha 1, 43kDa [Source:HGNC Symbol;Acc:HGNC:4274]	GJA1	P17302	1285.7	2222.96	1882.76	2332.83	0.789924	0.196008	0.527081	0.550114	0.366341	0.715756	0.859463	0.159922	0.404221
ENSG00000113389	natriuretic peptide receptor 3 [Source:HGNC Symbol;Acc:HGNC:7945]	NPR3	P17342	96.5538	98.6071	114.095	159.438	0.0305139	0.972992	1	0.243356	0.785197	0.958259	0.725035	0.4165	0.678894
ENSG00000162909	calpain 2, (m/II) large subunit [Source:HGNC Symbol;Acc:HGNC:1479]	CAPN2	P17655	711.914	171.304	252.577	302.493	-2.05509	0.000524528	0.0105713	-1.49509	0.0102785	0.0937282	-1.23685	0.0327639	0.153993
ENSG00000175084	desmin [Source:HGNC Symbol;Acc:HGNC:2770]	DES	P17661	102.07	5.64644	3.15522	2.6013	-4.16906	4.05669e-05	0.00150388	-5.14805	2.45909e-06	0.000159451	-5.46403	8.94185e-07	5.59168e-05
ENSG00000171793	CTP synthase 1 [Source:HGNC Symbol;Acc:HGNC:2519]	CTPS1	P17812	100.672	23.2416	41.6792	41.0553	-2.10716	0.00131313	0.0209576	-1.25894	0.0477406	0.254674	-1.28778	0.0437387	0.185465
ENSG00000106991	endoglin [Source:HGNC Symbol;Acc:HGNC:3349]	ENG	P17813	59.4152	57.72	100.978	83.3131	-0.0457742	0.953935	1	0.759803	0.308756	0.665537	0.484028	0.515181	0.7544
ENSG00000108654	DEAD (Asp-Glu-Ala-Asp) box helicase 5 [Source:HGNC Symbol;Acc:HGNC:2746]	DDX5	P17844	716.266	808.075	807.019	723.02	0.173853	0.694828	0.907499	0.171998	0.697939	0.919759	0.0130025	0.976162	1
ENSG00000141959	phosphofructokinase, liver [Source:HGNC Symbol;Acc:HGNC:8876]	PFKL	P17858	82.008	54.6276	56.4519	64.4987	-0.583886	0.350269	0.684657	-0.524569	0.39415	0.736104	-0.340796	0.582148	0.799509
ENSG00000131981	lectin, galactoside-binding, soluble, 3 [Source:HGNC Symbol;Acc:HGNC:6563]	LGALS3	P17931	63.7663	27.8107	44.9125	70.7305	-1.20404	0.0586872	0.276754	-0.519496	0.414992	0.752616	0.135887	0.820313	0.93455
ENSG00000146674	insulin-like growth factor binding protein 3 [Source:HGNC Symbol;Acc:HGNC:5472]	IGFBP3	P17936	437.235	2659.02	1752.01	2215.78	2.60464	6.36802e-06	0.000342198	2.00279	0.000387578	0.00836673	2.34158	4.14587e-05	0.0012319
ENSG00000165916	proteasome (prosome, macropain) 26S subunit, ATPase, 3 [Source:HGNC Symbol;Acc:HGNC:9549]	PSMC3	P17980	147.024	71.8761	79.9112	89.6323	-1.02906	0.071012	0.308735	-0.872845	0.123842	0.426698	-0.71358	0.20921	0.467954
ENSG00000120438	t-complex 1 [Source:HGNC Symbol;Acc:HGNC:11655]	TCP1	P17987	305.555	213.29	207.856	244.457	-0.51813	0.232043	0.569512	-0.553723	0.201145	0.543986	-0.323008	0.456743	0.710256
ENSG00000196396	protein tyrosine phosphatase, non-receptor type 1 [Source:HGNC Symbol;Acc:HGNC:9642]	PTPN1	P18031	55.3281	54.0652	52.268	66.3007	-0.0303666	0.946217	1	-0.073498	0.86617	0.99119	0.255914	0.571184	0.792361
ENSG00000182899	ribosomal protein L35a [Source:HGNC Symbol;Acc:HGNC:10345]	RPL35A	P18077	363.258	796.145	771.733	801.219	1.13174	0.13233	0.431249	1.08589	0.148299	0.469853	1.14033	0.12945	0.358896
ENSG00000168374	ADP-ribosylation factor 4 [Source:HGNC Symbol;Acc:HGNC:655]	ARF4	P18085	475.198	326.315	378.594	514.502	-0.542247	0.241508	0.580466	-0.328254	0.477968	0.795539	0.113423	0.804954	0.926588
ENSG00000147604	ribosomal protein L7 [Source:HGNC Symbol;Acc:HGNC:10363]	RPL7	P18124	27.0096	43.6865	28.922	32.8986	0.691726	0.193246	0.523478	0.085773	0.863701	0.990275	0.266845	0.606793	0.814371
ENSG00000035403	vinculin [Source:HGNC Symbol;Acc:HGNC:12665]	VCL	P18206	619.667	170.426	191.131	212.795	-1.86149	0.00314227	0.0403037	-1.69345	0.00685579	0.0697567	-1.53982	0.0135621	0.0856318
ENSG00000265681	ribosomal protein L17 [Source:HGNC Symbol;Acc:HGNC:10307]	RPL17	P18621	17.431	14.204	19.7405	20.7859	-0.30768	0.756146	0.9361	0.1373	0.872017	0.992478	0.22654	0.804572	0.926383
ENSG00000171314	phosphoglycerate mutase 1 (brain) [Source:HGNC Symbol;Acc:HGNC:8888]	PGAM1	P18669	48.5027	43.8406	61.161	75.7272	-0.141594	0.781288	0.947567	0.338077	0.514354	0.819905	0.641077	0.214052	0.475377
ENSG00000180198	regulator of chromosome condensation 1 [Source:HGNC Symbol;Acc:HGNC:1913]	RCC1	P18754	38.6394	22.2018	17.1064	15.3203	-0.794368	0.23267	0.570062	-1.12389	0.0839148	0.344177	-1.31538	0.0494755	0.200431
ENSG00000170558	cadherin 2, type 1, N-cadherin (neuronal) [Source:HGNC Symbol;Acc:HGNC:1759]	CDH2	P19022	593.209	342.237	398.882	340.457	-0.793603	0.127463	0.423961	-0.572577	0.27014	0.626583	-0.800917	0.123992	0.350401
ENSG00000101608	myosin, light chain 12A, regulatory, non-sarcomeric [Source:HGNC Symbol;Acc:HGNC:16701]	MYL12A	P19105	613.369	330.331	441.317	540.217	-0.893389	0.213073	0.548501	-0.476916	0.504805	0.814124	-0.184352	0.796354	0.922569
ENSG00000115053	nucleolin [Source:HGNC Symbol;Acc:HGNC:7667]	NCL	P19338	277.653	137.115	193.824	144.388	-1.01702	0.0766499	0.321761	-0.51421	0.364886	0.714563	-0.940437	0.100587	0.309944
ENSG00000156515	hexokinase 1 [Source:HGNC Symbol;Acc:HGNC:4922]	HK1	P19367	207.998	77.3963	87.1239	91.1456	-1.42482	0.00348945	0.0432721	-1.25097	0.0099304	0.0916957	-1.19015	0.0141961	0.0881149
ENSG00000178127	NADH dehydrogenase (ubiquinone) flavoprotein 2, 24kDa [Source:HGNC Symbol;Acc:HGNC:7717]	NDUFV2	P19404	2.08516	5.13101	1.91051	4.53218	1.2684	0.114255	0.399539	-0.0586574	0.928172	1	0.964074	0.206672	0.464582
ENSG00000116649	spermidine synthase [Source:HGNC Symbol;Acc:HGNC:11296]	SRM	P19623	67.1838	24.2533	30.3094	23.0172	-1.46593	0.014037	0.11462	-1.12483	0.054448	0.273204	-1.52723	0.0101315	0.0705631
ENSG00000070961	ATPase, Ca++ transporting, plasma membrane 1 [Source:HGNC Symbol;Acc:HGNC:814]	ATP2B1	P20020	131.386	124.275	105.883	127.163	-0.0819104	0.859265	0.985212	-0.312068	0.494648	0.807723	-0.0476652	0.917744	0.985071
ENSG00000125977	eukaryotic translation initiation factor 2, subunit 2 beta, 38kDa [Source:HGNC Symbol;Acc:HGNC:3266]	EIF2S2	P20042	124.862	97.1307	109.182	104.327	-0.359895	0.418508	0.740288	-0.190286	0.667426	0.905008	-0.259808	0.561208	0.784905
ENSG00000138279	annexin A7 [Source:HGNC Symbol;Acc:HGNC:545]	ANXA7	P20073	166.14	196.088	241.636	299.643	0.237994	0.727601	0.921735	0.53642	0.432848	0.766925	0.848124	0.217467	0.479826
ENSG00000105649	RAB3A, member RAS oncogene family [Source:HGNC Symbol;Acc:HGNC:9777]	RAB3A	P20336	1.22833	3.64505	10.7005	11.3486	1.61323	0.0489281	0.248703	3.10369	0.000151749	0.00414059	3.18747	9.81248e-05	0.00248809
ENSG00000144566	RAB5A, member RAS oncogene family [Source:HGNC Symbol;Acc:HGNC:9783]	RAB5A	P20339	97.8778	98.5163	104.604	147.907	0.00787111	0.988696	1	0.0914511	0.872163	0.992478	0.590699	0.308714	0.580624
ENSG00000175582	RAB6A, member RAS oncogene family [Source:HGNC Symbol;Acc:HGNC:9786]	RAB6A	P20340	139.587	110.263	123.383	178.733	-0.340547	0.493559	0.797354	-0.181229	0.718238	0.928799	0.351096	0.476501	0.725632
ENSG00000008018	proteasome (prosome, macropain) subunit, beta type, 1 [Source:HGNC Symbol;Acc:HGNC:9537]	PSMB1	P20618	158.661	162.392	206.627	229.922	0.03392	0.942178	1	0.379205	0.411856	0.750663	0.532891	0.249396	0.517388
ENSG00000113368	lamin B1 [Source:HGNC Symbol;Acc:HGNC:6637]	LMNB1	P20700	61.6589	1.78055	1.81525	1.66965	-5.04499	7.12204e-11	3.20894e-08	-5.1897	1.16278e-10	4.86486e-08	-5.47194	4.70178e-11	1.68196e-08
ENSG00000153113	calpastatin [Source:HGNC Symbol;Acc:HGNC:1515]	CAST	P20810	170.588	107.516	123.647	127.747	-0.665598	0.142849	0.449928	-0.46497	0.305973	0.663399	-0.419552	0.356183	0.62761
ENSG00000130635	collagen, type V, alpha 1 [Source:HGNC Symbol;Acc:HGNC:2209]	COL5A1	P20908	648.671	220.37	199.065	158.429	-1.55748	0.0239683	0.162301	-1.70403	0.0139266	0.115925	-2.0313	0.00368635	0.0350523
ENSG00000145715	RAS p21 protein activator (GTPase activating protein) 1 [Source:HGNC Symbol;Acc:HGNC:9871]	RASA1	P20936	129.494	68.7619	66.8814	67.9977	-0.916945	0.0719923	0.31067	-0.965935	0.0602119	0.287515	-0.934693	0.067144	0.243771
ENSG00000147416	ATPase, H+ transporting, lysosomal 56/58kDa, V1 subunit B2 [Source:HGNC Symbol;Acc:HGNC:854]	ATP6V1B2	P21281	83.178	82.0118	79.4249	90.6829	-0.0219614	0.970424	1	-0.0754375	0.899098	1	0.118997	0.826644	0.938501
ENSG00000159176	cysteine and glycine-rich protein 1 [Source:HGNC Symbol;Acc:HGNC:2469]	CSRP1	P21291	634.499	336.273	441.111	549.59	-0.91579	0.138799	0.442688	-0.523804	0.394359	0.736316	-0.207075	0.735852	0.890744
ENSG00000196924	filamin A, alpha [Source:HGNC Symbol;Acc:HGNC:3754]	FLNA	P21333	3028.82	713.778	909.063	904.671	-2.0851	0.0003173	0.00723164	-1.73582	0.00242672	0.0332365	-1.74266	0.00233424	0.0251843
ENSG00000213585	voltage-dependent anion channel 1 [Source:HGNC Symbol;Acc:HGNC:12669]	VDAC1	P21796	245.086	200.003	228.617	277.724	-0.294682	0.595087	0.854915	-0.103452	0.853993	0.986723	0.178113	0.745743	0.896933
ENSG00000182492	biglycan [Source:HGNC Symbol;Acc:HGNC:1044]	BGN	P21810	156.086	106.666	26.5524	7.44845	-0.54912	0.523388	0.815703	-2.54722	0.0049478	0.0555202	-4.3898	8.91959e-06	0.000362813
ENSG00000117118	succinate dehydrogenase complex, subunit B, iron sulfur (Ip) [Source:HGNC Symbol;Acc:HGNC:10681]	SDHB	P21912	75.4217	77.8281	99.4451	108.726	0.0434081	0.939952	1	0.388276	0.501983	0.811793	0.519285	0.371729	0.641171
ENSG00000010278	CD9 molecule [Source:HGNC Symbol;Acc:HGNC:1709]	CD9	P21926	19.9961	16.9672	54.5174	132.155	-0.244965	0.86042	0.985613	1.43826	0.295038	0.652853	2.72233	0.0574105	0.22012
ENSG00000093010	catechol-O-methyltransferase [Source:HGNC Symbol;Acc:HGNC:2228]	COMT	P21964	91.7721	49.2116	58.9248	79.2617	-0.896643	0.115067	0.400806	-0.632679	0.262626	0.618615	-0.216672	0.705866	0.873669
ENSG00000198959	transglutaminase 2 [Source:HGNC Symbol;Acc:HGNC:11778]	TGM2	P21980	99.6972	619.5	534.555	454.115	2.63539	0.000662452	0.0125981	2.42369	0.00159718	0.0243838	2.18819	0.00404701	0.0375668
ENSG00000120265	protein-L-isoaspartate (D-aspartate) O-methyltransferase [Source:HGNC Symbol;Acc:HGNC:8728]	PCMT1	P22061	87.524	64.0766	74.9134	96.8237	-0.453357	0.406562	0.731431	-0.232413	0.674989	0.908856	0.138574	0.793761	0.921753
ENSG00000105202	fibrillarin [Source:HGNC Symbol;Acc:HGNC:3599]	FBL	P22087	45.2118	25.1191	29.4792	33.0974	-0.851048	0.121702	0.411972	-0.618144	0.259636	0.61603	-0.460582	0.404903	0.668825
ENSG00000129824	ribosomal protein S4, Y-linked 1 [Source:HGNC Symbol;Acc:HGNC:10425]	RPS4Y1	P22090	127.523	173.133	140.096	135.566	0.441252	0.798096	0.955906	0.136957	0.937109	1	0.0891809	0.959101	1
ENSG00000159131	phosphoribosylglycinamide formyltransferase, phosphoribosylglycinamide synthetase, phosphoribosylaminoimidazole synthetase [Source:HGNC Symbol;Acc:HGNC:4163]	GART	P22102	112.182	83.4038	97.3949	103.381	-0.429193	0.415426	0.737822	-0.208551	0.695314	0.919039	-0.122813	0.819192	0.933699
ENSG00000128050	phosphoribosylaminoimidazole carboxylase, phosphoribosylaminoimidazole succinocarboxamide synthetase [Source:HGNC Symbol;Acc:HGNC:8587]	PAICS	P22234	142.354	54.714	63.2382	92.3634	-1.38025	0.0143916	0.116646	-1.16449	0.0373079	0.218234	-0.624472	0.261092	0.530211
ENSG00000116171	sterol carrier protein 2 [Source:HGNC Symbol;Acc:HGNC:10606]	SCP2	P22307	76.248	78.5494	98.4127	135.727	0.0419264	0.930594	1	0.361234	0.451324	0.779349	0.827566	0.087379	0.284654
ENSG00000130985	ubiquitin-like modifier activating enzyme 1 [Source:HGNC Symbol;Acc:HGNC:12469]	UBA1	P22314	255.955	162.687	205.596	184.253	-0.653382	0.14561	0.453581	-0.315631	0.48076	0.797162	-0.473333	0.290498	0.561689
ENSG00000197594	ectonucleotide pyrophosphatase/phosphodiesterase 1 [Source:HGNC Symbol;Acc:HGNC:3356]	ENPP1	P22413	178.862	158.002	165.207	192.623	-0.179142	0.823516	0.967948	-0.111818	0.887751	0.997414	0.107819	0.893411	0.973401
ENSG00000161513	ferredoxin reductase [Source:HGNC Symbol;Acc:HGNC:3642]	FDXR	P22570	3.38318	15.3693	12.7959	12.3311	2.169	0.0099223	0.0908571	1.93449	0.0216272	0.156007	1.84951	0.0264584	0.133715
ENSG00000122566	heterogeneous nuclear ribonucleoprotein A2/B1 [Source:HGNC Symbol;Acc:HGNC:5033]	HNRNPA2B1	P22626	232.288	104.307	143.644	110.274	-1.15775	0.0575713	0.273861	-0.694405	0.250673	0.60687	-1.0776	0.0767406	0.263995
ENSG00000140740	ubiquinol-cytochrome c reductase core protein II [Source:HGNC Symbol;Acc:HGNC:12586]	UQCRC2	P22695	152.206	215.004	210.719	223.858	0.497276	0.410474	0.734656	0.465186	0.440138	0.771234	0.553428	0.359317	0.630635
ENSG00000077942	fibulin 1 [Source:HGNC Symbol;Acc:HGNC:3600]	FBLN1	P23142	19.5614	41.3394	39.5715	73.9514	1.07947	0.297557	0.636789	1.00898	0.32857	0.683027	1.9176	0.0699123	0.249644
ENSG00000095303	prostaglandin-endoperoxide synthase 1 (prostaglandin G/H synthase and cyclooxygenase) [Source:HGNC Symbol;Acc:HGNC:9604]	PTGS1	P23219	20.1343	28.163	69.226	137.012	0.482407	0.632006	0.875354	1.78195	0.0843783	0.344492	2.7667	0.00957284	0.0676645
ENSG00000116560	splicing factor proline/glutamine-rich [Source:HGNC Symbol;Acc:HGNC:10774]	SFPQ	P23246	186.838	182.908	159.154	170.277	-0.0317691	0.94972	1	-0.234385	0.635718	0.888479	-0.137372	0.782527	0.916137
ENSG00000166794	peptidylprolyl isomerase B (cyclophilin B) [Source:HGNC Symbol;Acc:HGNC:9255]	PPIB	P23284	215.452	227.706	270.864	298.863	0.0789251	0.889517	0.99723	0.328792	0.563953	0.846359	0.470936	0.409341	0.673055
ENSG00000140105	tryptophanyl-tRNA synthetase [Source:HGNC Symbol;Acc:HGNC:12729]	WARS	P23381	204.952	240.165	284.941	273.551	0.228762	0.682132	0.901789	0.474694	0.395669	0.737492	0.414364	0.457542	0.710807
ENSG00000149273	ribosomal protein S3 [Source:HGNC Symbol;Acc:HGNC:10420]	RPS3	P23396	582.083	1070.1	1109.88	985.736	0.878251	0.287429	0.628322	0.930345	0.260156	0.616266	0.759372	0.356719	0.628145
ENSG00000101444	adenosylhomocysteinase [Source:HGNC Symbol;Acc:HGNC:343]	AHCY	P23526	62.4167	58.5548	63.4867	68.0625	-0.0871988	0.859463	0.985212	0.0345961	0.953874	1	0.125324	0.803774	0.925794
ENSG00000172757	cofilin 1 (non-muscle) [Source:HGNC Symbol;Acc:HGNC:1874]	CFL1	P23528	751.625	339.861	418.382	501.378	-1.14459	0.0277355	0.177353	-0.843695	0.102489	0.383395	-0.584328	0.256982	0.525959
ENSG00000063046	eukaryotic translation initiation factor 4B [Source:HGNC Symbol;Acc:HGNC:3285]	EIF4B	P23588	178.213	400.136	298.67	323.421	1.16667	0.00854007	0.081285	0.746312	0.090502	0.358903	0.859609	0.0513509	0.205326
ENSG00000058668	ATPase, Ca++ transporting, plasma membrane 4 [Source:HGNC Symbol;Acc:HGNC:817]	ATP2B4	P23634	558.98	45.2147	53.7879	55.5846	-3.63344	6.01094e-07	5.10262e-05	-3.38884	2.6407e-06	0.000166715	-3.33989	3.4378e-06	0.000165504
ENSG00000157184	carnitine palmitoyltransferase 2 [Source:HGNC Symbol;Acc:HGNC:2330]	CPT2	P23786	6.04901	12.0352	13.0325	12.7375	0.982704	0.0514219	0.256034	1.07472	0.0327538	0.20359	1.04306	0.03802	0.169393
ENSG00000168393	deoxythymidylate kinase (thymidylate kinase) [Source:HGNC Symbol;Acc:HGNC:3061]	DTYMK	P23919	42.5994	10.4638	13.4875	12.5703	-2.0102	0.000456658	0.00961828	-1.65153	0.00374364	0.0455507	-1.75538	0.00210626	0.0233362
ENSG00000167325	ribonucleotide reductase M1 [Source:HGNC Symbol;Acc:HGNC:10451]	RRM1	P23921	224.339	43.2606	66.0397	81.5024	-2.37937	0.00160412	0.0240713	-1.77641	0.0166039	0.130396	-1.46928	0.0452785	0.189437
ENSG00000105438	KDEL (Lys-Asp-Glu-Leu) endoplasmic reticulum protein retention receptor 1 [Source:HGNC Symbol;Acc:HGNC:6304]	KDELR1	P24390	123.624	85.4478	105.326	100.44	-0.531502	0.26341	0.604182	-0.225745	0.630533	0.8859	-0.298183	0.529278	0.764586
ENSG00000114942	eukaryotic translation elongation factor 1 beta 2 [Source:HGNC Symbol;Acc:HGNC:3208]	EEF1B2	P24534	215.208	264.903	263.584	268.24	0.298872	0.690402	0.906061	0.289121	0.698963	0.92022	0.315358	0.673695	0.855601
ENSG00000116459	ATP synthase, H+ transporting, mitochondrial Fo complex, subunit B1 [Source:HGNC Symbol;Acc:HGNC:840]	ATP5F1	P24539	138.754	132.826	141.709	164.159	-0.0649462	0.910295	1	0.0243867	0.961627	1	0.238355	0.67045	0.853837
ENSG00000143727	acid phosphatase 1, soluble [Source:HGNC Symbol;Acc:HGNC:122]	ACP1	P24666	90.8106	91.3499	94.5912	123.246	0.00831877	0.985867	1	0.0582899	0.89828	1	0.436368	0.338388	0.61099
ENSG00000075239	acetyl-CoA acetyltransferase 1 [Source:HGNC Symbol;Acc:HGNC:93]	ACAT1	P24752	56.1863	45.5479	61.508	74.2424	-0.308777	0.608576	0.862199	0.116448	0.836555	0.980008	0.391616	0.505671	0.747575
ENSG00000041982	tenascin C [Source:HGNC Symbol;Acc:HGNC:5318]	TNC	P24821	444.592	77.4202	34.3144	19.9556	-2.52134	0.0289845	0.181962	-3.68384	0.0023237	0.0323295	-4.47117	0.000371847	0.00678515
ENSG00000101335	myosin, light chain 9, regulatory [Source:HGNC Symbol;Acc:HGNC:15754]	MYL9	P24844	527.431	55.973	133.076	157.997	-3.23431	1.05971e-06	8.04558e-05	-1.98224	0.00164986	0.024928	-1.73869	0.00546792	0.0462157
ENSG00000112118	minichromosome maintenance complex component 3 [Source:HGNC Symbol;Acc:HGNC:6945]	MCM3	P25205	85.9038	20.5472	20.1341	21.521	-2.05215	0.000132167	0.00370424	-2.08695	0.000111577	0.00324859	-1.99059	0.000208394	0.00440217
ENSG00000128309	mercaptopyruvate sulfurtransferase [Source:HGNC Symbol;Acc:HGNC:7223]	MPST	P25325	27.2123	41.8091	25.9554	21.2795	0.619908	0.289767	0.630405	-0.0666603	0.911443	1	-0.346041	0.551229	0.777827
ENSG00000101680	laminin, alpha 1 [Source:HGNC Symbol;Acc:HGNC:6481]	LAMA1	P25391	3.57509	2.00855	2.45737	4.01026	-0.749182	0.381629	0.709628	-0.690407	0.521928	0.82457	0.0640485	0.899333	0.976765
ENSG00000112306	ribosomal protein S12 [Source:HGNC Symbol;Acc:HGNC:10385]	RPS12	P25398	318.402	574.011	489.2	524.421	0.849905	0.163078	0.48381	0.617799	0.308742	0.665537	0.718724	0.237117	0.504495
ENSG00000152234	ATP synthase, H+ transporting, mitochondrial F1 complex, alpha subunit 1, cardiac muscle [Source:HGNC Symbol;Acc:HGNC:823]	ATP5A1	P25705	420.866	545.947	591.43	687.822	0.375364	0.388558	0.71608	0.490414	0.260297	0.616434	0.707905	0.104962	0.318247
ENSG00000129084	proteasome (prosome, macropain) subunit, alpha type, 1 [Source:HGNC Symbol;Acc:HGNC:9530]	PSMA1	P25786	37.3136	43.3487	55.7886	57.1023	0.21338	0.709922	0.914107	0.557841	0.327021	0.681259	0.599639	0.294517	0.565601
ENSG00000106588	proteasome (prosome, macropain) subunit, alpha type, 2 [Source:HGNC Symbol;Acc:HGNC:9531]	PSMA2	P25787	8.66998	18.557	32.6531	31.4879	1.08604	0.203507	0.536297	1.88055	0.0305558	0.194187	1.83708	0.0341746	0.158033
ENSG00000100567	proteasome (prosome, macropain) subunit, alpha type, 3 [Source:HGNC Symbol;Acc:HGNC:9532]	PSMA3	P25788	92.1155	110.09	135.993	155.615	0.255548	0.639287	0.879774	0.554502	0.308947	0.665867	0.750202	0.170345	0.418513
ENSG00000041357	proteasome (prosome, macropain) subunit, alpha type, 4 [Source:HGNC Symbol;Acc:HGNC:9533]	PSMA4	P25789	146.49	155.842	168.392	190.73	0.0883058	0.860078	0.985513	0.197043	0.692669	0.917796	0.376276	0.452476	0.706246
ENSG00000005884	integrin, alpha 3 (antigen CD49C, alpha 3 subunit of VLA-3 receptor) [Source:HGNC Symbol;Acc:HGNC:6139]	ITGA3	P26006	306.614	52.9085	35.9876	39.0812	-2.53001	0.000135772	0.00378096	-3.07045	5.58314e-06	0.000294616	-2.96574	1.12175e-05	0.00043417
ENSG00000147065	moesin [Source:HGNC Symbol;Acc:HGNC:7373]	MSN	P26038	931.098	231.936	356.071	363.945	-2.00406	0.000282933	0.0066914	-1.38433	0.010569	0.0954362	-1.35513	0.0123644	0.080653
ENSG00000110367	DEAD (Asp-Glu-Ala-Asp) box helicase 6 [Source:HGNC Symbol;Acc:HGNC:2747]	DDX6	P26196	253.776	255.602	270.847	288.216	0.00983725	0.986765	1	0.0913563	0.877049	0.994197	0.181443	0.760411	0.904702
ENSG00000063244	U2 small nuclear RNA auxiliary factor 2 [Source:HGNC Symbol;Acc:HGNC:23156]	U2AF2	P26368	94.2794	51.0832	61.1229	64.4419	-0.879471	0.140392	0.445273	-0.613504	0.298046	0.655231	-0.545886	0.358209	0.629926
ENSG00000167526	ribosomal protein L13 [Source:HGNC Symbol;Acc:HGNC:10303]	RPL13	P26373	335.845	552.611	395.75	395.795	0.718538	0.255757	0.597173	0.238065	0.706059	0.923473	0.23752	0.706271	0.873844
ENSG00000128928	isovaleryl-CoA dehydrogenase [Source:HGNC Symbol;Acc:HGNC:6186]	IVD	P26440	31.786	29.481	31.1861	29.195	-0.101332	0.835267	0.974718	-0.0203583	0.964438	1	-0.110553	0.815241	0.931613
ENSG00000131446	mannosyl (alpha-1,3-)-glycoprotein beta-1,2-N-acetylglucosaminyltransferase [Source:HGNC Symbol;Acc:HGNC:7044]	MGAT1	P26572	112.755	79.0884	87.5801	95.2838	-0.509639	0.363857	0.695906	-0.356033	0.520637	0.823905	-0.239398	0.66751	0.852165
ENSG00000011304	polypyrimidine tract binding protein 1 [Source:HGNC Symbol;Acc:HGNC:9583]	PTBP1	P26599	180.991	88.7432	91.3792	85.6182	-1.02656	0.0287651	0.180909	-0.980246	0.0362661	0.214968	-1.07821	0.0218113	0.116921
ENSG00000113407	threonyl-tRNA synthetase [Source:HGNC Symbol;Acc:HGNC:11572]	TARS	P26639	398.567	280.182	264.553	248.751	-0.507615	0.28753	0.62834	-0.588468	0.217233	0.565179	-0.679207	0.155655	0.397207
ENSG00000204394	valyl-tRNA synthetase [Source:HGNC Symbol;Acc:HGNC:12651]	VARS	P26640	82.8064	23.7501	39.6336	34.8055	-1.802	0.000481996	0.00994088	-1.06609	0.0356097	0.213146	-1.25704	0.0136593	0.0861217
ENSG00000173486	FK506 binding protein 2, 13kDa [Source:HGNC Symbol;Acc:HGNC:3718]	FKBP2	P26885	23.7777	22.7585	34.8844	33.7396	-0.0613482	0.92206	1	0.564123	0.356561	0.707725	0.509771	0.402267	0.667093
ENSG00000148175	stomatin [Source:HGNC Symbol;Acc:HGNC:3383]	STOM	P27105	58.1264	49.4938	42.9206	82.236	-0.238232	0.741822	0.928807	-0.457067	0.532477	0.829154	0.491571	0.486772	0.733232
ENSG00000134308	tyrosine 3-monooxygenase/tryptophan 5-monooxygenase activation protein, theta [Source:HGNC Symbol;Acc:HGNC:12854]	YWHAQ	P27348	559.526	316.176	353.985	448.024	-0.823889	0.130008	0.427409	-0.662444	0.223174	0.572507	-0.32254	0.552295	0.778386
ENSG00000147403	ribosomal protein L10 [Source:HGNC Symbol;Acc:HGNC:10298]	RPL10	P27635	426.227	563.735	398.932	362.262	0.403299	0.47373	0.782364	-0.0963766	0.864754	0.990667	-0.235121	0.676491	0.857174
ENSG00000144810	collagen, type VIII, alpha 1 [Source:HGNC Symbol;Acc:HGNC:2215]	COL8A1	P27658	266.817	660.975	574.587	905.643	1.30876	0.129273	0.426507	1.1072	0.197461	0.539298	1.76325	0.0435076	0.185129
ENSG00000132383	replication protein A1, 70kDa [Source:HGNC Symbol;Acc:HGNC:10289]	RPA1	P27694	62.5646	21.6248	29.2673	22.2101	-1.54135	0.00474753	0.0542407	-1.10419	0.0412248	0.232598	-1.50583	0.00588119	0.0483957
ENSG00000100823	APEX nuclease (multifunctional DNA repair enzyme) 1 [Source:HGNC Symbol;Acc:HGNC:587]	APEX1	P27695	81.9432	82.9207	77.6111	60.6761	0.0165191	0.976133	1	-0.0736894	0.890977	0.998549	-0.432104	0.433095	0.690782
ENSG00000084774	carbamoyl-phosphate synthetase 2, aspartate transcarbamylase, and dihydroorotase [Source:HGNC Symbol;Acc:HGNC:1424]	CAD	P27708	53.1709	25.9697	31.2711	29.8293	-1.02752	0.0801504	0.329682	-0.76567	0.193384	0.534905	-0.843921	0.154789	0.396035
ENSG00000179218	calreticulin [Source:HGNC Symbol;Acc:HGNC:1455]	CALR	P27797	1098.1	1016.58	1476.87	1891.75	-0.111535	0.841155	0.978213	0.427254	0.442522	0.772654	0.784317	0.160389	0.404585
ENSG00000047849	microtubule-associated protein 4 [Source:HGNC Symbol;Acc:HGNC:6862]	MAP4	P27816	295.41	139.305	176.806	150.996	-1.08519	0.0527273	0.259385	-0.743685	0.182842	0.520646	-0.970193	0.0829129	0.275728
ENSG00000127022	calnexin [Source:HGNC Symbol;Acc:HGNC:1473]	CANX	P27824	1111.1	1168.02	1176.87	1337.24	0.0720535	0.870668	0.989138	0.0826139	0.851619	0.986268	0.267	0.546308	0.774848
ENSG00000143106	proteasome (prosome, macropain) subunit, alpha type, 5 [Source:HGNC Symbol;Acc:HGNC:9534]	PSMA5	P28066	125.9	141.188	174.426	215.39	0.164495	0.766193	0.941001	0.46545	0.399783	0.740876	0.770232	0.165689	0.412626
ENSG00000159377	proteasome (prosome, macropain) subunit, beta type, 4 [Source:HGNC Symbol;Acc:HGNC:9541]	PSMB4	P28070	210.649	314.883	374.033	390.748	0.57924	0.324908	0.66125	0.825456	0.161812	0.490994	0.888956	0.132345	0.36264
ENSG00000100804	proteasome (prosome, macropain) subunit, beta type, 5 [Source:HGNC Symbol;Acc:HGNC:9542]	PSMB5	P28074	141.624	133.843	157.033	194.68	-0.0814434	0.858054	0.984939	0.149019	0.742463	0.940022	0.455475	0.314034	0.586669
ENSG00000117528	ATP-binding cassette, sub-family D (ALD), member 3 [Source:HGNC Symbol;Acc:HGNC:67]	ABCD3	P28288	88.5966	115.074	108.774	137.373	0.376173	0.490657	0.79523	0.291036	0.591532	0.862921	0.628424	0.249732	0.517792
ENSG00000113083	lysyl oxidase [Source:HGNC Symbol;Acc:HGNC:6664]	LOX	P28300	865.708	133.614	171.799	148.643	-2.69746	0.000896756	0.0159492	-2.33729	0.00355803	0.0439057	-2.54583	0.00162776	0.0197126
ENSG00000023228	NADH dehydrogenase (ubiquinone) Fe-S protein 1, 75kDa (NADH-coenzyme Q reductase) [Source:HGNC Symbol;Acc:HGNC:7707]	NDUFS1	P28331	148.762	174.934	178.704	190.075	0.232644	0.608119	0.861942	0.260926	0.563863	0.846359	0.351618	0.438398	0.695035
ENSG00000100030	mitogen-activated protein kinase 1 [Source:HGNC Symbol;Acc:HGNC:6871]	MAPK1	P28482	298.267	309.575	289.923	295.947	0.0532635	0.925672	1	-0.0435091	0.941388	1	-0.0136388	0.982792	1
ENSG00000002549	leucine aminopeptidase 3 [Source:HGNC Symbol;Acc:HGNC:18449]	LAP3	P28838	55.0689	44.7025	35.0805	44.8638	-0.302149	0.518091	0.813866	-0.623538	0.171133	0.502678	-0.29339	0.527474	0.76349
ENSG00000004468	CD38 molecule [Source:HGNC Symbol;Acc:HGNC:1667]	CD38	P28907	0.0314566	53.5342	22.9913	39.7743	9.95395	1.0885e-08	2.06282e-06	8.80884	7.24611e-08	8.98315e-06	9.57557	1.29225e-08	1.69459e-06
ENSG00000133731	inositol(myo)-1(or 4)-monophosphatase 1 [Source:HGNC Symbol;Acc:HGNC:6050]	IMPA1	P29218	34.6892	37.1922	43.866	45.3462	0.0964973	0.862098	0.985785	0.313234	0.565444	0.847543	0.37552	0.499026	0.742389
ENSG00000118523	connective tissue growth factor [Source:HGNC Symbol;Acc:HGNC:2500]	CTGF	P29279	2505.25	873.686	1017.09	962.526	-1.5198	0.0468634	0.243059	-1.30087	0.0871992	0.351757	-1.3801	0.0700773	0.249845
ENSG00000142627	EPH receptor A2 [Source:HGNC Symbol;Acc:HGNC:3386]	EPHA2	P29317	47.2539	30.3395	27.9016	22.5479	-0.635213	0.364643	0.696055	-0.739563	0.285646	0.644291	-1.05533	0.133989	0.365033
ENSG00000163931	transketolase [Source:HGNC Symbol;Acc:HGNC:11834]	TKT	P29401	233.895	343.493	304.214	317.076	0.553772	0.259649	0.601202	0.379761	0.439416	0.770601	0.436739	0.372812	0.641945
ENSG00000163431	leiomodin 1 (smooth muscle) [Source:HGNC Symbol;Acc:HGNC:6647]	LMOD1	P29536	13.1267	12.0736	21.5239	53.5197	-0.110906	0.932865	1	0.725481	0.594444	0.864128	2.02968	0.143678	0.379255
ENSG00000153250	RNA binding motif, single stranded interacting protein 1 [Source:HGNC Symbol;Acc:HGNC:9907]	RBMS1	P29558	103.401	191.186	181.487	185.155	0.885218	0.120142	0.409848	0.807351	0.155532	0.48086	0.838435	0.140612	0.374766
ENSG00000104529	eukaryotic translation elongation factor 1 delta (guanine nucleotide exchange protein) [Source:HGNC Symbol;Acc:HGNC:3211]	EEF1D	P29692	51.603	59.4481	52.1792	53.2547	0.202797	0.687258	0.903929	0.00693191	0.982362	1	0.0402171	0.932957	0.991288
ENSG00000277443	myristoylated alanine-rich protein kinase C substrate [Source:HGNC Symbol;Acc:HGNC:6759]	MARCKS	P29966	477.043	503.213	449.096	516.816	0.0765451	0.883012	0.99418	-0.0886266	0.866405	0.99119	0.114293	0.825708	0.938023
ENSG00000088256	guanine nucleotide binding protein (G protein), alpha 11 (Gq class) [Source:HGNC Symbol;Acc:HGNC:4379]	GNA11	P29992	56.7148	36.8048	31.9348	35.6418	-0.618494	0.336581	0.671634	-0.807084	0.206096	0.550017	-0.664879	0.302672	0.573738
ENSG00000089248	endoplasmic reticulum protein 29 [Source:HGNC Symbol;Acc:HGNC:13799]	ERP29	P30040	50.6717	53.3699	51.5337	65.7784	0.077078	0.888883	0.996915	0.0403553	0.953669	1	0.377393	0.484913	0.731669
ENSG00000117592	peroxiredoxin 6 [Source:HGNC Symbol;Acc:HGNC:16753]	PRDX6	P30041	198.335	219.983	233.077	325.481	0.148431	0.755691	0.935983	0.231208	0.627896	0.884409	0.711677	0.137845	0.370313
ENSG00000090013	biliverdin reductase B [Source:HGNC Symbol;Acc:HGNC:1063]	BLVRB	P30043	18.8826	21.9506	34.6839	39.6	0.209308	0.747234	0.931432	0.844948	0.193839	0.535558	1.04504	0.11045	0.327731
ENSG00000126432	peroxiredoxin 5 [Source:HGNC Symbol;Acc:HGNC:9355]	PRDX5	P30044	99.3736	100.458	104.172	118.715	0.0165396	0.985204	1	0.0725518	0.933189	1	0.256873	0.757895	0.903264
ENSG00000165672	peroxiredoxin 3 [Source:HGNC Symbol;Acc:HGNC:9354]	PRDX3	P30048	188.12	140.217	168.23	230.624	-0.424265	0.440396	0.758025	-0.16573	0.766262	0.95023	0.291089	0.594242	0.806769
ENSG00000197958	ribosomal protein L12 [Source:HGNC Symbol;Acc:HGNC:10302]	RPL12	P30050	191.395	341.089	285.358	318.634	0.833514	0.162956	0.483694	0.577307	0.332687	0.686598	0.735054	0.217826	0.480002
ENSG00000127884	enoyl CoA hydratase, short chain, 1, mitochondrial [Source:HGNC Symbol;Acc:HGNC:3151]	ECHS1	P30084	78.1285	89.7098	88.4894	108.648	0.19803	0.703477	0.911648	0.177344	0.732451	0.935621	0.471026	0.365047	0.636244
ENSG00000162368	cytidine monophosphate (UMP-CMP) kinase 1, cytosolic [Source:HGNC Symbol;Acc:HGNC:18170]	CMPK1	P30085	285.936	219.383	251.887	313.281	-0.382954	0.495249	0.798031	-0.186599	0.741886	0.93963	0.12904	0.816107	0.931752
ENSG00000167004	protein disulfide isomerase family A, member 3 [Source:HGNC Symbol;Acc:HGNC:4606]	PDIA3	P30101	363.654	310.898	388.42	396.383	-0.225844	0.640823	0.880539	0.0971162	0.842727	0.982233	0.125245	0.796548	0.92261
ENSG00000105568	protein phosphatase 2, regulatory subunit A, alpha [Source:HGNC Symbol;Acc:HGNC:9302]	PPP2R1A	P30153	188.606	115.946	122.015	133.01	-0.700583	0.153141	0.467998	-0.620464	0.202419	0.545036	-0.502186	0.304372	0.575843
ENSG00000137713	protein phosphatase 2, regulatory subunit A, beta [Source:HGNC Symbol;Acc:HGNC:9303]	PPP2R1B	P30154	60.2659	72.575	76.3944	126.503	0.264515	0.682839	0.902178	0.33382	0.604148	0.870871	1.06528	0.10374	0.315875
ENSG00000136448	N-myristoyltransferase 1 [Source:HGNC Symbol;Acc:HGNC:7857]	NMT1	P30419	94.8177	93.349	102.012	106.725	-0.0212148	0.960465	1	0.109833	0.801526	0.965611	0.170747	0.6901	0.865865
ENSG00000103415	heme oxygenase 2 [Source:HGNC Symbol;Acc:HGNC:5014]	HMOX2	P30519	49.321	31.5261	32.4692	37.1852	-0.641477	0.264529	0.605176	-0.584502	0.302279	0.659461	-0.411307	0.478216	0.72667
ENSG00000035687	adenylosuccinate synthase [Source:HGNC Symbol;Acc:HGNC:292]	ADSS	P30520	69.7134	61.9438	56.4728	60.7719	-0.170098	0.72028	0.918421	-0.289028	0.531132	0.828426	-0.191068	0.681554	0.860034
ENSG00000167601	AXL receptor tyrosine kinase [Source:HGNC Symbol;Acc:HGNC:905]	AXL	P30530	682.035	101.933	65.8293	51.6489	-2.74302	3.01501e-05	0.00118373	-3.37982	5.9796e-07	4.93303e-05	-3.72755	5.81731e-08	5.94312e-06
ENSG00000163956	low density lipoprotein receptor-related protein associated protein 1 [Source:HGNC Symbol;Acc:HGNC:6701]	LRPAP1	P30533	71.61	135.808	132.988	150.216	0.924164	0.158577	0.476314	0.899067	0.171183	0.502678	1.07113	0.103227	0.315024
ENSG00000130779	CAP-GLY domain containing linker protein 1 [Source:HGNC Symbol;Acc:HGNC:10461]	CLIP1	P30622	116.603	86.1001	99.742	98.1057	-0.435793	0.355831	0.689455	-0.224724	0.634447	0.888115	-0.248655	0.598498	0.809669
ENSG00000075142	sorcin [Source:HGNC Symbol;Acc:HGNC:11292]	SRI	P30626	78.9149	101.875	116.437	154.694	0.366031	0.609068	0.86243	0.553757	0.438691	0.770404	0.966171	0.180342	0.432623
ENSG00000021355	serpin peptidase inhibitor, clade B (ovalbumin), member 1 [Source:HGNC Symbol;Acc:HGNC:3311]	SERPINB1	P30740	20.1713	45.9143	61.7062	76.2157	1.19038	0.119775	0.408914	1.61069	0.0369568	0.216847	1.9111	0.0140818	0.0877674
ENSG00000137124	aldehyde dehydrogenase 1 family, member B1 [Source:HGNC Symbol;Acc:HGNC:407]	ALDH1B1	P30837	76.0609	20.5978	23.6339	28.7867	-1.87731	0.0007269	0.0135165	-1.65573	0.00241088	0.0330858	-1.39411	0.0106757	0.0732971
ENSG00000203879	GDP dissociation inhibitor 1 [Source:HGNC Symbol;Acc:HGNC:4226]	GDI1	P31150	115.193	90.9249	122.805	120.78	-0.338593	0.509314	0.808461	0.0984398	0.853232	0.986723	0.0711459	0.892368	0.973042
ENSG00000168906	methionine adenosyltransferase II, alpha [Source:HGNC Symbol;Acc:HGNC:6904]	MAT2A	P31153	146.964	120.018	103.137	101.066	-0.293537	0.620196	0.868304	-0.514907	0.386808	0.729898	-0.545597	0.359597	0.630938
ENSG00000171848	ribonucleotide reductase M2 [Source:HGNC Symbol;Acc:HGNC:10452]	RRM2	P31350	201.569	2.71917	4.2109	2.49562	-6.22562	1.17507e-12	1.58833e-09	-5.63615	4.67875e-11	2.41809e-08	-6.37137	6.24178e-13	4.85791e-10
ENSG00000010256	ubiquinol-cytochrome c reductase core protein I [Source:HGNC Symbol;Acc:HGNC:12585]	UQCRC1	P31930	149.228	142.749	155.158	183.813	-0.0648653	0.895017	1	0.0529373	0.910645	1	0.295758	0.539553	0.771426
ENSG00000106049	3-hydroxyisobutyrate dehydrogenase [Source:HGNC Symbol;Acc:HGNC:4907]	HIBADH	P31937	31.8017	48.5999	48.8039	54.9567	0.610841	0.186447	0.514299	0.621195	0.180775	0.518034	0.781166	0.0906147	0.290759
ENSG00000138363	5-aminoimidazole-4-carboxamide ribonucleotide formyltransferase/IMP cyclohydrolase [Source:HGNC Symbol;Acc:HGNC:794]	ATIC	P31939	49.8461	23.5683	25.9179	25.4158	-1.08428	0.175419	0.500236	-0.951123	0.235672	0.587666	-0.982299	0.221236	0.483907
ENSG00000096746	heterogeneous nuclear ribonucleoprotein H3 (2H9) [Source:HGNC Symbol;Acc:HGNC:5043]	HNRNPH3	P31942	51.5954	25.2686	37.3351	31.9646	-1.03867	0.225727	0.562175	-0.483739	0.575497	0.853545	-0.707781	0.410595	0.673856
ENSG00000169045	heterogeneous nuclear ribonucleoprotein H1 (H) [Source:HGNC Symbol;Acc:HGNC:5041]	HNRNPH1	P31943	301.742	221.774	207.448	198.983	-0.445286	0.334848	0.670374	-0.540051	0.241898	0.59545	-0.601754	0.193119	0.44929
ENSG00000166913	tyrosine 3-monooxygenase/tryptophan 5-monooxygenase activation protein, beta [Source:HGNC Symbol;Acc:HGNC:12849]	YWHAB	P31946	374.947	213.073	257.018	306.284	-0.81513	0.100878	0.373342	-0.545236	0.271228	0.627545	-0.293956	0.553516	0.779607
ENSG00000168439	stress-induced phosphoprotein 1 [Source:HGNC Symbol;Acc:HGNC:11387]	STIP1	P31948	170.731	134.02	129.465	146.374	-0.348683	0.448968	0.763576	-0.393822	0.389548	0.732534	-0.221925	0.630016	0.829883
ENSG00000163191	S100 calcium binding protein A11 [Source:HGNC Symbol;Acc:HGNC:10488]	S100A11	P31949	157.149	24.0997	45.6125	46.018	-2.69709	1.36417e-06	9.82429e-05	-1.7778	0.000973636	0.0168559	-1.77651	0.00102832	0.0142843
ENSG00000167815	peroxiredoxin 2 [Source:HGNC Symbol;Acc:HGNC:9353]	PRDX2	P32119	61.349	104.029	113.934	125.573	0.762267	0.100105	0.372047	0.891309	0.0549098	0.274035	1.02927	0.0267962	0.13508
ENSG00000198814	glycerol kinase [Source:HGNC Symbol;Acc:HGNC:4289]	GK	P32189	3.49376	21.4164	18.2599	18.9676	2.61073	0.0133422	0.110537	2.34545	0.0248142	0.170865	2.41657	0.020626	0.112945
ENSG00000129187	dCMP deaminase [Source:HGNC Symbol;Acc:HGNC:2710]	DCTD	P32321	97.7655	86.2151	90.1866	87.3557	-0.182218	0.694799	0.907499	-0.123719	0.79614	0.963576	-0.164161	0.724591	0.885145
ENSG00000183010	pyrroline-5-carboxylate reductase 1 [Source:HGNC Symbol;Acc:HGNC:9721]	PYCR1	P32322	99.0562	50.6917	55.8891	51.4004	-0.964467	0.1107	0.393927	-0.820086	0.173263	0.506586	-0.945158	0.11837	0.341895
ENSG00000151726	acyl-CoA synthetase long-chain family member 1 [Source:HGNC Symbol;Acc:HGNC:3569]	ACSL1	P33121	34.9476	31.1056	31.173	33.0952	-0.173038	0.784939	0.949329	-0.184735	0.780686	0.957303	-0.0961117	0.889616	0.971737
ENSG00000170759	kinesin family member 5B [Source:HGNC Symbol;Acc:HGNC:6324]	KIF5B	P33176	579.644	344.928	382.406	414.124	-0.74877	0.0828371	0.336169	-0.600105	0.163861	0.493446	-0.48506	0.259678	0.528989
ENSG00000101811	cleavage stimulation factor, 3' pre-RNA, subunit 2, 64kDa [Source:HGNC Symbol;Acc:HGNC:2484]	CSTF2	P33240	19.8199	10.772	12.1916	12.7866	-0.854757	0.107941	0.388359	-0.644335	0.210632	0.556658	-0.609672	0.249836	0.517836
ENSG00000128951	deoxyuridine triphosphatase [Source:HGNC Symbol;Acc:HGNC:3078]	DUT	P33316	42.584	25.2954	23.6042	36.1625	-0.754097	0.143695	0.451332	-0.842641	0.100198	0.378804	-0.256864	0.630997	0.830209
ENSG00000103222	ATP-binding cassette, sub-family C (CFTR/MRP), member 1 [Source:HGNC Symbol;Acc:HGNC:51]	ABCC1	P33527	55.5393	170.522	232.61	203.575	1.61799	0.0743531	0.315893	2.06365	0.0247576	0.170738	1.87248	0.0403664	0.175878
ENSG00000101986	ATP-binding cassette, sub-family D (ALD), member 1 [Source:HGNC Symbol;Acc:HGNC:61]	ABCD1	P33897	7.14198	10.2025	9.13759	7.41894	0.524865	0.414381	0.737165	0.406524	0.549353	0.839119	0.111913	0.903838	0.978606
ENSG00000136240	KDEL (Lys-Asp-Glu-Leu) endoplasmic reticulum protein retention receptor 2 [Source:HGNC Symbol;Acc:HGNC:6305]	KDELR2	P33947	517.57	348.762	448.08	586.154	-0.569978	0.308406	0.647674	-0.209611	0.708315	0.924381	0.178221	0.748474	0.897515
ENSG00000104738	minichromosome maintenance complex component 4 [Source:HGNC Symbol;Acc:HGNC:6947]	MCM4	P33991	170.056	22.2935	21.1531	23.2477	-2.92348	4.20452e-07	3.99361e-05	-2.98194	2.46853e-07	2.40984e-05	-2.86464	6.65947e-07	4.43258e-05
ENSG00000182199	serine hydroxymethyltransferase 2 (mitochondrial) [Source:HGNC Symbol;Acc:HGNC:10852]	SHMT2	P34897	200.738	165.336	149.505	148.054	-0.280675	0.557112	0.834365	-0.427342	0.372811	0.719814	-0.443151	0.356176	0.62761
ENSG00000170606	heat shock 70kDa protein 4 [Source:HGNC Symbol;Acc:HGNC:5237]	HSPA4	P34932	224.72	203.196	217.231	249.69	-0.14455	0.73761	0.926801	-0.0466378	0.91232	1	0.152632	0.724258	0.884964
ENSG00000044115	catenin (cadherin-associated protein), alpha 1, 102kDa [Source:HGNC Symbol;Acc:HGNC:2509]	CTNNA1	P35221	446.504	391.587	475.558	477.292	-0.188814	0.708523	0.913154	0.0922827	0.856195	0.987209	0.0963299	0.848953	0.95127
ENSG00000168036	catenin (cadherin-associated protein), beta 1, 88kDa [Source:HGNC Symbol;Acc:HGNC:2514]	CTNNB1	P35222	592.59	978.32	1035.9	1048.28	0.723392	0.136105	0.43851	0.806279	0.0971463	0.372232	0.822846	0.0904486	0.290454
ENSG00000167085	prohibitin [Source:HGNC Symbol;Acc:HGNC:8912]	PHB	P35232	54.0773	31.7872	33.2748	31.1576	-0.760165	0.111825	0.395369	-0.693989	0.147207	0.4681	-0.794337	0.0986375	0.306013
ENSG00000116251	ribosomal protein L22 [Source:HGNC Symbol;Acc:HGNC:10315]	RPL22	P35268	49.3621	64.767	57.2201	66.8881	0.394163	0.400663	0.72678	0.217603	0.64514	0.893991	0.437929	0.348704	0.620554
ENSG00000073756	prostaglandin-endoperoxide synthase 2 (prostaglandin G/H synthase and cyclooxygenase) [Source:HGNC Symbol;Acc:HGNC:9605]	PTGS2	P35354	389.289	9696.95	8327.69	5418.14	4.63867	6.93943e-06	0.000366135	4.41898	1.51307e-05	0.000676532	3.79887	0.000129372	0.00307207
ENSG00000186340	thrombospondin 2 [Source:HGNC Symbol;Acc:HGNC:11786]	THBS2	P35442	517.691	1064.35	820.257	988.29	1.03973	0.360004	0.692452	0.663883	0.556543	0.843698	0.932947	0.410559	0.673856
ENSG00000160200	cystathionine-beta-synthase [Source:HGNC Symbol;Acc:HGNC:1550]	CBS	P35520	1.39466	0.942748	0.826065	0.390007	-0.568128	0.454663	0.767401	-0.727967	0.31062	0.667509	-1.39144	0.0143222	0.0887727
ENSG00000166147	fibrillin 1 [Source:HGNC Symbol;Acc:HGNC:3603]	FBN1	P35555	3579.79	2524.6	1866.09	1638.61	-0.503863	0.293854	0.634789	-0.939789	0.0516506	0.266394	-1.12714	0.0200299	0.11089
ENSG00000100345	myosin, heavy chain 9, non-muscle [Source:HGNC Symbol;Acc:HGNC:7579]	MYH9	P35579	2191.78	742.864	1000.87	1060.7	-1.56063	0.0218452	0.152873	-1.13015	0.0932107	0.365195	-1.04658	0.119443	0.343287
ENSG00000133026	myosin, heavy chain 10, non-muscle [Source:HGNC Symbol;Acc:HGNC:7568]	MYH10	P35580	96.7817	86.2535	89.0437	105.193	-0.166528	0.752499	0.93453	-0.113242	0.824655	0.975133	0.125098	0.815593	0.931752
ENSG00000184432	coatomer protein complex, subunit beta 2 (beta prime) [Source:HGNC Symbol;Acc:HGNC:2232]	COPB2	P35606	349.741	368.042	457.891	518.851	0.0738678	0.868225	0.988429	0.389624	0.381204	0.725765	0.569137	0.201046	0.458147
ENSG00000057252	sterol O-acyltransferase 1 [Source:HGNC Symbol;Acc:HGNC:11177]	SOAT1	P35610	166.092	132.041	108.198	132.436	-0.332535	0.651197	0.886763	-0.625411	0.398718	0.74011	-0.331584	0.653985	0.844903
ENSG00000172270	basigin (Ok blood group) [Source:HGNC Symbol;Acc:HGNC:1116]	BSG	P35613	274.872	617.106	581.308	642.228	1.16669	0.00704554	0.0715573	1.08115	0.0123996	0.107104	1.2239	0.004752	0.0418977
ENSG00000126883	nucleoporin 214kDa [Source:HGNC Symbol;Acc:HGNC:8064]	NUP214	P35658	27.0765	21.7813	19.1634	20.7635	-0.321262	0.660274	0.890725	-0.531771	0.476716	0.794812	-0.409758	0.582828	0.799743
ENSG00000100614	protein phosphatase, Mg2+/Mn2+ dependent, 1A [Source:HGNC Symbol;Acc:HGNC:9275]	PPM1A	P35813	72.3183	90.158	66.1824	81.8468	0.315806	0.616689	0.866582	-0.138935	0.834041	0.979141	0.169768	0.783847	0.916741
ENSG00000161057	proteasome (prosome, macropain) 26S subunit, ATPase, 2 [Source:HGNC Symbol;Acc:HGNC:9548]	PSMC2	P35998	163.37	176.251	244.559	240.609	0.108165	0.868739	0.988599	0.577635	0.379534	0.724799	0.555569	0.398164	0.663803
ENSG00000099998	gamma-glutamyltransferase 5 [Source:HGNC Symbol;Acc:HGNC:4260]	GGT5	P36269	2.75424	15.556	3.58359	4.12676	2.49524	0.044841	0.238194	0.333432	0.774891	0.954865	0.572633	0.636444	0.834099
ENSG00000213465	ADP-ribosylation factor-like 2 [Source:HGNC Symbol;Acc:HGNC:693]	ARL2	P36404	18.352	19.1675	18.4049	17.065	0.0663706	0.921206	1	0.0313216	0.977646	1	-0.102001	0.872333	0.96233
ENSG00000138175	ADP-ribosylation factor-like 3 [Source:HGNC Symbol;Acc:HGNC:694]	ARL3	P36405	31.8236	43.8717	85.0945	68.8199	0.457528	0.500548	0.802374	1.40468	0.0418434	0.234911	1.1011	0.108026	0.323341
ENSG00000165629	ATP synthase, H+ transporting, mitochondrial F1 complex, gamma polypeptide 1 [Source:HGNC Symbol;Acc:HGNC:833]	ATP5C1	P36542	197.14	231.477	246.836	274.003	0.230684	0.748837	0.932529	0.320706	0.655415	0.900668	0.472386	0.51243	0.75269
ENSG00000080819	coproporphyrinogen oxidase [Source:HGNC Symbol;Acc:HGNC:2321]	CPOX	P36551	32.4371	31.4003	32.5801	25.233	-0.0448822	0.926005	1	-0.0045845	0.999279	1	-0.348876	0.454658	0.708315
ENSG00000174444	ribosomal protein L4 [Source:HGNC Symbol;Acc:HGNC:10353]	RPL4	P36578	933.052	1405.39	1106.25	1154.2	0.590933	0.252505	0.592701	0.245701	0.633347	0.887423	0.306574	0.551625	0.777857
ENSG00000196365	lon peptidase 1, mitochondrial [Source:HGNC Symbol;Acc:HGNC:9479]	LONP1	P36776	77.563	56.0284	60.2086	51.7544	-0.465504	0.49483	0.798031	-0.355923	0.597733	0.866256	-0.575142	0.397392	0.663144
ENSG00000079739	phosphoglucomutase 1 [Source:HGNC Symbol;Acc:HGNC:8905]	PGM1	P36871	72.7414	84.7158	90.6066	112.587	0.21712	0.679532	0.90072	0.309793	0.55407	0.842433	0.625776	0.235893	0.502743
ENSG00000186298	protein phosphatase 1, catalytic subunit, gamma isozyme [Source:HGNC Symbol;Acc:HGNC:9283]	PPP1CC	P36873	164.606	175.675	138.999	140.524	0.0932307	0.850499	0.982123	-0.247159	0.621407	0.880381	-0.232414	0.642963	0.838514
ENSG00000119689	dihydrolipoamide S-succinyltransferase (E2 component of 2-oxo-glutarate complex) [Source:HGNC Symbol;Acc:HGNC:2911]	DLST	P36957	88.6784	56.4515	63.759	61.0431	-0.654428	0.243454	0.583103	-0.486575	0.390376	0.733203	-0.548004	0.331789	0.604179
ENSG00000140319	signal recognition particle 14kDa (homologous Alu RNA binding protein) [Source:HGNC Symbol;Acc:HGNC:11299]	SRP14	P37108	90.9914	87.8375	103.386	133.412	-0.0491421	0.942596	1	0.190384	0.786149	0.958588	0.552717	0.423399	0.68418
ENSG00000213024	nucleoporin 62kDa [Source:HGNC Symbol;Acc:HGNC:8066]	NUP62	P37198	34.3758	15.7663	13.9499	13.5284	-1.112	0.0796424	0.328981	-1.24821	0.04509	0.245833	-1.31289	0.0375955	0.168356
ENSG00000158710	transgelin 2 [Source:HGNC Symbol;Acc:HGNC:11554]	TAGLN2	P37802	553.956	88.7265	82.692	84.2049	-2.64488	6.48657e-07	5.42772e-05	-2.74639	2.71648e-07	2.60081e-05	-2.72906	3.35269e-07	2.52848e-05
ENSG00000177156	transaldolase 1 [Source:HGNC Symbol;Acc:HGNC:11559]	TALDO1	P37837	205.221	236.996	290.174	332.805	0.207165	0.686733	0.903842	0.496796	0.333715	0.687138	0.694842	0.177615	0.428716
ENSG00000105379	electron-transfer-flavoprotein, beta polypeptide [Source:HGNC Symbol;Acc:HGNC:3482]	ETFB	P38117	8.8614	13.8675	19.6963	22.9739	0.65292	0.339712	0.674511	1.18087	0.086145	0.349364	1.37867	0.0438807	0.185756
ENSG00000147274	RNA binding motif protein, X-linked [Source:HGNC Symbol;Acc:HGNC:9910]	RBMX	P38159	178.966	106.842	102.79	124.212	-0.744964	0.110484	0.393638	-0.795984	0.0874243	0.352234	-0.530013	0.256267	0.525084
ENSG00000107798	lipase A, lysosomal acid, cholesterol esterase [Source:HGNC Symbol;Acc:HGNC:6617]	LIPA	P38571	69.7984	57.713	62.704	65.6932	-0.274518	0.64124	0.880646	-0.156619	0.792354	0.961484	-0.0936666	0.878436	0.965466
ENSG00000114573	ATPase, H+ transporting, lysosomal 70kDa, V1 subunit A [Source:HGNC Symbol;Acc:HGNC:851]	ATP6V1A	P38606	159.012	344.178	494.823	924.723	1.11349	0.132217	0.431091	1.63628	0.0289617	0.188	2.5393	0.001014	0.0140965
ENSG00000113013	heat shock 70kDa protein 9 (mortalin) [Source:HGNC Symbol;Acc:HGNC:5244]	HSPA9	P38646	384.55	276.888	328.421	374.569	-0.473659	0.319914	0.656491	-0.2278	0.632241	0.886983	-0.0390378	0.935661	0.992358
ENSG00000141543	eukaryotic translation initiation factor 4A3 [Source:HGNC Symbol;Acc:HGNC:18683]	EIF4A3	P38919	72.5383	67.3589	70.0852	70.9788	-0.107505	0.811609	0.961626	-0.0532627	0.909811	1	-0.0395962	0.937817	0.993314
ENSG00000105372	ribosomal protein S19 [Source:HGNC Symbol;Acc:HGNC:10402]	RPS19	P39019	444.458	812.317	637.968	670.862	0.869929	0.077068	0.322976	0.521185	0.287284	0.645618	0.593443	0.225897	0.490117
ENSG00000100316	ribosomal protein L3 [Source:HGNC Symbol;Acc:HGNC:10332]	RPL3	P39023	454.093	301.91	408.738	402.168	-0.588887	0.285828	0.627037	-0.150241	0.783613	0.957682	-0.17436	0.750675	0.898559
ENSG00000182871	collagen, type XVIII, alpha 1 [Source:HGNC Symbol;Acc:HGNC:2195]	COL18A1	P39060	22.5421	41.0187	22.8304	21.0492	0.862247	0.327724	0.663605	0.0369033	0.977629	1	-0.0833232	0.918034	0.985178
ENSG00000244038	dolichyl-diphosphooligosaccharide--protein glycosyltransferase subunit (non-catalytic) [Source:HGNC Symbol;Acc:HGNC:2728]	DDOST	P39656	248	305.847	307.023	318.79	0.302056	0.511026	0.809126	0.307918	0.503137	0.812678	0.361256	0.431696	0.689955
ENSG00000168496	flap structure-specific endonuclease 1 [Source:HGNC Symbol;Acc:HGNC:3650]	FEN1	P39748	69.1602	10.163	11.3989	13.3265	-2.76031	1.9374e-07	2.12729e-05	-2.55614	9.1368e-07	6.98051e-05	-2.36809	5.33809e-06	0.000233918
ENSG00000042493	capping protein (actin filament), gelsolin-like [Source:HGNC Symbol;Acc:HGNC:1474]	CAPG	P40121	35.602	10.4391	11.6714	18.3074	-1.79855	0.00292743	0.0382459	-1.66618	0.0065093	0.0673228	-1.01215	0.0931012	0.295409
ENSG00000084652	taxilin alpha [Source:HGNC Symbol;Acc:HGNC:30685]	TXLNA	P40222	98.899	115.662	99.7943	117.553	0.227287	0.680082	0.90096	0.0221095	0.975517	1	0.251137	0.648589	0.841589
ENSG00000146731	chaperonin containing TCP1, subunit 6A (zeta 1) [Source:HGNC Symbol;Acc:HGNC:1620]	CCT6A	P40227	308.946	224.398	223.384	249.797	-0.461575	0.305286	0.644223	-0.467926	0.298851	0.655934	-0.308329	0.49421	0.738634
ENSG00000166741	nicotinamide N-methyltransferase [Source:HGNC Symbol;Acc:HGNC:7861]	NNMT	P40261	156.166	114.727	64.6387	71.736	-0.446103	0.45832	0.769795	-1.27541	0.0366907	0.216207	-1.12041	0.0645194	0.237949
ENSG00000142541	ribosomal protein L13a [Source:HGNC Symbol;Acc:HGNC:10304]	RPL13A	P40429	342.401	787.383	615.576	620.542	1.20137	0.0300887	0.186431	0.846586	0.123948	0.426894	0.857689	0.119061	0.343085
ENSG00000120805	ADP-ribosylation factor-like 1 [Source:HGNC Symbol;Acc:HGNC:692]	ARL1	P40616	121.405	169.983	234.436	315.623	0.484483	0.470956	0.779544	0.945346	0.161871	0.490994	1.37606	0.0437319	0.185465
ENSG00000014641	malate dehydrogenase 1, NAD (soluble) [Source:HGNC Symbol;Acc:HGNC:6970]	MDH1	P40925	121.224	142.733	182.544	219.648	0.236525	0.586594	0.850676	0.590411	0.174728	0.5085	0.85745	0.0493587	0.200123
ENSG00000146701	malate dehydrogenase 2, NAD (mitochondrial) [Source:HGNC Symbol;Acc:HGNC:6971]	MDH2	P40926	109.962	78.7411	86.5621	84.7353	-0.479512	0.491882	0.796036	-0.336843	0.624596	0.882905	-0.372302	0.592345	0.805685
ENSG00000084754	hydroxyacyl-CoA dehydrogenase/3-ketoacyl-CoA thiolase/enoyl-CoA hydratase (trifunctional protein), alpha subunit [Source:HGNC Symbol;Acc:HGNC:4801]	HADHA	P40939	154.017	136.276	151.197	164.454	-0.176372	0.684234	0.902923	-0.024415	0.953637	1	0.0935597	0.828093	0.939154
ENSG00000130741	eukaryotic translation initiation factor 2, subunit 3 gamma, 52kDa [Source:HGNC Symbol;Acc:HGNC:3267]	EIF2S3	P41091	145.095	243.324	163.944	198.476	0.7446	0.234055	0.571779	0.171885	0.780457	0.957093	0.448159	0.471335	0.721894
ENSG00000114251	wingless-type MMTV integration site family, member 5A [Source:HGNC Symbol;Acc:HGNC:12784]	WNT5A	P41221	738.25	1469.55	1892.67	2325.25	0.993135	0.146437	0.454787	1.35806	0.048819	0.257898	1.65512	0.0172197	0.100061
ENSG00000106245	BUD31 homolog [Source:HGNC Symbol;Acc:HGNC:29629]	BUD31	P41223	36.786	36.3856	34.8987	42.7793	-0.01713	0.975626	1	-0.0722688	0.880475	0.994642	0.200757	0.665711	0.851145
ENSG00000106105	glycyl-tRNA synthetase [Source:HGNC Symbol;Acc:HGNC:4162]	GARS	P41250	536.165	251.191	263.061	260.229	-1.09311	0.0209362	0.149175	-1.02594	0.0299875	0.192466	-1.04423	0.0274691	0.136824
ENSG00000196305	isoleucyl-tRNA synthetase [Source:HGNC Symbol;Acc:HGNC:5330]	IARS	P41252	629.338	405.744	487.986	519.771	-0.633435	0.215254	0.550895	-0.367973	0.471126	0.791456	-0.27704	0.587387	0.803087
ENSG00000167969	enoyl-CoA delta isomerase 1 [Source:HGNC Symbol;Acc:HGNC:2703]	ECI1	P42126	16.9312	15.6995	15.2373	16.739	-0.107393	0.838131	0.976447	-0.148318	0.774557	0.954753	-0.0462823	0.957247	1
ENSG00000120802	thymopoietin [Source:HGNC Symbol;Acc:HGNC:11875]	TMPO	P42167	181.402	80.6395	53.1241	72.0366	-1.17313	0.0583546	0.27582	-1.78237	0.00482513	0.054316	-1.34184	0.0315836	0.15037
ENSG00000115415	signal transducer and activator of transcription 1, 91kDa [Source:HGNC Symbol;Acc:HGNC:11362]	STAT1	P42224	300.15	235.813	178.409	214.57	-0.347766	0.46567	0.775396	-0.751611	0.117188	0.415168	-0.485164	0.310121	0.582206
ENSG00000039123	superkiller viralicidic activity 2-like 2 (S, cerevisiae) [Source:HGNC Symbol;Acc:HGNC:18734]	SKIV2L2	P42285	102.599	91.4856	98.0348	101.183	-0.166844	0.730241	0.923416	-0.072995	0.88615	0.996507	-0.0254576	0.962937	1
ENSG00000196139	aldo-keto reductase family 1, member C3 [Source:HGNC Symbol;Acc:HGNC:386]	AKR1C3	P42330	0.882875	72.2396	29.2772	32.9855	6.35721	3.80946e-07	3.65792e-05	5.03708	2.15671e-05	0.000911001	5.21608	1.24842e-05	0.000471767
ENSG00000138095	leucine-rich pentatricopeptide repeat containing [Source:HGNC Symbol;Acc:HGNC:15714]	LRPPRC	P42704	193.034	176.831	168.029	162.614	-0.127283	0.811047	0.961348	-0.20359	0.703857	0.922447	-0.249648	0.639563	0.836178
ENSG00000167315	acetyl-CoA acyltransferase 2 [Source:HGNC Symbol;Acc:HGNC:83]	ACAA2	P42765	51.2271	33.4551	33.0551	37.6883	-0.617524	0.16175	0.48166	-0.623317	0.154334	0.4789	-0.444691	0.312587	0.584961
ENSG00000137509	prolylcarboxypeptidase (angiotensinase C) [Source:HGNC Symbol;Acc:HGNC:9344]	PRCP	P42785	55.1734	116.183	134.458	187.122	1.07559	0.0156106	0.122954	1.28687	0.00398733	0.0473065	1.76078	9.7167e-05	0.00247811
ENSG00000115902	solute carrier family 1 (glutamate/neutral amino acid transporter), member 4 [Source:HGNC Symbol;Acc:HGNC:10942]	SLC1A4	P43007	148.453	43.1136	50.9875	51.2418	-1.78213	0.00468943	0.0539285	-1.54643	0.0138547	0.115546	-1.5413	0.0141727	0.088001
ENSG00000007168	platelet-activating factor acetylhydrolase 1b, regulatory subunit 1 (45kDa) [Source:HGNC Symbol;Acc:HGNC:8574]	PAFAH1B1	P43034	253.886	163.131	191.753	211.998	-0.638902	0.211971	0.547356	-0.408431	0.426024	0.761588	-0.263338	0.607919	0.815119
ENSG00000015479	matrin 3 [Source:HGNC Symbol;Acc:HGNC:6912]	MATR3	P43243	9.10731	20.6322	15.6526	19.9634	1.17149	0.238511	0.577118	0.732015	0.452884	0.780816	1.10593	0.263845	0.532905
ENSG00000280987	matrin 3 [Source:HGNC Symbol;Acc:HGNC:6912]	MATR3	P43243	0.558556	1.56391	0.843791	0.203196	1.33156	0.165143	0.486782	0.135363	0.754309	0.945853	-1.01016	0.226376	0.490672
ENSG00000095002	mutS homolog 2 [Source:HGNC Symbol;Acc:HGNC:7325]	MSH2	P43246	53.3602	20.0318	17.2297	16.0833	-1.42154	0.0083296	0.0800699	-1.66492	0.00252855	0.0343367	-1.71696	0.00143863	0.0180568
ENSG00000115159	glycerol-3-phosphate dehydrogenase 2 (mitochondrial) [Source:HGNC Symbol;Acc:HGNC:4456]	GPD2	P43304	75.5101	55.9296	51.4198	65.9587	-0.437586	0.527986	0.816389	-0.56573	0.41867	0.755311	-0.204935	0.771926	0.910538
ENSG00000013275	proteasome (prosome, macropain) 26S subunit, ATPase, 4 [Source:HGNC Symbol;Acc:HGNC:9551]	PSMC4	P43686	98.5333	103.726	129.281	136.874	0.0749018	0.869514	0.988939	0.3888	0.388727	0.732026	0.468121	0.29854	0.569468
ENSG00000168938	peptidylprolyl isomerase C (cyclophilin C) [Source:HGNC Symbol;Acc:HGNC:9256]	PPIC	P45877	38.2482	24.4817	29.0418	38.1108	-0.650416	0.252719	0.592814	-0.416887	0.472228	0.792034	-0.0191837	0.984457	1
ENSG00000165637	voltage-dependent anion channel 2 [Source:HGNC Symbol;Acc:HGNC:12672]	VDAC2	P45880	59.8337	40.781	35.7233	45.524	-0.559697	0.277607	0.619915	-0.757019	0.145524	0.464858	-0.412745	0.431167	0.689681
ENSG00000111667	ubiquitin specific peptidase 5 (isopeptidase T) [Source:HGNC Symbol;Acc:HGNC:12628]	USP5	P45974	97.8539	44.7768	56.9366	60.3166	-1.12196	0.0412381	0.226519	-0.769149	0.156638	0.482038	-0.695303	0.203128	0.460207
ENSG00000100401	Ran GTPase activating protein 1 [Source:HGNC Symbol;Acc:HGNC:9854]	RANGAP1	P46060	98.4482	57.3223	54.3726	56.932	-0.776697	0.142071	0.448198	-0.841379	0.109268	0.398121	-0.785956	0.137401	0.36981
ENSG00000004700	RecQ helicase-like [Source:HGNC Symbol;Acc:HGNC:9948]	RECQL	P46063	140.808	128.29	138.529	140.71	-0.135162	0.804434	0.958362	-0.0303034	0.96088	1	-0.00637908	0.994934	1
ENSG00000204463	BCL2-associated athanogene 6 [Source:HGNC Symbol;Acc:HGNC:13919]	BAG6	P46379	69.8075	76.2853	76.3391	69.3707	0.127413	0.821254	0.966841	0.1269	0.820727	0.973622	-0.0144415	0.984429	1
ENSG00000073969	N-ethylmaleimide-sensitive factor [Source:HGNC Symbol;Acc:HGNC:8016]	NSF	P46459	47.4151	33.0688	45.9865	56.8728	-0.517862	0.239914	0.578056	-0.0383982	0.927376	1	0.259929	0.55157	0.777857
ENSG00000034152	mitogen-activated protein kinase kinase 3 [Source:HGNC Symbol;Acc:HGNC:6843]	MAP2K3	P46734	36.3385	16.4907	14.9249	15.8639	-1.14728	0.16551	0.486887	-1.33244	0.117018	0.414815	-1.23673	0.143178	0.378279
ENSG00000166441	ribosomal protein L27a [Source:HGNC Symbol;Acc:HGNC:10329]	RPL27A	P46776	241.481	347.349	281.464	305.704	0.523892	0.328567	0.664188	0.220236	0.680376	0.911764	0.338631	0.526512	0.762853
ENSG00000122406	ribosomal protein L5 [Source:HGNC Symbol;Acc:HGNC:10360]	RPL5	P46777	538.48	718.397	516.798	532.317	0.415725	0.464188	0.774636	-0.0596132	0.916688	1	-0.0170772	0.976449	1
ENSG00000108107	ribosomal protein L28 [Source:HGNC Symbol;Acc:HGNC:10330]	RPL28	P46779	170.122	263.42	389.605	296.336	0.630479	0.26851	0.60865	1.19642	0.0376087	0.218973	0.800028	0.161178	0.405762
ENSG00000170889	ribosomal protein S9 [Source:HGNC Symbol;Acc:HGNC:10442]	RPS9	P46781	282.472	328.381	283.736	284.186	0.217149	0.702953	0.911433	0.00777635	0.990113	1	0.00877367	0.987811	1
ENSG00000083845	ribosomal protein S5 [Source:HGNC Symbol;Acc:HGNC:10426]	RPS5	P46782	427.549	644.98	569.896	482.135	0.592986	0.294243	0.634932	0.413149	0.463653	0.786783	0.172144	0.759415	0.904216
ENSG00000124614	ribosomal protein S10 [Source:HGNC Symbol;Acc:HGNC:10383]	RPS10	P46783	3.44344	3.86317	3.27307	4.8605	0.147852	0.799172	0.956263	-0.223142	0.816936	0.972633	0.342175	0.488022	0.734537
ENSG00000131711	microtubule-associated protein 1B [Source:HGNC Symbol;Acc:HGNC:6836]	MAP1B	P46821	1282.97	397.779	467.499	451.11	-1.68982	0.0716306	0.310092	-1.45796	0.11799	0.41664	-1.50908	0.10603	0.320241
ENSG00000113552	glucosamine-6-phosphate deaminase 1 [Source:HGNC Symbol;Acc:HGNC:4417]	GNPDA1	P46926	23.8047	22.9594	13.7591	17.3684	-0.0585832	0.912976	1	-0.756372	0.116922	0.414642	-0.471831	0.34915	0.620847
ENSG00000140575	IQ motif containing GTPase activating protein 1 [Source:HGNC Symbol;Acc:HGNC:6110]	IQGAP1	P46940	592.048	260.707	349.34	376.971	-1.18344	0.0129797	0.108454	-0.762299	0.107185	0.393204	-0.65224	0.167277	0.414876
ENSG00000134910	STT3A, subunit of the oligosaccharyltransferase complex (catalytic) [Source:HGNC Symbol;Acc:HGNC:6172]	STT3A	P46977	278.734	172.695	227.415	298.507	-0.69056	0.145264	0.453227	-0.294179	0.53416	0.830217	0.096592	0.836075	0.943336
ENSG00000116711	phospholipase A2, group IVA (cytosolic, calcium-dependent) [Source:HGNC Symbol;Acc:HGNC:9035]	PLA2G4A	P47712	102.334	653.199	732.015	780.997	2.6739	3.831e-05	0.00142676	2.83801	1.41962e-05	0.000642927	2.93181	7.92762e-06	0.000327775
ENSG00000198898	capping protein (actin filament) muscle Z-line, alpha 2 [Source:HGNC Symbol;Acc:HGNC:1490]	CAPZA2	P47755	271.36	397.508	422.7	463.365	0.550159	0.517957	0.8138	0.637309	0.454025	0.781217	0.770634	0.366363	0.637197
ENSG00000077549	capping protein (actin filament) muscle Z-line, beta [Source:HGNC Symbol;Acc:HGNC:1491]	CAPZB	P47756	165.689	136.178	217.846	226.425	-0.284211	0.59541	0.854923	0.395076	0.459137	0.78413	0.448633	0.399759	0.664764
ENSG00000184254	aldehyde dehydrogenase 1 family, member A3 [Source:HGNC Symbol;Acc:HGNC:409]	ALDH1A3	P47895	73.3651	7.78623	4.67431	2.39811	-3.25511	0.00239283	0.032952	-4.12936	0.000330943	0.00749232	-5.12198	2.08387e-05	0.000713795
ENSG00000172053	glutaminyl-tRNA synthetase [Source:HGNC Symbol;Acc:HGNC:9751]	QARS	P47897	108.099	125.17	111.71	97.0049	0.21239	0.656156	0.889043	0.0539606	0.91556	1	-0.15155	0.746755	0.897175
ENSG00000241837	ATP synthase, H+ transporting, mitochondrial F1 complex, O subunit [Source:HGNC Symbol;Acc:HGNC:850]	ATP5O	P48047	25.983	31.8643	40.8944	50.115	0.287923	0.560396	0.836428	0.637711	0.196981	0.538732	0.929514	0.0612154	0.229845
ENSG00000169756	LIM and senescent cell antigen-like domains 1 [Source:HGNC Symbol;Acc:HGNC:6616]	LIMS1	P48059	142.938	56.9834	47.5658	51.841	-1.3306	0.0285919	0.180078	-1.59704	0.00936945	0.087808	-1.47525	0.0160666	0.0957948
ENSG00000139278	GLI pathogenesis-related 1 [Source:HGNC Symbol;Acc:HGNC:17001]	GLIPR1	P48060	474.394	273.951	267.582	342.481	-0.792341	0.197373	0.528775	-0.826071	0.179235	0.51606	-0.470084	0.442562	0.697844
ENSG00000085377	prolyl endopeptidase [Source:HGNC Symbol;Acc:HGNC:9358]	PREP	P48147	42.1012	51.2792	58.2829	64.1689	0.281287	0.571698	0.842167	0.463447	0.351427	0.703094	0.59968	0.227801	0.492727
ENSG00000065833	malic enzyme 1, NADP(+)-dependent, cytosolic [Source:HGNC Symbol;Acc:HGNC:6983]	ME1	P48163	44.3737	48.2969	70.7506	84.1343	0.12013	0.857753	0.984931	0.662623	0.322814	0.677286	0.915431	0.174369	0.423908
ENSG00000095139	archain 1 [Source:HGNC Symbol;Acc:HGNC:649]	ARCN1	P48444	276.618	281.593	295.107	373.311	0.0257512	0.95674	1	0.0932161	0.843576	0.982587	0.43096	0.361779	0.63306
ENSG00000160285	lanosterol synthase (2,3-oxidosqualene-lanosterol cyclase) [Source:HGNC Symbol;Acc:HGNC:6708]	LSS	P48449	44.1836	23.1524	22.9976	23.4366	-0.931057	0.0778836	0.32509	-0.902786	0.0785087	0.331861	-0.893079	0.0851787	0.279789
[truncated: 12,081 more rows]

## Sheet: Table S3
Ensembl ID (Cluster 1)	Ensembl ID (Cluster 2)	Biological process	Count	%	p-value	Benjamini-Hochberg	FDR corrected p-value (q)
[truncated: 857 more rows]
