# Supplementary material for: Functional omics analyses reveal only minor effects of microRNAs on human somatic stem cell differentiation
Source: Sci Rep. 2020 Feb 24;10:3284. doi: 10.1038/s41598-020-60065-8 (PMC7040006; doi:10.1038/s41598-020-60065-8)
Supplement: Supplementary file 3 — Supplementary Table S4-S5-S6. [file 41598_2020_60065_MOESM3_ESM.xlsx]

## Sheet: Table S4
						LFQ native USSC (biological replicates 1-6)						LFQ 3d XXL USSC (biological replicates 1-6)						LFQ 7d XXL USSC (biological replicates 1-5)
Accession	Description	Gene name	# peptides	# unique peptides	Confidence score	native USSC (USSC 4/101)	native USSC (USSC 5/73)	native USSC (USSC 8/77)	native USSC (USSC 5/03)	native USSC (USSC 7/18)	native USSC (USSC 4/146)	3d XXL (USSC 4/101)	3d XXL (USSC 5/73)	3d XXL (USSC 8/77)	3d XXL (USSC 5/03)	3d XXL (USSC 7/18)	3d XXL (USSC 4/146)	7d XXL (USSC 4/101)	7d XXL (USSC 8/77)	7d XXL (USSC 5/03)	7d XXL (USSC 7/18)	7d XXL (USSC 4/146)
Q9P0J1	[Pyruvate dehydrogenase [acetyl-transferring]]-phosphatase 1, mitochondrial OS=Homo sapiens GN=PDP1 PE=1 SV=3 - [PDP1_HUMAN]	PDP1	2	2	109.11	46797.7	72291.2	33457.7	46365.3	29962.5	30895.4	71153.9	95746	62680.8	45053.2	57647.7	62502.5	117191	128351	98090.8	38101.2	135550
Q04446	1,4-alpha-glucan-branching enzyme OS=Homo sapiens GN=GBE1 PE=1 SV=3 - [GLGB_HUMAN]	GBE1	2	2	80.88	1.12393e+06	637597	643510	1.01411e+06	899581	1.16169e+06	1.33811e+06	1.13394e+06	649215	772803	734459	857472	1.51814e+06	1.10792e+06	1.98784e+06	741504	1.16639e+06
P61604	10 kDa heat shock protein, mitochondrial OS=Homo sapiens GN=HSPE1 PE=1 SV=2 - [CH10_HUMAN]	HSPE1	2	2	73.39	6.02422e+06	7.36567e+06	7.77041e+06	8.17327e+06	8.10577e+06	6.35534e+06	1.08121e+07	1.4155e+07	1.1376e+07	9.83496e+06	1.01601e+07	1.07083e+07	2.1174e+07	1.51082e+07	1.0339e+07	9.878e+06	1.52111e+07
Q15029	116 kDa U5 small nuclear ribonucleoprotein component OS=Homo sapiens GN=EFTUD2 PE=1 SV=1 - [U5S1_HUMAN]	EFTUD2	6	6	320.82	4.48145e+06	4.6022e+06	5.08693e+06	4.10906e+06	5.29188e+06	5.13486e+06	3.47479e+06	3.23453e+06	3.97318e+06	3.52796e+06	3.22769e+06	3.46333e+06	3.33715e+06	3.66846e+06	3.30221e+06	3.28645e+06	3.7699e+06
P31946	14-3-3 protein beta/alpha OS=Homo sapiens GN=YWHAB PE=1 SV=3 - [1433B_HUMAN]	YWHAB	13	7	436.26	5.5785e+06	6.25911e+06	8.91343e+06	1.02688e+07	8.3312e+06	4.77424e+06	7.53761e+06	8.52947e+06	7.23776e+06	7.73908e+06	9.54674e+06	7.05909e+06	9.10741e+06	4.25544e+06	3.79733e+06	1.09964e+07	7.08974e+06
P62258	14-3-3 protein epsilon OS=Homo sapiens GN=YWHAE PE=1 SV=1 - [1433E_HUMAN]	YWHAE	13	7	454.69	3.2138e+06	2.01333e+06	1.65648e+06	2.01359e+06	3.04797e+06	1.77782e+06	3.45163e+06	2.81644e+06	2.33768e+06	2.77603e+06	3.0468e+06	2.00673e+06	3.13873e+06	2.68278e+06	2.59939e+06	4.14005e+06	2.11861e+06
Q04917	14-3-3 protein eta OS=Homo sapiens GN=YWHAH PE=1 SV=4 - [1433F_HUMAN]	YWHAH	9	3	313.56	7.11127e+06	8.00897e+06	6.88596e+06	5.82249e+06	8.08329e+06	7.5447e+06	5.69666e+06	5.37497e+06	5.89961e+06	4.52187e+06	4.61705e+06	4.82765e+06	3.76377e+06	2.86447e+06	3.1826e+06	3.06864e+06	3.40931e+06
P61981	14-3-3 protein gamma OS=Homo sapiens GN=YWHAG PE=1 SV=2 - [1433G_HUMAN]	YWHAG	10	4	318.75	9.88982e+06	1.09938e+07	9.79154e+06	1.1418e+07	1.43838e+07	1.35364e+07	1.52662e+07	1.73158e+07	1.47353e+07	1.46276e+07	1.3632e+07	1.58226e+07	2.10833e+07	1.5973e+07	1.74086e+07	1.76717e+07	1.50249e+07
P27348	14-3-3 protein theta OS=Homo sapiens GN=YWHAQ PE=1 SV=1 - [1433T_HUMAN]	YWHAQ	17	10	773.88	1.06647e+07	9.86274e+06	1.12856e+07	8.25765e+06	1.20897e+07	9.71588e+06	1.60437e+07	1.77101e+07	1.26064e+07	1.12026e+07	1.27664e+07	1.14398e+07	1.71211e+07	1.2649e+07	1.32658e+07	1.39357e+07	1.08128e+07
P63104	14-3-3 protein zeta/delta OS=Homo sapiens GN=YWHAZ PE=1 SV=1 - [1433Z_HUMAN]	YWHAZ	12	6	541.93	5.0684e+06	4.05482e+06	8.11441e+06	7.43507e+06	9.614e+06	7.6178e+06	5.70385e+06	6.70728e+06	8.08813e+06	4.50764e+06	6.32946e+06	7.77154e+06	1.08134e+07	6.25376e+06	7.62811e+06	6.33858e+06	4.06434e+06
Q9C0C2	182 kDa tankyrase-1-binding protein OS=Homo sapiens GN=TNKS1BP1 PE=1 SV=4 - [TB182_HUMAN]	TNKS1BP1	3	3	224.22	771530	1.11086e+06	980016	1.08244e+06	1.06892e+06	986777	542836	405153	725725	784565	786193	554975	288251	294189	601697	862573	376984
Q99943	1-acyl-sn-glycerol-3-phosphate acyltransferase alpha OS=Homo sapiens GN=AGPAT1 PE=1 SV=2 - [PLCA_HUMAN]	AGPAT1	2	2	78.06	629359	565399	461314	538786	504103	692825	673402	560572	658365	679774	747589	730183	721147	638829	631829	938165	884232
Q9NQ66	1-phosphatidylinositol 4,5-bisphosphate phosphodiesterase beta-1 OS=Homo sapiens GN=PLCB1 PE=1 SV=1 - [PLCB1_HUMAN]	PLCB1	4	4	141.84	493789	814638	682432	788398	366585	704330	1.67911e+06	2.07928e+06	716444	1.23561e+06	1.25376e+06	1.24932e+06	1.74111e+06	756214	1.6435e+06	1.69515e+06	1.19439e+06
Q4KWH8	1-phosphatidylinositol 4,5-bisphosphate phosphodiesterase eta-1 OS=Homo sapiens GN=PLCH1 PE=1 SV=1 - [PLCH1_HUMAN]	PLCH1	2	2	78.2	3.00782e+06	3.74881e+06	3.8357e+06	3.79361e+06	4.48811e+06	4.78539e+06	3.96827e+06	4.68857e+06	5.19659e+06	3.85854e+06	4.56347e+06	3.02466e+06	4.9458e+06	2.59082e+06	2.46692e+06	6.35878e+06	4.72916e+06
Q16698	2,4-dienoyl-CoA reductase, mitochondrial OS=Homo sapiens GN=DECR1 PE=1 SV=1 - [DECR_HUMAN]	DECR1	6	6	379.2	1.3518e+07	1.07447e+07	1.05068e+07	1.07351e+07	9.46495e+06	1.3703e+07	2.45791e+07	2.41465e+07	1.79912e+07	1.45712e+07	1.23634e+07	2.06199e+07	3.38991e+07	2.20633e+07	2.08494e+07	1.50267e+07	2.60492e+07
Q6L8Q7	2',5'-phosphodiesterase 12 OS=Homo sapiens GN=PDE12 PE=1 SV=2 - [PDE12_HUMAN]	PDE12	4	4	146.62	507560	487681	392346	456347	615188	371325	536098	579521	441707	298175	341287	633773	860251	638746	568000	470991	850106
P62333	26S protease regulatory subunit 10B OS=Homo sapiens GN=PSMC6 PE=1 SV=1 - [PRS10_HUMAN]	PSMC6	9	9	466.6	1.43531e+07	1.33022e+07	1.29561e+07	1.22305e+07	1.33652e+07	1.55878e+07	1.6689e+07	1.64545e+07	1.60255e+07	1.45452e+07	1.38694e+07	1.3655e+07	1.67567e+07	1.64756e+07	1.86787e+07	1.45445e+07	1.24228e+07
P62191	26S protease regulatory subunit 4 OS=Homo sapiens GN=PSMC1 PE=1 SV=1 - [PRS4_HUMAN]	PSMC1	10	8	488.82	6.56714e+06	6.90647e+06	5.75485e+06	6.32742e+06	7.42805e+06	6.48243e+06	6.5964e+06	5.40434e+06	7.25265e+06	6.70832e+06	7.01703e+06	5.53321e+06	7.01667e+06	6.5165e+06	7.08099e+06	8.21959e+06	7.36686e+06
P17980	26S protease regulatory subunit 6A OS=Homo sapiens GN=PSMC3 PE=1 SV=3 - [PRS6A_HUMAN]	PSMC3	4	4	191.59	4.27821e+06	4.07678e+06	3.55103e+06	3.91322e+06	5.06892e+06	3.95632e+06	4.71722e+06	4.50027e+06	4.19422e+06	4.54564e+06	4.52825e+06	3.57384e+06	5.28018e+06	3.69409e+06	4.93229e+06	5.19455e+06	4.71303e+06
P43686	26S protease regulatory subunit 6B OS=Homo sapiens GN=PSMC4 PE=1 SV=2 - [PRS6B_HUMAN]	PSMC4	9	9	439.68	7.65865e+06	5.95256e+06	6.66718e+06	6.72801e+06	7.62012e+06	8.57403e+06	8.11332e+06	9.49896e+06	8.72946e+06	8.51136e+06	7.66716e+06	7.44877e+06	1.11344e+07	1.03925e+07	1.12379e+07	9.32494e+06	8.91887e+06
P35998	26S protease regulatory subunit 7 OS=Homo sapiens GN=PSMC2 PE=1 SV=3 - [PRS7_HUMAN]	PSMC2	10	9	521.94	1.36685e+07	1.50318e+07	1.43902e+07	1.4122e+07	1.64027e+07	1.59379e+07	1.59012e+07	1.58857e+07	1.64875e+07	1.59639e+07	1.58345e+07	1.40202e+07	1.87745e+07	1.71718e+07	1.62611e+07	1.82694e+07	1.71216e+07
P62195	26S protease regulatory subunit 8 OS=Homo sapiens GN=PSMC5 PE=1 SV=1 - [PRS8_HUMAN]	PSMC5	8	6	277.38	4.6396e+06	4.27118e+06	3.56913e+06	3.56235e+06	4.51208e+06	5.04816e+06	5.36942e+06	5.00192e+06	4.82138e+06	4.98069e+06	4.40791e+06	4.55365e+06	6.68247e+06	4.53106e+06	4.10807e+06	5.68892e+06	5.53924e+06
Q99460	26S proteasome non-ATPase regulatory subunit 1 OS=Homo sapiens GN=PSMD1 PE=1 SV=2 - [PSMD1_HUMAN]	PSMD1	7	7	514.27	9.75929e+06	8.83676e+06	8.29546e+06	7.88046e+06	1.10698e+07	1.00985e+07	1.04513e+07	9.92383e+06	1.05765e+07	1.06253e+07	1.00755e+07	8.70848e+06	1.06687e+07	1.10627e+07	1.17518e+07	1.12956e+07	1.07448e+07
O00231	26S proteasome non-ATPase regulatory subunit 11 OS=Homo sapiens GN=PSMD11 PE=1 SV=3 - [PSD11_HUMAN]	PSMD11	5	5	147.58	7.27619e+06	7.01484e+06	6.43848e+06	5.67555e+06	7.94622e+06	8.97198e+06	8.25058e+06	8.0628e+06	9.52227e+06	7.3314e+06	7.60976e+06	6.03827e+06	9.44922e+06	8.4587e+06	9.69443e+06	8.16987e+06	7.2881e+06
O00232	26S proteasome non-ATPase regulatory subunit 12 OS=Homo sapiens GN=PSMD12 PE=1 SV=3 - [PSD12_HUMAN]	PSMD12	4	4	265.27	4.27927e+06	4.47915e+06	4.37169e+06	4.31057e+06	4.4599e+06	4.50454e+06	4.92439e+06	5.05278e+06	4.56291e+06	4.65078e+06	4.68463e+06	4.02134e+06	5.95109e+06	3.91298e+06	4.78087e+06	5.06315e+06	4.39527e+06
Q9UNM6	26S proteasome non-ATPase regulatory subunit 13 OS=Homo sapiens GN=PSMD13 PE=1 SV=2 - [PSD13_HUMAN]	PSMD13	9	9	376.83	1.21059e+07	1.34966e+07	1.47254e+07	1.37868e+07	1.41845e+07	1.39702e+07	1.31442e+07	1.41251e+07	1.61361e+07	1.44806e+07	1.5064e+07	1.28523e+07	1.51621e+07	1.3635e+07	1.27274e+07	1.55086e+07	1.33121e+07
Q13200	26S proteasome non-ATPase regulatory subunit 2 OS=Homo sapiens GN=PSMD2 PE=1 SV=3 - [PSMD2_HUMAN]	PSMD2	13	13	694.07	1.04232e+07	1.23651e+07	1.20152e+07	1.2586e+07	1.29359e+07	1.15253e+07	1.16412e+07	1.13242e+07	1.20117e+07	1.16056e+07	1.15572e+07	9.64772e+06	1.29121e+07	1.12507e+07	1.05551e+07	1.22932e+07	1.19333e+07
O43242	26S proteasome non-ATPase regulatory subunit 3 OS=Homo sapiens GN=PSMD3 PE=1 SV=2 - [PSMD3_HUMAN]	PSMD3	4	4	186.67	5.78872e+06	5.56852e+06	5.67449e+06	4.98355e+06	5.38414e+06	6.43437e+06	6.82435e+06	6.54961e+06	6.83588e+06	6.88863e+06	5.86156e+06	5.83006e+06	8.02953e+06	6.97348e+06	6.44813e+06	7.46766e+06	6.59726e+06
P55036	26S proteasome non-ATPase regulatory subunit 4 OS=Homo sapiens GN=PSMD4 PE=1 SV=1 - [PSMD4_HUMAN]	PSMD4	3	3	215.42	2.42598e+06	2.22149e+06	1.97371e+06	2.19205e+06	2.19475e+06	2.03889e+06	2.28074e+06	2.35566e+06	2.40585e+06	2.29924e+06	2.15229e+06	1.60664e+06	3.50239e+06	2.95994e+06	3.31466e+06	2.45153e+06	2.51253e+06
Q16401	26S proteasome non-ATPase regulatory subunit 5 OS=Homo sapiens GN=PSMD5 PE=1 SV=3 - [PSMD5_HUMAN]	PSMD5	8	8	309.52	4.44224e+06	4.34276e+06	3.91548e+06	4.03288e+06	4.53076e+06	4.69212e+06	6.18523e+06	6.39435e+06	6.17576e+06	6.8948e+06	5.60016e+06	4.73442e+06	4.81266e+06	5.05207e+06	6.37754e+06	4.66325e+06	3.9331e+06
Q15008	26S proteasome non-ATPase regulatory subunit 6 OS=Homo sapiens GN=PSMD6 PE=1 SV=1 - [PSMD6_HUMAN]	PSMD6	11	11	489.97	3.005e+07	2.4134e+07	2.05104e+07	2.09514e+07	3.22038e+07	2.53132e+07	4.53615e+07	3.74673e+07	3.42558e+07	3.14726e+07	3.49239e+07	2.69871e+07	4.58424e+07	2.52612e+07	2.59862e+07	4.00806e+07	3.20316e+07
P51665	26S proteasome non-ATPase regulatory subunit 7 OS=Homo sapiens GN=PSMD7 PE=1 SV=2 - [PSD7_HUMAN]	PSMD7	4	4	203.36	5.44058e+06	5.00108e+06	5.20578e+06	4.96462e+06	5.13113e+06	5.06475e+06	5.80789e+06	5.74247e+06	5.29609e+06	5.97052e+06	5.57958e+06	5.21758e+06	6.05489e+06	6.38991e+06	6.57679e+06	6.3535e+06	6.56005e+06
P48556	26S proteasome non-ATPase regulatory subunit 8 OS=Homo sapiens GN=PSMD8 PE=1 SV=2 - [PSMD8_HUMAN]	PSMD8	4	4	179.52	7.72305e+06	8.39805e+06	7.8425e+06	7.8063e+06	8.66602e+06	9.89782e+06	9.98076e+06	9.4661e+06	1.01566e+07	8.55526e+06	8.38641e+06	7.83055e+06	1.25107e+07	1.00739e+07	9.75198e+06	9.33762e+06	8.82128e+06
Q13442	28 kDa heat- and acid-stable phosphoprotein OS=Homo sapiens GN=PDAP1 PE=1 SV=1 - [HAP28_HUMAN]	PDAP1	2	2	143	1.02957e+06	1.00061e+06	1.03737e+06	919984	1.05864e+06	793585	1.08928e+06	725569	1.26741e+06	836640	902246	759273	688275	887805	820253	856562	717565
P82650	28S ribosomal protein S22, mitochondrial OS=Homo sapiens GN=MRPS22 PE=1 SV=1 - [RT22_HUMAN]	MRPS22	2	2	87.48	1.18849e+06	1.31914e+06	1.42102e+06	1.03111e+06	949302	986274	1.48114e+06	1.33321e+06	1.41095e+06	1.11768e+06	1.26671e+06	1.19232e+06	1.81943e+06	1.45402e+06	1.22495e+06	1.37326e+06	1.62483e+06
Q92552	28S ribosomal protein S27, mitochondrial OS=Homo sapiens GN=MRPS27 PE=1 SV=3 - [RT27_HUMAN]	MRPS27	2	2	81.27	755161	847925	715856	769011	569320	670842	1.00094e+06	783091	863279	672345	521557	1.10967e+06	1.28364e+06	1.19398e+06	816159	642625	1.3551e+06
Q9Y2Q9	28S ribosomal protein S28, mitochondrial OS=Homo sapiens GN=MRPS28 PE=1 SV=1 - [RT28_HUMAN]	MRPS28	2	2	83.94	1.16291e+06	1.08211e+06	1.73519e+06	1.23984e+06	1.16091e+06	1.63491e+06	1.2933e+06	1.5412e+06	1.26021e+06	1.45149e+06	1.09706e+06	2.53292e+06	3.16297e+06	2.1442e+06	1.67834e+06	1.00012e+06	2.31891e+06
P51398	28S ribosomal protein S29, mitochondrial OS=Homo sapiens GN=DAP3 PE=1 SV=1 - [RT29_HUMAN]	DAP3	5	5	177.74	1.31872e+06	1.13e+06	1.1253e+06	1.06357e+06	1.01924e+06	1.16251e+06	1.77859e+06	1.4953e+06	1.58358e+06	1.23952e+06	1.12738e+06	1.80746e+06	2.27189e+06	2.42477e+06	2.21284e+06	1.4693e+06	2.11031e+06
P82930	28S ribosomal protein S34, mitochondrial OS=Homo sapiens GN=MRPS34 PE=1 SV=2 - [RT34_HUMAN]	MRPS34	2	2	77.32	541764	729878	600650	659001	704461	489437	922346	597074	774026	615853	579103	606370	1.1899e+06	866454	497980	913751	1.1335e+06
Q9Y2R9	28S ribosomal protein S7, mitochondrial OS=Homo sapiens GN=MRPS7 PE=1 SV=2 - [RT07_HUMAN]	MRPS7	2	2	81.84	56798.2	67214.9	94682	89524.1	72161.3	47773.4	42449.9	68749.6	78667.8	40196.5	56791.3	8558.38	140811	66183.7	37222.5	78754.5	109086
O75600	2-amino-3-ketobutyrate coenzyme A ligase, mitochondrial OS=Homo sapiens GN=GCAT PE=1 SV=1 - [KBL_HUMAN]	GCAT	2	2	44.23	52471	69298.8	55944.6	67602.3	54151.2	66397.4	90701.3	32609.6	160500	25799.8	55646.6	218133	72604.4	251844	7709.08	59634.3	220235
Q02218	2-oxoglutarate dehydrogenase, mitochondrial OS=Homo sapiens GN=OGDH PE=1 SV=3 - [ODO1_HUMAN]	OGDH	9	9	616.86	5.35604e+06	5.02804e+06	3.51833e+06	3.75984e+06	3.89004e+06	4.27411e+06	7.3706e+06	7.74894e+06	4.91082e+06	4.92324e+06	4.36976e+06	7.36249e+06	1.30604e+07	7.41857e+06	5.78816e+06	6.24558e+06	1.01873e+07
Q9BYD6	39S ribosomal protein L1, mitochondrial OS=Homo sapiens GN=MRPL1 PE=1 SV=2 - [RM01_HUMAN]	MRPL1	3	3	120.49	936498	1.09781e+06	1.1472e+06	782360	938324	977423	1.06955e+06	1.03434e+06	1.18529e+06	864899	928357	1.06885e+06	2.08422e+06	1.04096e+06	1.24008e+06	1.06277e+06	1.52877e+06
Q9BZE1	39S ribosomal protein L37, mitochondrial OS=Homo sapiens GN=MRPL37 PE=1 SV=2 - [RM37_HUMAN]	MRPL37	2	2	143.97	440539	500234	493332	376210	432202	408802	831036	569223	642399	466526	459820	717990	894892	687954	506434	737724	1.11001e+06
Q9NYK5	39S ribosomal protein L39, mitochondrial OS=Homo sapiens GN=MRPL39 PE=1 SV=3 - [RM39_HUMAN]	MRPL39	2	2	118.38	1.24504e+06	1.27344e+06	1.04074e+06	1.1148e+06	1.18622e+06	1.09857e+06	1.34215e+06	1.25207e+06	1.14955e+06	1.13758e+06	1.19775e+06	1.5719e+06	1.7799e+06	1.3893e+06	1.25869e+06	1.39958e+06	1.90869e+06
Q9BRJ2	39S ribosomal protein L45, mitochondrial OS=Homo sapiens GN=MRPL45 PE=1 SV=2 - [RM45_HUMAN]	MRPL45	2	2	63.19	1.27074e+06	1.09543e+06	1.21136e+06	980781	1.0964e+06	1.15995e+06	1.30216e+06	1.18057e+06	1.20869e+06	1.03724e+06	1.06116e+06	1.38208e+06	1.63614e+06	1.50531e+06	1.19111e+06	1.32806e+06	1.983e+06
Q96GC5	39S ribosomal protein L48, mitochondrial OS=Homo sapiens GN=MRPL48 PE=1 SV=2 - [RM48_HUMAN]	MRPL48	2	2	39.13	366033	401554	309545	271358	355308	344472	547984	430542	364404	343579	334867	402023	785195	515030	433347	352800	579693
Q13405	39S ribosomal protein L49, mitochondrial OS=Homo sapiens GN=MRPL49 PE=1 SV=1 - [RM49_HUMAN]	MRPL49	2	2	114.88	287209	254440	311683	299694	371953	239641	327963	353742	338059	308498	334066	386707	638967	406763	316530	390970	524513
Q9BYD2	39S ribosomal protein L9, mitochondrial OS=Homo sapiens GN=MRPL9 PE=1 SV=2 - [RM09_HUMAN]	MRPL9	3	3	106.27	242770	199835	216059	209332	185395	174636	318611	198676	327170	192928	190506	204475	657734	438307	262994	269623	357481
Q99714	3-hydroxyacyl-CoA dehydrogenase type-2 OS=Homo sapiens GN=HSD17B10 PE=1 SV=3 - [HCD2_HUMAN]	HSD17B10	15	15	938.18	2.31014e+07	2.18768e+07	1.14606e+07	1.50345e+07	1.59551e+07	1.45384e+07	3.62571e+07	3.92488e+07	1.90407e+07	1.85435e+07	1.91987e+07	2.52105e+07	6.04192e+07	2.95703e+07	2.87226e+07	2.65273e+07	3.40922e+07
Q9BUT1	3-hydroxybutyrate dehydrogenase type 2 OS=Homo sapiens GN=BDH2 PE=1 SV=2 - [BDH2_HUMAN]	BDH2	2	2	112.08	124463	80415.9	208110	125456	167353	46795.5	417011	391882	190170	307299	327425	221793	400225	382023	382908	451769	249240
P31937	3-hydroxyisobutyrate dehydrogenase, mitochondrial OS=Homo sapiens GN=HIBADH PE=1 SV=2 - [3HIDH_HUMAN]	HIBADH	2	2	51.81	380444	262978	272006	311972	255570	451918	911284	1.22539e+06	787465	664430	609345	1.06633e+06	1.13958e+06	1.1557e+06	946765	650378	1.31896e+06
Q6NVY1	3-hydroxyisobutyryl-CoA hydrolase, mitochondrial OS=Homo sapiens GN=HIBCH PE=1 SV=2 - [HIBCH_HUMAN]	HIBCH	3	2	104.91	903905	740286	793596	728750	516446	796276	1.90448e+06	2.09908e+06	1.33925e+06	1.20171e+06	945095	1.49102e+06	3.01572e+06	1.68712e+06	1.36624e+06	1.26349e+06	2.09417e+06
P42765	3-ketoacyl-CoA thiolase, mitochondrial OS=Homo sapiens GN=ACAA2 PE=1 SV=2 - [THIM_HUMAN]	ACAA2	12	12	553.1	1.16208e+07	9.90166e+06	1.03313e+07	9.06261e+06	1.05853e+07	1.40835e+07	1.59105e+07	1.50125e+07	1.41903e+07	1.03734e+07	8.90817e+06	1.76341e+07	2.61786e+07	1.56824e+07	1.18017e+07	1.01832e+07	1.67525e+07
P09110	3-ketoacyl-CoA thiolase, peroxisomal OS=Homo sapiens GN=ACAA1 PE=1 SV=2 - [THIK_HUMAN]	ACAA1	3	3	182.32	1.03231e+06	857552	864144	1.08414e+06	1.15497e+06	1.18469e+06	1.68243e+06	1.67296e+06	1.2652e+06	1.79418e+06	1.14747e+06	2.68109e+06	2.15725e+06	2.30218e+06	2.31746e+06	1.49241e+06	3.07372e+06
P25325	3-mercaptopyruvate sulfurtransferase OS=Homo sapiens GN=MPST PE=1 SV=3 - [THTM_HUMAN]	MPST	4	4	238.89	795819	803604	974781	1.40259e+06	1.19601e+06	1.04141e+06	1.11207e+06	1.05082e+06	1.20838e+06	1.97629e+06	1.72972e+06	1.43671e+06	1.30932e+06	1.1052e+06	1.52747e+06	1.90168e+06	1.66556e+06
P46783	40S ribosomal protein S10 OS=Homo sapiens GN=RPS10 PE=1 SV=1 - [RS10_HUMAN]	RPS10	2	2	132.83	4.14914e+06	5.31923e+06	5.66126e+06	4.93009e+06	5.34116e+06	4.88044e+06	4.13785e+06	3.52468e+06	1.29588e+06	4.31967e+06	4.09593e+06	4.115e+06	4.51663e+06	3.84796e+06	3.90419e+06	3.85922e+06	3.07756e+06
P62280	40S ribosomal protein S11 OS=Homo sapiens GN=RPS11 PE=1 SV=3 - [RS11_HUMAN]	RPS11	3	3	66.15	7.30596e+06	8.53738e+06	7.83546e+06	7.58263e+06	7.34467e+06	8.04366e+06	5.98933e+06	4.3349e+06	7.63265e+06	6.32078e+06	5.74149e+06	4.48302e+06	6.1033e+06	7.57304e+06	6.2891e+06	6.27897e+06	4.67137e+06
P25398	40S ribosomal protein S12 OS=Homo sapiens GN=RPS12 PE=1 SV=3 - [RS12_HUMAN]	RPS12	6	6	235.37	2.43479e+07	2.75647e+07	2.6874e+07	2.818e+07	2.87825e+07	2.48211e+07	2.04948e+07	1.92782e+07	2.21931e+07	2.07965e+07	2.33239e+07	1.83393e+07	2.035e+07	1.85265e+07	1.82129e+07	2.06941e+07	1.79002e+07
P62277	40S ribosomal protein S13 OS=Homo sapiens GN=RPS13 PE=1 SV=2 - [RS13_HUMAN]	RPS13	5	5	245.02	1.53698e+07	1.97208e+07	1.60879e+07	1.82338e+07	2.12646e+07	1.83188e+07	1.26794e+07	8.96125e+06	1.64825e+07	1.53917e+07	1.50701e+07	1.05365e+07	1.26092e+07	1.39861e+07	1.35648e+07	1.59022e+07	1.09787e+07
P62263	40S ribosomal protein S14 OS=Homo sapiens GN=RPS14 PE=1 SV=3 - [RS14_HUMAN]	RPS14	2	2	106.95	1.76819e+06	1.68606e+06	1.89654e+06	2.41436e+06	2.34699e+06	1.52403e+06	1.98271e+06	1.52968e+06	1.77539e+06	2.70926e+06	2.5223e+06	1.36068e+06	1.12545e+06	1.258e+06	1.86137e+06	4.09324e+06	1.64013e+06
P62841	40S ribosomal protein S15 OS=Homo sapiens GN=RPS15 PE=1 SV=2 - [RS15_HUMAN]	RPS15	5	5	239.41	693030	252246	111280	252199	612268	140803	240497	164533	108610	217651	337437	261826	297375	372573	325492	621836	490849
P62244	40S ribosomal protein S15a OS=Homo sapiens GN=RPS15A PE=1 SV=2 - [RS15A_HUMAN]	RPS15A	5	4	227.05	1.26291e+07	1.61783e+07	1.24222e+07	8.27346e+06	1.9942e+07	1.63062e+07	1.42716e+07	1.18863e+07	1.1402e+07	1.25513e+07	9.90689e+06	9.50933e+06	1.20802e+07	9.9768e+06	1.24331e+07	1.3827e+07	1.07573e+07
P62249	40S ribosomal protein S16 OS=Homo sapiens GN=RPS16 PE=1 SV=2 - [RS16_HUMAN]	RPS16	5	5	175.81	1.60735e+07	2.15808e+07	2.03003e+07	1.89086e+07	2.14831e+07	2.08845e+07	1.60446e+07	1.35642e+07	2.41984e+07	1.44705e+07	1.67136e+07	1.55191e+07	1.89331e+07	1.74217e+07	1.86354e+07	1.67348e+07	1.3842e+07
P0CW22	40S ribosomal protein S17-like OS=Homo sapiens GN=RPS17L PE=2 SV=1 - [RS17L_HUMAN]	RPS17L	4	4	198.26	1.14124e+07	1.39838e+07	1.01576e+07	1.0902e+07	1.33058e+07	1.09189e+07	1.06493e+07	7.86419e+06	1.12285e+07	1.01741e+07	9.44581e+06	7.12114e+06	8.82894e+06	1.16987e+07	1.25556e+07	9.87788e+06	8.17842e+06
P62269	40S ribosomal protein S18 OS=Homo sapiens GN=RPS18 PE=1 SV=3 - [RS18_HUMAN]	RPS18	6	5	259.67	9.2929e+06	1.18382e+07	7.9032e+06	9.93998e+06	1.12969e+07	7.60559e+06	8.66858e+06	5.68604e+06	7.65979e+06	9.25685e+06	8.11449e+06	5.93741e+06	6.91529e+06	7.36572e+06	9.4285e+06	8.15211e+06	6.47903e+06
P39019	40S ribosomal protein S19 OS=Homo sapiens GN=RPS19 PE=1 SV=2 - [RS19_HUMAN]	RPS19	4	4	175.48	6.23012e+06	7.857e+06	8.01219e+06	8.42938e+06	8.4646e+06	7.76999e+06	5.55115e+06	4.9659e+06	5.54781e+06	6.7733e+06	6.73791e+06	5.83288e+06	5.85589e+06	6.26437e+06	6.19159e+06	7.29483e+06	5.35525e+06
P15880	40S ribosomal protein S2 OS=Homo sapiens GN=RPS2 PE=1 SV=2 - [RS2_HUMAN]	RPS2	5	5	186.85	1.36105e+07	1.61577e+07	1.23086e+07	1.48174e+07	1.68799e+07	1.13443e+07	1.1757e+07	6.33259e+06	1.24125e+07	1.20478e+07	1.19325e+07	7.7528e+06	9.01081e+06	1.083e+07	1.19702e+07	1.69171e+07	8.03028e+06
P60866	40S ribosomal protein S20 OS=Homo sapiens GN=RPS20 PE=1 SV=1 - [RS20_HUMAN]	RPS20	3	3	172.69	7.61165e+06	8.18944e+06	8.90571e+06	8.1272e+06	8.63141e+06	8.3238e+06	7.08214e+06	6.18722e+06	7.593e+06	6.84537e+06	6.92366e+06	5.88242e+06	7.10916e+06	6.14614e+06	5.35003e+06	6.64136e+06	5.78425e+06
P62266	40S ribosomal protein S23 OS=Homo sapiens GN=RPS23 PE=1 SV=3 - [RS23_HUMAN]	RPS23	4	4	303.54	3.14976e+06	3.35761e+06	2.74112e+06	3.68902e+06	4.17914e+06	2.28431e+06	2.2622e+06	1.80717e+06	2.0315e+06	2.9617e+06	2.57811e+06	2.08677e+06	1.78121e+06	3.37838e+06	3.69539e+06	3.39376e+06	2.12072e+06
P62847	40S ribosomal protein S24 OS=Homo sapiens GN=RPS24 PE=1 SV=1 - [RS24_HUMAN]	RPS24	2	2	100.76	1.47378e+06	1.74559e+06	1.22441e+06	1.52666e+06	2.15811e+06	1.30476e+06	1.08227e+06	750462	745178	1.24195e+06	1.14918e+06	1.22272e+06	700151	875541	820904	1.51798e+06	896698
P62851	40S ribosomal protein S25 OS=Homo sapiens GN=RPS25 PE=1 SV=1 - [RS25_HUMAN]	RPS25	3	3	131.91	1.40471e+07	1.51166e+07	1.23109e+07	1.48416e+07	1.80534e+07	1.31035e+07	1.25143e+07	7.97607e+06	1.24593e+07	1.26683e+07	1.29744e+07	8.55727e+06	1.01102e+07	1.27675e+07	1.30025e+07	1.49399e+07	7.99576e+06
P62854	40S ribosomal protein S26 OS=Homo sapiens GN=RPS26 PE=1 SV=3 - [RS26_HUMAN]	RPS26	3	3	143.02	2.6285e+06	2.57181e+06	2.77661e+06	2.59899e+06	4.44277e+06	4.74909e+06	2.24405e+06	1.79811e+06	2.55865e+06	1.34863e+06	1.82553e+06	2.7311e+06	3.3948e+06	3.57902e+06	4.90246e+06	2.30051e+06	1.19618e+06
P62857	40S ribosomal protein S28 OS=Homo sapiens GN=RPS28 PE=1 SV=1 - [RS28_HUMAN]	RPS28	2	2	100.3	3.51951e+06	4.84162e+06	4.60874e+06	5.90195e+06	5.75018e+06	3.5156e+06	3.34478e+06	3.40024e+06	3.66481e+06	4.15463e+06	4.26284e+06	3.70872e+06	3.25869e+06	2.90576e+06	1.89385e+06	3.77359e+06	3.65063e+06
P62273	40S ribosomal protein S29 OS=Homo sapiens GN=RPS29 PE=1 SV=2 - [RS29_HUMAN]	RPS29	2	2	112.94	1.0513e+06	1.22232e+06	979386	962742	1.26436e+06	1.12025e+06	1.02983e+06	706083	905788	1.11594e+06	985530	562095	785049	1.04018e+06	1.08143e+06	1.03353e+06	700621
P23396	40S ribosomal protein S3 OS=Homo sapiens GN=RPS3 PE=1 SV=2 - [RS3_HUMAN]	RPS3	14	14	586.29	1.27244e+08	1.35947e+08	1.41884e+08	1.29556e+08	1.46341e+08	1.36312e+08	1.13339e+08	1.04186e+08	1.24926e+08	1.13042e+08	1.14941e+08	9.40564e+07	1.13261e+08	9.76694e+07	8.87814e+07	1.20191e+08	9.93136e+07
P61247	40S ribosomal protein S3a OS=Homo sapiens GN=RPS3A PE=1 SV=2 - [RS3A_HUMAN]	RPS3A	4	4	128.48	2.414e+07	2.59418e+07	2.25654e+07	2.38277e+07	2.88712e+07	2.40328e+07	2.12415e+07	1.61147e+07	2.48838e+07	1.98249e+07	2.11604e+07	1.64288e+07	1.78634e+07	1.78322e+07	2.04351e+07	2.31469e+07	1.67986e+07
P62701	40S ribosomal protein S4, X isoform OS=Homo sapiens GN=RPS4X PE=1 SV=2 - [RS4X_HUMAN]	RPS4X	4	2	165.37	1.93669e+07	2.48853e+07	1.75482e+07	2.10721e+07	2.24544e+07	1.58307e+07	1.78362e+07	1.20731e+07	1.766e+07	1.63444e+07	1.72838e+07	1.09182e+07	1.46974e+07	1.4621e+07	1.41896e+07	2.09375e+07	1.31389e+07
P22090	40S ribosomal protein S4, Y isoform 1 OS=Homo sapiens GN=RPS4Y1 PE=1 SV=2 - [RS4Y1_HUMAN]	RPS4Y1	5	3	249.49	128118	104827	1.86069e+06	2.34799e+06	2.72572e+06	1.77814e+06	158783	155229	1.45534e+06	1.47459e+06	1.16385e+06	1.00829e+06	138194	953314	808084	1.06875e+06	594899
P46782	40S ribosomal protein S5 OS=Homo sapiens GN=RPS5 PE=1 SV=4 - [RS5_HUMAN]	RPS5	2	2	52.91	9.85007e+06	1.27837e+07	1.17206e+07	1.35498e+07	1.2533e+07	1.15185e+07	9.00206e+06	6.99687e+06	9.45993e+06	1.15203e+07	9.36065e+06	8.69613e+06	8.07993e+06	9.36653e+06	1.12767e+07	1.00417e+07	9.40915e+06
P62753	40S ribosomal protein S6 OS=Homo sapiens GN=RPS6 PE=1 SV=1 - [RS6_HUMAN]	RPS6	4	4	241.52	1.77895e+07	2.47762e+07	1.59063e+07	2.05249e+07	2.38444e+07	1.54826e+07	1.41978e+07	1.0473e+07	1.4334e+07	1.15283e+07	1.6127e+07	7.74506e+06	1.36158e+07	1.01471e+07	9.21938e+06	2.50695e+07	1.05808e+07
P62081	40S ribosomal protein S7 OS=Homo sapiens GN=RPS7 PE=1 SV=1 - [RS7_HUMAN]	RPS7	3	3	84.06	7.49535e+06	9.24991e+06	1.02892e+07	9.73703e+06	1.26005e+07	9.70056e+06	7.19371e+06	5.36342e+06	8.93109e+06	6.32731e+06	7.23299e+06	6.28022e+06	9.95145e+06	6.55577e+06	5.69434e+06	7.40035e+06	6.48341e+06
P62241	40S ribosomal protein S8 OS=Homo sapiens GN=RPS8 PE=1 SV=2 - [RS8_HUMAN]	RPS8	7	7	318.63	3.98326e+07	4.76172e+07	4.15207e+07	5.07546e+07	5.17645e+07	3.68148e+07	3.20803e+07	2.20048e+07	2.8982e+07	3.87556e+07	3.63344e+07	2.79902e+07	2.52595e+07	3.22548e+07	2.95051e+07	4.43452e+07	2.76747e+07
P46781	40S ribosomal protein S9 OS=Homo sapiens GN=RPS9 PE=1 SV=3 - [RS9_HUMAN]	RPS9	10	10	377.53	2.45176e+07	4.1686e+07	2.86418e+07	3.91945e+07	3.73647e+07	1.75695e+07	2.18265e+07	9.844e+06	3.41327e+07	2.75203e+07	2.9179e+07	1.22795e+07	2.18937e+07	3.13149e+07	1.89516e+07	3.48218e+07	1.73695e+07
P08865	40S ribosomal protein SA OS=Homo sapiens GN=RPSA PE=1 SV=4 - [RSSA_HUMAN]	RPSA	9	9	408.98	7.13753e+07	8.64441e+07	7.81584e+07	8.26306e+07	8.87662e+07	7.59768e+07	7.47587e+07	7.88953e+07	8.72188e+07	7.44933e+07	6.47736e+07	5.32917e+07	8.25169e+07	7.16156e+07	7.49178e+07	6.32856e+07	5.6437e+07
Q9BRK5	45 kDa calcium-binding protein OS=Homo sapiens GN=SDF4 PE=1 SV=1 - [CAB45_HUMAN]	SDF4	2	2	102.5	1.06225e+06	1.08208e+06	1.38627e+06	1.38526e+06	965843	1.16018e+06	906912	825545	2.47492e+06	1.81251e+06	1.50175e+06	1.01649e+06	2.36349e+06	2.44497e+06	2.26717e+06	2.30221e+06	1.47924e+06
P80404	4-aminobutyrate aminotransferase, mitochondrial OS=Homo sapiens GN=ABAT PE=1 SV=3 - [GABT_HUMAN]	ABAT	2	2	115.13	42662	36902.9	10756.5	28663.5	44935.2	93297.1	279661	290037	65966.3	161257	117992	1.26111e+06	791272	157830	150764	253208	1.36632e+06
P08195	4F2 cell-surface antigen heavy chain OS=Homo sapiens GN=SLC3A2 PE=1 SV=3 - [4F2_HUMAN]	SLC3A2	13	13	655.88	4.45073e+07	4.83498e+07	3.0769e+07	2.37665e+07	2.89062e+07	3.01431e+07	3.4862e+07	2.64147e+07	2.91669e+07	1.61691e+07	2.8754e+07	3.80808e+07	3.90935e+07	1.87828e+07	1.76478e+07	6.30674e+07	6.2334e+07
P49189	4-trimethylaminobutyraldehyde dehydrogenase OS=Homo sapiens GN=ALDH9A1 PE=1 SV=3 - [AL9A1_HUMAN]	ALDH9A1	3	3	175.79	2.05879e+06	1.94809e+06	2.51149e+06	2.03305e+06	1.92194e+06	2.16442e+06	3.28966e+06	3.77923e+06	3.16672e+06	1.68557e+06	1.77398e+06	2.62284e+06	6.83672e+06	2.62133e+06	2.18146e+06	2.09689e+06	2.83087e+06
Q8TCD5	5'(3')-deoxyribonucleotidase, cytosolic type OS=Homo sapiens GN=NT5C PE=1 SV=2 - [NT5C_HUMAN]	NT5C	2	2	55.43	21348.1	22077.1	31458.8	62261.4	29142.3	24686.4	48833.3	36250.4	18604.6	66752.5	63916.3	33781.7	24985.2	28909.6	8661.29	55915.5	36515
Q9H0D6	5'-3' exoribonuclease 2 OS=Homo sapiens GN=XRN2 PE=1 SV=1 - [XRN2_HUMAN]	XRN2	2	2	91.4	981229	889789	888457	872127	1.00852e+06	827876	760225	817937	651272	646855	579160	667010	849392	735512	770170	602404	854579
Q13131	5'-AMP-activated protein kinase catalytic subunit alpha-1 OS=Homo sapiens GN=PRKAA1 PE=1 SV=4 - [AAPK1_HUMAN]	PRKAA1	2	2	95.14	51298.2	44725.1	31864.3	83098.6	65256.5	52362.7	93575.9	121824	75208	155827	126325	154290	179331	204682	207654	268372	186464
P54619	5'-AMP-activated protein kinase subunit gamma-1 OS=Homo sapiens GN=PRKAG1 PE=1 SV=1 - [AAKG1_HUMAN]	PRKAG1	2	2	82.87	517477	495483	541766	586813	618324	615348	633527	579079	656250	767906	742185	592259	714290	478830	410100	1.08251e+06	689749
Q9H857	5'-nucleotidase domain-containing protein 2 OS=Homo sapiens GN=NT5DC2 PE=1 SV=1 - [NT5D2_HUMAN]	NT5DC2	4	4	182.08	3.68556e+06	3.46808e+06	4.09438e+06	2.48461e+06	3.32445e+06	3.30927e+06	4.38089e+06	4.80275e+06	5.94586e+06	3.12556e+06	4.1707e+06	3.8436e+06	7.15934e+06	5.53431e+06	3.66417e+06	5.96563e+06	5.30632e+06
P21589	5'-nucleotidase OS=Homo sapiens GN=NT5E PE=1 SV=1 - [5NTD_HUMAN]	NT5E	10	10	594.89	1.5986e+07	1.60693e+07	1.26908e+07	1.2731e+07	1.43638e+07	1.2566e+07	4.23032e+07	3.02362e+07	2.76154e+07	2.44121e+07	2.67084e+07	3.60211e+07	6.26763e+07	2.2185e+07	1.65672e+07	2.75798e+07	6.8685e+07
P10809	60 kDa heat shock protein, mitochondrial OS=Homo sapiens GN=HSPD1 PE=1 SV=2 - [CH60_HUMAN]	HSPD1	26	26	1225.09	8.85191e+07	8.46731e+07	7.72871e+07	8.30936e+07	9.59008e+07	7.2546e+07	1.22973e+08	1.2415e+08	1.05483e+08	9.2689e+07	9.11521e+07	1.0448e+08	1.91378e+08	1.42628e+08	1.2319e+08	1.16134e+08	1.44408e+08
P10155	60 kDa SS-A/Ro ribonucleoprotein OS=Homo sapiens GN=TROVE2 PE=1 SV=2 - [RO60_HUMAN]	TROVE2	3	3	109.56	1.16927e+06	938486	778906	1.30363e+06	1.02224e+06	881034	1.67799e+06	1.84479e+06	1.39775e+06	1.71299e+06	1.65765e+06	1.76483e+06	1.95199e+06	1.80345e+06	2.98755e+06	2.09356e+06	2.37943e+06
P05388	60S acidic ribosomal protein P0 OS=Homo sapiens GN=RPLP0 PE=1 SV=1 - [RLA0_HUMAN]	RPLP0	10	10	449.91	7.20718e+07	7.21871e+07	6.75654e+07	7.14154e+07	8.4496e+07	7.7571e+07	6.6354e+07	5.91578e+07	6.6421e+07	6.90247e+07	6.62189e+07	6.38352e+07	6.29374e+07	5.81877e+07	5.79903e+07	6.72595e+07	6.13587e+07
P27635	60S ribosomal protein L10 OS=Homo sapiens GN=RPL10 PE=1 SV=4 - [RL10_HUMAN]	RPL10	5	5	261.98	8.08769e+06	9.36598e+06	6.49081e+06	6.32155e+06	1.27174e+07	8.73966e+06	7.42581e+06	3.94141e+06	9.32855e+06	4.59136e+06	5.97828e+06	4.19896e+06	6.49522e+06	8.22091e+06	7.87072e+06	8.90401e+06	3.62586e+06
P62906	60S ribosomal protein L10a OS=Homo sapiens GN=RPL10A PE=1 SV=2 - [RL10A_HUMAN]	RPL10A	3	3	137.29	9.46216e+06	1.10219e+07	9.18414e+06	8.35806e+06	1.01102e+07	1.32444e+07	8.5162e+06	7.34025e+06	1.06513e+07	8.74746e+06	7.87809e+06	6.8622e+06	7.36672e+06	8.31701e+06	8.06759e+06	8.80466e+06	7.24036e+06
P62913	60S ribosomal protein L11 OS=Homo sapiens GN=RPL11 PE=1 SV=2 - [RL11_HUMAN]	RPL11	3	3	161.19	2.15698e+07	2.37439e+07	2.14513e+07	2.06991e+07	2.59163e+07	2.37475e+07	2.1585e+07	1.68131e+07	1.79147e+07	1.91078e+07	1.81154e+07	1.63528e+07	1.91806e+07	1.9377e+07	1.69483e+07	1.61872e+07	1.72731e+07
P30050	60S ribosomal protein L12 OS=Homo sapiens GN=RPL12 PE=1 SV=1 - [RL12_HUMAN]	RPL12	4	4	222.24	2.98898e+07	3.19583e+07	3.11063e+07	2.77631e+07	3.15498e+07	3.32389e+07	3.18705e+07	2.63633e+07	3.35949e+07	2.86302e+07	2.62539e+07	2.47056e+07	2.79351e+07	2.90743e+07	2.96831e+07	2.02362e+07	2.4269e+07
P26373	60S ribosomal protein L13 OS=Homo sapiens GN=RPL13 PE=1 SV=4 - [RL13_HUMAN]	RPL13	4	4	193.47	1.59915e+07	2.1331e+07	1.34716e+07	1.7862e+07	1.89857e+07	1.50925e+07	1.23838e+07	5.90786e+06	1.7373e+07	1.04109e+07	1.67201e+07	6.20876e+06	8.19797e+06	1.11663e+07	9.00563e+06	2.45035e+07	8.26994e+06
P40429	60S ribosomal protein L13a OS=Homo sapiens GN=RPL13A PE=1 SV=2 - [RL13A_HUMAN]	RPL13A	2	2	129.22	6.22058e+06	1.33962e+07	7.09303e+06	1.05589e+07	1.19059e+07	4.92715e+06	6.58875e+06	2.0678e+06	8.8891e+06	7.31225e+06	7.82642e+06	1.73325e+06	6.48689e+06	8.59397e+06	5.10583e+06	1.03024e+07	4.61043e+06
P18621	60S ribosomal protein L17 OS=Homo sapiens GN=RPL17 PE=1 SV=3 - [RL17_HUMAN]	RPL17	2	2	97.8	6.9284e+06	8.26734e+06	7.79923e+06	6.73575e+06	8.27938e+06	7.19314e+06	5.23195e+06	3.59461e+06	6.46764e+06	4.81027e+06	5.39293e+06	4.18632e+06	5.74203e+06	4.32655e+06	4.12606e+06	6.49273e+06	4.27776e+06
Q07020	60S ribosomal protein L18 OS=Homo sapiens GN=RPL18 PE=1 SV=2 - [RL18_HUMAN]	RPL18	3	3	215.21	4.404e+06	1.1491e+07	5.30442e+06	7.14307e+06	7.50614e+06	5.28634e+06	3.1561e+06	1.60583e+06	6.43783e+06	4.0674e+06	7.38649e+06	2.34718e+06	4.42339e+06	5.39637e+06	4.96592e+06	1.34702e+07	2.84916e+06
Q02543	60S ribosomal protein L18a OS=Homo sapiens GN=RPL18A PE=1 SV=2 - [RL18A_HUMAN]	RPL18A	6	6	298.56	2.58059e+07	2.94661e+07	2.59062e+07	2.9015e+07	2.78146e+07	3.0016e+07	1.76886e+07	1.55549e+07	2.02316e+07	2.12929e+07	1.98036e+07	2.05683e+07	1.63204e+07	1.84118e+07	2.1074e+07	2.28494e+07	1.56405e+07
P35268	60S ribosomal protein L22 OS=Homo sapiens GN=RPL22 PE=1 SV=2 - [RL22_HUMAN]	RPL22	3	3	214.09	9.78274e+06	1.13706e+07	1.24176e+07	1.1321e+07	1.26068e+07	1.02884e+07	8.96484e+06	8.56924e+06	9.28475e+06	1.02027e+07	1.05937e+07	1.04052e+07	1.12779e+07	8.86841e+06	8.32214e+06	1.20845e+07	1.17785e+07
Q6P5R6	60S ribosomal protein L22-like 1 OS=Homo sapiens GN=RPL22L1 PE=1 SV=2 - [RL22L_HUMAN]	RPL22L1	2	2	150.64	1.88286e+06	1.68673e+06	1.48253e+06	2.08034e+06	2.77979e+06	1.41394e+06	765289	568544	735071	918507	810949	594294	505947	691228	847865	755831	606608
P62829	60S ribosomal protein L23 OS=Homo sapiens GN=RPL23 PE=1 SV=1 - [RL23_HUMAN]	RPL23	4	4	226.74	1.45035e+07	1.80442e+07	1.47425e+07	1.69834e+07	2.11716e+07	1.78225e+07	1.23571e+07	8.7201e+06	1.47206e+07	1.65676e+07	1.23012e+07	1.17691e+07	1.05503e+07	1.40086e+07	1.26132e+07	1.45787e+07	1.20544e+07
P62750	60S ribosomal protein L23a OS=Homo sapiens GN=RPL23A PE=1 SV=1 - [RL23A_HUMAN]	RPL23A	6	6	234.16	1.89387e+07	2.25712e+07	1.81793e+07	2.12305e+07	2.50445e+07	1.94323e+07	1.6399e+07	1.23855e+07	1.71902e+07	1.711e+07	1.7357e+07	1.39796e+07	1.45885e+07	1.68626e+07	1.54421e+07	1.96739e+07	1.5719e+07
P61353	60S ribosomal protein L27 OS=Homo sapiens GN=RPL27 PE=1 SV=2 - [RL27_HUMAN]	RPL27	3	3	126.63	2.72744e+07	3.37887e+07	2.98251e+07	3.08167e+07	3.22531e+07	2.96084e+07	2.07899e+07	1.41864e+07	2.48302e+07	2.25403e+07	2.07988e+07	1.7292e+07	1.74867e+07	2.16462e+07	1.94577e+07	2.06946e+07	1.94631e+07
P46776	60S ribosomal protein L27a OS=Homo sapiens GN=RPL27A PE=1 SV=2 - [RL27A_HUMAN]	RPL27A	5	5	218.76	2.0453e+07	2.29871e+07	1.96903e+07	2.45954e+07	2.48758e+07	2.20139e+07	1.61338e+07	1.23567e+07	1.11469e+07	1.94321e+07	1.45704e+07	1.73779e+07	1.27226e+07	1.47505e+07	1.95523e+07	1.66009e+07	1.03626e+07
P46779	60S ribosomal protein L28 OS=Homo sapiens GN=RPL28 PE=1 SV=3 - [RL28_HUMAN]	RPL28	2	2	35.07	478888	596908	681410	597974	1.65505e+06	755261	219896	90947.5	949031	107767	468857	160006	767833	936400	334550	589908	196069
P39023	60S ribosomal protein L3 OS=Homo sapiens GN=RPL3 PE=1 SV=2 - [RL3_HUMAN]	RPL3	6	6	249.34	1.27878e+07	1.67999e+07	1.28113e+07	1.3257e+07	1.76652e+07	1.32391e+07	1.10985e+07	7.24768e+06	1.13873e+07	8.74212e+06	1.08843e+07	6.70224e+06	1.04733e+07	9.56535e+06	9.81152e+06	1.39589e+07	6.54322e+06
P62888	60S ribosomal protein L30 OS=Homo sapiens GN=RPL30 PE=1 SV=2 - [RL30_HUMAN]	RPL30	6	6	331.59	1.93777e+07	1.86043e+07	1.74609e+07	1.81548e+07	2.20187e+07	2.0363e+07	1.5603e+07	1.12243e+07	1.5322e+07	1.56326e+07	1.5181e+07	1.29642e+07	1.53558e+07	1.38252e+07	1.35067e+07	1.42955e+07	1.38441e+07
P62910	60S ribosomal protein L32 OS=Homo sapiens GN=RPL32 PE=1 SV=2 - [RL32_HUMAN]	RPL32	3	3	127.37	759843	842780	500781	492281	867815	1.04751e+06	524500	411225	799785	482258	899144	289336	701389	534948	829547	1.38459e+06	426380
P18077	60S ribosomal protein L35a OS=Homo sapiens GN=RPL35A PE=1 SV=2 - [RL35A_HUMAN]	RPL35A	3	3	145.69	7.11213e+06	1.00931e+07	9.96739e+06	9.75047e+06	9.42388e+06	7.89857e+06	5.7959e+06	4.26448e+06	7.42968e+06	6.37442e+06	7.54935e+06	5.41124e+06	5.78051e+06	4.65186e+06	3.89269e+06	6.95803e+06	6.52225e+06
P36578	60S ribosomal protein L4 OS=Homo sapiens GN=RPL4 PE=1 SV=5 - [RL4_HUMAN]	RPL4	7	7	383.03	1.31481e+07	2.86383e+07	1.53454e+07	1.90691e+07	2.13122e+07	1.72089e+07	1.33429e+07	6.60063e+06	2.06321e+07	1.31719e+07	2.17121e+07	8.46354e+06	1.23083e+07	1.44731e+07	1.41716e+07	3.39789e+07	8.3934e+06
P46777	60S ribosomal protein L5 OS=Homo sapiens GN=RPL5 PE=1 SV=3 - [RL5_HUMAN]	RPL5	10	9	572.25	3.63556e+07	3.86171e+07	3.04588e+07	3.29904e+07	3.95142e+07	3.44338e+07	3.28009e+07	2.09774e+07	3.32981e+07	3.2205e+07	3.05459e+07	2.59822e+07	2.52154e+07	2.9787e+07	3.10874e+07	3.2961e+07	2.74286e+07
Q02878	60S ribosomal protein L6 OS=Homo sapiens GN=RPL6 PE=1 SV=3 - [RL6_HUMAN]	RPL6	2	2	105.04	1.22958e+06	1.92072e+06	991682	1.1898e+06	1.07573e+06	1.26073e+06	1.20676e+06	530465	1.26181e+06	808311	1.34553e+06	556726	1.58548e+06	1.5331e+06	1.16266e+06	2.41023e+06	554593
P18124	60S ribosomal protein L7 OS=Homo sapiens GN=RPL7 PE=1 SV=1 - [RL7_HUMAN]	RPL7	10	8	339.8	2.95849e+07	4.1884e+07	3.47515e+07	3.75185e+07	4.43831e+07	3.30704e+07	2.73665e+07	9.05017e+06	3.24544e+07	3.26603e+07	2.60575e+07	1.26474e+07	2.7153e+07	3.34395e+07	2.86654e+07	3.43415e+07	2.52353e+07
P62424	60S ribosomal protein L7a OS=Homo sapiens GN=RPL7A PE=1 SV=2 - [RL7A_HUMAN]	RPL7A	4	4	211.51	3.3417e+06	4.52032e+06	2.40004e+06	2.90241e+06	3.14806e+06	2.97301e+06	2.11075e+06	1.45833e+06	3.01094e+06	1.8429e+06	3.3365e+06	2.0532e+06	1.88532e+06	2.19388e+06	3.1576e+06	5.67781e+06	1.20627e+06
P62917	60S ribosomal protein L8 OS=Homo sapiens GN=RPL8 PE=1 SV=2 - [RL8_HUMAN]	RPL8	4	4	171.63	4.181e+06	5.0048e+06	3.78134e+06	4.65263e+06	4.37023e+06	3.87422e+06	2.57584e+06	1.64215e+06	3.11058e+06	2.9358e+06	3.10844e+06	1.90576e+06	1.84745e+06	3.04404e+06	3.37986e+06	4.07936e+06	1.68028e+06
P32969	60S ribosomal protein L9 OS=Homo sapiens GN=RPL9 PE=1 SV=1 - [RL9_HUMAN]	RPL9	5	5	316.56	8.20572e+06	7.78157e+06	6.77936e+06	8.55319e+06	9.84278e+06	5.61562e+06	5.7968e+06	3.41849e+06	5.83002e+06	7.01351e+06	5.99079e+06	4.51843e+06	5.16081e+06	6.69176e+06	5.44928e+06	7.11922e+06	5.88157e+06
Q01813	6-phosphofructokinase type C OS=Homo sapiens GN=PFKP PE=1 SV=2 - [K6PP_HUMAN]	PFKP	12	8	646.08	7.76742e+06	8.47407e+06	1.0707e+07	7.92967e+06	1.34041e+07	8.64012e+06	7.73382e+06	8.98273e+06	1.11491e+07	6.20551e+06	1.062e+07	8.02504e+06	6.18962e+06	5.29966e+06	5.30784e+06	9.65706e+06	5.87006e+06
P17858	6-phosphofructokinase, liver type OS=Homo sapiens GN=PFKL PE=1 SV=6 - [K6PL_HUMAN]	PFKL	9	5	460.12	1.96473e+06	1.94899e+06	2.13715e+06	2.88301e+06	2.57566e+06	2.71545e+06	2.94013e+06	2.74854e+06	3.16587e+06	4.1955e+06	3.86597e+06	2.98088e+06	2.64087e+06	2.39452e+06	3.85377e+06	4.54239e+06	3.35893e+06
P08237	6-phosphofructokinase, muscle type OS=Homo sapiens GN=PFKM PE=1 SV=2 - [K6PF_HUMAN]	PFKM	3	2	159.69	3.17428e+06	2.96073e+06	2.2113e+06	2.01119e+06	2.28086e+06	2.85468e+06	4.27468e+06	4.59876e+06	2.80635e+06	2.31852e+06	2.19601e+06	4.0163e+06	6.91472e+06	3.45699e+06	3.32437e+06	2.56229e+06	4.50307e+06
P52209	6-phosphogluconate dehydrogenase, decarboxylating OS=Homo sapiens GN=PGD PE=1 SV=3 - [6PGD_HUMAN]	PGD	12	12	482.63	1.69589e+07	2.11774e+07	2.21088e+07	2.08727e+07	2.52432e+07	1.98805e+07	5.20753e+07	6.56643e+07	4.69131e+07	3.44846e+07	2.82366e+07	3.02894e+07	8.44249e+07	5.68611e+07	6.87858e+07	4.83546e+07	4.00604e+07
O95336	6-phosphogluconolactonase OS=Homo sapiens GN=PGLS PE=1 SV=2 - [6PGL_HUMAN]	PGLS	4	4	191.77	1.17116e+06	1.42503e+06	1.94698e+06	1.81215e+06	2.19358e+06	1.62765e+06	3.40378e+06	3.76519e+06	3.13553e+06	3.80529e+06	3.51481e+06	2.98158e+06	3.58653e+06	3.3906e+06	4.40845e+06	4.37063e+06	2.83202e+06
P08253	72 kDa type IV collagenase OS=Homo sapiens GN=MMP2 PE=1 SV=2 - [MMP2_HUMAN]	MMP2	2	2	94.72	286124	200256	341017	336392	227508	323579	673490	620337	1.67083e+06	944362	377926	448091	637199	1.86962e+06	1.33493e+06	444518	462463
P11021	78 kDa glucose-regulated protein OS=Homo sapiens GN=HSPA5 PE=1 SV=2 - [GRP78_HUMAN]	HSPA5	41	41	2453.84	5.80497e+08	5.05723e+08	4.33934e+08	4.08053e+08	4.68729e+08	5.66632e+08	5.16248e+08	4.22043e+08	5.43879e+08	4.12873e+08	5.08026e+08	4.35654e+08	7.50111e+08	6.41543e+08	5.64351e+08	6.5347e+08	6.01065e+08
Q9UBM7	7-dehydrocholesterol reductase OS=Homo sapiens GN=DHCR7 PE=1 SV=1 - [DHCR7_HUMAN]	DHCR7	3	3	98.74	2.52238e+06	2.68602e+06	2.93251e+06	2.6573e+06	2.67577e+06	2.77297e+06	2.10825e+06	1.95117e+06	1.83414e+06	2.22933e+06	2.73609e+06	2.66776e+06	4.41697e+06	2.91823e+06	2.51354e+06	3.28082e+06	3.18663e+06
A1L0T0	Acetolactate synthase-like protein OS=Homo sapiens GN=ILVBL PE=1 SV=2 - [ILVBL_HUMAN]	ILVBL	4	4	206.68	1.3541e+06	1.06348e+06	1.00092e+06	970745	1.02346e+06	1.03033e+06	1.07272e+06	581094	982427	863308	853893	699244	1.07493e+06	1.1367e+06	790703	1.15508e+06	732458
Q9BWD1	Acetyl-CoA acetyltransferase, cytosolic OS=Homo sapiens GN=ACAT2 PE=1 SV=2 - [THIC_HUMAN]	ACAT2	4	4	151.99	1.90448e+06	2.09804e+06	1.59602e+06	1.05035e+06	2.01684e+06	1.73772e+06	3.78801e+06	4.48806e+06	2.00492e+06	1.2134e+06	2.04132e+06	2.30858e+06	4.50165e+06	2.29935e+06	1.34373e+06	2.11811e+06	2.25089e+06
P24752	Acetyl-CoA acetyltransferase, mitochondrial OS=Homo sapiens GN=ACAT1 PE=1 SV=1 - [THIL_HUMAN]	ACAT1	8	8	448.53	3.36561e+06	2.83386e+06	3.19876e+06	2.80728e+06	2.54791e+06	2.63628e+06	6.5884e+06	5.58036e+06	4.40932e+06	2.90022e+06	2.60375e+06	4.8869e+06	6.70458e+06	4.00993e+06	3.02885e+06	2.66587e+06	5.43493e+06
O00400	Acetyl-coenzyme A transporter 1 OS=Homo sapiens GN=SLC33A1 PE=1 SV=1 - [ACATN_HUMAN]	SLC33A1	2	2	99.16	489835	560132	353644	500476	420150	538260	801462	587075	626478	691109	886231	667099	1.42686e+06	558892	431086	1.1673e+06	900805
Q13510	Acid ceramidase OS=Homo sapiens GN=ASAH1 PE=1 SV=5 - [ASAH1_HUMAN]	ASAH1	3	3	142.28	2.06247e+06	1.40943e+06	1.17204e+06	1.38787e+06	1.10568e+06	2.32734e+06	3.28978e+06	3.21442e+06	2.48748e+06	4.0328e+06	2.33527e+06	4.35931e+06	7.81917e+06	4.16432e+06	4.11303e+06	3.96973e+06	5.74161e+06
Q9BTT0	Acidic leucine-rich nuclear phosphoprotein 32 family member E OS=Homo sapiens GN=ANP32E PE=1 SV=1 - [AN32E_HUMAN]	ANP32E	2	2	95.22	1.10408e+06	1.77468e+06	1.43962e+06	1.17566e+06	1.79534e+06	1.37921e+06	934131	859133	1.10096e+06	862106	789647	550125	552095	817256	479419	381842	346592
Q99798	Aconitate hydratase, mitochondrial OS=Homo sapiens GN=ACO2 PE=1 SV=2 - [ACON_HUMAN]	ACO2	15	15	951.84	2.53536e+07	2.22056e+07	1.98616e+07	2.01332e+07	1.7764e+07	2.21246e+07	3.89016e+07	4.02659e+07	2.72914e+07	2.71331e+07	2.41311e+07	3.29786e+07	6.59193e+07	3.20756e+07	3.12282e+07	2.90065e+07	4.7566e+07
Q8N556	Actin filament-associated protein 1 OS=Homo sapiens GN=AFAP1 PE=1 SV=2 - [AFAP1_HUMAN]	AFAP1	2	2	59.32	1.98084e+06	1.71637e+06	644277	847742	1.11748e+06	1.49774e+06	258498	178612	472210	269851	477770	245751	317436	223322	295670	615075	420516
P68032	Actin, alpha cardiac muscle 1 OS=Homo sapiens GN=ACTC1 PE=1 SV=1 - [ACTC_HUMAN]	ACTC1	32	2	1388.06	6.21394e+06	2.0509e+06	903790	1.07371e+06	3.68842e+06	8.49135e+06	3.64782e+06	4.17588e+06	4.21728e+06	1.89839e+06	1.74666e+06	8.83866e+06	3.66043e+06	1.06524e+07	5.26361e+07	2.46019e+06	4.26414e+06
P62736	Actin, aortic smooth muscle OS=Homo sapiens GN=ACTA2 PE=1 SV=1 - [ACTA_HUMAN]	ACTA2	40	10	1574.44	1.77319e+08	1.41494e+08	8.59307e+07	6.35846e+07	1.46034e+08	2.17091e+08	1.13111e+08	7.87204e+07	1.03938e+08	5.72303e+07	6.52397e+07	9.33359e+07	1.00842e+08	5.37862e+07	7.56579e+07	9.2806e+07	8.56646e+07
P60709	Actin, cytoplasmic 1 OS=Homo sapiens GN=ACTB PE=1 SV=1 - [ACTB_HUMAN]	ACTB	43	16	2445.03	3.22539e+08	2.04388e+08	1.65552e+08	1.099e+08	4.12999e+08	6.17409e+08	1.68434e+08	1.33967e+08	2.38576e+08	1.05092e+08	1.1185e+08	1.98276e+08	2.50901e+08	1.81215e+08	2.50019e+08	1.93605e+08	1.48305e+08
P63267	Actin, gamma-enteric smooth muscle OS=Homo sapiens GN=ACTG2 PE=1 SV=1 - [ACTH_HUMAN]	ACTG2	30	4	1204.65	8.44149e+07	6.06139e+07	5.86316e+07	4.46438e+07	6.08877e+07	6.79523e+07	3.80431e+07	3.0643e+07	3.83889e+07	2.65766e+07	3.39336e+07	3.598e+07	2.91813e+07	1.41154e+07	1.27621e+07	4.81255e+07	3.95602e+07
Q9NQW6	Actin-binding protein anillin OS=Homo sapiens GN=ANLN PE=1 SV=2 - [ANLN_HUMAN]	ANLN	3	3	74.39	595971	1.69069e+06	1.07755e+06	1.23869e+06	1.87333e+06	264634	85220.6	100677	103279	66272.6	60819.6	142638	265360	125897	144200	69380.9	178305
P61160	Actin-related protein 2 OS=Homo sapiens GN=ACTR2 PE=1 SV=1 - [ARP2_HUMAN]	ACTR2	7	7	492.52	1.47198e+07	1.51165e+07	1.44689e+07	1.36105e+07	1.70951e+07	1.37701e+07	1.66291e+07	1.70572e+07	1.36301e+07	1.3366e+07	1.29597e+07	1.40178e+07	1.45755e+07	8.60911e+06	8.44953e+06	1.30108e+07	1.17241e+07
O15143	Actin-related protein 2/3 complex subunit 1B OS=Homo sapiens GN=ARPC1B PE=1 SV=3 - [ARC1B_HUMAN]	ARPC1B	7	6	326.98	7.58059e+06	8.33424e+06	7.60658e+06	7.56689e+06	8.73114e+06	9.35597e+06	1.00456e+07	9.58522e+06	1.00225e+07	8.04019e+06	7.29574e+06	7.93477e+06	8.95645e+06	6.79773e+06	8.27753e+06	6.11198e+06	6.1308e+06
O15144	Actin-related protein 2/3 complex subunit 2 OS=Homo sapiens GN=ARPC2 PE=1 SV=1 - [ARPC2_HUMAN]	ARPC2	7	7	439.17	9.82317e+06	9.68719e+06	9.52718e+06	8.89539e+06	1.16056e+07	1.02055e+07	1.11054e+07	1.13317e+07	9.31574e+06	9.56185e+06	1.02573e+07	1.08375e+07	9.01877e+06	6.66074e+06	7.62964e+06	8.5709e+06	8.09664e+06
O15145	Actin-related protein 2/3 complex subunit 3 OS=Homo sapiens GN=ARPC3 PE=1 SV=3 - [ARPC3_HUMAN]	ARPC3	4	4	177.34	1.64609e+06	1.62359e+06	1.10892e+06	1.15588e+06	2.9299e+06	2.74242e+06	2.45481e+06	1.88334e+06	1.89297e+06	1.31025e+06	1.36141e+06	1.9451e+06	3.10825e+06	2.01732e+06	2.57638e+06	1.49901e+06	1.40485e+06
P59998	Actin-related protein 2/3 complex subunit 4 OS=Homo sapiens GN=ARPC4 PE=1 SV=3 - [ARPC4_HUMAN]	ARPC4	6	6	391.73	2.69076e+07	3.03909e+07	2.70913e+07	2.59734e+07	3.37252e+07	3.27168e+07	3.19608e+07	3.21386e+07	2.88703e+07	2.68817e+07	2.75333e+07	3.06954e+07	2.77893e+07	2.17971e+07	2.43626e+07	2.16617e+07	2.52468e+07
P61158	Actin-related protein 3 OS=Homo sapiens GN=ACTR3 PE=1 SV=3 - [ARP3_HUMAN]	ACTR3	6	6	381.78	2.21973e+07	2.05148e+07	1.73884e+07	1.91582e+07	2.54346e+07	2.35849e+07	2.51488e+07	2.18801e+07	1.97435e+07	1.86493e+07	2.11992e+07	2.20198e+07	1.81687e+07	1.40768e+07	1.44037e+07	1.85088e+07	1.662e+07
P53999	Activated RNA polymerase II transcriptional coactivator p15 OS=Homo sapiens GN=SUB1 PE=1 SV=3 - [TCP4_HUMAN]	SUB1	3	3	160.45	5.39029e+06	5.01199e+06	6.20423e+06	5.3009e+06	5.97822e+06	6.5817e+06	6.17334e+06	6.2276e+06	6.27068e+06	5.51378e+06	6.52552e+06	4.68673e+06	4.10679e+06	4.49911e+06	5.51608e+06	5.01466e+06	3.58335e+06
Q9H1I8	Activating signal cointegrator 1 complex subunit 2 OS=Homo sapiens GN=ASCC2 PE=1 SV=3 - [ASCC2_HUMAN]	ASCC2	2	2	59.83	526548	647106	483026	441608	506991	606741	493320	396215	544185	480231	440286	406948	678383	628669	686712	533013	588001
Q8N3C0	Activating signal cointegrator 1 complex subunit 3 OS=Homo sapiens GN=ASCC3 PE=1 SV=3 - [ASCC3_HUMAN]	ASCC3	3	3	109.87	424265	522960	368193	424956	517208	461328	425572	419960	267819	404131	447279	416005	366594	325537	415515	461764	330880
P13798	Acylamino-acid-releasing enzyme OS=Homo sapiens GN=APEH PE=1 SV=4 - [ACPH_HUMAN]	APEH	5	5	317.61	2.12093e+06	2.03163e+06	1.49085e+06	2.21527e+06	2.16693e+06	1.37292e+06	4.40347e+06	4.17735e+06	3.38124e+06	3.07639e+06	3.68319e+06	2.54849e+06	4.03641e+06	3.78866e+06	3.34955e+06	3.91471e+06	2.76493e+06
Q9H845	Acyl-CoA dehydrogenase family member 9, mitochondrial OS=Homo sapiens GN=ACAD9 PE=1 SV=1 - [ACAD9_HUMAN]	ACAD9	3	3	150.13	643740	620267	750353	566327	522305	421607	841448	861763	915840	709117	607828	665884	1.29236e+06	742344	476278	864812	1.01712e+06
Q96CM8	Acyl-CoA synthetase family member 2, mitochondrial OS=Homo sapiens GN=ACSF2 PE=1 SV=2 - [ACSF2_HUMAN]	ACSF2	2	2	95.38	99487.8	51978.9	32745	111536	36333.1	51887.2	298401	204968	292835	340790	291477	243361	271538	523738	574111	558471	385430
Q86TX2	Acyl-coenzyme A thioesterase 1 OS=Homo sapiens GN=ACOT1 PE=1 SV=1 - [ACOT1_HUMAN]	ACOT1	4	4	213.78	2.46171e+06	1.8901e+06	1.18412e+06	1.09464e+06	1.14731e+06	1.83011e+06	3.22575e+06	3.35891e+06	1.82674e+06	1.26949e+06	1.1919e+06	3.24489e+06	3.83758e+06	1.84282e+06	1.30841e+06	1.30708e+06	2.83218e+06
Q9Y305	Acyl-coenzyme A thioesterase 9, mitochondrial OS=Homo sapiens GN=ACOT9 PE=1 SV=2 - [ACOT9_HUMAN]	ACOT9	2	2	85.53	2.17869e+06	2.13403e+06	1.92942e+06	1.51116e+06	1.92004e+06	2.13748e+06	2.92773e+06	2.81941e+06	2.34279e+06	1.56044e+06	1.72099e+06	2.71537e+06	4.03555e+06	1.75191e+06	1.10011e+06	1.88889e+06	2.77608e+06
Q6P587	Acylpyruvase FAHD1, mitochondrial OS=Homo sapiens GN=FAHD1 PE=1 SV=2 - [FAHD1_HUMAN]	FAHD1	2	2	67.52	352440	295568	350094	251223	315256	521319	701363	631871	526669	437878	415483	877196	1.29234e+06	737225	685903	616147	1.08795e+06
P07741	Adenine phosphoribosyltransferase OS=Homo sapiens GN=APRT PE=1 SV=2 - [APT_HUMAN]	APRT	4	4	205.71	794895	872076	903653	1.2661e+06	1.26519e+06	858425	1.76356e+06	1.89989e+06	1.73952e+06	1.98013e+06	1.57185e+06	1.34675e+06	2.27525e+06	2.19695e+06	2.34077e+06	1.60777e+06	1.43022e+06
Q8TB61	Adenosine 3'-phospho 5'-phosphosulfate transporter 1 OS=Homo sapiens GN=SLC35B2 PE=1 SV=1 - [S35B2_HUMAN]	SLC35B2	2	2	53.65	758625	708048	594872	629059	589585	837113	689115	388855	1.11565e+06	923095	769143	440781	945782	1.36348e+06	1.53943e+06	1.10451e+06	722988
P55263	Adenosine kinase OS=Homo sapiens GN=ADK PE=1 SV=2 - [ADK_HUMAN]	ADK	3	3	98.96	1.83725e+06	1.92545e+06	1.67635e+06	1.74862e+06	1.79221e+06	1.2927e+06	3.18468e+06	2.79466e+06	2.38256e+06	2.57329e+06	2.30679e+06	1.76603e+06	3.41694e+06	2.03917e+06	1.34888e+06	2.3547e+06	1.96992e+06
P23526	Adenosylhomocysteinase OS=Homo sapiens GN=AHCY PE=1 SV=4 - [SAHH_HUMAN]	AHCY	7	7	394.08	1.0238e+07	1.03857e+07	9.80005e+06	1.01591e+07	1.18458e+07	1.25911e+07	1.31292e+07	1.32614e+07	1.35073e+07	1.32055e+07	1.36546e+07	1.15429e+07	1.46973e+07	1.37414e+07	1.48288e+07	1.68198e+07	1.34502e+07
P54819	Adenylate kinase 2, mitochondrial OS=Homo sapiens GN=AK2 PE=1 SV=2 - [KAD2_HUMAN]	AK2	3	3	139.63	5.12796e+06	4.04234e+06	3.88324e+06	4.47807e+06	3.77514e+06	4.59215e+06	6.45683e+06	7.17419e+06	5.33165e+06	4.78857e+06	4.71441e+06	7.27413e+06	1.21136e+07	7.24871e+06	5.80037e+06	6.57082e+06	9.20554e+06
P00568	Adenylate kinase isoenzyme 1 OS=Homo sapiens GN=AK1 PE=1 SV=3 - [KAD1_HUMAN]	AK1	3	2	145.58	3.61879e+06	3.58221e+06	4.0217e+06	3.21995e+06	5.07278e+06	3.61024e+06	9.51915e+06	9.5116e+06	6.676e+06	8.6453e+06	6.47449e+06	5.34119e+06	1.1181e+07	7.61952e+06	7.06411e+06	1.06375e+07	6.19266e+06
P30520	Adenylosuccinate synthetase isozyme 2 OS=Homo sapiens GN=ADSS PE=1 SV=3 - [PURA2_HUMAN]	ADSS	5	5	242.08	2.12534e+06	2.67396e+06	2.6343e+06	2.74061e+06	3.18787e+06	1.86372e+06	3.10569e+06	3.04323e+06	2.05267e+06	2.05268e+06	2.2052e+06	2.33967e+06	2.27891e+06	2.54988e+06	2.35955e+06	2.27611e+06	2.678e+06
Q01518	Adenylyl cyclase-associated protein 1 OS=Homo sapiens GN=CAP1 PE=1 SV=5 - [CAP1_HUMAN]	CAP1	16	16	563.48	3.06706e+07	3.53703e+07	2.98679e+07	2.9338e+07	4.86963e+07	4.58664e+07	3.05196e+07	2.95785e+07	3.67884e+07	2.57215e+07	3.40221e+07	3.04404e+07	3.25374e+07	1.94888e+07	2.47844e+07	2.99868e+07	2.84895e+07
Q9HDC9	Adipocyte plasma membrane-associated protein OS=Homo sapiens GN=APMAP PE=1 SV=2 - [APMAP_HUMAN]	APMAP	5	5	221.3	8.76037e+06	1.53275e+07	1.28443e+07	1.25149e+07	9.34453e+06	1.3985e+07	1.32518e+07	1.47869e+07	2.00909e+07	1.88179e+07	1.38112e+07	1.18613e+07	1.95447e+07	1.42399e+07	1.22824e+07	1.75535e+07	1.23935e+07
P12235	ADP/ATP translocase 1 OS=Homo sapiens GN=SLC25A4 PE=1 SV=4 - [ADT1_HUMAN]	SLC25A4	19	3	912.13	1.69628e+07	1.49178e+07	1.84467e+07	1.76889e+07	1.87241e+07	1.538e+07	2.03878e+07	1.94765e+07	1.63582e+07	1.95367e+07	1.46599e+07	2.11209e+07	3.20899e+07	1.69533e+07	1.86859e+07	1.75331e+07	2.31682e+07
P05141	ADP/ATP translocase 2 OS=Homo sapiens GN=SLC25A5 PE=1 SV=7 - [ADT2_HUMAN]	SLC25A5	19	5	755.2	2.83699e+07	2.74331e+07	2.59048e+07	2.36859e+07	2.82332e+07	2.11333e+07	3.70791e+07	3.2628e+07	3.12183e+07	2.68023e+07	2.73841e+07	3.04186e+07	4.87354e+07	2.84093e+07	2.84342e+07	3.06306e+07	3.89009e+07
Q9BRR6	ADP-dependent glucokinase OS=Homo sapiens GN=ADPGK PE=1 SV=1 - [ADPGK_HUMAN]	ADPGK	3	3	161.74	1.33067e+06	1.26173e+06	1.12627e+06	973687	805153	806214	1.66581e+06	1.03751e+06	1.62418e+06	1.50944e+06	1.1929e+06	818402	1.93407e+06	1.66539e+06	1.46664e+06	1.81488e+06	879675
P28907	ADP-ribosyl cyclase 1 OS=Homo sapiens GN=CD38 PE=1 SV=2 - [CD38_HUMAN]	CD38	3	3	118.72	123771	138756	83089.9	160788	85038.2	102873	147341	180937	97514.4	167643	2.02225e+06	923839	93848.2	134974	262400	3.00969e+06	744802
P84077	ADP-ribosylation factor 1 OS=Homo sapiens GN=ARF1 PE=1 SV=2 - [ARF1_HUMAN]	ARF1	10	6	592.65	6.91156e+06	1.01956e+07	1.03484e+07	1.11211e+07	1.33773e+07	6.18685e+06	1.29298e+07	8.05599e+06	1.35504e+07	1.43551e+07	2.01746e+07	9.42717e+06	1.73381e+07	1.04265e+07	7.76341e+06	2.37462e+07	1.26101e+07
P18085	ADP-ribosylation factor 4 OS=Homo sapiens GN=ARF4 PE=1 SV=3 - [ARF4_HUMAN]	ARF4	10	9	497.57	1.38794e+07	1.83546e+07	2.00025e+07	2.30869e+07	2.41689e+07	2.18545e+07	1.95406e+07	1.49345e+07	2.41726e+07	2.06586e+07	2.85467e+07	2.12533e+07	3.13815e+07	2.01288e+07	2.09795e+07	3.22079e+07	2.10593e+07
P84085	ADP-ribosylation factor 5 OS=Homo sapiens GN=ARF5 PE=1 SV=2 - [ARF5_HUMAN]	ARF5	6	2	266.53	4.72024e+06	5.00177e+06	3.76892e+06	3.94285e+06	6.64992e+06	4.17368e+06	6.20374e+06	4.18069e+06	5.73695e+06	5.43389e+06	6.45544e+06	4.07099e+06	7.75949e+06	4.36757e+06	4.06431e+06	8.07797e+06	4.98265e+06
Q8N6T3	ADP-ribosylation factor GTPase-activating protein 1 OS=Homo sapiens GN=ARFGAP1 PE=1 SV=2 - [ARFG1_HUMAN]	ARFGAP1	3	3	163.53	1.58063e+06	1.79261e+06	2.13269e+06	2.00843e+06	2.16548e+06	2.02386e+06	1.17137e+06	896287	2.37708e+06	1.89667e+06	2.30371e+06	1.25126e+06	1.61688e+06	1.73163e+06	1.58447e+06	2.70333e+06	1.72473e+06
P40616	ADP-ribosylation factor-like protein 1 OS=Homo sapiens GN=ARL1 PE=1 SV=1 - [ARL1_HUMAN]	ARL1	3	3	112.65	1.18448e+06	1.5686e+06	1.33777e+06	1.4095e+06	1.58068e+06	1.03905e+06	1.32218e+06	730169	2.32363e+06	1.87366e+06	2.76322e+06	929354	2.41662e+06	2.15112e+06	1.10527e+06	3.88766e+06	1.4591e+06
P36404	ADP-ribosylation factor-like protein 2 OS=Homo sapiens GN=ARL2 PE=1 SV=4 - [ARL2_HUMAN]	ARL2	2	2	49.31	331395	353289	363094	300884	407003	190901	461063	458881	300678	286105	375401	270492	590282	293371	100607	377235	399840
P36405	ADP-ribosylation factor-like protein 3 OS=Homo sapiens GN=ARL3 PE=1 SV=2 - [ARL3_HUMAN]	ARL3	4	4	210.25	1.25252e+06	1.20972e+06	1.10863e+06	1.32408e+06	1.57854e+06	1.45004e+06	2.0251e+06	1.8482e+06	1.70974e+06	2.391e+06	2.04737e+06	1.82273e+06	1.90494e+06	1.60343e+06	1.74459e+06	2.02996e+06	1.78668e+06
Q9NVJ2	ADP-ribosylation factor-like protein 8B OS=Homo sapiens GN=ARL8B PE=1 SV=1 - [ARL8B_HUMAN]	ARL8B	3	3	153.05	2.75853e+06	2.89384e+06	2.80963e+06	2.64226e+06	2.38226e+06	2.8433e+06	5.06554e+06	3.85802e+06	4.31526e+06	3.54656e+06	3.4125e+06	4.1047e+06	8.94653e+06	5.00212e+06	3.2607e+06	3.78739e+06	5.96827e+06
Q9UKK9	ADP-sugar pyrophosphatase OS=Homo sapiens GN=NUDT5 PE=1 SV=1 - [NUDT5_HUMAN]	NUDT5	5	5	205.56	1.56894e+06	1.86723e+06	2.45408e+06	2.69229e+06	2.38778e+06	1.61361e+06	4.94797e+06	5.54741e+06	3.9998e+06	4.49105e+06	4.81471e+06	4.07871e+06	5.51259e+06	5.04523e+06	4.99146e+06	5.18901e+06	4.45837e+06
Q9Y4W6	AFG3-like protein 2 OS=Homo sapiens GN=AFG3L2 PE=1 SV=2 - [AFG32_HUMAN]	AFG3L2	6	6	265.39	1.29959e+06	1.39593e+06	1.1904e+06	1.17834e+06	1.0258e+06	1.24726e+06	2.3349e+06	2.36057e+06	1.85732e+06	1.40815e+06	1.67574e+06	2.10696e+06	3.2314e+06	2.57988e+06	1.7221e+06	1.87043e+06	2.86958e+06
O43488	Aflatoxin B1 aldehyde reductase member 2 OS=Homo sapiens GN=AKR7A2 PE=1 SV=3 - [ARK72_HUMAN]	AKR7A2	3	2	180.06	205309	212596	303544	200648	166812	234217	1.48252e+06	1.59765e+06	936903	1.27285e+06	985742	838438	1.27821e+06	1.23634e+06	1.25465e+06	1.00887e+06	1.18922e+06
Q02952	A-kinase anchor protein 12 OS=Homo sapiens GN=AKAP12 PE=1 SV=4 - [AKA12_HUMAN]	AKAP12	25	25	1628.74	2.50236e+07	3.33692e+07	1.3413e+07	1.64742e+07	2.41952e+07	2.04188e+07	3.62565e+07	3.01796e+07	8.63228e+06	1.58892e+07	2.4248e+07	3.25269e+07	2.07486e+07	5.63389e+06	4.87845e+06	1.94871e+07	2.35236e+07
Q9Y2D5	A-kinase anchor protein 2 OS=Homo sapiens GN=AKAP2 PE=1 SV=3 - [AKAP2_HUMAN]	AKAP2	2	2	165.46	303639	221829	184660	116293	295456	529062	33006.2	22792.6	23865.7	10174	33548.3	108795	26447.3	4449.66	8385.09	38250.3	227350
Q9NRG9	Aladin OS=Homo sapiens GN=AAAS PE=1 SV=1 - [AAAS_HUMAN]	AAAS	3	3	66.92	405534	495700	469030	334156	508915	386663	448065	315618	332592	368288	285034	362092	350121	296703	303533	284863	426064
P49588	Alanine--tRNA ligase, cytoplasmic OS=Homo sapiens GN=AARS PE=1 SV=2 - [SYAC_HUMAN]	AARS	9	9	442.33	2.61117e+06	2.98962e+06	3.47753e+06	3.38758e+06	3.58347e+06	2.32794e+06	3.75992e+06	2.86061e+06	2.91074e+06	2.73154e+06	3.77302e+06	2.67609e+06	3.64149e+06	2.08154e+06	2.9045e+06	4.71754e+06	3.04897e+06
P14550	Alcohol dehydrogenase [NADP(+)] OS=Homo sapiens GN=AKR1A1 PE=1 SV=3 - [AK1A1_HUMAN]	AKR1A1	6	6	349.13	3.36129e+06	2.81705e+06	2.9284e+06	4.18321e+06	3.97933e+06	3.05343e+06	1.11228e+07	1.0228e+07	1.06916e+07	1.39502e+07	1.15916e+07	8.17676e+06	1.62102e+07	1.40662e+07	1.92787e+07	1.56215e+07	1.1302e+07
P11766	Alcohol dehydrogenase class-3 OS=Homo sapiens GN=ADH5 PE=1 SV=4 - [ADHX_HUMAN]	ADH5	4	4	305.02	2.86844e+06	3.1942e+06	3.47255e+06	4.18794e+06	3.94692e+06	2.20661e+06	5.2266e+06	6.06485e+06	4.79444e+06	5.66159e+06	6.88683e+06	4.04961e+06	5.67546e+06	3.25341e+06	2.65297e+06	7.57157e+06	4.45589e+06
P47895	Aldehyde dehydrogenase family 1 member A3 OS=Homo sapiens GN=ALDH1A3 PE=1 SV=2 - [AL1A3_HUMAN]	ALDH1A3	3	3	92.92	1.12394e+06	1.68904e+06	70202.9	228259	297527	258268	177447	125663	39315.9	55484.8	79807.4	35255.3	60001.9	25553.7	21597.6	82020.4	52682.3
P30837	Aldehyde dehydrogenase X, mitochondrial OS=Homo sapiens GN=ALDH1B1 PE=1 SV=3 - [AL1B1_HUMAN]	ALDH1B1	6	6	267.1	4.57569e+06	2.9295e+06	2.56697e+06	3.38203e+06	3.13658e+06	5.82253e+06	4.06037e+06	3.65557e+06	2.13631e+06	2.78366e+06	2.4483e+06	8.92281e+06	4.58879e+06	1.7387e+06	2.46729e+06	2.99077e+06	7.89058e+06
P05091	Aldehyde dehydrogenase, mitochondrial OS=Homo sapiens GN=ALDH2 PE=1 SV=2 - [ALDH2_HUMAN]	ALDH2	12	12	569.74	8.4473e+06	8.06423e+06	1.04216e+07	1.01112e+07	7.43995e+06	1.13912e+07	1.43413e+07	1.29538e+07	1.36647e+07	1.57114e+07	1.21838e+07	1.56858e+07	2.58771e+07	1.6184e+07	2.23722e+07	1.82965e+07	2.18931e+07
P52895	Aldo-keto reductase family 1 member C2 OS=Homo sapiens GN=AKR1C2 PE=1 SV=3 - [AK1C2_HUMAN]	AKR1C2	12	3	468.76	93348.8	85617.5	83347.2	110579	57793.7	127583	154052	218980	120984	672867	173976	214780	768131	644694	7.01124e+06	393647	115955
P42330	Aldo-keto reductase family 1 member C3 OS=Homo sapiens GN=AKR1C3 PE=1 SV=4 - [AK1C3_HUMAN]	AKR1C3	8	4	391.21	459856	293998	275302	258908	368636	305791	2.80346e+06	4.4043e+06	465867	4.78986e+06	2.67862e+06	919644	2.69445e+06	2.17953e+06	8.29067e+06	4.05853e+06	972515
P15121	Aldose reductase OS=Homo sapiens GN=AKR1B1 PE=1 SV=3 - [ALDR_HUMAN]	AKR1B1	4	4	136.34	3.19279e+06	3.88975e+06	3.7274e+06	3.11468e+06	3.77752e+06	2.89742e+06	1.72301e+07	1.58646e+07	1.0237e+07	9.99742e+06	1.08205e+07	7.7555e+06	3.79804e+07	1.13059e+07	1.21367e+07	1.55614e+07	9.22851e+06
P05186	Alkaline phosphatase, tissue-nonspecific isozyme OS=Homo sapiens GN=ALPL PE=1 SV=4 - [PPBT_HUMAN]	ALPL	2	2	46.87	108443	104946	39844.7	43792.7	262263	926345	106825	50965.8	28443	22761.7	232111	615259	23346.2	52743	47326.9	39781.1	134355
O00116	Alkyldihydroxyacetonephosphate synthase, peroxisomal OS=Homo sapiens GN=AGPS PE=1 SV=1 - [ADAS_HUMAN]	AGPS	4	4	246.3	1.57856e+06	1.34987e+06	1.24457e+06	1.18965e+06	1.57113e+06	1.45552e+06	1.60562e+06	1.4797e+06	1.32762e+06	1.64248e+06	1.30365e+06	2.12513e+06	2.00764e+06	1.38719e+06	1.10959e+06	1.70166e+06	3.04687e+06
Q9H553	Alpha-1,3/1,6-mannosyltransferase ALG2 OS=Homo sapiens GN=ALG2 PE=1 SV=1 - [ALG2_HUMAN]	ALG2	2	2	77	798594	733282	889872	857839	964406	1.20912e+06	1.1471e+06	952714	975574	1.0981e+06	1.01617e+06	1.19192e+06	1.52046e+06	1.26501e+06	1.25758e+06	1.48358e+06	1.33433e+06
P26572	Alpha-1,3-mannosyl-glycoprotein 2-beta-N-acetylglucosaminyltransferase OS=Homo sapiens GN=MGAT1 PE=2 SV=2 - [MGAT1_HUMAN]	MGAT1	2	2	107.24	1.14969e+06	1.05645e+06	685717	656202	943189	1.27063e+06	469686	376976	569322	525000	507538	604838	485510	384054	506979	548780	592284
Q10469	Alpha-1,6-mannosyl-glycoprotein 2-beta-N-acetylglucosaminyltransferase OS=Homo sapiens GN=MGAT2 PE=1 SV=1 - [MGAT2_HUMAN]	MGAT2	2	2	113.6	1.08316e+06	915910	890217	1.06967e+06	970531	952913	537447	367455	597147	766768	712872	546512	1.09913e+06	924213	1.06701e+06	1.15998e+06	896949
P30533	Alpha-2-macroglobulin receptor-associated protein OS=Homo sapiens GN=LRPAP1 PE=1 SV=1 - [AMRP_HUMAN]	LRPAP1	6	6	320.35	3.92781e+06	3.68223e+06	2.7956e+06	2.837e+06	3.09745e+06	4.01599e+06	6.32789e+06	6.29934e+06	4.74222e+06	5.53267e+06	4.52888e+06	3.39826e+06	8.82728e+06	6.12532e+06	6.44948e+06	4.72798e+06	4.74172e+06
P12814	Alpha-actinin-1 OS=Homo sapiens GN=ACTN1 PE=1 SV=2 - [ACTN1_HUMAN]	ACTN1	44	21	2493.53	1.15824e+08	1.10104e+08	9.70535e+07	8.3804e+07	1.29249e+08	1.53455e+08	7.23947e+07	6.30369e+07	7.99687e+07	7.81503e+07	7.35027e+07	1.06481e+08	5.41844e+07	5.51866e+07	6.00302e+07	8.8934e+07	1.14177e+08
O43707	Alpha-actinin-4 OS=Homo sapiens GN=ACTN4 PE=1 SV=2 - [ACTN4_HUMAN]	ACTN4	42	19	2285.93	4.8465e+07	4.88495e+07	4.29273e+07	3.71873e+07	3.91116e+07	3.19937e+07	3.4112e+07	3.0766e+07	4.03163e+07	3.5285e+07	2.81441e+07	2.25956e+07	3.11015e+07	3.42902e+07	2.98703e+07	3.18093e+07	2.92137e+07
P35611	Alpha-adducin OS=Homo sapiens GN=ADD1 PE=1 SV=2 - [ADDA_HUMAN]	ADD1	5	5	295.93	2.68666e+06	1.69174e+06	1.10983e+06	1.11016e+06	1.55232e+06	1.72937e+06	4.28605e+06	4.01253e+06	2.07242e+06	3.55497e+06	3.03308e+06	3.12645e+06	3.15983e+06	1.86221e+06	3.16377e+06	4.82736e+06	3.391e+06
P49419	Alpha-aminoadipic semialdehyde dehydrogenase OS=Homo sapiens GN=ALDH7A1 PE=1 SV=5 - [AL7A1_HUMAN]	ALDH7A1	4	4	251.53	3.32144e+06	2.97071e+06	3.01871e+06	2.6273e+06	3.02751e+06	2.69665e+06	4.75503e+06	4.27424e+06	4.71968e+06	3.73278e+06	4.03608e+06	3.86757e+06	5.88877e+06	4.8411e+06	4.35023e+06	5.53727e+06	5.17226e+06
Q9UDR5	Alpha-aminoadipic semialdehyde synthase, mitochondrial OS=Homo sapiens GN=AASS PE=1 SV=1 - [AASS_HUMAN]	AASS	2	2	69.66	191774	198537	117744	159150	179363	163898	451937	447209	384428	259233	231311	306189	761668	386319	326496	377184	397755
P02511	Alpha-crystallin B chain OS=Homo sapiens GN=CRYAB PE=1 SV=2 - [CRYAB_HUMAN]	CRYAB	3	3	79.57	1.11256e+06	1.29552e+06	1.24751e+06	609471	1.62418e+06	1.30214e+06	841835	586086	686164	283014	759858	684379	584927	393160	416245	251918	326089
P06733	Alpha-enolase OS=Homo sapiens GN=ENO1 PE=1 SV=2 - [ENOA_HUMAN]	ENO1	27	20	1625.18	7.56546e+07	9.04366e+07	1.28467e+08	1.02252e+08	1.22066e+08	1.11776e+08	1.25241e+08	1.22862e+08	1.62992e+08	1.40913e+08	1.40707e+08	1.02529e+08	1.08388e+08	1.25771e+08	1.66314e+08	1.51261e+08	9.26996e+07
Q9C0B1	Alpha-ketoglutarate-dependent dioxygenase FTO OS=Homo sapiens GN=FTO PE=1 SV=3 - [FTO_HUMAN]	FTO	2	2	115.3	631203	803860	481467	476660	362552	694919	712054	986646	537971	598956	399633	553073	775038	622132	638005	403131	520781
Q16706	Alpha-mannosidase 2 OS=Homo sapiens GN=MAN2A1 PE=1 SV=2 - [MA2A1_HUMAN]	MAN2A1	4	4	115.81	1.13915e+06	841364	656703	782059	1.05953e+06	944255	308301	253326	404679	349303	342603	204040	286578	325665	311305	382388	226681
P54802	Alpha-N-acetylglucosaminidase OS=Homo sapiens GN=NAGLU PE=1 SV=2 - [ANAG_HUMAN]	NAGLU	4	4	261.15	953887	638552	522526	896252	462714	719562	1.41124e+06	1.37435e+06	1.11505e+06	1.73722e+06	854314	1.15622e+06	1.50906e+06	2.16641e+06	1.86831e+06	1.28849e+06	1.12527e+06
Q9NVD7	Alpha-parvin OS=Homo sapiens GN=PARVA PE=1 SV=1 - [PARVA_HUMAN]	PARVA	6	6	256.03	4.94094e+06	5.20017e+06	4.14876e+06	3.13501e+06	4.41276e+06	3.94499e+06	3.49617e+06	3.0965e+06	2.57789e+06	2.40288e+06	2.83075e+06	3.00141e+06	2.62916e+06	1.26022e+06	1.36825e+06	2.50939e+06	2.25802e+06
P54920	Alpha-soluble NSF attachment protein OS=Homo sapiens GN=NAPA PE=1 SV=3 - [SNAA_HUMAN]	NAPA	3	3	185.77	760741	877450	910530	895549	931197	874808	776322	692519	923188	982752	874415	698500	836643	782583	884497	771646	618364
P40222	Alpha-taxilin OS=Homo sapiens GN=TXLNA PE=1 SV=3 - [TXLNA_HUMAN]	TXLNA	3	3	200.85	644277	846398	1.42766e+06	1.23618e+06	1.25548e+06	357402	139033	125613	267534	370225	513578	305002	274796	210523	134227	673236	555779
Q06203	Amidophosphoribosyltransferase OS=Homo sapiens GN=PPAT PE=1 SV=1 - [PUR1_HUMAN]	PPAT	2	2	49.79	164759	216322	203312	348962	222056	80552.7	251972	159508	277332	228439	206312	121439	204338	316126	237598	284981	221109
Q12904	Aminoacyl tRNA synthase complex-interacting multifunctional protein 1 OS=Homo sapiens GN=AIMP1 PE=1 SV=2 - [AIMP1_HUMAN]	AIMP1	5	5	263.1	2.20188e+06	2.35854e+06	2.0897e+06	2.36469e+06	2.10313e+06	2.30947e+06	2.90842e+06	2.89855e+06	2.68379e+06	2.33842e+06	2.40659e+06	2.26131e+06	3.31673e+06	2.77199e+06	3.12475e+06	2.30993e+06	2.63343e+06
Q13155	Aminoacyl tRNA synthase complex-interacting multifunctional protein 2 OS=Homo sapiens GN=AIMP2 PE=1 SV=2 - [AIMP2_HUMAN]	AIMP2	2	2	149.09	1.09904e+06	1.04284e+06	1.26988e+06	1.46142e+06	1.61937e+06	923637	1.34099e+06	1.78708e+06	912079	1.32317e+06	1.49701e+06	1.65781e+06	1.83636e+06	617839	470595	1.84041e+06	2.01427e+06
Q9H4A4	Aminopeptidase B OS=Homo sapiens GN=RNPEP PE=1 SV=2 - [AMPB_HUMAN]	RNPEP	5	5	215.09	1.64071e+06	1.65381e+06	1.99959e+06	2.10332e+06	2.29225e+06	1.88992e+06	3.99386e+06	3.96468e+06	3.74728e+06	4.2104e+06	3.85509e+06	4.18496e+06	3.86797e+06	3.14585e+06	4.50335e+06	4.001e+06	3.78709e+06
P15144	Aminopeptidase N OS=Homo sapiens GN=ANPEP PE=1 SV=4 - [AMPN_HUMAN]	ANPEP	25	25	1410.16	2.23053e+07	2.75777e+07	2.77326e+07	2.30342e+07	1.77967e+07	8.76848e+06	4.64789e+07	3.63962e+07	4.60202e+07	2.78972e+07	3.1498e+07	1.03e+07	3.10688e+07	2.36795e+07	1.44338e+07	2.60306e+07	7.56389e+06
P05067	Amyloid beta A4 protein OS=Homo sapiens GN=APP PE=1 SV=3 - [A4_HUMAN]	APP	2	2	87.29	240082	201721	112854	154404	225245	187822	667670	783381	203286	443346	238974	492907	671187	281310	412566	283654	482906
Q9P0K7	Ankycorbin OS=Homo sapiens GN=RAI14 PE=1 SV=2 - [RAI14_HUMAN]	RAI14	9	9	356.19	4.03755e+06	3.98907e+06	3.817e+06	3.08988e+06	3.23571e+06	4.49484e+06	4.30086e+06	4.04243e+06	5.23138e+06	3.6391e+06	5.01946e+06	4.93729e+06	3.68055e+06	3.25043e+06	2.93611e+06	5.36319e+06	4.48107e+06
Q9P2R3	Ankyrin repeat and FYVE domain-containing protein 1 OS=Homo sapiens GN=ANKFY1 PE=1 SV=2 - [ANFY1_HUMAN]	ANKFY1	5	4	224.22	925588	1.04989e+06	734009	1.00999e+06	757831	775384	949038	838618	825443	978509	787432	755637	940345	884610	1.06678e+06	1.00339e+06	957275
Q86XL3	Ankyrin repeat and LEM domain-containing protein 2 OS=Homo sapiens GN=ANKLE2 PE=1 SV=4 - [ANKL2_HUMAN]	ANKLE2	2	2	80.41	557424	602254	849891	470771	517769	497213	129902	161135	271903	177763	224261	139533	137115	249740	113020	266374	242649
P04083	Annexin A1 OS=Homo sapiens GN=ANXA1 PE=1 SV=2 - [ANXA1_HUMAN]	ANXA1	25	25	1351.65	1.28576e+08	1.3791e+08	1.51453e+08	1.46877e+08	1.65449e+08	1.4064e+08	1.52107e+08	1.37465e+08	1.38342e+08	1.23817e+08	1.03024e+08	1.06601e+08	6.61689e+07	5.98684e+07	7.17961e+07	6.93538e+07	4.88156e+07
Q9UJ72	Annexin A10 OS=Homo sapiens GN=ANXA10 PE=1 SV=3 - [ANX10_HUMAN]	ANXA10	5	5	275.15	974378	1.09438e+06	741635	1.0589e+06	1.04312e+06	765911	1.78163e+06	1.31916e+06	6.0979e+06	4.9482e+06	1.22898e+06	1.05566e+06	4.05376e+06	1.60117e+07	1.30357e+07	4.13573e+06	1.00845e+06
P50995	Annexin A11 OS=Homo sapiens GN=ANXA11 PE=1 SV=1 - [ANX11_HUMAN]	ANXA11	7	7	259.72	7.86909e+06	9.48962e+06	5.61372e+06	8.28991e+06	8.79226e+06	5.44432e+06	1.34467e+07	1.6399e+07	8.21818e+06	1.04993e+07	1.26083e+07	5.93351e+06	1.12131e+07	4.9966e+06	7.40533e+06	1.2258e+07	7.9552e+06
P07355	Annexin A2 OS=Homo sapiens GN=ANXA2 PE=1 SV=2 - [ANXA2_HUMAN]	ANXA2	23	23	1395.68	2.80563e+08	2.65958e+08	3.74811e+08	3.42474e+08	3.22535e+08	2.73815e+08	2.47407e+08	1.92129e+08	3.31764e+08	2.63304e+08	2.36622e+08	1.37853e+08	1.56628e+08	1.75535e+08	1.90857e+08	2.2341e+08	1.1053e+08
P08758	Annexin A5 OS=Homo sapiens GN=ANXA5 PE=1 SV=2 - [ANXA5_HUMAN]	ANXA5	15	15	737.82	1.03354e+08	1.04865e+08	1.19209e+08	1.33154e+08	1.25769e+08	9.01347e+07	2.04406e+08	2.02408e+08	1.85209e+08	2.24333e+08	1.69104e+08	1.12349e+08	2.18695e+08	1.759e+08	2.25235e+08	1.7885e+08	1.12709e+08
P08133	Annexin A6 OS=Homo sapiens GN=ANXA6 PE=1 SV=3 - [ANXA6_HUMAN]	ANXA6	23	23	1330.22	5.69519e+07	6.63577e+07	6.05044e+07	6.40262e+07	9.62309e+07	8.37153e+07	7.7597e+07	6.46061e+07	7.46361e+07	7.36687e+07	8.9192e+07	7.49065e+07	6.48014e+07	5.3078e+07	5.63538e+07	8.15404e+07	6.20433e+07
P20073	Annexin A7 OS=Homo sapiens GN=ANXA7 PE=1 SV=3 - [ANXA7_HUMAN]	ANXA7	5	5	224.89	3.97762e+06	3.92373e+06	3.48745e+06	3.58698e+06	5.31818e+06	4.20618e+06	6.53223e+06	6.41965e+06	6.27726e+06	4.71948e+06	5.27861e+06	4.13292e+06	6.39094e+06	6.07429e+06	5.92957e+06	6.76321e+06	4.64504e+06
P58335	Anthrax toxin receptor 2 OS=Homo sapiens GN=ANTXR2 PE=1 SV=5 - [ANTR2_HUMAN]	ANTXR2	2	2	117.52	49129	95123.4	82146.6	171447	189569	60199.1	126095	150394	417725	488982	794486	120556	106580	87965.7	290938	901681	102956
Q03518	Antigen peptide transporter 1 OS=Homo sapiens GN=TAP1 PE=1 SV=2 - [TAP1_HUMAN]	TAP1	2	2	88.54	366037	210397	60213.7	69343.2	26402.6	155712	234090	224578	64881.6	99035.4	66033.2	88264.6	91654.4	37159	70723	53141.8	63910.9
Q10567	AP-1 complex subunit beta-1 OS=Homo sapiens GN=AP1B1 PE=1 SV=2 - [AP1B1_HUMAN]	AP1B1	11	6	631.36	4.43345e+06	4.83294e+06	3.80353e+06	4.0195e+06	3.92929e+06	4.90147e+06	4.71879e+06	4.01906e+06	4.66711e+06	4.50552e+06	4.52144e+06	4.45445e+06	5.3973e+06	3.73916e+06	3.4445e+06	5.27935e+06	5.75099e+06
O43747	AP-1 complex subunit gamma-1 OS=Homo sapiens GN=AP1G1 PE=1 SV=5 - [AP1G1_HUMAN]	AP1G1	2	2	94.34	1.17432e+06	1.28669e+06	1.14339e+06	1.15498e+06	1.11792e+06	1.47067e+06	1.51915e+06	1.45275e+06	1.23244e+06	1.25866e+06	1.31473e+06	1.01775e+06	1.76419e+06	1.34687e+06	1.63587e+06	1.32436e+06	1.25137e+06
O95782	AP-2 complex subunit alpha-1 OS=Homo sapiens GN=AP2A1 PE=1 SV=3 - [AP2A1_HUMAN]	AP2A1	6	2	314.39	2.24165e+06	2.62113e+06	2.12931e+06	1.80924e+06	2.41836e+06	2.79409e+06	2.18439e+06	2.05555e+06	1.62917e+06	1.99536e+06	2.05963e+06	2.45709e+06	2.4749e+06	1.46291e+06	909251	2.42739e+06	2.75877e+06
O94973	AP-2 complex subunit alpha-2 OS=Homo sapiens GN=AP2A2 PE=1 SV=2 - [AP2A2_HUMAN]	AP2A2	8	5	353.33	1.46366e+06	1.36613e+06	1.25204e+06	1.05929e+06	1.4533e+06	2.1263e+06	1.35828e+06	1.0532e+06	1.31038e+06	1.38444e+06	1.62477e+06	1.35889e+06	1.11051e+06	1.07785e+06	1.40543e+06	1.98384e+06	1.45201e+06
P63010	AP-2 complex subunit beta OS=Homo sapiens GN=AP2B1 PE=1 SV=1 - [AP2B1_HUMAN]	AP2B1	16	11	756.13	1.25329e+07	1.26539e+07	1.05825e+07	9.80814e+06	1.14158e+07	1.43937e+07	1.08722e+07	9.7411e+06	1.01921e+07	9.33714e+06	1.03306e+07	1.07601e+07	1.07374e+07	8.21143e+06	9.17095e+06	1.06795e+07	1.05689e+07
P53680	AP-2 complex subunit sigma OS=Homo sapiens GN=AP2S1 PE=1 SV=2 - [AP2S1_HUMAN]	AP2S1	3	3	100.27	4.69936e+06	5.34182e+06	4.37866e+06	3.76761e+06	3.90725e+06	6.5079e+06	4.38595e+06	3.30212e+06	4.42196e+06	3.87905e+06	3.47408e+06	4.72099e+06	4.79061e+06	4.05988e+06	3.66097e+06	2.94221e+06	4.55791e+06
O00203	AP-3 complex subunit beta-1 OS=Homo sapiens GN=AP3B1 PE=1 SV=3 - [AP3B1_HUMAN]	AP3B1	4	4	220.59	2.71147e+06	2.90056e+06	2.62777e+06	2.91219e+06	3.20449e+06	2.69165e+06	3.36877e+06	2.55672e+06	3.00314e+06	2.60469e+06	3.25391e+06	2.34953e+06	2.70387e+06	2.0773e+06	2.2443e+06	3.56721e+06	2.59062e+06
Q9Y2T2	AP-3 complex subunit mu-1 OS=Homo sapiens GN=AP3M1 PE=1 SV=1 - [AP3M1_HUMAN]	AP3M1	2	2	65.93	1.75698e+06	1.72745e+06	1.46241e+06	1.47043e+06	1.89096e+06	2.11194e+06	2.02227e+06	1.58318e+06	1.8954e+06	1.94759e+06	1.72015e+06	1.76108e+06	2.14593e+06	1.72134e+06	1.80773e+06	2.18172e+06	1.72985e+06
Q9BUR5	Apolipoprotein O OS=Homo sapiens GN=APOO PE=1 SV=1 - [APOO_HUMAN]	APOO	2	2	53.16	339638	304030	299573	231071	255157	327474	777913	765096	608253	394441	421518	678485	1.31922e+06	1.05952e+06	511779	524099	757721
Q9BZZ5	Apoptosis inhibitor 5 OS=Homo sapiens GN=API5 PE=1 SV=3 - [API5_HUMAN]	API5	5	5	157.34	4.54152e+06	5.00415e+06	4.62799e+06	3.82902e+06	5.16185e+06	5.23513e+06	3.54046e+06	3.12863e+06	3.72732e+06	3.34526e+06	3.12627e+06	2.88422e+06	3.06294e+06	3.31727e+06	3.62136e+06	3.03324e+06	3.1155e+06
Q07812	Apoptosis regulator BAX OS=Homo sapiens GN=BAX PE=1 SV=1 - [BAX_HUMAN]	BAX	3	3	208.86	1.59948e+06	2.75918e+06	2.9911e+06	2.92082e+06	2.56505e+06	3.20136e+06	3.44712e+06	4.33011e+06	3.94597e+06	3.36248e+06	4.39679e+06	4.12019e+06	3.29527e+06	4.68175e+06	5.14872e+06	4.91052e+06	3.59598e+06
O95831	Apoptosis-inducing factor 1, mitochondrial OS=Homo sapiens GN=AIFM1 PE=1 SV=1 - [AIFM1_HUMAN]	AIFM1	6	6	271.44	3.16466e+06	3.11548e+06	2.84294e+06	3.31547e+06	3.47575e+06	3.73721e+06	5.90051e+06	6.04366e+06	4.0992e+06	4.89781e+06	4.88145e+06	8.1173e+06	8.82078e+06	5.059e+06	3.40392e+06	6.02343e+06	1.02e+07
Q9UKV3	Apoptotic chromatin condensation inducer in the nucleus OS=Homo sapiens GN=ACIN1 PE=1 SV=2 - [ACINU_HUMAN]	ACIN1	3	3	146.69	2.64532e+06	2.76967e+06	2.53618e+06	2.41372e+06	2.75019e+06	2.24079e+06	2.54266e+06	2.16029e+06	2.24487e+06	2.15542e+06	2.22244e+06	2.15968e+06	2.10227e+06	2.92657e+06	2.0125e+06	2.33944e+06	2.49461e+06
P54136	Arginine--tRNA ligase, cytoplasmic OS=Homo sapiens GN=RARS PE=1 SV=2 - [SYRC_HUMAN]	RARS	14	14	622.91	2.09493e+07	2.1244e+07	2.06443e+07	2.17182e+07	2.26189e+07	2.05893e+07	2.7158e+07	2.58562e+07	2.6788e+07	2.50243e+07	2.62306e+07	2.08622e+07	2.88498e+07	2.04414e+07	2.17984e+07	2.95114e+07	2.5196e+07
P00966	Argininosuccinate synthase OS=Homo sapiens GN=ASS1 PE=1 SV=2 - [ASSY_HUMAN]	ASS1	5	5	223.77	1.52049e+06	741315	237734	674774	253196	307213	6.11531e+06	3.41514e+06	1.32898e+06	670340	209379	534209	2.82898e+06	918583	389538	226174	397074
Q9P291	Armadillo repeat-containing X-linked protein 1 OS=Homo sapiens GN=ARMCX1 PE=1 SV=1 - [ARMX1_HUMAN]	ARMCX1	2	2	85.65	54004.5	41243	25966.9	28495	20538.5	36125.5	115272	104665	45350	53694.7	42773.9	150097	195538	163388	83036.1	49581.4	118355
Q7L311	Armadillo repeat-containing X-linked protein 2 OS=Homo sapiens GN=ARMCX2 PE=2 SV=1 - [ARMX2_HUMAN]	ARMCX2	2	2	85.38	197578	210341	275431	242606	169768	216333	1.41183e+06	1.16084e+06	382056	423637	304505	1.21532e+06	1.86316e+06	372007	288929	276450	1.1961e+06
Q9UH62	Armadillo repeat-containing X-linked protein 3 OS=Homo sapiens GN=ARMCX3 PE=1 SV=1 - [ARMX3_HUMAN]	ARMCX3	7	7	393.28	1.43015e+06	1.14138e+06	909395	890126	1.20004e+06	1.41522e+06	8.39264e+06	5.27147e+06	1.71542e+06	1.41531e+06	1.35949e+06	6.48977e+06	1.03194e+07	1.59206e+06	748958	1.58854e+06	6.58072e+06
P15289	Arylsulfatase A OS=Homo sapiens GN=ARSA PE=1 SV=3 - [ARSA_HUMAN]	ARSA	5	5	314.29	1.20308e+06	589251	726808	873867	518021	1.75936e+06	1.94841e+06	2.19105e+06	1.62486e+06	2.22385e+06	1.44642e+06	3.67147e+06	2.51118e+06	4.10564e+06	3.28118e+06	2.12266e+06	3.15503e+06
P15848	Arylsulfatase B OS=Homo sapiens GN=ARSB PE=1 SV=1 - [ARSB_HUMAN]	ARSB	2	2	96.05	1.28522e+06	929490	600852	773086	599488	1.14779e+06	2.24135e+06	2.36898e+06	842554	1.63285e+06	927222	2.89054e+06	2.34817e+06	1.58924e+06	1.88771e+06	1.06556e+06	3.23947e+06
P08243	Asparagine synthetase [glutamine-hydrolyzing] OS=Homo sapiens GN=ASNS PE=1 SV=4 - [ASNS_HUMAN]	ASNS	5	5	227.59	4.88921e+06	5.34679e+06	5.61294e+06	6.86137e+06	5.57979e+06	2.84342e+06	1.15078e+06	775707	1.66621e+06	1.17805e+06	2.20381e+06	1.04343e+06	2.15718e+06	1.45962e+06	1.90862e+06	3.59141e+06	1.38231e+06
O43776	Asparagine--tRNA ligase, cytoplasmic OS=Homo sapiens GN=NARS PE=1 SV=1 - [SYNC_HUMAN]	NARS	10	10	532.72	5.27538e+06	5.8677e+06	8.83164e+06	8.67826e+06	7.16276e+06	6.21845e+06	6.40289e+06	6.62367e+06	6.60168e+06	6.58674e+06	7.79848e+06	6.93698e+06	7.11161e+06	4.64759e+06	5.60228e+06	9.62911e+06	7.65078e+06
P17174	Aspartate aminotransferase, cytoplasmic OS=Homo sapiens GN=GOT1 PE=1 SV=3 - [AATC_HUMAN]	GOT1	6	5	359.1	2.836e+06	3.4185e+06	2.87331e+06	3.23761e+06	3.56108e+06	2.64209e+06	5.15904e+06	5.32127e+06	4.37097e+06	3.51769e+06	3.74383e+06	3.36378e+06	4.75117e+06	3.85435e+06	3.84238e+06	4.38911e+06	3.2099e+06
P00505	Aspartate aminotransferase, mitochondrial OS=Homo sapiens GN=GOT2 PE=1 SV=3 - [AATM_HUMAN]	GOT2	6	6	315.08	1.45759e+07	1.38161e+07	1.49176e+07	1.40331e+07	1.4282e+07	1.54932e+07	2.45561e+07	2.5664e+07	2.20849e+07	1.68146e+07	1.62777e+07	2.80971e+07	3.72155e+07	2.25387e+07	2.06443e+07	2.20086e+07	3.34615e+07
P14868	Aspartate--tRNA ligase, cytoplasmic OS=Homo sapiens GN=DARS PE=1 SV=2 - [SYDC_HUMAN]	DARS	7	7	430.94	9.89254e+06	1.01736e+07	1.00017e+07	1.01047e+07	8.69949e+06	9.38173e+06	1.37892e+07	1.31573e+07	1.17633e+07	1.22362e+07	1.16892e+07	1.04194e+07	1.45842e+07	9.87657e+06	1.00157e+07	1.26392e+07	1.12935e+07
Q12797	Aspartyl/asparaginyl beta-hydroxylase OS=Homo sapiens GN=ASPH PE=1 SV=3 - [ASPH_HUMAN]	ASPH	4	4	293.12	4.33835e+06	4.68026e+06	3.09711e+06	4.90449e+06	4.6025e+06	4.91597e+06	5.10533e+06	4.04801e+06	3.96042e+06	6.31337e+06	6.22298e+06	5.17862e+06	4.30162e+06	3.89754e+06	7.90138e+06	7.10969e+06	5.20687e+06
Q9UBB4	Ataxin-10 OS=Homo sapiens GN=ATXN10 PE=1 SV=1 - [ATX10_HUMAN]	ATXN10	6	6	356.13	1.23669e+06	1.55841e+06	1.72185e+06	1.7168e+06	1.88639e+06	1.47664e+06	1.62726e+06	1.71285e+06	2.46586e+06	1.46873e+06	2.11428e+06	1.99506e+06	1.73031e+06	1.94034e+06	1.44236e+06	1.87329e+06	1.81282e+06
Q99700	Ataxin-2 OS=Homo sapiens GN=ATXN2 PE=1 SV=2 - [ATX2_HUMAN]	ATXN2	2	2	106.02	130864	174474	118984	150114	107709	120988	149943	112737	114894	85876.6	122810	85678.5	116291	75632.3	44914.7	126488	103055
Q8WWM7	Ataxin-2-like protein OS=Homo sapiens GN=ATXN2L PE=1 SV=2 - [ATX2L_HUMAN]	ATXN2L	2	2	66.24	1.43703e+06	1.93664e+06	1.93508e+06	1.43096e+06	1.60928e+06	1.5041e+06	1.10373e+06	800882	1.18516e+06	943205	1.11693e+06	843252	1.21324e+06	874580	741163	985221	920761
Q6DD88	Atlastin-3 OS=Homo sapiens GN=ATL3 PE=1 SV=1 - [ATLA3_HUMAN]	ATL3	6	6	302.3	7.31916e+06	4.72869e+06	5.32412e+06	4.70649e+06	4.96141e+06	6.01199e+06	4.87168e+06	4.42048e+06	2.9193e+06	3.02265e+06	2.81873e+06	4.51778e+06	3.51093e+06	2.17231e+06	2.22259e+06	3.16757e+06	3.3518e+06
P25705	ATP synthase subunit alpha, mitochondrial OS=Homo sapiens GN=ATP5A1 PE=1 SV=1 - [ATPA_HUMAN]	ATP5A1	18	18	1039.74	1.04382e+08	9.98882e+07	9.87182e+07	9.76955e+07	1.01415e+08	1.1126e+08	1.50447e+08	1.52632e+08	1.32328e+08	1.20135e+08	1.10971e+08	1.5845e+08	2.72228e+08	1.92269e+08	1.53411e+08	1.47392e+08	2.14624e+08
P24539	ATP synthase subunit b, mitochondrial OS=Homo sapiens GN=ATP5F1 PE=1 SV=2 - [AT5F1_HUMAN]	ATP5F1	3	3	147.09	895771	703234	717608	615889	932692	668801	1.107e+06	797726	728207	858672	903671	1.20162e+06	1.36158e+06	772090	747739	1.37498e+06	1.4862e+06
P06576	ATP synthase subunit beta, mitochondrial OS=Homo sapiens GN=ATP5B PE=1 SV=3 - [ATPB_HUMAN]	ATP5B	30	30	1680.75	1.19056e+08	1.09039e+08	1.01872e+08	1.0675e+08	1.1899e+08	1.09616e+08	1.65132e+08	1.5868e+08	1.22974e+08	1.26969e+08	1.24551e+08	1.64564e+08	2.90556e+08	1.7336e+08	1.62833e+08	1.82091e+08	2.3103e+08
O75947	ATP synthase subunit d, mitochondrial OS=Homo sapiens GN=ATP5H PE=1 SV=3 - [ATP5H_HUMAN]	ATP5H	2	2	118.36	6.92533e+06	6.94199e+06	6.62493e+06	6.22233e+06	6.09077e+06	8.26794e+06	8.50053e+06	8.77921e+06	8.8186e+06	7.53206e+06	9.92089e+06	8.57825e+06	1.31351e+07	9.74537e+06	8.80205e+06	1.10165e+07	1.19826e+07
O75964	ATP synthase subunit g, mitochondrial OS=Homo sapiens GN=ATP5L PE=1 SV=3 - [ATP5L_HUMAN]	ATP5L	2	2	72.89	2.40486e+06	2.14724e+06	2.04631e+06	1.88592e+06	2.13077e+06	1.98705e+06	3.23979e+06	2.44067e+06	2.35418e+06	2.39453e+06	2.95376e+06	3.11783e+06	3.7508e+06	2.66966e+06	3.40521e+06	3.18632e+06	3.7109e+06
P36542	ATP synthase subunit gamma, mitochondrial OS=Homo sapiens GN=ATP5C1 PE=1 SV=1 - [ATPG_HUMAN]	ATP5C1	4	4	130.09	6.29194e+06	4.37893e+06	4.66269e+06	4.72266e+06	4.30702e+06	5.5157e+06	8.32802e+06	8.72975e+06	6.7034e+06	6.78375e+06	6.27851e+06	9.33602e+06	1.59296e+07	1.06212e+07	8.20569e+06	8.79108e+06	1.16264e+07
P48047	ATP synthase subunit O, mitochondrial OS=Homo sapiens GN=ATP5O PE=1 SV=1 - [ATPO_HUMAN]	ATP5O	3	3	156.2	6.76427e+06	6.87903e+06	5.58008e+06	6.05033e+06	6.50944e+06	6.75317e+06	1.22048e+07	1.04883e+07	9.4829e+06	1.0222e+07	7.84206e+06	1.0527e+07	2.11574e+07	1.50091e+07	1.17399e+07	1.05375e+07	1.41882e+07
O43681	ATPase ASNA1 OS=Homo sapiens GN=ASNA1 PE=1 SV=2 - [ASNA_HUMAN]	ASNA1	3	3	176.53	3.68274e+06	4.4606e+06	3.23268e+06	3.93152e+06	3.68372e+06	4.09166e+06	4.84036e+06	5.49955e+06	4.75114e+06	4.12609e+06	5.21404e+06	3.60378e+06	4.87017e+06	4.16461e+06	3.75054e+06	4.15418e+06	3.76141e+06
Q8NBU5	ATPase family AAA domain-containing protein 1 OS=Homo sapiens GN=ATAD1 PE=1 SV=1 - [ATAD1_HUMAN]	ATAD1	8	8	274.07	3.61356e+06	2.88899e+06	3.55843e+06	2.96857e+06	2.82692e+06	3.88203e+06	5.00683e+06	5.06749e+06	4.52676e+06	4.52795e+06	3.3917e+06	5.78257e+06	6.92935e+06	4.88595e+06	4.33821e+06	5.36878e+06	6.81104e+06
Q9NVI7	ATPase family AAA domain-containing protein 3A OS=Homo sapiens GN=ATAD3A PE=1 SV=2 - [ATD3A_HUMAN]	ATAD3A	6	3	266.82	2.44312e+06	2.11144e+06	2.24783e+06	2.24163e+06	2.04661e+06	1.85384e+06	2.5819e+06	2.37535e+06	2.56313e+06	2.08382e+06	2.38088e+06	2.73844e+06	3.16456e+06	3.47037e+06	2.24717e+06	2.25208e+06	2.84164e+06
Q5T9A4	ATPase family AAA domain-containing protein 3B OS=Homo sapiens GN=ATAD3B PE=1 SV=1 - [ATD3B_HUMAN]	ATAD3B	5	2	205.18	397552	504142	563404	628511	662793	449653	411582	530773	391124	299778	424328	573637	618615	318470	249824	398576	460584
O94911	ATP-binding cassette sub-family A member 8 OS=Homo sapiens GN=ABCA8 PE=1 SV=3 - [ABCA8_HUMAN]	ABCA8	6	6	196.11	126795	324776	170126	229698	287226	178427	3.73607e+06	2.82646e+06	531002	3.0215e+06	958456	588583	1.6536e+06	297941	1.08331e+06	925753	519565
Q9NP58	ATP-binding cassette sub-family B member 6, mitochondrial OS=Homo sapiens GN=ABCB6 PE=1 SV=1 - [ABCB6_HUMAN]	ABCB6	2	2	104.66	357694	254203	212300	264800	271411	188833	434205	479402	222749	346318	362831	333168	671572	425668	791269	564454	458971
P33897	ATP-binding cassette sub-family D member 1 OS=Homo sapiens GN=ABCD1 PE=1 SV=2 - [ABCD1_HUMAN]	ABCD1	2	2	122.03	63386.5	62939.1	40629.4	51966.6	31847.4	102487	283205	401315	360457	469937	294176	658186	569251	672600	718074	541481	828233
P28288	ATP-binding cassette sub-family D member 3 OS=Homo sapiens GN=ABCD3 PE=1 SV=1 - [ABCD3_HUMAN]	ABCD3	7	7	237.98	2.60671e+06	2.58412e+06	2.09168e+06	2.02833e+06	2.21811e+06	2.78714e+06	3.56173e+06	4.09598e+06	2.74524e+06	2.93836e+06	3.79658e+06	4.3007e+06	5.99376e+06	3.38978e+06	2.63104e+06	5.74321e+06	5.84961e+06
P61221	ATP-binding cassette sub-family E member 1 OS=Homo sapiens GN=ABCE1 PE=1 SV=1 - [ABCE1_HUMAN]	ABCE1	7	7	394.29	4.56374e+06	4.71748e+06	3.8427e+06	4.6904e+06	6.1127e+06	3.35042e+06	4.41264e+06	4.487e+06	4.47051e+06	4.15758e+06	4.68145e+06	3.44513e+06	4.14824e+06	4.23522e+06	4.5184e+06	4.92471e+06	3.28789e+06
Q8NE71	ATP-binding cassette sub-family F member 1 OS=Homo sapiens GN=ABCF1 PE=1 SV=2 - [ABCF1_HUMAN]	ABCF1	4	4	161.43	2.18665e+06	1.86097e+06	1.24468e+06	1.5793e+06	1.92358e+06	1.7392e+06	1.88766e+06	1.83842e+06	2.10222e+06	1.67421e+06	2.63015e+06	1.33185e+06	2.39042e+06	2.2148e+06	1.52795e+06	3.832e+06	1.75004e+06
P53396	ATP-citrate synthase OS=Homo sapiens GN=ACLY PE=1 SV=3 - [ACLY_HUMAN]	ACLY	21	21	1193.44	2.54925e+07	2.35321e+07	2.15588e+07	2.19391e+07	3.88006e+07	3.03341e+07	2.56899e+07	2.74473e+07	2.55146e+07	2.04962e+07	2.38234e+07	2.25739e+07	3.58781e+07	3.33232e+07	3.93606e+07	3.69181e+07	3.25625e+07
O76031	ATP-dependent Clp protease ATP-binding subunit clpX-like, mitochondrial OS=Homo sapiens GN=CLPX PE=1 SV=2 - [CLPX_HUMAN]	CLPX	2	2	52.78	402024	411813	381221	357534	425244	406150	425245	324050	400219	250715	290101	399123	491057	362640	179453	301767	441397
P46063	ATP-dependent DNA helicase Q1 OS=Homo sapiens GN=RECQL PE=1 SV=3 - [RECQ1_HUMAN]	RECQL	2	2	106.8	2.56481e+06	2.66641e+06	2.4354e+06	2.17476e+06	2.74489e+06	3.85928e+06	2.27012e+06	2.81292e+06	2.65707e+06	2.59442e+06	2.21437e+06	2.20504e+06	2.93727e+06	1.51776e+06	2.03123e+06	1.75753e+06	2.35218e+06
Q08211	ATP-dependent RNA helicase A OS=Homo sapiens GN=DHX9 PE=1 SV=4 - [DHX9_HUMAN]	DHX9	15	15	1074.2	3.71521e+07	4.0071e+07	3.63586e+07	3.36072e+07	4.09289e+07	3.4903e+07	3.01436e+07	2.90532e+07	2.6929e+07	2.69605e+07	2.64284e+07	2.90338e+07	3.24202e+07	2.76848e+07	2.26827e+07	2.80499e+07	3.12275e+07
Q92499	ATP-dependent RNA helicase DDX1 OS=Homo sapiens GN=DDX1 PE=1 SV=2 - [DDX1_HUMAN]	DDX1	13	13	724.23	1.26536e+07	1.2982e+07	1.36974e+07	1.47618e+07	1.4125e+07	1.64284e+07	1.33103e+07	1.35605e+07	1.39498e+07	1.61956e+07	1.51428e+07	1.49514e+07	1.44926e+07	1.37303e+07	1.34093e+07	1.7292e+07	1.7055e+07
Q9NUU7	ATP-dependent RNA helicase DDX19A OS=Homo sapiens GN=DDX19A PE=1 SV=1 - [DD19A_HUMAN]	DDX19A	2	2	145.7	760661	1.07743e+06	1.48542e+06	1.31219e+06	1.3267e+06	789917	826526	860049	1.1313e+06	923816	1.21859e+06	1.04563e+06	936347	744528	354087	1.31733e+06	899592
O00148	ATP-dependent RNA helicase DDX39A OS=Homo sapiens GN=DDX39A PE=1 SV=2 - [DX39A_HUMAN]	DDX39A	7	2	270.09	311016	282322	491370	240700	495299	486902	90639.1	112069	323566	39916.5	70048.8	86625.2	127829	219959	210128	22726.6	82770.1
O00571	ATP-dependent RNA helicase DDX3X OS=Homo sapiens GN=DDX3X PE=1 SV=3 - [DDX3X_HUMAN]	DDX3X	16	3	874.21	2.92305e+06	3.35194e+06	3.2036e+06	2.99098e+06	3.27509e+06	2.56701e+06	2.59835e+06	2.72127e+06	1.73746e+06	1.57927e+06	1.72691e+06	2.09302e+06	2.77507e+06	1.33549e+06	1.31851e+06	1.77128e+06	1.71023e+06
O15523	ATP-dependent RNA helicase DDX3Y OS=Homo sapiens GN=DDX3Y PE=1 SV=2 - [DDX3Y_HUMAN]	DDX3Y	16	3	749.29	229256	381121	1.23595e+06	1.54354e+06	1.45935e+06	1.65154e+06	436159	396992	1.70785e+06	1.943e+06	1.55077e+06	2.13643e+06	353332	2.31763e+06	2.28498e+06	2.11144e+06	2.3202e+06
Q9BQ39	ATP-dependent RNA helicase DDX50 OS=Homo sapiens GN=DDX50 PE=1 SV=1 - [DDX50_HUMAN]	DDX50	2	2	93.84	401363	339938	367314	385269	428598	333944	168774	94779.5	194045	209396	234135	146537	204957	277043	190417	296604	256310
P17342	Atrial natriuretic peptide receptor 3 OS=Homo sapiens GN=NPR3 PE=1 SV=2 - [ANPRC_HUMAN]	NPR3	3	3	137.83	332055	305126	420528	152137	395951	61410.1	238134	220637	1.40167e+06	463606	966543	101943	141378	537302	648325	2.18238e+06	369778
O95816	BAG family molecular chaperone regulator 2 OS=Homo sapiens GN=BAG2 PE=1 SV=1 - [BAG2_HUMAN]	BAG2	4	4	249.07	3.62124e+06	4.43014e+06	2.39895e+06	3.21812e+06	3.68219e+06	3.4134e+06	2.87988e+06	2.88805e+06	5.0099e+06	3.04111e+06	4.56323e+06	4.55329e+06	3.54666e+06	5.95214e+06	4.94224e+06	5.20869e+06	8.14331e+06
O43491	Band 4.1-like protein 2 OS=Homo sapiens GN=EPB41L2 PE=1 SV=1 - [E41L2_HUMAN]	EPB41L2	2	2	72.17	337999	569021	282428	694039	593535	222945	510749	507434	554466	690949	772868	224902	581551	398901	683081	1.11395e+06	320257
Q9Y2J2	Band 4.1-like protein 3 OS=Homo sapiens GN=EPB41L3 PE=1 SV=2 - [E41L3_HUMAN]	EPB41L3	8	8	420.55	3.86846e+06	4.18484e+06	3.89263e+06	2.15068e+06	4.3512e+06	299398	6.60855e+06	4.19049e+06	4.33257e+06	3.31073e+06	4.51693e+06	402775	5.78451e+06	2.39077e+06	1.66099e+06	4.21958e+06	205296
P98160	Basement membrane-specific heparan sulfate proteoglycan core protein OS=Homo sapiens GN=HSPG2 PE=1 SV=4 - [PGBM_HUMAN]	HSPG2	6	6	326.41	1.58417e+06	1.72969e+06	1.43607e+06	1.22024e+06	888593	1.45606e+06	938105	577720	4.41718e+06	914190	1.03505e+06	2.73111e+06	915974	3.19033e+06	688783	819329	2.17088e+06
Q7L1Q6	Basic leucine zipper and W2 domain-containing protein 1 OS=Homo sapiens GN=BZW1 PE=1 SV=1 - [BZW1_HUMAN]	BZW1	10	8	442.26	6.65463e+06	6.68071e+06	7.14591e+06	7.29825e+06	9.96429e+06	5.7885e+06	1.22559e+07	1.10421e+07	1.022e+07	1.13683e+07	9.44995e+06	9.76294e+06	9.02896e+06	6.60815e+06	6.87756e+06	8.93844e+06	7.64798e+06
Q9Y6E2	Basic leucine zipper and W2 domain-containing protein 2 OS=Homo sapiens GN=BZW2 PE=1 SV=1 - [BZW2_HUMAN]	BZW2	4	2	128.22	564552	575666	604224	618418	814060	689898	606872	529312	535806	574571	458782	469131	432331	401478	526223	491959	498870
P35613	Basigin OS=Homo sapiens GN=BSG PE=1 SV=2 - [BASI_HUMAN]	BSG	7	7	405.23	7.60838e+06	7.09238e+06	6.78354e+06	7.61922e+06	8.36495e+06	7.98295e+06	1.1307e+07	7.9441e+06	1.23238e+07	1.35327e+07	1.3399e+07	9.54964e+06	1.1609e+07	9.92792e+06	8.71764e+06	2.05869e+07	1.49749e+07
P51572	B-cell receptor-associated protein 31 OS=Homo sapiens GN=BCAP31 PE=1 SV=3 - [BAP31_HUMAN]	BCAP31	3	3	199.37	7.46152e+06	7.73394e+06	4.03186e+06	3.73891e+06	4.81693e+06	9.115e+06	8.50428e+06	6.90504e+06	6.89794e+06	6.71221e+06	6.03959e+06	6.7666e+06	1.26759e+07	8.27949e+06	6.11967e+06	6.67923e+06	8.61727e+06
Q9NYF8	Bcl-2-associated transcription factor 1 OS=Homo sapiens GN=BCLAF1 PE=1 SV=2 - [BCLF1_HUMAN]	BCLAF1	2	2	62.45	922916	1.13687e+06	1.26236e+06	711782	694860	970161	761660	678689	830109	696225	916236	661642	871002	501949	264723	776678	782090
P15291	Beta-1,4-galactosyltransferase 1 OS=Homo sapiens GN=B4GALT1 PE=1 SV=5 - [B4GT1_HUMAN]	B4GALT1	3	3	175.61	464107	385783	387170	442536	280680	465216	340169	283126	447988	845987	499419	502136	709645	632555	663014	834206	748573
P13929	Beta-enolase OS=Homo sapiens GN=ENO3 PE=1 SV=5 - [ENOB_HUMAN]	ENO3	8	3	504.05	1.06527e+07	7.42275e+06	1.10062e+07	1.6047e+07	1.59063e+07	7.71094e+06	1.21728e+07	1.57324e+07	1.12617e+07	1.6992e+07	1.99039e+07	1.33025e+07	9.81621e+06	1.53779e+07	2.03909e+07	1.93273e+07	1.32047e+07
P06865	Beta-hexosaminidase subunit alpha OS=Homo sapiens GN=HEXA PE=1 SV=2 - [HEXA_HUMAN]	HEXA	5	4	217.02	3.28672e+06	2.64662e+06	3.36988e+06	3.93516e+06	2.82947e+06	3.02834e+06	4.33638e+06	4.85185e+06	3.57034e+06	4.56661e+06	3.74329e+06	4.03074e+06	4.75366e+06	2.85929e+06	2.64435e+06	4.96135e+06	4.13665e+06
P07686	Beta-hexosaminidase subunit beta OS=Homo sapiens GN=HEXB PE=1 SV=3 - [HEXB_HUMAN]	HEXB	5	4	233.16	6.64787e+06	9.42701e+06	9.90237e+06	9.70277e+06	6.4714e+06	9.43484e+06	1.07869e+07	1.2417e+07	9.37409e+06	9.5516e+06	8.75255e+06	1.26375e+07	1.40677e+07	9.45997e+06	8.25216e+06	8.88187e+06	1.23634e+07
O00462	Beta-mannosidase OS=Homo sapiens GN=MANBA PE=1 SV=3 - [MANBA_HUMAN]	MANBA	2	2	55.47	584722	606525	591282	521703	564948	689940	559701	609175	763215	630343	778942	601006	816611	1.17266e+06	981342	774699	744313
O43252	Bifunctional 3'-phosphoadenosine 5'-phosphosulfate synthase 1 OS=Homo sapiens GN=PAPSS1 PE=1 SV=2 - [PAPS1_HUMAN]	PAPSS1	3	3	189.04	856803	878918	914746	1.36684e+06	1.19611e+06	864235	745005	846626	766971	1.22098e+06	959888	677278	705895	902120	1.02431e+06	1.08166e+06	711205
O95340	Bifunctional 3'-phosphoadenosine 5'-phosphosulfate synthase 2 OS=Homo sapiens GN=PAPSS2 PE=1 SV=2 - [PAPS2_HUMAN]	PAPSS2	8	8	416.51	7.25809e+06	7.50975e+06	6.52411e+06	6.71774e+06	1.1144e+07	9.31787e+06	4.69326e+06	6.11249e+06	4.66118e+06	6.16512e+06	6.77271e+06	3.7963e+06	4.75401e+06	3.75178e+06	5.2631e+06	7.88848e+06	4.48603e+06
Q3LXA3	Bifunctional ATP-dependent dihydroxyacetone kinase/FAD-AMP lyase (cyclizing) OS=Homo sapiens GN=DAK PE=1 SV=2 - [DHAK_HUMAN]	DAK	2	2	117.44	22394.8	36723.2	36642.7	69185	26399.6	32456.4	277316	364068	220936	244583	234022	98389.7	366354	276315	374645	422719	295136
P07814	Bifunctional glutamate/proline--tRNA ligase OS=Homo sapiens GN=EPRS PE=1 SV=5 - [SYEP_HUMAN]	EPRS	29	29	1526.18	2.72672e+07	2.69017e+07	1.61893e+07	2.74287e+07	2.49756e+07	2.26965e+07	2.60615e+07	2.66443e+07	1.76652e+07	2.51798e+07	2.4091e+07	2.2354e+07	2.89806e+07	1.77778e+07	2.44495e+07	2.88394e+07	2.77385e+07
P13995	Bifunctional methylenetetrahydrofolate dehydrogenase/cyclohydrolase, mitochondrial OS=Homo sapiens GN=MTHFD2 PE=1 SV=2 - [MTDC_HUMAN]	MTHFD2	2	2	101.58	2.76036e+06	2.91793e+06	3.04608e+06	2.56647e+06	2.00498e+06	1.58701e+06	716966	602437	1.35486e+06	647706	1.03434e+06	917472	2.24956e+06	1.2185e+06	1.22347e+06	1.8609e+06	1.39892e+06
O60502	Bifunctional protein NCOAT OS=Homo sapiens GN=MGEA5 PE=1 SV=2 - [NCOAT_HUMAN]	MGEA5	2	2	110.88	534500	563267	628336	500985	538460	470169	746115	835998	691560	501922	710409	650630	716591	488280	723975	820776	600791
P31939	Bifunctional purine biosynthesis protein PURH OS=Homo sapiens GN=ATIC PE=1 SV=3 - [PUR9_HUMAN]	ATIC	8	8	417.02	9.09847e+06	9.81233e+06	9.15799e+06	1.09393e+07	1.22981e+07	8.95109e+06	1.55672e+07	1.60176e+07	1.33035e+07	1.29918e+07	1.44923e+07	1.15719e+07	1.38202e+07	1.25848e+07	1.38182e+07	1.45042e+07	1.25713e+07
Q9Y223	Bifunctional UDP-N-acetylglucosamine 2-epimerase/N-acetylmannosamine kinase OS=Homo sapiens GN=GNE PE=1 SV=1 - [GLCNE_HUMAN]	GNE	3	2	101.07	296985	262394	235937	197282	281238	209546	177076	158241	305008	159079	315973	91716.2	407320	360166	306015	353295	254954
P21810	Biglycan OS=Homo sapiens GN=BGN PE=1 SV=2 - [PGS1_HUMAN]	BGN	5	4	248.83	3.31493e+06	3.13577e+06	3.10473e+06	4.48543e+06	5.61638e+06	4.15461e+06	1.78514e+06	1.64202e+06	2.91733e+06	4.63872e+06	3.36378e+06	1.78669e+06	1.85805e+06	2.38043e+06	3.46569e+06	1.81881e+06	1.36558e+06
Q9UQB8	Brain-specific angiogenesis inhibitor 1-associated protein 2 OS=Homo sapiens GN=BAIAP2 PE=1 SV=1 - [BAIP2_HUMAN]	BAIAP2	6	6	230.66	522944	516576	984352	205137	284469	743277	344858	254986	1.26871e+06	175230	239574	245763	373249	3.24266e+06	188638	278023	299746
O15382	Branched-chain-amino-acid aminotransferase, mitochondrial OS=Homo sapiens GN=BCAT2 PE=1 SV=2 - [BCAT2_HUMAN]	BCAT2	2	2	100.07	332114	318734	354536	480949	482768	287785	610057	718304	485171	588665	546387	640869	1.21236e+06	601213	922544	720658	833304
Q9Y6D6	Brefeldin A-inhibited guanine nucleotide-exchange protein 1 OS=Homo sapiens GN=ARFGEF1 PE=1 SV=2 - [BIG1_HUMAN]	ARFGEF1	2	2	112.21	247740	223691	190853	184620	229755	164725	198873	197527	188309	258233	242990	150172	162513	147385	195769	251491	156596
Q96CX2	BTB/POZ domain-containing protein KCTD12 OS=Homo sapiens GN=KCTD12 PE=1 SV=1 - [KCD12_HUMAN]	KCTD12	3	3	132.92	226329	218596	63086.7	86580.9	126310	266319	684574	747562	129607	273082	801715	1.5407e+06	545909	117903	155170	856209	1.63313e+06
Q13895	Bystin OS=Homo sapiens GN=BYSL PE=1 SV=3 - [BYST_HUMAN]	BYSL	3	3	98.75	533485	620954	601267	578258	691261	506136	81147.4	77197.3	212038	79361	203283	74235.3	81952.6	52006	50124.8	184024	198022
P11586	C-1-tetrahydrofolate synthase, cytoplasmic OS=Homo sapiens GN=MTHFD1 PE=1 SV=3 - [C1TC_HUMAN]	MTHFD1	7	7	349.49	6.91667e+06	7.83009e+06	8.83889e+06	7.03244e+06	1.00036e+07	5.37952e+06	6.97264e+06	6.33002e+06	7.73493e+06	4.95504e+06	7.08877e+06	3.5415e+06	4.49947e+06	4.90876e+06	3.15425e+06	5.35049e+06	3.50536e+06
O75844	CAAX prenyl protease 1 homolog OS=Homo sapiens GN=ZMPSTE24 PE=1 SV=2 - [FACE1_HUMAN]	ZMPSTE24	3	3	138.35	714353	735924	930904	931832	677742	807699	842412	688566	658385	662489	1.12511e+06	901350	906281	770743	595452	1.33833e+06	945738
P27708	CAD protein OS=Homo sapiens GN=CAD PE=1 SV=3 - [PYR1_HUMAN]	CAD	4	4	177.79	1.97193e+06	2.31522e+06	2.1749e+06	2.16628e+06	2.57412e+06	1.51943e+06	1.90498e+06	1.51326e+06	2.61403e+06	2.02493e+06	2.21641e+06	882279	1.63251e+06	1.77853e+06	2.04559e+06	1.9617e+06	1.22649e+06
P55290	Cadherin-13 OS=Homo sapiens GN=CDH13 PE=1 SV=1 - [CAD13_HUMAN]	CDH13	4	4	150.5	733211	890995	605182	567397	1.36294e+06	1.48692e+06	2.50783e+06	2.31849e+06	1.83354e+06	1.66005e+06	2.57879e+06	3.08177e+06	3.32058e+06	1.46079e+06	640448	2.33771e+06	3.34369e+06
P19022	Cadherin-2 OS=Homo sapiens GN=CDH2 PE=1 SV=4 - [CADH2_HUMAN]	CDH2	3	3	148.2	3.03649e+06	3.21336e+06	3.31012e+06	2.66003e+06	3.77798e+06	3.55954e+06	1.36312e+06	1.13488e+06	3.37087e+06	2.06298e+06	3.16811e+06	1.60642e+06	1.9445e+06	2.7164e+06	2.33996e+06	3.6413e+06	2.84123e+06
Q8IWX8	Calcium homeostasis endoplasmic reticulum protein OS=Homo sapiens GN=CHERP PE=1 SV=3 - [CHERP_HUMAN]	CHERP	2	2	77.17	606832	787044	828841	615549	717169	718980	368658	378444	504497	354540	342345	325513	441796	413288	284723	289095	376267
Q9BPX6	Calcium uptake protein 1, mitochondrial OS=Homo sapiens GN=MICU1 PE=1 SV=1 - [MICU1_HUMAN]	MICU1	2	2	61.33	55630.7	37653.7	38764.5	39732	41764	43507.9	39264.5	49118.4	41592	43217.7	40451.8	81270.8	66986.5	58389	40711.8	60810.8	85186
O75746	Calcium-binding mitochondrial carrier protein Aralar1 OS=Homo sapiens GN=SLC25A12 PE=1 SV=2 - [CMC1_HUMAN]	SLC25A12	10	5	446.13	1.38485e+06	1.24331e+06	885805	937352	1.14127e+06	1.45729e+06	3.5012e+06	3.69731e+06	2.03943e+06	2.30011e+06	1.97745e+06	3.47672e+06	6.32364e+06	3.65596e+06	3.48545e+06	2.61638e+06	5.46166e+06
Q6NUK1	Calcium-binding mitochondrial carrier protein SCaMC-1 OS=Homo sapiens GN=SLC25A24 PE=1 SV=2 - [SCMC1_HUMAN]	SLC25A24	3	3	156.51	588633	362091	435288	391561	615493	209289	567551	614235	478548	433497	517237	411539	1.03174e+06	399759	449171	826590	500679
Q9Y376	Calcium-binding protein 39 OS=Homo sapiens GN=CAB39 PE=1 SV=1 - [CAB39_HUMAN]	CAB39	2	2	94.91	382471	495019	503288	435980	577918	357697	678137	657207	498910	526240	571635	725185	568512	251086	162462	460612	451715
P98194	Calcium-transporting ATPase type 2C member 1 OS=Homo sapiens GN=ATP2C1 PE=1 SV=3 - [AT2C1_HUMAN]	ATP2C1	3	3	212.31	639624	644143	679905	723442	731376	836265	700030	642673	835061	1.09102e+06	926873	547943	1.11618e+06	958906	1.23376e+06	1.60282e+06	1.17904e+06
Q05682	Caldesmon OS=Homo sapiens GN=CALD1 PE=1 SV=3 - [CALD1_HUMAN]	CALD1	22	22	1296.39	1.18618e+08	9.79687e+07	9.9036e+07	5.16895e+07	7.76233e+07	1.77027e+08	3.37861e+07	2.26297e+07	5.22071e+07	1.67815e+07	2.10642e+07	6.05396e+07	2.89271e+07	2.49532e+07	1.88335e+07	2.13851e+07	6.30614e+07
P27824	Calnexin OS=Homo sapiens GN=CANX PE=1 SV=2 - [CALX_HUMAN]	CANX	5	5	278.98	1.11887e+07	1.17321e+07	7.97388e+06	8.80877e+06	1.1266e+07	1.05479e+07	1.10217e+07	9.36236e+06	8.20415e+06	8.69758e+06	9.32529e+06	7.30048e+06	1.66656e+07	7.94074e+06	7.86965e+06	1.40035e+07	8.66159e+06
P04632	Calpain small subunit 1 OS=Homo sapiens GN=CAPNS1 PE=1 SV=1 - [CPNS1_HUMAN]	CAPNS1	4	4	280.04	4.34105e+06	5.18422e+06	4.8605e+06	5.58965e+06	5.57975e+06	4.35272e+06	5.61588e+06	4.32132e+06	4.65368e+06	4.79671e+06	4.9157e+06	3.88271e+06	3.99141e+06	2.14732e+06	2.89954e+06	4.28644e+06	3.51026e+06
P07384	Calpain-1 catalytic subunit OS=Homo sapiens GN=CAPN1 PE=1 SV=1 - [CAN1_HUMAN]	CAPN1	5	4	235.36	4.06062e+06	5.15072e+06	4.4943e+06	5.01003e+06	4.9917e+06	4.45681e+06	5.3045e+06	4.65219e+06	5.88407e+06	5.48952e+06	5.80795e+06	3.86629e+06	4.67596e+06	3.89478e+06	3.3835e+06	4.79632e+06	3.44328e+06
P17655	Calpain-2 catalytic subunit OS=Homo sapiens GN=CAPN2 PE=1 SV=6 - [CAN2_HUMAN]	CAPN2	10	10	532.96	8.46906e+06	9.65159e+06	9.28268e+06	1.03888e+07	1.28886e+07	1.22024e+07	9.89772e+06	9.06847e+06	9.85743e+06	1.00957e+07	1.06593e+07	8.75294e+06	9.03436e+06	5.49957e+06	1.0326e+07	1.0133e+07	8.67884e+06
P20810	Calpastatin OS=Homo sapiens GN=CAST PE=1 SV=4 - [ICAL_HUMAN]	CAST	2	2	118.93	499969	343632	267872	186329	270493	467222	454108	245177	273807	390645	180068	191216	269293	96272.5	201048	197532	249248
P51911	Calponin-1 OS=Homo sapiens GN=CNN1 PE=1 SV=2 - [CNN1_HUMAN]	CNN1	7	7	385.36	1.09724e+07	1.10658e+07	8.84261e+06	4.88683e+06	1.61295e+07	4.84399e+07	5.53977e+06	3.98374e+06	5.90837e+06	3.1943e+06	4.95314e+06	2.31585e+07	3.44672e+06	2.72119e+06	3.03239e+06	3.76097e+06	1.02982e+07
Q99439	Calponin-2 OS=Homo sapiens GN=CNN2 PE=1 SV=4 - [CNN2_HUMAN]	CNN2	4	3	179.48	5.64207e+06	4.04873e+06	2.33604e+06	2.66289e+06	5.63167e+06	5.83133e+06	1.90154e+06	935674	2.24267e+06	1.8548e+06	1.40278e+06	2.2836e+06	964950	1.0537e+06	1.59263e+06	2.49816e+06	1.55974e+06
Q15417	Calponin-3 OS=Homo sapiens GN=CNN3 PE=1 SV=1 - [CNN3_HUMAN]	CNN3	3	2	164.58	8.07871e+06	6.3645e+06	5.61483e+06	5.45132e+06	7.29521e+06	1.12609e+07	3.51233e+06	2.64294e+06	3.44606e+06	2.64617e+06	2.91171e+06	4.86394e+06	2.64731e+06	2.06262e+06	2.16552e+06	3.614e+06	4.6051e+06
P27797	Calreticulin OS=Homo sapiens GN=CALR PE=1 SV=1 - [CALR_HUMAN]	CALR	11	11	667.79	5.09585e+07	4.54837e+07	3.12853e+07	3.49438e+07	4.15912e+07	5.18707e+07	5.31367e+07	4.77791e+07	4.81918e+07	4.40439e+07	4.57151e+07	3.54171e+07	5.88645e+07	5.78232e+07	5.69122e+07	5.77294e+07	4.4519e+07
O43852	Calumenin OS=Homo sapiens GN=CALU PE=1 SV=2 - [CALU_HUMAN]	CALU	5	5	278.43	1.89941e+07	1.74834e+07	1.81182e+07	1.37667e+07	1.47605e+07	2.13244e+07	2.32434e+07	1.98902e+07	2.75981e+07	1.72912e+07	2.40016e+07	1.65793e+07	2.5387e+07	2.18792e+07	1.96406e+07	2.09396e+07	1.8445e+07
P10644	cAMP-dependent protein kinase type I-alpha regulatory subunit OS=Homo sapiens GN=PRKAR1A PE=1 SV=1 - [KAP0_HUMAN]	PRKAR1A	9	9	391.71	3.72285e+06	3.94397e+06	3.83009e+06	3.55689e+06	4.55991e+06	4.16616e+06	4.35112e+06	5.07995e+06	3.46151e+06	4.05979e+06	5.5456e+06	1.60147e+07	7.73789e+06	7.96026e+06	1.37851e+07	1.19794e+07	1.87335e+07
P13861	cAMP-dependent protein kinase type II-alpha regulatory subunit OS=Homo sapiens GN=PRKAR2A PE=1 SV=2 - [KAP2_HUMAN]	PRKAR2A	7	7	378.86	4.77396e+06	4.50191e+06	4.44171e+06	4.71522e+06	4.49318e+06	6.40178e+06	6.79125e+06	5.81831e+06	5.36352e+06	5.88492e+06	5.31057e+06	6.63968e+06	6.25351e+06	4.5435e+06	5.21162e+06	6.12418e+06	6.41708e+06
P30622	CAP-Gly domain-containing linker protein 1 OS=Homo sapiens GN=CLIP1 PE=1 SV=2 - [CLIP1_HUMAN]	CLIP1	4	3	137.39	256580	245237	216450	148969	244367	159152	66076.5	42392.4	69561	33835.3	52280	39169.9	109621	89649.3	38357.8	108438	100626
Q14444	Caprin-1 OS=Homo sapiens GN=CAPRIN1 PE=1 SV=2 - [CAPR1_HUMAN]	CAPRIN1	3	3	110.4	2.98524e+06	2.56282e+06	2.00385e+06	2.05511e+06	3.55006e+06	2.73295e+06	1.57592e+06	1.34832e+06	1.55146e+06	1.33564e+06	1.54948e+06	1.57913e+06	1.7199e+06	1.78394e+06	2.58472e+06	2.45261e+06	2.20268e+06
P16152	Carbonyl reductase [NADPH] 1 OS=Homo sapiens GN=CBR1 PE=1 SV=3 - [CBR1_HUMAN]	CBR1	9	6	523.85	1.10152e+07	1.18016e+07	1.26912e+07	1.29128e+07	1.52885e+07	1.08617e+07	2.31637e+07	2.48797e+07	2.05672e+07	2.51626e+07	2.46626e+07	1.17458e+07	2.74398e+07	2.25579e+07	2.86659e+07	3.00909e+07	1.50645e+07
O75828	Carbonyl reductase [NADPH] 3 OS=Homo sapiens GN=CBR3 PE=1 SV=3 - [CBR3_HUMAN]	CBR3	9	6	485.83	3.95346e+06	4.11211e+06	4.12678e+06	4.33781e+06	5.36134e+06	3.18231e+06	1.28014e+07	1.34982e+07	7.39049e+06	1.10073e+07	1.00775e+07	3.99207e+06	1.62208e+07	7.3953e+06	1.61711e+07	9.63602e+06	4.01033e+06
O75976	Carboxypeptidase D OS=Homo sapiens GN=CPD PE=1 SV=2 - [CBPD_HUMAN]	CPD	2	2	106.92	354710	493512	508177	560405	380583	460338	454191	441155	370515	630785	414099	208123	441177	258981	177175	384958	341771
Q9Y646	Carboxypeptidase Q OS=Homo sapiens GN=CPQ PE=1 SV=1 - [CBPQ_HUMAN]	CPQ	3	3	162.86	1.64105e+06	991770	1.02648e+06	1.1087e+06	1.28833e+06	2.18419e+06	1.84353e+06	2.19712e+06	1.63566e+06	2.03563e+06	1.78306e+06	2.68941e+06	2.90069e+06	1.68759e+06	2.32425e+06	1.91391e+06	3.44795e+06
P43155	Carnitine O-acetyltransferase OS=Homo sapiens GN=CRAT PE=1 SV=5 - [CACP_HUMAN]	CRAT	2	2	121.15	190344	146296	221481	228027	97862.2	107348	697656	596315	577710	590089	296248	456813	991891	582756	479537	471692	601597
P50416	Carnitine O-palmitoyltransferase 1, liver isoform OS=Homo sapiens GN=CPT1A PE=1 SV=2 - [CPT1A_HUMAN]	CPT1A	5	4	182.73	939423	498848	187428	378504	100878	340135	955201	1.04375e+06	276763	411058	152035	335569	1.26747e+06	233194	379721	150943	377624
P23786	Carnitine O-palmitoyltransferase 2, mitochondrial OS=Homo sapiens GN=CPT2 PE=1 SV=2 - [CPT2_HUMAN]	CPT2	5	5	204.26	1.03734e+06	935358	852450	1.03192e+06	1.01795e+06	1.11078e+06	2.1468e+06	2.14063e+06	2.15192e+06	1.64581e+06	1.87032e+06	2.38198e+06	4.21389e+06	3.05979e+06	3.11451e+06	2.33067e+06	3.31159e+06
O75718	Cartilage-associated protein OS=Homo sapiens GN=CRTAP PE=1 SV=1 - [CRTAP_HUMAN]	CRTAP	6	6	336.16	2.29792e+07	2.10527e+07	1.79779e+07	1.99677e+07	2.13199e+07	2.81373e+07	2.01313e+07	1.46602e+07	1.92396e+07	1.65157e+07	1.8305e+07	1.63649e+07	1.6573e+07	1.77196e+07	1.81445e+07	1.90279e+07	1.48469e+07
P68400	Casein kinase II subunit alpha OS=Homo sapiens GN=CSNK2A1 PE=1 SV=1 - [CSK21_HUMAN]	CSNK2A1	2	2	135.36	1.10572e+06	790536	1.02241e+06	796016	1.40915e+06	1.48464e+06	1.09083e+06	942923	1.15974e+06	617616	820215	974118	1.16752e+06	1.40319e+06	1.22767e+06	1.08074e+06	1.07066e+06
Q9H078	Caseinolytic peptidase B protein homolog OS=Homo sapiens GN=CLPB PE=1 SV=1 - [CLPB_HUMAN]	CLPB	2	2	87.04	189975	193926	176343	211087	237059	260069	335334	390983	384855	239281	256876	410276	582831	432971	333899	361212	435099
P04040	Catalase OS=Homo sapiens GN=CAT PE=1 SV=3 - [CATA_HUMAN]	CAT	6	6	361.3	3.32219e+06	3.4409e+06	3.50393e+06	3.86402e+06	2.71289e+06	4.32089e+06	7.80824e+06	9.19437e+06	6.34286e+06	4.72565e+06	4.27961e+06	8.11148e+06	7.77573e+06	7.24466e+06	3.55088e+06	3.43635e+06	8.18064e+06
P21964	Catechol O-methyltransferase OS=Homo sapiens GN=COMT PE=1 SV=2 - [COMT_HUMAN]	COMT	6	6	451.36	1.44158e+07	1.13256e+07	1.20586e+07	1.08743e+07	1.35711e+07	1.64504e+07	1.3503e+07	1.14137e+07	1.23522e+07	1.06026e+07	1.12999e+07	1.23591e+07	1.20214e+07	1.20012e+07	1.01344e+07	1.08163e+07	1.00919e+07
P35221	Catenin alpha-1 OS=Homo sapiens GN=CTNNA1 PE=1 SV=1 - [CTNA1_HUMAN]	CTNNA1	11	11	598.92	1.02146e+07	1.03623e+07	8.74951e+06	7.71403e+06	9.30751e+06	9.09873e+06	7.60586e+06	5.58516e+06	8.41853e+06	8.23273e+06	9.30375e+06	7.31885e+06	7.79569e+06	6.46061e+06	6.32855e+06	1.02364e+07	1.06859e+07
P35222	Catenin beta-1 OS=Homo sapiens GN=CTNNB1 PE=1 SV=1 - [CTNB1_HUMAN]	CTNNB1	5	5	310.81	7.47158e+06	7.81933e+06	6.65327e+06	5.19588e+06	7.54712e+06	7.12384e+06	4.61654e+06	3.72265e+06	6.94815e+06	6.03897e+06	6.27281e+06	4.3283e+06	6.91292e+06	5.24673e+06	5.70507e+06	7.71065e+06	6.11882e+06
O60716	Catenin delta-1 OS=Homo sapiens GN=CTNND1 PE=1 SV=1 - [CTND1_HUMAN]	CTNND1	10	10	366	7.49846e+06	8.5235e+06	6.36331e+06	6.2484e+06	7.27728e+06	7.62052e+06	5.86547e+06	4.47854e+06	6.93611e+06	5.64992e+06	6.93983e+06	6.13666e+06	6.7908e+06	4.73112e+06	4.42768e+06	6.81304e+06	6.92011e+06
P07858	Cathepsin B OS=Homo sapiens GN=CTSB PE=1 SV=3 - [CATB_HUMAN]	CTSB	11	11	715.04	1.66663e+07	1.18478e+07	1.44614e+07	1.0143e+07	8.01783e+06	1.90886e+07	3.45225e+07	3.85697e+07	2.05507e+07	2.40917e+07	1.41037e+07	3.85909e+07	4.95694e+07	1.99044e+07	2.6796e+07	1.63805e+07	4.48589e+07
P07339	Cathepsin D OS=Homo sapiens GN=CTSD PE=1 SV=1 - [CATD_HUMAN]	CTSD	10	10	415.8	4.59039e+07	2.61689e+07	2.50023e+07	3.01856e+07	2.06747e+07	4.12853e+07	6.17529e+07	6.74217e+07	5.81003e+07	6.23276e+07	3.82628e+07	6.26863e+07	1.33841e+08	9.54168e+07	8.72267e+07	6.64553e+07	1.06341e+08
Q9UBR2	Cathepsin Z OS=Homo sapiens GN=CTSZ PE=1 SV=1 - [CATZ_HUMAN]	CTSZ	2	2	102.07	9.44274e+06	8.11337e+06	4.00785e+06	5.01322e+06	4.08797e+06	8.6179e+06	1.46524e+07	1.21755e+07	6.21498e+06	8.25897e+06	4.82521e+06	9.51108e+06	1.22318e+07	7.02296e+06	7.2383e+06	3.93552e+06	8.80569e+06
P11717	Cation-independent mannose-6-phosphate receptor OS=Homo sapiens GN=IGF2R PE=1 SV=3 - [MPRI_HUMAN]	IGF2R	15	14	785.2	1.11362e+07	1.21532e+07	1.09809e+07	1.03232e+07	1.23523e+07	1.44882e+07	4.95762e+06	7.39303e+06	1.17336e+07	1.01633e+07	9.97591e+06	8.6132e+06	9.3506e+06	9.62774e+06	8.481e+06	7.95298e+06	8.42016e+06
Q03135	Caveolin-1 OS=Homo sapiens GN=CAV1 PE=1 SV=4 - [CAV1_HUMAN]	CAV1	3	3	214.97	1.49864e+07	1.74458e+07	1.42314e+07	8.82808e+06	9.16912e+06	1.37722e+07	1.01178e+07	9.1963e+06	7.75518e+06	5.4101e+06	6.31713e+06	7.8118e+06	9.1998e+06	4.46485e+06	2.66744e+06	4.83885e+06	6.81316e+06
Q96Q11	CCA tRNA nucleotidyltransferase 1, mitochondrial OS=Homo sapiens GN=TRNT1 PE=1 SV=2 - [TRNT1_HUMAN]	TRNT1	2	2	90.42	320035	271038	192981	328365	269153	280662	434634	378862	392843	430612	319818	417259	734366	609590	708619	348042	431855
Q03701	CCAAT/enhancer-binding protein zeta OS=Homo sapiens GN=CEBPZ PE=1 SV=3 - [CEBPZ_HUMAN]	CEBPZ	2	2	43.93	318162	359176	301393	324301	405338	241029	107917	79878.4	140848	126959	124312	85819.8	105959	126969	132309	144604	128789
Q6YHK3	CD109 antigen OS=Homo sapiens GN=CD109 PE=1 SV=2 - [CD109_HUMAN]	CD109	2	2	128.03	235309	155816	240320	27004.5	91386.8	61309.1	131740	224443	200124	102532	168002	95491.1	47523.8	84421.4	12356.3	78804.8	16429.5
Q13740	CD166 antigen OS=Homo sapiens GN=ALCAM PE=1 SV=2 - [CD166_HUMAN]	ALCAM	3	3	172.33	4.12613e+06	4.52186e+06	2.69794e+06	3.18683e+06	3.37982e+06	2.62255e+06	2.8028e+06	1.57888e+06	2.34943e+06	3.62474e+06	4.06532e+06	1.1552e+06	1.46118e+06	1.18583e+06	1.7109e+06	3.24646e+06	968393
P16070	CD44 antigen OS=Homo sapiens GN=CD44 PE=1 SV=3 - [CD44_HUMAN]	CD44	5	5	392.36	2.16824e+07	2.0052e+07	2.25107e+07	2.09946e+07	1.86386e+07	1.35417e+07	8.69735e+06	6.95171e+06	1.6394e+07	9.73655e+06	1.04124e+07	4.72376e+06	4.60609e+06	7.26319e+06	5.63708e+06	1.17305e+07	3.46448e+06
P08962	CD63 antigen OS=Homo sapiens GN=CD63 PE=1 SV=2 - [CD63_HUMAN]	CD63	2	2	105.11	1.24924e+06	1.08916e+06	1.14192e+06	572588	840552	772967	1.27578e+06	560668	628660	299246	313434	339139	570923	790287	294348	281209	213592
P21926	CD9 antigen OS=Homo sapiens GN=CD9 PE=1 SV=4 - [CD9_HUMAN]	CD9	2	2	70.26	244929	201712	97448.8	1.12964e+06	425106	45298.8	199770	251497	59294.7	1.2479e+06	567543	37131	526500	162834	580239	306210	21556.7
Q9NZ45	CDGSH iron-sulfur domain-containing protein 1 OS=Homo sapiens GN=CISD1 PE=1 SV=1 - [CISD1_HUMAN]	CISD1	2	2	56.31	334125	245863	117379	117700	259088	82535.9	841917	902628	262370	305002	310879	393750	1.78952e+06	309032	159950	581156	785801
O14735	CDP-diacylglycerol--inositol 3-phosphatidyltransferase OS=Homo sapiens GN=CDIPT PE=1 SV=1 - [CDIPT_HUMAN]	CDIPT	2	2	59.82	506738	374188	244251	270157	357915	527389	740543	587570	577073	479347	623921	783778	866038	441066	268358	676460	755164
P60953	Cell division control protein 42 homolog OS=Homo sapiens GN=CDC42 PE=1 SV=2 - [CDC42_HUMAN]	CDC42	3	3	144.48	4.23313e+06	3.29371e+06	3.94284e+06	3.6257e+06	4.18621e+06	2.33999e+06	2.90444e+06	2.3966e+06	2.68903e+06	3.20632e+06	4.64612e+06	3.4916e+06	2.32652e+06	1.98239e+06	1.781e+06	4.86623e+06	2.80305e+06
Q99459	Cell division cycle 5-like protein OS=Homo sapiens GN=CDC5L PE=1 SV=2 - [CDC5L_HUMAN]	CDC5L	3	3	202.48	1.414e+06	1.38477e+06	1.56789e+06	1.43495e+06	1.45449e+06	1.37789e+06	824941	827915	1.05639e+06	889200	971226	661673	1.06465e+06	1.1065e+06	581687	948180	1.08325e+06
P62633	Cellular nucleic acid-binding protein OS=Homo sapiens GN=CNBP PE=1 SV=1 - [CNBP_HUMAN]	CNBP	2	2	105.71	377906	465550	665857	495432	944752	959434	589216	491341	493922	197336	344606	793875	670791	552319	258578	392837	418788
Q14432	cGMP-inhibited 3',5'-cyclic phosphodiesterase A OS=Homo sapiens GN=PDE3A PE=1 SV=3 - [PDE3A_HUMAN]	PDE3A	2	2	52.68	161905	128687	182500	81860.4	182174	304230	254556	170235	191403	482884	309871	274784	162957	432132	745926	327976	130382
O43633	Charged multivesicular body protein 2a OS=Homo sapiens GN=CHMP2A PE=1 SV=1 - [CHM2A_HUMAN]	CHMP2A	2	2	117.45	98808.9	52164.3	67522.2	74872	109123	70275.4	157675	134784	132419	136260	105676	148044	182834	154653	203418	109771	153776
Q96S66	Chloride channel CLIC-like protein 1 OS=Homo sapiens GN=CLCC1 PE=1 SV=1 - [CLCC1_HUMAN]	CLCC1	3	3	120.24	622159	612292	719229	504303	584334	693865	733788	460477	684815	581229	596565	428683	711827	548156	456827	586198	600692
O00299	Chloride intracellular channel protein 1 OS=Homo sapiens GN=CLIC1 PE=1 SV=4 - [CLIC1_HUMAN]	CLIC1	5	5	340.33	1.98659e+07	2.07077e+07	2.71025e+07	2.08548e+07	3.30796e+07	2.33611e+07	2.26715e+07	2.16273e+07	2.29091e+07	1.85932e+07	2.29146e+07	1.72903e+07	1.30899e+07	1.16328e+07	1.29033e+07	1.75078e+07	1.09278e+07
Q9Y696	Chloride intracellular channel protein 4 OS=Homo sapiens GN=CLIC4 PE=1 SV=4 - [CLIC4_HUMAN]	CLIC4	6	5	298.63	1.35695e+07	1.38061e+07	2.08972e+07	1.85943e+07	1.66791e+07	1.19278e+07	3.04283e+07	2.63257e+07	1.5553e+07	1.79609e+07	1.67937e+07	1.54333e+07	2.03886e+07	5.20711e+06	5.27422e+06	1.28816e+07	1.306e+07
Q6UVK1	Chondroitin sulfate proteoglycan 4 OS=Homo sapiens GN=CSPG4 PE=1 SV=2 - [CSPG4_HUMAN]	CSPG4	11	11	514.71	5.54652e+06	5.49548e+06	1.1105e+07	5.79398e+06	7.94337e+06	1.0545e+07	2.46903e+06	1.56128e+06	5.10359e+06	1.88998e+06	2.37202e+06	3.02271e+06	1.13817e+06	1.83803e+06	1.38138e+06	1.03009e+06	1.03714e+06
P83916	Chromobox protein homolog 1 OS=Homo sapiens GN=CBX1 PE=1 SV=1 - [CBX1_HUMAN]	CBX1	2	2	71.16	331493	444076	503070	349910	463028	418924	471434	453308	428451	351343	365861	337132	346370	429428	375684	401454	348718
Q13185	Chromobox protein homolog 3 OS=Homo sapiens GN=CBX3 PE=1 SV=4 - [CBX3_HUMAN]	CBX3	5	5	184.86	3.26499e+06	3.78396e+06	4.56841e+06	3.68732e+06	4.44835e+06	3.40449e+06	3.7249e+06	3.06508e+06	4.622e+06	2.84901e+06	3.6899e+06	2.66067e+06	3.25873e+06	2.89415e+06	3.17903e+06	3.7745e+06	2.83061e+06
Q14839	Chromodomain-helicase-DNA-binding protein 4 OS=Homo sapiens GN=CHD4 PE=1 SV=2 - [CHD4_HUMAN]	CHD4	2	2	73.24	694266	661587	608960	717309	727690	396041	399225	304470	303561	408446	342923	183002	387806	488828	284669	450216	280960
O75390	Citrate synthase, mitochondrial OS=Homo sapiens GN=CS PE=1 SV=2 - [CISY_HUMAN]	CS	8	8	339.85	3.03266e+07	3.0138e+07	3.09389e+07	3.26494e+07	2.95648e+07	3.6469e+07	4.11254e+07	4.78154e+07	4.08259e+07	3.61038e+07	3.67188e+07	3.86139e+07	4.8002e+07	3.60831e+07	3.60025e+07	3.28332e+07	4.43331e+07
O60271	C-Jun-amino-terminal kinase-interacting protein 4 OS=Homo sapiens GN=SPAG9 PE=1 SV=4 - [JIP4_HUMAN]	SPAG9	5	5	303.39	1.48759e+06	1.74225e+06	1.35842e+06	1.54288e+06	1.88741e+06	1.09233e+06	1.42238e+06	1.37844e+06	1.40782e+06	1.17982e+06	1.63267e+06	862632	1.23832e+06	972753	690758	1.40034e+06	798108
Q00610	Clathrin heavy chain 1 OS=Homo sapiens GN=CLTC PE=1 SV=5 - [CLH1_HUMAN]	CLTC	44	42	2539.01	1.32592e+08	1.27572e+08	1.1547e+08	9.72318e+07	1.1891e+08	1.43628e+08	1.11406e+08	1.06085e+08	1.0776e+08	9.09143e+07	9.40009e+07	9.89873e+07	1.16764e+08	8.77563e+07	7.76219e+07	9.39498e+07	1.05804e+08
P09496	Clathrin light chain A OS=Homo sapiens GN=CLTA PE=1 SV=1 - [CLCA_HUMAN]	CLTA	2	2	70.77	1.08834e+06	1.23288e+06	909684	836604	1.27306e+06	1.19751e+06	1.05823e+06	1.22009e+06	1.32094e+06	967902	1.02654e+06	800932	991796	1.15915e+06	1.03722e+06	706805	742624
Q10570	Cleavage and polyadenylation specificity factor subunit 1 OS=Homo sapiens GN=CPSF1 PE=1 SV=2 - [CPSF1_HUMAN]	CPSF1	3	3	107.05	267181	293268	291674	271753	272871	281887	212838	201511	175987	201644	224688	156747	124018	192091	97849.7	180807	170896
Q9P2I0	Cleavage and polyadenylation specificity factor subunit 2 OS=Homo sapiens GN=CPSF2 PE=1 SV=2 - [CPSF2_HUMAN]	CPSF2	3	2	119.84	409281	428677	290294	289361	422418	570076	303453	369698	222692	239993	242242	263175	307628	240520	285097	161077	319217
O43809	Cleavage and polyadenylation specificity factor subunit 5 OS=Homo sapiens GN=NUDT21 PE=1 SV=1 - [CPSF5_HUMAN]	NUDT21	2	2	91.1	2.00231e+06	2.34064e+06	2.4303e+06	2.48e+06	2.51807e+06	2.12129e+06	2.23519e+06	2.09275e+06	1.97078e+06	2.50836e+06	1.99649e+06	2.40531e+06	2.05197e+06	2.04434e+06	1.91071e+06	1.83539e+06	2.45253e+06
Q16630	Cleavage and polyadenylation specificity factor subunit 6 OS=Homo sapiens GN=CPSF6 PE=1 SV=2 - [CPSF6_HUMAN]	CPSF6	3	3	170.97	3.45569e+06	3.6982e+06	3.2603e+06	3.74923e+06	3.73892e+06	3.58595e+06	3.55429e+06	3.66395e+06	3.60765e+06	3.68726e+06	3.61216e+06	3.47363e+06	3.82457e+06	3.73915e+06	3.92324e+06	3.54073e+06	4.30099e+06
P33240	Cleavage stimulation factor subunit 2 OS=Homo sapiens GN=CSTF2 PE=1 SV=1 - [CSTF2_HUMAN]	CSTF2	2	2	64.78	158056	52414	144478	166280	204561	106311	103243	108016	97075.3	156963	74625.2	170359	128508	155074	165420	78220.8	173486
Q12996	Cleavage stimulation factor subunit 3 OS=Homo sapiens GN=CSTF3 PE=1 SV=1 - [CSTF3_HUMAN]	CSTF3	3	3	140.74	641998	630032	527592	589567	683130	684620	868900	941812	771470	919091	680248	799085	897382	842411	865153	921229	945357
Q7Z460	CLIP-associating protein 1 OS=Homo sapiens GN=CLASP1 PE=1 SV=1 - [CLAP1_HUMAN]	CLASP1	2	2	84.09	246254	280257	226348	269883	272265	228511	194934	232376	290970	302575	232245	229056	237490	263028	402773	286900	259098
O75153	Clustered mitochondria protein homolog OS=Homo sapiens GN=CLUH PE=1 SV=2 - [CLU_HUMAN]	CLUH	3	3	103.87	446657	613055	607938	573498	640768	293989	206495	282581	265207	202438	647815	207255	280485	230915	218248	405075	310145
Q14019	Coactosin-like protein OS=Homo sapiens GN=COTL1 PE=1 SV=3 - [COTL1_HUMAN]	COTL1	2	2	93.99	2.01602e+06	1.88104e+06	3.02813e+06	2.84197e+06	2.71653e+06	1.99041e+06	8.10522e+06	1.02813e+07	6.09855e+06	6.24255e+06	6.09263e+06	6.90395e+06	1.34644e+07	9.6006e+06	4.4512e+06	7.79293e+06	1.2789e+07
P53621	Coatomer subunit alpha OS=Homo sapiens GN=COPA PE=1 SV=2 - [COPA_HUMAN]	COPA	29	29	1459.66	2.95551e+07	2.86654e+07	2.49973e+07	2.75841e+07	3.25441e+07	3.16439e+07	3.37837e+07	2.93677e+07	3.44735e+07	3.67315e+07	3.42418e+07	2.63817e+07	3.64803e+07	3.42719e+07	3.4969e+07	3.99445e+07	3.15894e+07
P53618	Coatomer subunit beta OS=Homo sapiens GN=COPB1 PE=1 SV=3 - [COPB_HUMAN]	COPB1	10	10	484.38	1.88779e+07	1.7216e+07	1.59397e+07	1.78387e+07	2.32305e+07	2.19492e+07	2.13437e+07	1.66281e+07	2.32681e+07	2.0822e+07	2.18562e+07	1.54839e+07	2.31916e+07	2.12991e+07	2.24785e+07	2.62945e+07	1.82474e+07
P35606	Coatomer subunit beta' OS=Homo sapiens GN=COPB2 PE=1 SV=2 - [COPB2_HUMAN]	COPB2	15	14	804.87	3.22463e+07	3.12218e+07	2.96385e+07	3.09526e+07	3.64982e+07	3.47703e+07	3.8199e+07	3.23876e+07	3.95325e+07	3.988e+07	3.93825e+07	2.8001e+07	3.9076e+07	3.06999e+07	3.33711e+07	4.27595e+07	3.54364e+07
P48444	Coatomer subunit delta OS=Homo sapiens GN=ARCN1 PE=1 SV=1 - [COPD_HUMAN]	ARCN1	4	4	191.41	1.87778e+06	1.84002e+06	1.73967e+06	2.01346e+06	2.17877e+06	2.03129e+06	1.82248e+06	1.62506e+06	1.98359e+06	2.03172e+06	2.08585e+06	1.36247e+06	2.50232e+06	1.71418e+06	1.73022e+06	2.60247e+06	1.93996e+06
O14579	Coatomer subunit epsilon OS=Homo sapiens GN=COPE PE=1 SV=3 - [COPE_HUMAN]	COPE	6	6	388.99	3.4166e+06	2.88406e+06	2.98617e+06	3.51335e+06	3.40467e+06	3.4777e+06	4.01991e+06	3.55215e+06	3.41711e+06	4.62214e+06	4.03556e+06	3.80566e+06	4.12889e+06	4.48611e+06	5.19074e+06	4.93158e+06	3.74736e+06
Q9Y678	Coatomer subunit gamma-1 OS=Homo sapiens GN=COPG1 PE=1 SV=1 - [COPG1_HUMAN]	COPG1	22	20	1047.35	2.48354e+07	2.49102e+07	2.62305e+07	2.64999e+07	3.00431e+07	2.85555e+07	2.55965e+07	2.23639e+07	2.89436e+07	2.7689e+07	2.88531e+07	2.19034e+07	2.80871e+07	2.5208e+07	2.79439e+07	3.23147e+07	2.71211e+07
Q9UBF2	Coatomer subunit gamma-2 OS=Homo sapiens GN=COPG2 PE=1 SV=1 - [COPG2_HUMAN]	COPG2	4	2	155.09	280802	297238	218536	306248	339269	150185	366468	339692	232647	280949	344061	135859	326672	98378.9	163277	412012	158471
P61923	Coatomer subunit zeta-1 OS=Homo sapiens GN=COPZ1 PE=1 SV=1 - [COPZ1_HUMAN]	COPZ1	2	2	127.73	2.3561e+06	3.01779e+06	3.03351e+06	3.29142e+06	3.56326e+06	1.61221e+06	2.22103e+06	2.31921e+06	2.36964e+06	2.79991e+06	2.90079e+06	1.87085e+06	3.84256e+06	1.68253e+06	1.65966e+06	3.48965e+06	2.20414e+06
P23528	Cofilin-1 OS=Homo sapiens GN=CFL1 PE=1 SV=3 - [COF1_HUMAN]	CFL1	8	5	641.85	3.27773e+07	3.00676e+07	3.06318e+07	3.54308e+07	4.40338e+07	3.65945e+07	4.33434e+07	4.88783e+07	4.08798e+07	4.25259e+07	4.25515e+07	4.44225e+07	2.21449e+07	3.8245e+07	4.06314e+07	3.39929e+07	2.96537e+07
Q9Y281	Cofilin-2 OS=Homo sapiens GN=CFL2 PE=1 SV=1 - [COF2_HUMAN]	CFL2	6	3	387.48	2.91975e+06	3.65378e+06	2.9502e+06	2.38061e+06	2.78701e+06	3.51701e+06	2.45289e+06	2.67588e+06	2.86211e+06	1.95674e+06	2.35053e+06	2.42461e+06	1.74045e+06	2.25999e+06	2.46702e+06	1.37363e+06	1.52262e+06
O60826	Coiled-coil domain-containing protein 22 OS=Homo sapiens GN=CCDC22 PE=1 SV=1 - [CCD22_HUMAN]	CCDC22	2	2	53.21	549594	526327	416676	405745	492478	533522	792109	609264	480113	589367	466697	510003	615661	354659	235773	550487	600065
Q96A33	Coiled-coil domain-containing protein 47 OS=Homo sapiens GN=CCDC47 PE=1 SV=1 - [CCD47_HUMAN]	CCDC47	5	5	178.96	1.81504e+06	2.20121e+06	2.12917e+06	2.30868e+06	1.97738e+06	2.85927e+06	2.35533e+06	1.83723e+06	1.96585e+06	2.43601e+06	2.22575e+06	1.98717e+06	2.20318e+06	2.35791e+06	2.13687e+06	2.05064e+06	2.13056e+06
Q16204	Coiled-coil domain-containing protein 6 OS=Homo sapiens GN=CCDC6 PE=1 SV=2 - [CCDC6_HUMAN]	CCDC6	2	2	63.17	218892	268532	310322	370832	329948	252833	232269	188309	252093	252718	296034	263344	204827	193645	226663	312055	273279
Q9NX63	Coiled-coil-helix-coiled-coil-helix domain-containing protein 3, mitochondrial OS=Homo sapiens GN=CHCHD3 PE=1 SV=1 - [CHCH3_HUMAN]	CHCHD3	3	3	181.49	1.78768e+06	1.86084e+06	1.94416e+06	1.7854e+06	1.8337e+06	1.86253e+06	2.40225e+06	2.10265e+06	2.26156e+06	1.69174e+06	1.9179e+06	2.62101e+06	4.0936e+06	2.11224e+06	2.11443e+06	2.35148e+06	3.15393e+06
O75534	Cold shock domain-containing protein E1 OS=Homo sapiens GN=CSDE1 PE=1 SV=2 - [CSDE1_HUMAN]	CSDE1	5	5	203.34	3.53762e+06	3.87409e+06	4.27618e+06	3.49637e+06	4.02965e+06	3.57991e+06	1.62395e+06	1.63037e+06	1.79246e+06	1.52209e+06	1.54212e+06	1.17823e+06	2.3108e+06	1.63838e+06	1.83516e+06	1.77441e+06	1.64924e+06
Q14011	Cold-inducible RNA-binding protein OS=Homo sapiens GN=CIRBP PE=1 SV=1 - [CIRBP_HUMAN]	CIRBP	2	2	114.88	817169	934871	1.32339e+06	1.49119e+06	1.29348e+06	743162	731361	941425	875874	1.31632e+06	1.29229e+06	821532	1.20949e+06	1.08982e+06	855743	1.30495e+06	1.05765e+06
P02452	Collagen alpha-1(I) chain OS=Homo sapiens GN=COL1A1 PE=1 SV=5 - [CO1A1_HUMAN]	COL1A1	26	26	1408.8	1.29398e+08	1.3955e+08	1.3747e+08	1.25904e+08	9.83906e+07	1.52602e+08	1.32561e+07	1.20468e+07	5.44067e+07	3.26601e+07	3.54782e+07	1.93485e+07	1.75949e+07	4.01745e+07	5.04061e+07	4.80401e+07	1.55358e+07
P02458	Collagen alpha-1(II) chain OS=Homo sapiens GN=COL2A1 PE=1 SV=3 - [CO2A1_HUMAN]	COL2A1	2	2	83.04	5.75355e+06	4.21648e+06	6.03866e+06	4.77391e+06	3.73665e+06	6.56094e+06	2.64495e+06	3.52014e+06	3.55263e+06	2.92252e+06	2.6535e+06	4.93382e+06	5.46675e+06	4.95672e+06	5.77795e+06	2.56306e+06	5.98748e+06
P02461	Collagen alpha-1(III) chain OS=Homo sapiens GN=COL3A1 PE=1 SV=4 - [CO3A1_HUMAN]	COL3A1	5	5	310.42	6.97493e+06	9.51116e+06	7.16725e+06	1.29937e+07	5.61255e+06	8.18263e+06	2.91806e+06	1.81796e+06	8.90698e+06	5.96825e+06	3.77256e+06	2.45033e+06	1.49855e+06	6.61721e+06	5.04161e+06	4.08387e+06	1.45783e+06
P02462	Collagen alpha-1(IV) chain OS=Homo sapiens GN=COL4A1 PE=1 SV=3 - [CO4A1_HUMAN]	COL4A1	5	5	206.65	309571	295515	93217.1	70020.8	628933	948046	91818.4	75706.7	119056	140659	362653	190785	165481	71272.3	141085	361587	332745
P20908	Collagen alpha-1(V) chain OS=Homo sapiens GN=COL5A1 PE=1 SV=3 - [CO5A1_HUMAN]	COL5A1	5	5	280.44	2.61133e+06	2.25712e+06	4.2547e+06	3.48536e+06	2.08647e+06	2.29281e+06	449330	515144	1.11976e+06	789962	941440	813267	701658	1.21381e+06	1.37998e+06	1.39012e+06	983224
P12109	Collagen alpha-1(VI) chain OS=Homo sapiens GN=COL6A1 PE=1 SV=3 - [CO6A1_HUMAN]	COL6A1	18	18	1026.23	4.4863e+07	4.13657e+07	3.29577e+07	2.7591e+07	2.15933e+07	3.66704e+07	1.47542e+07	1.19097e+07	2.43831e+07	1.1103e+07	7.10001e+06	7.66674e+06	1.01208e+07	1.68697e+07	6.9609e+06	4.94924e+06	5.27605e+06
P27658	Collagen alpha-1(VIII) chain OS=Homo sapiens GN=COL8A1 PE=1 SV=2 - [CO8A1_HUMAN]	COL8A1	2	2	93.28	1.15048e+06	800327	551987	580970	2.85878e+06	1.61844e+06	5.31555e+06	3.46181e+06	2.84363e+06	1.44168e+06	5.53618e+06	5.06585e+06	3.03707e+06	2.07125e+06	809173	6.08324e+06	6.9538e+06
P39060	Collagen alpha-1(XVIII) chain OS=Homo sapiens GN=COL18A1 PE=1 SV=5 - [COIA1_HUMAN]	COL18A1	3	3	163.59	194593	158799	13316.6	49331	57724.3	200673	341323	522555	106583	86879.3	262542	562546	566329	110428	275229	410863	973556
P08123	Collagen alpha-2(I) chain OS=Homo sapiens GN=COL1A2 PE=1 SV=7 - [CO1A2_HUMAN]	COL1A2	27	27	1395.96	6.72482e+07	6.49703e+07	6.75193e+07	6.63942e+07	4.19044e+07	7.14517e+07	9.34356e+06	7.81351e+06	2.50082e+07	1.94193e+07	1.62931e+07	1.17125e+07	9.30766e+06	1.63285e+07	2.89246e+07	2.57131e+07	1.03121e+07
P05997	Collagen alpha-2(V) chain OS=Homo sapiens GN=COL5A2 PE=1 SV=3 - [CO5A2_HUMAN]	COL5A2	3	3	145.05	4.13487e+06	4.54085e+06	4.15352e+06	3.76934e+06	3.06114e+06	3.2491e+06	3.71082e+06	3.84608e+06	4.40786e+06	2.34333e+06	2.40369e+06	2.50018e+06	5.57101e+06	4.43487e+06	3.20052e+06	2.89049e+06	3.81554e+06
P12110	Collagen alpha-2(VI) chain OS=Homo sapiens GN=COL6A2 PE=1 SV=4 - [CO6A2_HUMAN]	COL6A2	7	7	370.13	3.09274e+07	2.94975e+07	2.67709e+07	1.71515e+07	1.8142e+07	2.90032e+07	1.27897e+07	8.36004e+06	1.84951e+07	7.15475e+06	7.52129e+06	6.18947e+06	8.2126e+06	1.20394e+07	3.85771e+06	4.70085e+06	5.17528e+06
P12111	Collagen alpha-3(VI) chain OS=Homo sapiens GN=COL6A3 PE=1 SV=5 - [CO6A3_HUMAN]	COL6A3	50	50	2733.6	1.16959e+08	1.08917e+08	8.2912e+07	3.5362e+07	5.70208e+07	1.0346e+08	6.11816e+07	3.90255e+07	6.17887e+07	1.1406e+07	2.49989e+07	2.49099e+07	8.12638e+07	4.34922e+07	1.10286e+07	2.27547e+07	3.37191e+07
P0C0L4	Complement C4-A OS=Homo sapiens GN=C4A PE=1 SV=2 - [CO4A_HUMAN]	C4A	3	3	65.37	310662	246404	307330	174209	196303	292413	670833	347978	551970	338566	272457	252798	607659	413362	234696	193569	288644
Q07021	Complement component 1 Q subcomponent-binding protein, mitochondrial OS=Homo sapiens GN=C1QBP PE=1 SV=1 - [C1QBP_HUMAN]	C1QBP	3	3	149.92	4.27134e+06	5.25576e+06	5.78916e+06	6.58568e+06	6.2246e+06	3.88718e+06	6.5578e+06	7.90447e+06	5.95455e+06	4.78917e+06	5.51722e+06	6.87201e+06	1.11368e+07	8.37371e+06	6.02183e+06	7.51827e+06	8.93488e+06
P29279	Connective tissue growth factor OS=Homo sapiens GN=CTGF PE=1 SV=2 - [CTGF_HUMAN]	CTGF	4	4	216.12	5.75929e+06	4.17628e+06	3.65214e+06	3.14204e+06	3.25044e+06	5.08017e+06	1.19748e+06	879926	1.29004e+06	1.78551e+06	2.89194e+06	2.35637e+06	2.32018e+06	967128	1.46182e+06	2.78227e+06	3.53505e+06
Q14746	Conserved oligomeric Golgi complex subunit 2 OS=Homo sapiens GN=COG2 PE=1 SV=1 - [COG2_HUMAN]	COG2	2	2	59.71	121382	105302	114718	138410	132394	137717	151223	212581	190216	256360	174739	124087	236990	137899	154633	233507	209259
Q96JB2	Conserved oligomeric Golgi complex subunit 3 OS=Homo sapiens GN=COG3 PE=1 SV=3 - [COG3_HUMAN]	COG3	2	2	84.23	131117	123923	141743	159269	137153	156664	130220	202736	165405	173059	189342	124817	209456	118332	83099.5	226181	227195
Q9H9E3	Conserved oligomeric Golgi complex subunit 4 OS=Homo sapiens GN=COG4 PE=1 SV=3 - [COG4_HUMAN]	COG4	3	3	116.75	510452	535821	380059	590336	400809	493917	651785	573601	711780	806549	599892	592646	927051	750267	1.04343e+06	792508	859486
Q96MW5	Conserved oligomeric Golgi complex subunit 8 OS=Homo sapiens GN=COG8 PE=1 SV=2 - [COG8_HUMAN]	COG8	2	2	64.83	130343	121153	127186	150286	110386	148505	147603	123519	184507	186446	170867	150753	245531	189541	189583	267000	223117
Q9NZB2	Constitutive coactivator of PPAR-gamma-like protein 1 OS=Homo sapiens GN=FAM120A PE=1 SV=2 - [F120A_HUMAN]	FAM120A	4	4	175.88	828585	780846	664010	686732	734590	977378	1.02208e+06	820468	931598	880850	911701	713894	1.30729e+06	1.00442e+06	966173	963717	953215
P78357	Contactin-associated protein 1 OS=Homo sapiens GN=CNTNAP1 PE=1 SV=1 - [CNTP1_HUMAN]	CNTNAP1	4	4	153.92	788582	788888	1.31297e+06	1.55281e+06	719136	885904	332314	296874	690897	485579	470548	396431	259325	290421	216350	299926	200465
Q13098	COP9 signalosome complex subunit 1 OS=Homo sapiens GN=GPS1 PE=1 SV=4 - [CSN1_HUMAN]	GPS1	3	3	122.7	961637	1.19923e+06	912411	989964	1.14604e+06	1.06472e+06	1.15738e+06	1.01421e+06	1.08444e+06	1.07278e+06	756656	748267	1.16175e+06	1.27197e+06	1.47746e+06	827173	795123
Q7L5N1	COP9 signalosome complex subunit 6 OS=Homo sapiens GN=COPS6 PE=1 SV=1 - [CSN6_HUMAN]	COPS6	2	2	65.98	1.83721e+06	1.91026e+06	2.04779e+06	1.58232e+06	1.69224e+06	1.96666e+06	1.92282e+06	2.01406e+06	2.51421e+06	1.45496e+06	1.66196e+06	1.39937e+06	2.3063e+06	2.14766e+06	1.22807e+06	1.6261e+06	1.67903e+06
Q9UBW8	COP9 signalosome complex subunit 7a OS=Homo sapiens GN=COPS7A PE=1 SV=1 - [CSN7A_HUMAN]	COPS7A	2	2	54.37	2.45976e+06	2.85104e+06	2.83907e+06	2.28101e+06	2.0977e+06	2.55797e+06	2.31749e+06	2.38747e+06	2.27317e+06	2.24415e+06	2.20928e+06	1.90671e+06	3.23107e+06	2.50842e+06	1.99216e+06	2.39196e+06	1.97077e+06
Q99627	COP9 signalosome complex subunit 8 OS=Homo sapiens GN=COPS8 PE=1 SV=1 - [CSN8_HUMAN]	COPS8	2	2	138.38	1.62802e+06	1.76458e+06	1.59589e+06	1.46314e+06	1.86892e+06	1.45e+06	2.04269e+06	1.78675e+06	1.99337e+06	1.84467e+06	2.17712e+06	1.68694e+06	1.90053e+06	2.40707e+06	2.05005e+06	1.87743e+06	1.96795e+06
Q99829	Copine-1 OS=Homo sapiens GN=CPNE1 PE=1 SV=1 - [CPNE1_HUMAN]	CPNE1	5	5	253.02	2.0517e+06	2.34934e+06	2.41632e+06	1.34502e+06	2.69106e+06	1.96152e+06	3.75032e+06	4.24754e+06	3.11528e+06	1.82096e+06	4.02851e+06	2.38213e+06	3.73971e+06	2.86248e+06	1.94674e+06	4.29812e+06	2.16523e+06
O14618	Copper chaperone for superoxide dismutase OS=Homo sapiens GN=CCS PE=1 SV=1 - [CCS_HUMAN]	CCS	3	3	128.01	136447	89952.8	148318	150031	212167	433406	762146	1.55261e+06	221124	196438	149085	313884	679021	541844	492821	167369	300050
P36551	Coproporphyrinogen-III oxidase, mitochondrial OS=Homo sapiens GN=CPOX PE=1 SV=3 - [HEM6_HUMAN]	CPOX	6	6	258.64	3.95062e+06	3.96106e+06	3.80917e+06	3.70747e+06	4.24051e+06	3.65978e+06	6.11299e+06	7.30914e+06	4.52816e+06	5.54549e+06	5.86137e+06	7.06368e+06	8.0508e+06	6.14949e+06	6.45619e+06	8.77894e+06	9.6065e+06
Q9P0M6	Core histone macro-H2A.2 OS=Homo sapiens GN=H2AFY2 PE=1 SV=3 - [H2AW_HUMAN]	H2AFY2	2	2	58.39	2.47046e+06	2.81832e+06	1.90102e+06	2.46921e+06	1.92099e+06	3.37614e+06	3.30462e+06	2.11086e+06	2.26597e+06	2.59324e+06	2.38096e+06	3.12972e+06	2.78364e+06	3.20791e+06	5.20098e+06	3.61035e+06	2.15565e+06
Q9BR76	Coronin-1B OS=Homo sapiens GN=CORO1B PE=1 SV=1 - [COR1B_HUMAN]	CORO1B	3	3	169.34	3.04729e+06	3.01009e+06	2.2762e+06	2.48556e+06	3.28378e+06	3.29627e+06	3.45127e+06	3.49743e+06	3.10381e+06	2.85918e+06	3.05186e+06	3.0274e+06	3.00527e+06	2.82606e+06	2.87698e+06	3.28872e+06	3.0865e+06
Q9ULV4	Coronin-1C OS=Homo sapiens GN=CORO1C PE=1 SV=1 - [COR1C_HUMAN]	CORO1C	8	8	435.58	2.13642e+07	2.09682e+07	2.2421e+07	1.80863e+07	2.15268e+07	2.55638e+07	1.11477e+07	1.1009e+07	1.38432e+07	1.07449e+07	1.20023e+07	1.37494e+07	6.39087e+06	8.52092e+06	7.4573e+06	8.38749e+06	9.12356e+06
Q9UQ03	Coronin-2B OS=Homo sapiens GN=CORO2B PE=2 SV=4 - [COR2B_HUMAN]	CORO2B	2	2	91.88	143886	94512.5	104588	89323.6	125343	191615	437108	375647	137407	129266	131519	452901	919547	129800	57070.4	220513	597548
Q13363	C-terminal-binding protein 1 OS=Homo sapiens GN=CTBP1 PE=1 SV=2 - [CTBP1_HUMAN]	CTBP1	3	3	141.3	3.79237e+06	3.35075e+06	3.30908e+06	2.87214e+06	3.3426e+06	3.68137e+06	3.55176e+06	4.05267e+06	3.50185e+06	3.37105e+06	3.01517e+06	2.46029e+06	4.23791e+06	3.55812e+06	3.85968e+06	3.18624e+06	2.88258e+06
P17812	CTP synthase 1 OS=Homo sapiens GN=CTPS1 PE=1 SV=2 - [PYRG1_HUMAN]	CTPS1	5	5	300.98	5.24064e+06	7.0576e+06	4.49319e+06	4.36117e+06	6.1602e+06	4.74019e+06	5.12732e+06	4.38603e+06	4.53045e+06	3.20824e+06	4.41512e+06	4.2217e+06	4.74308e+06	2.92489e+06	2.55664e+06	3.90116e+06	6.85821e+06
Q9P2B4	CTTNBP2 N-terminal-like protein OS=Homo sapiens GN=CTTNBP2NL PE=1 SV=2 - [CT2NL_HUMAN]	CTTNBP2NL	2	2	99.5	249608	232069	227535	229869	286718	286964	141655	108072	229496	171008	241225	168820	123561	238926	201092	261246	216548
Q9UBG0	C-type mannose receptor 2 OS=Homo sapiens GN=MRC2 PE=1 SV=2 - [MRC2_HUMAN]	MRC2	11	11	438.91	1.65495e+06	2.50957e+06	2.52001e+06	3.05999e+06	2.60272e+06	3.47496e+06	3.91911e+06	4.94938e+06	5.61137e+06	9.87219e+06	6.67943e+06	5.4457e+06	3.87507e+06	3.20552e+06	4.58914e+06	6.26472e+06	6.30298e+06
Q92879	CUGBP Elav-like family member 1 OS=Homo sapiens GN=CELF1 PE=1 SV=2 - [CELF1_HUMAN]	CELF1	2	2	116.51	1.62023e+06	1.59645e+06	1.40631e+06	1.18101e+06	1.36459e+06	1.39226e+06	1.20098e+06	1.05153e+06	924441	850554	812855	1.06487e+06	914688	841071	645733	958937	966699
Q13616	Cullin-1 OS=Homo sapiens GN=CUL1 PE=1 SV=2 - [CUL1_HUMAN]	CUL1	2	2	93.5	899621	890717	606547	688762	768145	618172	725768	599662	443656	470828	614871	551165	562047	264116	188199	526895	602247
Q13618	Cullin-3 OS=Homo sapiens GN=CUL3 PE=1 SV=2 - [CUL3_HUMAN]	CUL3	4	4	205.14	342388	255056	262547	306329	240277	203521	393074	382451	171304	229666	238853	202579	221930	121367	122267	228541	182556
Q13620	Cullin-4B OS=Homo sapiens GN=CUL4B PE=1 SV=4 - [CUL4B_HUMAN]	CUL4B	12	10	478.83	1.60282e+06	1.63199e+06	1.54262e+06	1.56707e+06	1.64283e+06	1.46785e+06	1.7305e+06	1.41006e+06	4.77423e+06	3.20085e+06	2.96783e+06	4.616e+06	2.1015e+06	3.52804e+06	2.9009e+06	3.35461e+06	4.72069e+06
Q93034	Cullin-5 OS=Homo sapiens GN=CUL5 PE=1 SV=4 - [CUL5_HUMAN]	CUL5	4	4	123.46	395281	510983	409590	373341	371301	520799	526664	556216	568197	485715	553369	607056	623343	562029	488463	521911	615777
Q86VP6	Cullin-associated NEDD8-dissociated protein 1 OS=Homo sapiens GN=CAND1 PE=1 SV=2 - [CAND1_HUMAN]	CAND1	13	13	638.86	1.44641e+07	1.55985e+07	1.47239e+07	1.6627e+07	1.53696e+07	1.46782e+07	2.20528e+07	2.15935e+07	1.86241e+07	2.02039e+07	1.89749e+07	1.72236e+07	2.12791e+07	1.65394e+07	1.62843e+07	2.07557e+07	1.82282e+07
P06493	Cyclin-dependent kinase 1 OS=Homo sapiens GN=CDK1 PE=1 SV=3 - [CDK1_HUMAN]	CDK1	3	2	105.11	527619	1.06673e+06	976797	689118	1.27328e+06	452329	268644	174750	336562	159663	185151	108762	95678.4	250839	340844	129109	96199.4
Q00534	Cyclin-dependent kinase 6 OS=Homo sapiens GN=CDK6 PE=1 SV=1 - [CDK6_HUMAN]	CDK6	4	3	113.62	717908	582509	815962	800912	801132	685980	235733	256773	860080	471481	576349	262485	132253	962942	699512	560039	186689
P35520	Cystathionine beta-synthase OS=Homo sapiens GN=CBS PE=1 SV=2 - [CBS_HUMAN]	CBS	2	2	109.54	1.3312e+06	1.32121e+06	878709	823345	1.15806e+06	796541	451526	127358	410363	128472	566683	210778	223953	88869.7	252916	746452	139753
P21291	Cysteine and glycine-rich protein 1 OS=Homo sapiens GN=CSRP1 PE=1 SV=3 - [CSRP1_HUMAN]	CSRP1	3	3	183.35	1.35538e+07	1.3199e+07	1.35752e+07	1.17669e+07	1.12537e+07	1.76419e+07	1.46527e+07	1.30033e+07	1.51975e+07	1.44851e+07	1.103e+07	2.29659e+07	1.20938e+07	6.52974e+06	1.30076e+07	1.21123e+07	1.84505e+07
P52943	Cysteine-rich protein 2 OS=Homo sapiens GN=CRIP2 PE=1 SV=1 - [CRIP2_HUMAN]	CRIP2	4	4	202.71	3.80233e+06	4.32525e+06	1.46006e+07	1.38857e+07	1.52749e+07	9.5051e+06	2.76503e+06	3.28641e+06	1.08742e+07	1.27974e+07	9.52739e+06	6.72647e+06	2.27089e+06	5.40471e+06	9.42482e+06	6.74168e+06	3.62809e+06
Q96HD1	Cysteine-rich with EGF-like domain protein 1 OS=Homo sapiens GN=CRELD1 PE=1 SV=3 - [CREL1_HUMAN]	CRELD1	3	3	130.19	338135	241779	42058.1	198430	195891	318413	527936	327628	179798	279308	552009	592038	696794	444891	342219	1.00826e+06	728217
P49589	Cysteine--tRNA ligase, cytoplasmic OS=Homo sapiens GN=CARS PE=1 SV=3 - [SYCC_HUMAN]	CARS	6	6	345.17	3.71013e+06	3.42756e+06	3.86022e+06	3.98898e+06	4.12838e+06	2.76272e+06	3.30884e+06	3.24477e+06	3.24235e+06	2.79621e+06	3.32883e+06	3.21805e+06	4.15563e+06	2.03874e+06	2.1755e+06	4.80795e+06	3.76309e+06
P31930	Cytochrome b-c1 complex subunit 1, mitochondrial OS=Homo sapiens GN=UQCRC1 PE=1 SV=3 - [QCR1_HUMAN]	UQCRC1	10	10	654.79	2.55156e+07	2.21875e+07	2.0123e+07	2.0402e+07	1.92992e+07	2.74655e+07	3.3662e+07	2.99576e+07	2.8197e+07	2.41644e+07	2.35476e+07	3.36313e+07	5.56685e+07	4.35127e+07	3.45809e+07	3.21939e+07	3.79708e+07
P22695	Cytochrome b-c1 complex subunit 2, mitochondrial OS=Homo sapiens GN=UQCRC2 PE=1 SV=3 - [QCR2_HUMAN]	UQCRC2	11	11	592.58	1.31355e+07	1.13199e+07	8.89403e+06	1.01791e+07	1.07998e+07	1.08589e+07	1.97587e+07	1.68741e+07	1.4465e+07	1.38182e+07	1.44455e+07	1.81588e+07	2.93989e+07	1.98331e+07	1.74757e+07	1.87708e+07	2.25209e+07
P14927	Cytochrome b-c1 complex subunit 7 OS=Homo sapiens GN=UQCRB PE=1 SV=2 - [QCR7_HUMAN]	UQCRB	4	4	73.17	875598	1.07323e+06	1.42246e+06	1.04137e+06	1.18128e+06	954703	1.35657e+06	1.57186e+06	1.22722e+06	1.02728e+06	1.58867e+06	3.07828e+06	2.76088e+06	1.81514e+06	1.96081e+06	2.42636e+06	3.11863e+06
O14949	Cytochrome b-c1 complex subunit 8 OS=Homo sapiens GN=UQCRQ PE=1 SV=4 - [QCR8_HUMAN]	UQCRQ	2	2	31.35	1.34036e+06	1.36109e+06	1.07478e+06	1.15434e+06	1.19158e+06	986491	2.0179e+06	1.80439e+06	1.85095e+06	1.52681e+06	1.65723e+06	1.84084e+06	3.62409e+06	2.6752e+06	1.61895e+06	2.19441e+06	2.02927e+06
P99999	Cytochrome c OS=Homo sapiens GN=CYCS PE=1 SV=2 - [CYC_HUMAN]	CYCS	2	2	63.33	580568	551276	577047	447569	655941	572904	862626	1.14284e+06	995992	670846	882392	1.06174e+06	1.80911e+06	730374	790839	1.03447e+06	1.59957e+06
P00403	Cytochrome c oxidase subunit 2 OS=Homo sapiens GN=MT-CO2 PE=1 SV=1 - [COX2_HUMAN]	MT-CO2	2	2	91.08	7.92702e+06	8.6336e+06	7.9351e+06	6.78704e+06	5.03186e+06	6.4412e+06	1.4311e+07	1.2376e+07	1.16802e+07	1.00427e+07	9.16285e+06	1.15879e+07	1.536e+07	1.50628e+07	8.78724e+06	1.05588e+07	1.25638e+07
P13073	Cytochrome c oxidase subunit 4 isoform 1, mitochondrial OS=Homo sapiens GN=COX4I1 PE=1 SV=1 - [COX41_HUMAN]	COX4I1	3	3	91.53	1.06508e+07	1.19975e+07	9.99951e+06	9.707e+06	9.45404e+06	1.01983e+07	1.47923e+07	1.34351e+07	1.4589e+07	1.04398e+07	9.89137e+06	1.02946e+07	2.1907e+07	1.75662e+07	1.32303e+07	1.07972e+07	1.36073e+07
P08574	Cytochrome c1, heme protein, mitochondrial OS=Homo sapiens GN=CYC1 PE=1 SV=3 - [CY1_HUMAN]	CYC1	4	4	202.22	1.23006e+07	1.12214e+07	1.18482e+07	1.13727e+07	1.00456e+07	1.15151e+07	1.50052e+07	1.57828e+07	1.41942e+07	1.39723e+07	1.15972e+07	1.62884e+07	2.85486e+07	2.25258e+07	1.83147e+07	1.3672e+07	1.80255e+07
Q16678	Cytochrome P450 1B1 OS=Homo sapiens GN=CYP1B1 PE=1 SV=2 - [CP1B1_HUMAN]	CYP1B1	3	3	147.05	818819	887939	497460	418209	376612	807165	2.15107e+06	2.91931e+06	1.48784e+06	444769	379794	1.15589e+06	4.28538e+06	4.04403e+06	732886	479642	1.88108e+06
Q96SQ9	Cytochrome P450 2S1 OS=Homo sapiens GN=CYP2S1 PE=2 SV=2 - [CP2S1_HUMAN]	CYP2S1	2	2	76.89	834001	734019	735220	516087	677841	1.13912e+06	1.36692e+06	862048	1.10282e+06	1.45031e+06	848694	1.88185e+06	2.08362e+06	1.30618e+06	2.12386e+06	941927	3.13224e+06
O75462	Cytokine receptor-like factor 1 OS=Homo sapiens GN=CRLF1 PE=1 SV=1 - [CRLF1_HUMAN]	CRLF1	4	4	227.55	931321	722116	541110	602059	833871	1.26273e+06	6.91929e+06	5.7135e+06	2.68286e+06	2.07558e+06	3.867e+06	3.10332e+06	9.44083e+06	5.10663e+06	3.67098e+06	4.82359e+06	5.06237e+06
P21399	Cytoplasmic aconitate hydratase OS=Homo sapiens GN=ACO1 PE=1 SV=3 - [ACOC_HUMAN]	ACO1	10	10	466.95	3.29281e+06	3.19447e+06	2.02495e+06	2.9703e+06	3.19658e+06	2.91244e+06	1.12668e+07	1.20539e+07	1.76847e+07	9.07723e+06	1.41113e+07	9.18033e+06	1.05846e+07	1.42035e+07	9.51531e+06	1.62941e+07	9.30051e+06
Q14204	Cytoplasmic dynein 1 heavy chain 1 OS=Homo sapiens GN=DYNC1H1 PE=1 SV=5 - [DYHC1_HUMAN]	DYNC1H1	48	48	2504.14	5.70262e+07	6.53008e+07	5.47461e+07	5.8277e+07	6.68122e+07	6.06254e+07	5.78719e+07	5.29512e+07	5.17773e+07	5.14849e+07	5.52906e+07	4.08156e+07	6.20452e+07	4.9836e+07	4.88258e+07	6.29374e+07	4.48723e+07
Q13409	Cytoplasmic dynein 1 intermediate chain 2 OS=Homo sapiens GN=DYNC1I2 PE=1 SV=3 - [DC1I2_HUMAN]	DYNC1I2	6	6	386.35	3.48714e+06	3.02964e+06	2.30478e+06	3.06865e+06	3.30406e+06	3.20862e+06	2.86703e+06	3.09606e+06	2.42215e+06	3.00745e+06	2.87312e+06	2.78512e+06	3.22523e+06	2.72229e+06	3.29861e+06	3.18762e+06	2.96521e+06
Q9Y6G9	Cytoplasmic dynein 1 light intermediate chain 1 OS=Homo sapiens GN=DYNC1LI1 PE=1 SV=3 - [DC1L1_HUMAN]	DYNC1LI1	2	2	56.2	1.5086e+06	1.56001e+06	1.33911e+06	1.16027e+06	1.58024e+06	1.65039e+06	1.69051e+06	1.55535e+06	1.34338e+06	1.15537e+06	1.27494e+06	1.02368e+06	1.61881e+06	834378	725738	982037	990920
O43237	Cytoplasmic dynein 1 light intermediate chain 2 OS=Homo sapiens GN=DYNC1LI2 PE=1 SV=1 - [DC1L2_HUMAN]	DYNC1LI2	2	2	103.41	5.90948e+06	6.15073e+06	5.62407e+06	5.92597e+06	6.29741e+06	6.77623e+06	5.98337e+06	6.52785e+06	6.9484e+06	6.11241e+06	6.57063e+06	6.00455e+06	6.36655e+06	6.4393e+06	6.23435e+06	6.78692e+06	5.49222e+06
Q7L576	Cytoplasmic FMR1-interacting protein 1 OS=Homo sapiens GN=CYFIP1 PE=1 SV=1 - [CYFP1_HUMAN]	CYFIP1	2	2	76.31	727859	1.01193e+06	952678	891526	831061	1.01763e+06	999324	977372	940859	907110	969100	658640	1.06069e+06	641629	547428	814656	629177
Q9UKF7	Cytoplasmic phosphatidylinositol transfer protein 1 OS=Homo sapiens GN=PITPNC1 PE=1 SV=3 - [PITC1_HUMAN]	PITPNC1	2	2	89.23	0	7729.61	325.455	148.226	679.795	5062.63	302764	216391	41632.2	11593.6	5406.08	181189	379734	273914	9352.76	12107	234078
Q07065	Cytoskeleton-associated protein 4 OS=Homo sapiens GN=CKAP4 PE=1 SV=2 - [CKAP4_HUMAN]	CKAP4	41	41	2505.18	2.58015e+08	2.63399e+08	2.01871e+08	2.52702e+08	2.41857e+08	3.70842e+08	2.85601e+08	2.40261e+08	2.82807e+08	3.04657e+08	2.58297e+08	2.9092e+08	2.78887e+08	3.14245e+08	3.5558e+08	3.18844e+08	2.61096e+08
Q14008	Cytoskeleton-associated protein 5 OS=Homo sapiens GN=CKAP5 PE=1 SV=3 - [CKAP5_HUMAN]	CKAP5	5	5	192.75	1.08961e+06	1.25243e+06	1.14302e+06	1.45157e+06	1.56027e+06	1.03884e+06	935214	908336	892062	952686	929150	707584	1.05621e+06	914224	729502	979740	695856
P28838	Cytosol aminopeptidase OS=Homo sapiens GN=LAP3 PE=1 SV=3 - [AMPL_HUMAN]	LAP3	5	5	234.4	3.71334e+06	4.60504e+06	3.43714e+06	3.01252e+06	3.79467e+06	3.86043e+06	7.46522e+06	6.46746e+06	5.27439e+06	3.75199e+06	4.61556e+06	4.91158e+06	6.76904e+06	4.5602e+06	3.70218e+06	4.29152e+06	5.04998e+06
O00154	Cytosolic acyl coenzyme A thioester hydrolase OS=Homo sapiens GN=ACOT7 PE=1 SV=3 - [BACH_HUMAN]	ACOT7	7	7	265.57	7.15432e+06	8.18197e+06	1.02902e+07	9.35311e+06	9.65565e+06	5.9972e+06	1.16887e+07	1.30591e+07	1.28274e+07	1.14597e+07	1.12615e+07	8.10498e+06	1.50618e+07	1.10442e+07	9.87685e+06	1.1065e+07	6.69993e+06
Q9Y5Y2	Cytosolic Fe-S cluster assembly factor NUBP2 OS=Homo sapiens GN=NUBP2 PE=1 SV=1 - [NUBP2_HUMAN]	NUBP2	3	2	179.77	477972	545895	506019	571306	691805	492746	457532	443247	501788	629654	582210	545729	355177	555320	664744	652565	624123
Q96KP4	Cytosolic non-specific dipeptidase OS=Homo sapiens GN=CNDP2 PE=1 SV=2 - [CNDP2_HUMAN]	CNDP2	8	5	247.11	1.88667e+06	1.82415e+06	2.16529e+06	2.20552e+06	3.09861e+06	1.43681e+06	2.64839e+06	2.87653e+06	2.67188e+06	2.43622e+06	2.50912e+06	1.53298e+06	2.89486e+06	1.8569e+06	1.90729e+06	3.66561e+06	1.85349e+06
P47712	Cytosolic phospholipase A2 OS=Homo sapiens GN=PLA2G4A PE=1 SV=2 - [PA24A_HUMAN]	PLA2G4A	3	3	215.97	408832	322233	278638	381444	279196	461952	1.46845e+06	1.18283e+06	2.27982e+06	2.47206e+06	3.05877e+06	995040	1.76341e+06	1.57158e+06	1.76316e+06	4.89988e+06	1.75532e+06
Q69YQ0	Cytospin-A OS=Homo sapiens GN=SPECC1L PE=1 SV=2 - [CYTSA_HUMAN]	SPECC1L	2	2	56.07	102306	102973	82389.6	94164.5	66895.9	79079.4	61216.7	40966.3	32552.1	42992.9	33798.3	37775.5	43920	27650.2	39463.8	42973.6	58286.5
O43175	D-3-phosphoglycerate dehydrogenase OS=Homo sapiens GN=PHGDH PE=1 SV=4 - [SERA_HUMAN]	PHGDH	16	14	794.86	3.63706e+07	3.48512e+07	3.05903e+07	3.05959e+07	3.26663e+07	2.4215e+07	3.60013e+07	3.20134e+07	3.33848e+07	3.01672e+07	3.42035e+07	2.41601e+07	3.50544e+07	2.61606e+07	4.19746e+07	3.96607e+07	2.52417e+07
Q96EP5	DAZ-associated protein 1 OS=Homo sapiens GN=DAZAP1 PE=1 SV=1 - [DAZP1_HUMAN]	DAZAP1	2	2	190.06	1.13072e+06	1.05668e+06	1.1305e+06	1.05646e+06	1.37813e+06	1.35005e+06	1.04883e+06	929050	982382	1.02921e+06	829683	892734	1.05727e+06	854451	755166	847947	942302
Q8N163	DBIRD complex subunit KIAA1967 OS=Homo sapiens GN=KIAA1967 PE=1 SV=2 - [K1967_HUMAN]	KIAA1967	4	4	229.44	1.24285e+06	1.11696e+06	1.25417e+06	1.25614e+06	1.43253e+06	1.22609e+06	1.19133e+06	1.2493e+06	977602	1.14083e+06	1.06705e+06	1.18571e+06	1.14192e+06	1.38241e+06	1.22275e+06	1.13112e+06	1.39638e+06
Q96GG9	DCN1-like protein 1 OS=Homo sapiens GN=DCUN1D1 PE=1 SV=1 - [DCNL1_HUMAN]	DCUN1D1	2	2	86.58	400251	480448	417103	459960	446517	371289	749167	735788	685988	826091	705126	481219	706460	502085	693309	753871	553612
P30046	D-dopachrome decarboxylase OS=Homo sapiens GN=DDT PE=1 SV=3 - [DOPD_HUMAN]	DDT	2	2	80.96	741231	905515	970463	1.13988e+06	1.42217e+06	911168	2.21445e+06	2.49249e+06	1.5212e+06	1.84725e+06	1.80811e+06	1.75411e+06	2.29087e+06	1.89401e+06	1.99442e+06	2.25582e+06	2.03135e+06
Q96HY6	DDRGK domain-containing protein 1 OS=Homo sapiens GN=DDRGK1 PE=1 SV=2 - [DDRGK_HUMAN]	DDRGK1	4	4	249.49	1.43138e+06	1.24144e+06	919548	1.09096e+06	894257	1.86718e+06	1.31086e+06	1.20962e+06	1.69615e+06	1.24802e+06	1.11785e+06	1.04502e+06	2.16655e+06	1.97608e+06	1.62907e+06	1.37535e+06	1.66976e+06
Q96N67	Dedicator of cytokinesis protein 7 OS=Homo sapiens GN=DOCK7 PE=1 SV=4 - [DOCK7_HUMAN]	DOCK7	3	2	91.92	935736	1.11803e+06	909558	729019	835864	932922	1.06691e+06	891905	857469	955219	1.01416e+06	744909	1.29894e+06	1.16182e+06	938552	1.0438e+06	852547
Q9BTZ2	Dehydrogenase/reductase SDR family member 4 OS=Homo sapiens GN=DHRS4 PE=1 SV=3 - [DHRS4_HUMAN]	DHRS4	5	5	134.89	1.2839e+06	1.15368e+06	1.11091e+06	883775	787962	1.80263e+06	2.20044e+06	2.16553e+06	1.88189e+06	1.16178e+06	1.08138e+06	2.76888e+06	3.44411e+06	2.14308e+06	1.82436e+06	1.19601e+06	3.36774e+06
Q8NDZ4	Deleted in autism protein 1 OS=Homo sapiens GN=C3orf58 PE=2 SV=1 - [DIA1_HUMAN]	C3orf58	2	2	49.95	399239	370003	294482	287456	273349	229999	602275	452536	486100	473136	405489	500854	540868	368438	445967	419943	384590
Q15392	Delta(24)-sterol reductase OS=Homo sapiens GN=DHCR24 PE=1 SV=2 - [DHC24_HUMAN]	DHCR24	2	2	55.54	209615	186183	163281	228272	307656	97057	238531	218686	58700.2	175455	224822	350582	562306	77704	97164.3	294422	433818
Q13011	Delta(3,5)-Delta(2,4)-dienoyl-CoA isomerase, mitochondrial OS=Homo sapiens GN=ECH1 PE=1 SV=2 - [ECH1_HUMAN]	ECH1	4	4	263.82	4.23482e+06	4.26997e+06	3.84355e+06	3.68229e+06	2.99645e+06	4.59771e+06	7.68334e+06	9.11609e+06	7.93575e+06	6.40716e+06	5.14273e+06	7.99283e+06	1.44676e+07	1.35114e+07	9.26994e+06	6.68692e+06	9.23221e+06
P30038	Delta-1-pyrroline-5-carboxylate dehydrogenase, mitochondrial OS=Homo sapiens GN=ALDH4A1 PE=1 SV=3 - [AL4A1_HUMAN]	ALDH4A1	3	3	138.99	344692	276994	175750	176137	142816	259241	741134	716439	299125	325129	373180	941330	997212	560191	756566	530366	1.28097e+06
P54886	Delta-1-pyrroline-5-carboxylate synthase OS=Homo sapiens GN=ALDH18A1 PE=1 SV=2 - [P5CS_HUMAN]	ALDH18A1	10	8	444.22	9.6236e+06	8.74737e+06	7.73287e+06	9.07589e+06	9.93299e+06	1.07354e+07	1.09595e+07	8.68156e+06	1.29166e+07	1.14425e+07	1.00238e+07	1.15062e+07	1.49943e+07	1.53941e+07	1.61043e+07	1.56827e+07	1.70497e+07
P32321	Deoxycytidylate deaminase OS=Homo sapiens GN=DCTD PE=1 SV=2 - [DCTD_HUMAN]	DCTD	2	2	99.64	824549	758216	740253	707244	628673	589379	1.34203e+06	1.42492e+06	903687	901187	811788	918139	1.31611e+06	822822	606813	830859	939882
P33316	Deoxyuridine 5'-triphosphate nucleotidohydrolase, mitochondrial OS=Homo sapiens GN=DUT PE=1 SV=4 - [DUT_HUMAN]	DUT	2	2	91.06	531957	587721	1.29859e+06	675596	932654	332406	591506	577065	654786	377891	455070	386769	917825	608041	430545	561229	582148
P17661	Desmin OS=Homo sapiens GN=DES PE=1 SV=3 - [DESM_HUMAN]	DES	17	11	1037.41	3.43333e+07	1.59112e+07	5.33061e+06	1.6391e+06	1.63644e+06	8.33448e+07	1.85041e+07	7.22529e+06	3.64858e+06	1.41864e+06	1.57334e+06	3.76493e+07	8.65431e+06	2.29373e+06	885887	1.92066e+06	1.64077e+07
P15924	Desmoplakin OS=Homo sapiens GN=DSP PE=1 SV=3 - [DESP_HUMAN]	DSP	41	41	1892.38	4.44328e+07	5.79632e+07	3.03881e+07	2.5039e+07	5.02165e+07	7.1943e+07	1.84685e+07	1.34603e+07	1.56631e+07	1.43648e+07	1.41979e+07	1.02043e+07	1.59888e+07	1.41e+07	1.40814e+07	1.22491e+07	1.02104e+07
P60981	Destrin OS=Homo sapiens GN=DSTN PE=1 SV=3 - [DEST_HUMAN]	DSTN	6	6	348.6	2.50079e+06	2.54378e+06	2.23987e+06	2.16216e+06	2.80588e+06	2.32851e+06	2.78103e+06	3.05443e+06	2.34336e+06	2.36041e+06	2.49734e+06	2.39838e+06	2.12238e+06	2.06611e+06	1.97037e+06	1.81668e+06	2.05643e+06
Q9Y295	Developmentally-regulated GTP-binding protein 1 OS=Homo sapiens GN=DRG1 PE=1 SV=1 - [DRG1_HUMAN]	DRG1	4	4	143.55	682716	746110	835291	855121	921279	697925	602746	520622	743277	687076	679142	635628	613161	536430	504179	822190	636368
Q9NR28	Diablo homolog, mitochondrial OS=Homo sapiens GN=DIABLO PE=1 SV=1 - [DBLOH_HUMAN]	DIABLO	2	2	71.71	1.00836e+06	962896	974371	1.04775e+06	758492	756338	1.40698e+06	1.59092e+06	1.39294e+06	1.21518e+06	1.23633e+06	1.44854e+06	2.47767e+06	1.35305e+06	1.26992e+06	1.53575e+06	2.20381e+06
P09622	Dihydrolipoyl dehydrogenase, mitochondrial OS=Homo sapiens GN=DLD PE=1 SV=2 - [DLDH_HUMAN]	DLD	8	8	505.85	6.63047e+06	5.23505e+06	4.12239e+06	4.63433e+06	5.71173e+06	5.6646e+06	8.66815e+06	8.60749e+06	6.15673e+06	6.02685e+06	5.86649e+06	1.11956e+07	1.72974e+07	6.63746e+06	6.02734e+06	8.90403e+06	1.18773e+07
P10515	Dihydrolipoyllysine-residue acetyltransferase component of pyruvate dehydrogenase complex, mitochondrial OS=Homo sapiens GN=DLAT PE=1 SV=3 - [ODP2_HUMAN]	DLAT	4	4	219.72	2.59523e+06	2.41047e+06	1.97334e+06	1.65549e+06	2.52611e+06	2.99367e+06	4.94739e+06	4.40781e+06	3.90696e+06	2.63294e+06	2.94689e+06	4.64951e+06	8.31151e+06	5.01357e+06	3.73697e+06	4.12284e+06	6.44866e+06
P36957	Dihydrolipoyllysine-residue succinyltransferase component of 2-oxoglutarate dehydrogenase complex, mitochondrial OS=Homo sapiens GN=DLST PE=1 SV=4 - [ODO2_HUMAN]	DLST	8	8	503.95	1.22122e+07	1.09609e+07	1.21916e+07	1.18498e+07	1.04836e+07	1.22396e+07	1.89813e+07	1.77453e+07	1.50693e+07	1.32785e+07	1.22961e+07	1.91473e+07	3.14563e+07	1.7606e+07	1.35416e+07	1.52246e+07	2.42586e+07
P09417	Dihydropteridine reductase OS=Homo sapiens GN=QDPR PE=1 SV=2 - [DHPR_HUMAN]	QDPR	2	2	92.76	72844.6	66653.9	91846.6	109028	114028	40139.5	86666.6	130133	80927.1	174486	207190	94734.2	77488.9	71253.8	126415	230041	97383.8
Q16555	Dihydropyrimidinase-related protein 2 OS=Homo sapiens GN=DPYSL2 PE=1 SV=1 - [DPYL2_HUMAN]	DPYSL2	17	14	1234.42	4.29277e+07	3.84203e+07	3.54204e+07	3.91629e+07	4.28275e+07	3.37096e+07	5.52964e+07	5.02138e+07	4.04742e+07	4.78026e+07	4.04268e+07	3.2277e+07	4.78058e+07	2.63632e+07	4.03636e+07	4.3434e+07	2.60429e+07
Q14195	Dihydropyrimidinase-related protein 3 OS=Homo sapiens GN=DPYSL3 PE=1 SV=1 - [DPYL3_HUMAN]	DPYSL3	9	6	515.73	6.12397e+06	5.23493e+06	3.20317e+06	6.67018e+06	4.80691e+06	1.0256e+07	8.72344e+06	8.45439e+06	6.81407e+06	1.01932e+07	5.47423e+06	1.03744e+07	6.23425e+06	1.92585e+07	1.71439e+07	4.82547e+06	7.60069e+06
P53634	Dipeptidyl peptidase 1 OS=Homo sapiens GN=CTSC PE=1 SV=2 - [CATC_HUMAN]	CTSC	4	4	199.68	284138	391846	306599	563963	452133	312757	812903	1.0861e+06	538892	2.20643e+06	1.53078e+06	692864	1.01461e+06	864080	1.6681e+06	2.40676e+06	1.16923e+06
Q9UHL4	Dipeptidyl peptidase 2 OS=Homo sapiens GN=DPP7 PE=1 SV=3 - [DPP2_HUMAN]	DPP7	4	2	193.71	522083	380243	455885	947343	251748	609213	830167	737456	592795	1.30589e+06	497221	1.01766e+06	1.12756e+06	794620	1.13856e+06	467447	1.31318e+06
Q9NY33	Dipeptidyl peptidase 3 OS=Homo sapiens GN=DPP3 PE=1 SV=2 - [DPP3_HUMAN]	DPP3	6	6	419.29	907471	834354	790510	1.25538e+06	1.05191e+06	948933	1.48516e+06	1.75808e+06	1.28121e+06	1.67837e+06	1.54213e+06	1.34256e+06	1.211e+06	1.07279e+06	1.68099e+06	1.53311e+06	1.22366e+06
P98082	Disabled homolog 2 OS=Homo sapiens GN=DAB2 PE=1 SV=3 - [DAB2_HUMAN]	DAB2	6	5	255.1	5.35586e+06	4.42133e+06	6.05505e+06	3.95753e+06	4.63997e+06	7.15758e+06	932154	542536	1.00704e+06	872258	815112	867533	922519	624741	425873	827480	970329
Q13443	Disintegrin and metalloproteinase domain-containing protein 9 OS=Homo sapiens GN=ADAM9 PE=1 SV=1 - [ADAM9_HUMAN]	ADAM9	2	2	72.47	267296	222730	178976	235598	241886	183072	116139	99256.2	193920	251432	296623	137774	75010.4	135853	263658	328419	134834
Q12959	Disks large homolog 1 OS=Homo sapiens GN=DLG1 PE=1 SV=2 - [DLG1_HUMAN]	DLG1	2	2	75.53	452890	517999	645734	522925	470337	774457	734564	758734	768251	961876	813108	934232	936933	442733	741409	1.25303e+06	1.11136e+06
Q16531	DNA damage-binding protein 1 OS=Homo sapiens GN=DDB1 PE=1 SV=1 - [DDB1_HUMAN]	DDB1	11	11	478.45	1.33957e+07	1.45087e+07	1.33245e+07	1.29502e+07	1.33997e+07	1.29024e+07	1.47144e+07	1.80154e+07	1.63457e+07	1.50694e+07	1.4834e+07	1.4584e+07	1.68335e+07	1.66073e+07	1.54489e+07	1.44403e+07	1.6942e+07
P43246	DNA mismatch repair protein Msh2 OS=Homo sapiens GN=MSH2 PE=1 SV=1 - [MSH2_HUMAN]	MSH2	3	3	108.49	331392	373824	449500	267599	425822	182693	84896.4	114426	161476	77559.5	111703	50801.8	60900.1	65385.8	15664.6	56563.8	27991.7
P49736	DNA replication licensing factor MCM2 OS=Homo sapiens GN=MCM2 PE=1 SV=4 - [MCM2_HUMAN]	MCM2	3	3	148.55	1.72301e+06	2.22724e+06	2.72655e+06	1.11106e+06	1.84576e+06	723607	240813	187688	452425	148219	123827	58612.2	130858	151204	134807	108580	65989.9
P25205	DNA replication licensing factor MCM3 OS=Homo sapiens GN=MCM3 PE=1 SV=3 - [MCM3_HUMAN]	MCM3	7	7	328.52	3.44393e+06	4.27142e+06	5.45071e+06	2.30915e+06	3.92609e+06	1.5366e+06	703218	579694	1.24325e+06	402851	516017	422050	391798	641662	324156	401709	294453
P33991	DNA replication licensing factor MCM4 OS=Homo sapiens GN=MCM4 PE=1 SV=5 - [MCM4_HUMAN]	MCM4	3	3	159.37	958265	1.26339e+06	1.68405e+06	605278	1.10626e+06	421485	113061	176269	233775	64418.4	87995	237841	124692	225230	2.34769e+06	86997.8	97845.4
Q14566	DNA replication licensing factor MCM6 OS=Homo sapiens GN=MCM6 PE=1 SV=1 - [MCM6_HUMAN]	MCM6	4	4	205.97	2.12995e+06	2.40951e+06	3.02158e+06	1.1339e+06	2.11866e+06	1.0299e+06	377695	265782	719567	207770	231095	391435	350460	367299	343740	188281	295214
P11387	DNA topoisomerase 1 OS=Homo sapiens GN=TOP1 PE=1 SV=2 - [TOP1_HUMAN]	TOP1	2	2	72.59	282188	427392	278418	437855	317604	400655	433945	540435	277606	510374	458216	310038	333004	329833	357226	561147	444311
P11388	DNA topoisomerase 2-alpha OS=Homo sapiens GN=TOP2A PE=1 SV=3 - [TOP2A_HUMAN]	TOP2A	3	3	96.49	90404.5	443452	194988	503675	501526	14526.8	6863.74	1443.4	3664.61	5077.42	1960.06	17877.6	5513.63	16129.5	18926.2	8679.55	1979.56
P27695	DNA-(apurinic or apyrimidinic site) lyase OS=Homo sapiens GN=APEX1 PE=1 SV=2 - [APEX1_HUMAN]	APEX1	5	5	365.04	7.2232e+06	6.30148e+06	6.33473e+06	5.87711e+06	7.69042e+06	8.60785e+06	8.89146e+06	1.0071e+07	7.46166e+06	7.03098e+06	5.72021e+06	8.21413e+06	8.82154e+06	7.47683e+06	7.76816e+06	6.12479e+06	7.20566e+06
P78527	DNA-dependent protein kinase catalytic subunit OS=Homo sapiens GN=PRKDC PE=1 SV=3 - [PRKDC_HUMAN]	PRKDC	28	27	1116.2	1.36681e+07	1.39184e+07	1.12371e+07	1.31709e+07	1.1674e+07	1.17976e+07	1.12394e+07	1.43084e+07	9.87478e+06	1.17431e+07	1.15632e+07	8.85452e+06	1.64544e+07	1.29458e+07	1.05665e+07	1.44336e+07	9.62143e+06
P62487	DNA-directed RNA polymerase II subunit RPB7 OS=Homo sapiens GN=POLR2G PE=1 SV=1 - [RPB7_HUMAN]	POLR2G	2	2	68.91	411270	449793	384350	422638	486123	493419	304606	357385	395286	368538	332235	328749	359709	310786	295574	274400	349343
O15160	DNA-directed RNA polymerases I and III subunit RPAC1 OS=Homo sapiens GN=POLR1C PE=1 SV=1 - [RPAC1_HUMAN]	POLR1C	2	2	126.56	392139	489307	485423	480225	569669	432664	262257	243055	337019	183518	266090	302005	295248	354530	317412	254336	341728
O60884	DnaJ homolog subfamily A member 2 OS=Homo sapiens GN=DNAJA2 PE=1 SV=1 - [DNJA2_HUMAN]	DNAJA2	2	2	99.99	567167	474407	536232	574829	597716	396324	564234	562268	440028	570795	548380	934173	647162	687469	870040	671822	655334
Q9UBS4	DnaJ homolog subfamily B member 11 OS=Homo sapiens GN=DNAJB11 PE=1 SV=1 - [DJB11_HUMAN]	DNAJB11	5	5	291.24	4.118e+06	3.29204e+06	2.74405e+06	3.64242e+06	4.571e+06	3.15645e+06	4.37703e+06	3.60846e+06	3.32048e+06	4.40235e+06	5.44129e+06	4.53775e+06	5.39691e+06	5.28823e+06	3.35306e+06	8.32124e+06	5.32719e+06
Q8IXB1	DnaJ homolog subfamily C member 10 OS=Homo sapiens GN=DNAJC10 PE=1 SV=2 - [DJC10_HUMAN]	DNAJC10	6	6	339.48	2.95438e+06	2.70039e+06	1.81118e+06	3.00183e+06	2.77764e+06	3.22724e+06	4.17569e+06	3.45759e+06	3.59077e+06	4.374e+06	3.26997e+06	2.93155e+06	4.2066e+06	3.99864e+06	4.61371e+06	4.27237e+06	3.80518e+06
O75165	DnaJ homolog subfamily C member 13 OS=Homo sapiens GN=DNAJC13 PE=1 SV=5 - [DJC13_HUMAN]	DNAJC13	2	2	87.69	175441	196302	178667	188169	199507	141418	174017	169930	133347	143840	163198	122250	200830	116093	44746.4	170021	155666
Q13217	DnaJ homolog subfamily C member 3 OS=Homo sapiens GN=DNAJC3 PE=1 SV=1 - [DNJC3_HUMAN]	DNAJC3	3	2	151.82	235450	166332	62247.4	116918	127626	226460	211576	173140	108378	130747	151311	137943	280884	278713	185949	278715	244373
Q9H3Z4	DnaJ homolog subfamily C member 5 OS=Homo sapiens GN=DNAJC5 PE=1 SV=1 - [DNJC5_HUMAN]	DNAJC5	2	2	126.36	129689	132661	182567	248255	174394	192902	202465	165776	179016	318266	306115	162947	247958	138781	148102	455382	530713
P39656	Dolichyl-diphosphooligosaccharide--protein glycosyltransferase 48 kDa subunit OS=Homo sapiens GN=DDOST PE=1 SV=4 - [OST48_HUMAN]	DDOST	9	9	351.66	4.01526e+07	3.74869e+07	3.97583e+07	3.93632e+07	4.00133e+07	5.89777e+07	4.41214e+07	3.75718e+07	4.50648e+07	4.26127e+07	3.98959e+07	4.42593e+07	4.31571e+07	4.73722e+07	4.81082e+07	4.1309e+07	3.63419e+07
P04843	Dolichyl-diphosphooligosaccharide--protein glycosyltransferase subunit 1 OS=Homo sapiens GN=RPN1 PE=1 SV=1 - [RPN1_HUMAN]	RPN1	12	11	547.57	4.85075e+07	4.81053e+07	4.8827e+07	4.20724e+07	4.57811e+07	6.66091e+07	5.28925e+07	4.19823e+07	5.63041e+07	4.71483e+07	5.12324e+07	5.22974e+07	5.28861e+07	5.37302e+07	3.99928e+07	5.33015e+07	5.02439e+07
P04844	Dolichyl-diphosphooligosaccharide--protein glycosyltransferase subunit 2 OS=Homo sapiens GN=RPN2 PE=1 SV=3 - [RPN2_HUMAN]	RPN2	12	11	736.21	2.18602e+07	2.34887e+07	2.58105e+07	2.52695e+07	2.4091e+07	2.54729e+07	2.20976e+07	1.87273e+07	2.69465e+07	2.10264e+07	2.43901e+07	2.08719e+07	2.1476e+07	1.75805e+07	1.73805e+07	2.63958e+07	2.03035e+07
P61803	Dolichyl-diphosphooligosaccharide--protein glycosyltransferase subunit DAD1 OS=Homo sapiens GN=DAD1 PE=1 SV=3 - [DAD1_HUMAN]	DAD1	2	2	74.42	1.38128e+07	1.18869e+07	2.12818e+07	1.38467e+07	1.38049e+07	1.87533e+07	8.47905e+06	5.83948e+06	1.32022e+07	5.39292e+06	9.78119e+06	7.38924e+06	1.17726e+07	8.76577e+06	5.78108e+06	7.25802e+06	9.36525e+06
P46977	Dolichyl-diphosphooligosaccharide--protein glycosyltransferase subunit STT3A OS=Homo sapiens GN=STT3A PE=1 SV=2 - [STT3A_HUMAN]	STT3A	3	3	162.57	8.23731e+06	8.50017e+06	7.03694e+06	8.69272e+06	6.77515e+06	1.07299e+07	8.10987e+06	7.88615e+06	8.68873e+06	8.81107e+06	8.68944e+06	8.18523e+06	1.02874e+07	8.13619e+06	5.28242e+06	1.01314e+07	7.25891e+06
Q8TCJ2	Dolichyl-diphosphooligosaccharide--protein glycosyltransferase subunit STT3B OS=Homo sapiens GN=STT3B PE=1 SV=1 - [STT3B_HUMAN]	STT3B	2	2	49.38	631442	801551	911570	1.18382e+06	831275	743179	576107	623321	834071	805913	1.1394e+06	738984	709552	372152	135330	1.45163e+06	690616
P49959	Double-strand break repair protein MRE11A OS=Homo sapiens GN=MRE11A PE=1 SV=3 - [MRE11_HUMAN]	MRE11A	2	2	48.79	385427	463549	430537	387332	385358	428743	435825	469648	403036	407329	298845	445607	304594	335219	286219	271591	422536
O95793	Double-stranded RNA-binding protein Staufen homolog 1 OS=Homo sapiens GN=STAU1 PE=1 SV=2 - [STAU1_HUMAN]	STAU1	3	3	79.83	682258	808081	676073	789107	1.10133e+06	838484	469490	359275	520944	445070	498958	421791	510511	399632	452007	583627	594508
P55265	Double-stranded RNA-specific adenosine deaminase OS=Homo sapiens GN=ADAR PE=1 SV=4 - [DSRAD_HUMAN]	ADAR	4	4	166.61	1.03344e+06	848707	741835	855642	1.1275e+06	1.13071e+06	771491	838045	1.01501e+06	1.00347e+06	842048	858408	951828	1.27747e+06	1.43343e+06	1.13195e+06	1.3587e+06
Q16643	Drebrin OS=Homo sapiens GN=DBN1 PE=1 SV=4 - [DREB_HUMAN]	DBN1	6	6	404.83	1.84295e+07	1.99356e+07	1.36932e+07	1.34934e+07	1.52097e+07	1.72262e+07	6.46028e+06	5.32199e+06	9.04011e+06	6.94481e+06	9.44533e+06	5.08366e+06	5.75926e+06	6.00233e+06	6.34537e+06	9.79814e+06	6.03972e+06
Q9UJU6	Drebrin-like protein OS=Homo sapiens GN=DBNL PE=1 SV=1 - [DBNL_HUMAN]	DBNL	3	3	155.33	1.56201e+06	1.81289e+06	1.89511e+06	1.61682e+06	2.03717e+06	1.98816e+06	1.572e+06	1.49949e+06	1.93239e+06	1.41762e+06	1.76044e+06	1.39172e+06	1.39959e+06	1.22507e+06	1.47413e+06	1.62373e+06	1.44233e+06
P46734	Dual specificity mitogen-activated protein kinase kinase 3 OS=Homo sapiens GN=MAP2K3 PE=1 SV=2 - [MP2K3_HUMAN]	MAP2K3	2	2	80.49	70056.5	141504	64091.9	174802	69608.9	29793.8	79081	23311.5	0	11126.3	11163	42297.5	5929.34	0	0	12094.9	14782.1
Q14203	Dynactin subunit 1 OS=Homo sapiens GN=DCTN1 PE=1 SV=3 - [DCTN1_HUMAN]	DCTN1	12	12	522.33	6.30554e+06	6.75424e+06	5.59737e+06	4.44271e+06	6.1347e+06	6.7927e+06	6.46331e+06	6.16139e+06	6.0341e+06	4.85457e+06	5.82449e+06	4.6136e+06	6.10893e+06	4.06652e+06	3.65079e+06	5.64208e+06	4.86405e+06
Q13561	Dynactin subunit 2 OS=Homo sapiens GN=DCTN2 PE=1 SV=4 - [DCTN2_HUMAN]	DCTN2	7	7	254.42	5.59307e+06	5.72699e+06	5.497e+06	5.48328e+06	5.99175e+06	6.24788e+06	5.31662e+06	4.97233e+06	6.67889e+06	5.36113e+06	5.95012e+06	4.06349e+06	5.66969e+06	4.82872e+06	5.24237e+06	5.63453e+06	4.54961e+06
O75935	Dynactin subunit 3 OS=Homo sapiens GN=DCTN3 PE=1 SV=1 - [DCTN3_HUMAN]	DCTN3	2	2	117.97	1.66546e+06	1.72143e+06	1.76453e+06	1.67691e+06	1.77748e+06	1.89532e+06	1.69066e+06	1.55062e+06	2.00419e+06	1.81183e+06	1.80218e+06	1.34203e+06	1.56285e+06	1.69675e+06	1.46794e+06	1.91052e+06	1.46877e+06
Q9UJW0	Dynactin subunit 4 OS=Homo sapiens GN=DCTN4 PE=1 SV=1 - [DCTN4_HUMAN]	DCTN4	2	2	124.04	589668	518592	501597	396725	604296	675660	675970	509388	683015	493070	553152	553245	598991	611938	544035	610643	558264
O00429	Dynamin-1-like protein OS=Homo sapiens GN=DNM1L PE=1 SV=2 - [DNM1L_HUMAN]	DNM1L	5	5	225.02	6.48744e+07	5.16011e+07	5.08931e+07	5.41962e+07	6.97623e+07	9.0977e+07	4.13464e+07	3.12578e+07	4.76118e+07	4.63615e+07	4.68737e+07	5.15037e+07	3.31667e+07	2.63175e+07	3.52964e+07	5.61206e+07	2.77596e+07
P50570	Dynamin-2 OS=Homo sapiens GN=DNM2 PE=1 SV=2 - [DYN2_HUMAN]	DNM2	12	12	557	3.12739e+06	2.92351e+06	2.48948e+06	2.41846e+06	3.19821e+06	3.29107e+06	4.6992e+06	4.06089e+06	3.66479e+06	3.73562e+06	3.81886e+06	3.26572e+06	3.96067e+06	4.22174e+06	4.9546e+06	4.34137e+06	3.71154e+06
O60313	Dynamin-like 120 kDa protein, mitochondrial OS=Homo sapiens GN=OPA1 PE=1 SV=3 - [OPA1_HUMAN]	OPA1	3	3	133.25	841437	801323	649762	721640	745285	795364	1.28872e+06	1.10313e+06	1.23266e+06	788839	859068	1.44805e+06	1.5698e+06	1.3805e+06	943286	1.15545e+06	1.91528e+06
P63167	Dynein light chain 1, cytoplasmic OS=Homo sapiens GN=DYNLL1 PE=1 SV=1 - [DYL1_HUMAN]	DYNLL1	3	3	113.28	9.77312e+06	1.0921e+07	7.89591e+06	6.91011e+06	9.18106e+06	1.04445e+07	1.02717e+07	8.06308e+06	8.25686e+06	7.66168e+06	7.00222e+06	6.65314e+06	1.0015e+07	8.27635e+06	9.7977e+06	6.60898e+06	6.36496e+06
P49792	E3 SUMO-protein ligase RanBP2 OS=Homo sapiens GN=RANBP2 PE=1 SV=2 - [RBP2_HUMAN]	RANBP2	6	6	341.61	1.56778e+06	1.6668e+06	1.58152e+06	1.36033e+06	1.5323e+06	1.5964e+06	1.69696e+06	1.60046e+06	1.21099e+06	1.51779e+06	1.2908e+06	1.59188e+06	1.37072e+06	1.21956e+06	1.18357e+06	1.28745e+06	1.67014e+06
Q9UNE7	E3 ubiquitin-protein ligase CHIP OS=Homo sapiens GN=STUB1 PE=1 SV=2 - [CHIP_HUMAN]	STUB1	2	2	99	807409	1.06215e+06	1.40742e+06	1.41908e+06	876911	1.09294e+06	745373	769294	1.20104e+06	1.23246e+06	973461	1.19893e+06	860458	1.08448e+06	1.39224e+06	992872	925526
Q9ULT8	E3 ubiquitin-protein ligase HECTD1 OS=Homo sapiens GN=HECTD1 PE=1 SV=3 - [HECD1_HUMAN]	HECTD1	3	3	115.24	334587	427301	268511	443571	580954	337307	502934	581842	307727	555710	531617	327289	376398	383866	463975	601334	403168
Q7Z6Z7	E3 ubiquitin-protein ligase HUWE1 OS=Homo sapiens GN=HUWE1 PE=1 SV=3 - [HUWE1_HUMAN]	HUWE1	5	5	202.12	850855	969564	798265	1.05237e+06	929894	791402	827480	996920	1.01769e+06	988649	964574	638498	878716	1.06218e+06	978984	1.04519e+06	867393
Q9NX47	E3 ubiquitin-protein ligase MARCH5 OS=Homo sapiens GN=MARCH5 PE=1 SV=1 - [MARH5_HUMAN]	MARCH5	3	3	96.44	59067.8	66792	64105.5	79361.3	47442.6	38587.7	77516.5	52712.9	68880.1	68397.5	64291.6	59522.1	134725	56724.2	56138.7	114682	103591
Q5T4S7	E3 ubiquitin-protein ligase UBR4 OS=Homo sapiens GN=UBR4 PE=1 SV=1 - [UBR4_HUMAN]	UBR4	6	6	263.6	967213	1.20525e+06	1.14561e+06	1.08089e+06	1.28144e+06	1.04645e+06	1.39567e+06	1.42087e+06	1.12666e+06	1.33788e+06	1.38055e+06	1.06887e+06	1.93241e+06	1.30664e+06	1.41902e+06	1.48123e+06	1.4196e+06
O94874	E3 UFM1-protein ligase 1 OS=Homo sapiens GN=UFL1 PE=1 SV=2 - [UFL1_HUMAN]	UFL1	7	7	263.99	5.04952e+06	4.43931e+06	4.13515e+06	4.05863e+06	3.83035e+06	5.2582e+06	5.21759e+06	4.32274e+06	4.81783e+06	4.17342e+06	3.60172e+06	4.15409e+06	6.28993e+06	5.87323e+06	5.12001e+06	4.43797e+06	4.89206e+06
Q15075	Early endosome antigen 1 OS=Homo sapiens GN=EEA1 PE=1 SV=2 - [EEA1_HUMAN]	EEA1	5	5	274.99	3.95117e+06	3.42503e+06	3.04035e+06	3.03856e+06	3.20264e+06	4.12836e+06	2.61163e+06	2.35549e+06	2.01031e+06	2.00623e+06	2.3456e+06	2.36378e+06	1.69734e+06	1.45727e+06	1.36207e+06	2.3079e+06	1.57387e+06
Q32P44	Echinoderm microtubule-associated protein-like 3 OS=Homo sapiens GN=EML3 PE=1 SV=1 - [EMAL3_HUMAN]	EML3	2	2	61.42	124772	111883	85154.1	117219	91456.6	71973.9	249373	273412	178373	248080	121707	130244	217870	161855	168953	137622	93484.7
P22413	Ectonucleotide pyrophosphatase/phosphodiesterase family member 1 OS=Homo sapiens GN=ENPP1 PE=1 SV=2 - [ENPP1_HUMAN]	ENPP1	5	5	210.38	720693	449883	1.38688e+06	374448	328450	719220	916406	764223	3.05895e+06	1.73891e+06	594914	820814	570270	3.57926e+06	1.06295e+06	572438	750099
Q13822	Ectonucleotide pyrophosphatase/phosphodiesterase family member 2 OS=Homo sapiens GN=ENPP2 PE=1 SV=3 - [ENPP2_HUMAN]	ENPP2	3	3	111.83	59492.3	99945.4	37366.3	69018.4	41886.8	70551.9	1.33754e+06	1.91449e+06	148555	378372	122446	106185	2.93187e+06	3.71433e+06	513251	127908	286045
Q96C19	EF-hand domain-containing protein D2 OS=Homo sapiens GN=EFHD2 PE=1 SV=1 - [EFHD2_HUMAN]	EFHD2	2	2	96.73	343599	383391	437965	581765	455492	155512	253721	161713	277167	206651	205588	154482	152829	89594.9	62052.9	40923.1	102900
Q12805	EGF-containing fibulin-like extracellular matrix protein 1 OS=Homo sapiens GN=EFEMP1 PE=1 SV=2 - [FBLN3_HUMAN]	EFEMP1	2	2	79.15	79849.8	54656.1	71984.4	221939	78801.1	54734.9	43904	38274.4	202532	409745	307716	75545.5	79366.9	146153	512022	369916	98002.4
O43854	EGF-like repeat and discoidin I-like domain-containing protein 3 OS=Homo sapiens GN=EDIL3 PE=1 SV=1 - [EDIL3_HUMAN]	EDIL3	3	3	124.02	1.02599e+06	1.26522e+06	1.55762e+06	1.9846e+06	1.71906e+06	1.47465e+06	2.37836e+06	1.16383e+06	2.51557e+06	2.17569e+06	2.00843e+06	1.13772e+06	1.62594e+06	3.92654e+06	3.35299e+06	2.96874e+06	1.24134e+06
Q9H4M9	EH domain-containing protein 1 OS=Homo sapiens GN=EHD1 PE=1 SV=2 - [EHD1_HUMAN]	EHD1	7	5	280.02	3.43634e+06	3.25999e+06	2.27227e+06	2.4484e+06	3.00922e+06	3.5075e+06	2.69292e+06	2.71402e+06	2.28152e+06	2.21174e+06	2.18889e+06	2.56845e+06	2.95054e+06	1.82107e+06	2.03677e+06	2.16133e+06	2.72259e+06
Q9NZN4	EH domain-containing protein 2 OS=Homo sapiens GN=EHD2 PE=1 SV=2 - [EHD2_HUMAN]	EHD2	11	9	563.79	1.62854e+07	1.76259e+07	1.38115e+07	1.02373e+07	1.2717e+07	1.33329e+07	1.14846e+07	1.16846e+07	1.28795e+07	8.19961e+06	8.70908e+06	9.93421e+06	1.65347e+07	8.56279e+06	6.92062e+06	8.22701e+06	1.0945e+07
Q9H223	EH domain-containing protein 4 OS=Homo sapiens GN=EHD4 PE=1 SV=1 - [EHD4_HUMAN]	EHD4	2	2	93.68	885933	1.26564e+06	1.09718e+06	1.16031e+06	1.93943e+06	1.14269e+06	1.0116e+06	1.02359e+06	1.05252e+06	1.03709e+06	1.52654e+06	1.1971e+06	940885	808934	1.0487e+06	1.53173e+06	1.20974e+06
Q15717	ELAV-like protein 1 OS=Homo sapiens GN=ELAVL1 PE=1 SV=2 - [ELAV1_HUMAN]	ELAVL1	6	6	343.56	1.21684e+07	1.22846e+07	1.16013e+07	9.62308e+06	1.16406e+07	1.24399e+07	1.04644e+07	1.0344e+07	1.02712e+07	1.04864e+07	9.20479e+06	8.74533e+06	1.16337e+07	1.18432e+07	1.05651e+07	9.88655e+06	1.00719e+07
P13804	Electron transfer flavoprotein subunit alpha, mitochondrial OS=Homo sapiens GN=ETFA PE=1 SV=1 - [ETFA_HUMAN]	ETFA	7	7	309.54	4.85205e+06	4.29614e+06	5.34116e+06	5.26999e+06	5.17909e+06	4.46434e+06	8.84748e+06	9.45435e+06	7.45118e+06	7.20038e+06	7.06703e+06	9.57305e+06	1.34336e+07	1.00842e+07	7.63604e+06	1.01029e+07	1.21314e+07
P38117	Electron transfer flavoprotein subunit beta OS=Homo sapiens GN=ETFB PE=1 SV=3 - [ETFB_HUMAN]	ETFB	6	6	392.72	8.97214e+06	1.44422e+07	8.52533e+06	7.34295e+06	6.82133e+06	1.02132e+07	1.53565e+07	1.50735e+07	1.30387e+07	1.00906e+07	9.31675e+06	1.25121e+07	2.30361e+07	1.5699e+07	1.34526e+07	1.08394e+07	1.70344e+07
Q8IZ81	ELMO domain-containing protein 2 OS=Homo sapiens GN=ELMOD2 PE=1 SV=1 - [ELMD2_HUMAN]	ELMOD2	2	2	77.68	733025	672052	662894	670243	538343	893411	593002	689355	1.02195e+06	950657	555625	1.02654e+06	1.35474e+06	982594	897772	992646	1.06633e+06
P68104	Elongation factor 1-alpha 1 OS=Homo sapiens GN=EEF1A1 PE=1 SV=1 - [EF1A1_HUMAN]	EEF1A1	20	9	1051.39	3.03173e+08	3.49075e+08	4.11689e+08	3.71691e+08	4.60754e+08	3.20383e+08	3.13502e+08	3.00044e+08	3.47911e+08	2.98336e+08	3.01305e+08	2.24072e+08	3.52717e+08	1.81646e+08	1.35967e+08	3.25791e+08	2.26131e+08
Q05639	Elongation factor 1-alpha 2 OS=Homo sapiens GN=EEF1A2 PE=1 SV=1 - [EF1A2_HUMAN]	EEF1A2	12	2	427.46	3.78241e+07	3.80771e+07	4.89812e+07	3.97624e+07	7.09764e+07	4.90409e+07	4.35324e+07	4.32043e+07	5.05348e+07	2.47198e+07	3.32231e+07	3.2177e+07	4.73477e+07	4.04484e+07	4.89187e+07	3.285e+07	2.74345e+07
P24534	Elongation factor 1-beta OS=Homo sapiens GN=EEF1B2 PE=1 SV=3 - [EF1B_HUMAN]	EEF1B2	3	3	167.7	2.45021e+07	2.51544e+07	2.44687e+07	2.85788e+07	2.75734e+07	2.49677e+07	2.41524e+07	2.58317e+07	2.28317e+07	2.65815e+07	2.0907e+07	2.43112e+07	2.61487e+07	2.29069e+07	2.36277e+07	2.26474e+07	2.16903e+07
P29692	Elongation factor 1-delta OS=Homo sapiens GN=EEF1D PE=1 SV=5 - [EF1D_HUMAN]	EEF1D	8	8	653.11	4.2657e+07	4.53934e+07	4.22614e+07	4.56677e+07	5.25017e+07	4.7873e+07	4.57424e+07	4.55611e+07	4.4772e+07	4.74671e+07	3.90427e+07	3.79862e+07	4.94087e+07	4.46489e+07	4.52628e+07	4.29283e+07	4.12384e+07
P26641	Elongation factor 1-gamma OS=Homo sapiens GN=EEF1G PE=1 SV=3 - [EF1G_HUMAN]	EEF1G	12	12	566.78	8.31358e+07	9.47235e+07	8.18442e+07	8.58771e+07	9.21674e+07	9.38886e+07	9.0379e+07	8.79933e+07	7.82647e+07	9.31476e+07	7.77266e+07	8.53288e+07	1.04748e+08	7.49004e+07	1.00793e+08	7.51965e+07	7.55279e+07
P13639	Elongation factor 2 OS=Homo sapiens GN=EEF2 PE=1 SV=4 - [EF2_HUMAN]	EEF2	39	39	2093.17	1.90425e+08	1.96284e+08	1.94384e+08	2.09449e+08	2.67582e+08	1.82855e+08	1.64229e+08	1.69842e+08	1.87813e+08	1.83846e+08	1.8607e+08	1.27416e+08	1.73146e+08	1.75976e+08	2.36881e+08	1.98054e+08	1.59115e+08
P43897	Elongation factor Ts, mitochondrial OS=Homo sapiens GN=TSFM PE=1 SV=2 - [EFTS_HUMAN]	TSFM	2	2	126.49	1.05593e+06	1.05007e+06	1.40948e+06	987404	941265	1.53421e+06	1.77721e+06	2.01998e+06	1.81214e+06	1.33404e+06	1.53875e+06	2.55656e+06	2.85448e+06	1.99484e+06	2.05796e+06	1.82532e+06	3.21611e+06
Q7Z2Z2	Elongation factor Tu GTP-binding domain-containing protein 1 OS=Homo sapiens GN=EFTUD1 PE=1 SV=2 - [ETUD1_HUMAN]	EFTUD1	2	2	94.29	297036	165737	297230	149035	126083	200311	216893	237232	148049	140465	159192	208665	397448	304897	322073	197499	193264
P49411	Elongation factor Tu, mitochondrial OS=Homo sapiens GN=TUFM PE=1 SV=2 - [EFTU_HUMAN]	TUFM	11	11	610.55	2.02557e+07	1.77111e+07	1.70914e+07	1.41321e+07	1.78635e+07	1.53118e+07	3.08573e+07	3.10702e+07	2.31819e+07	1.9335e+07	2.08089e+07	2.63001e+07	5.22842e+07	3.20317e+07	2.56265e+07	3.15061e+07	3.85335e+07
Q6IA86	Elongator complex protein 2 OS=Homo sapiens GN=ELP2 PE=1 SV=2 - [ELP2_HUMAN]	ELP2	2	2	59.08	472649	506334	386501	379638	494736	269721	428596	398863	485321	394067	366932	293397	408784	411493	456586	457543	511259
Q9Y6C2	EMILIN-1 OS=Homo sapiens GN=EMILIN1 PE=1 SV=2 - [EMIL1_HUMAN]	EMILIN1	2	2	96.99	271748	332605	236819	258037	367809	423761	488263	344980	441927	494974	421291	488760	389176	962150	532014	340169	380884
P17813	Endoglin OS=Homo sapiens GN=ENG PE=1 SV=2 - [EGLN_HUMAN]	ENG	7	7	412.73	6.24263e+06	5.83368e+06	4.40914e+06	4.19588e+06	6.02816e+06	3.60339e+06	1.69919e+07	1.58805e+07	7.62897e+06	1.93521e+07	2.08258e+07	4.94377e+06	1.37411e+07	9.15391e+06	1.02149e+07	1.83693e+07	8.74879e+06
O94919	Endonuclease domain-containing 1 protein OS=Homo sapiens GN=ENDOD1 PE=1 SV=2 - [ENDD1_HUMAN]	ENDOD1	2	2	131.03	891681	751721	389442	655912	767029	656659	820670	672892	593140	1.0671e+06	930663	669190	778429	555111	1.24795e+06	1.21326e+06	1.09562e+06
Q6P179	Endoplasmic reticulum aminopeptidase 2 OS=Homo sapiens GN=ERAP2 PE=1 SV=2 - [ERAP2_HUMAN]	ERAP2	2	2	60.18	32703.8	40923.6	35011.3	221626	19929.4	25314.1	22104.8	34034.2	53234	329137	9526.93	11116.5	28679.8	34880.6	155958	47818.5	7779.35
Q96DZ1	Endoplasmic reticulum lectin 1 OS=Homo sapiens GN=ERLEC1 PE=1 SV=1 - [ERLEC_HUMAN]	ERLEC1	3	3	140.08	962458	945042	646772	807851	897930	1.22526e+06	1.13997e+06	801189	1.29819e+06	1.46604e+06	1.59123e+06	985362	2.49441e+06	1.60723e+06	1.32942e+06	2.13192e+06	1.66477e+06
Q9UKM7	Endoplasmic reticulum mannosyl-oligosaccharide 1,2-alpha-mannosidase OS=Homo sapiens GN=MAN1B1 PE=1 SV=2 - [MA1B1_HUMAN]	MAN1B1	2	2	67.73	599953	798189	824990	711519	593574	747602	621150	440920	745618	760246	710020	530822	623408	600258	459626	973108	694618
P30040	Endoplasmic reticulum resident protein 29 OS=Homo sapiens GN=ERP29 PE=1 SV=4 - [ERP29_HUMAN]	ERP29	5	5	299.23	1.69323e+07	1.5215e+07	1.5056e+07	1.57842e+07	1.58265e+07	1.76466e+07	1.7962e+07	1.53584e+07	1.55e+07	1.41212e+07	1.29438e+07	1.40979e+07	1.8226e+07	1.54884e+07	1.4731e+07	1.43494e+07	1.37444e+07
Q9BS26	Endoplasmic reticulum resident protein 44 OS=Homo sapiens GN=ERP44 PE=1 SV=1 - [ERP44_HUMAN]	ERP44	7	7	313.56	1.07052e+07	9.73192e+06	8.48202e+06	1.0102e+07	9.6671e+06	1.32352e+07	1.48023e+07	1.32911e+07	1.28888e+07	1.36782e+07	1.22918e+07	1.47974e+07	1.58997e+07	1.70156e+07	2.05616e+07	1.58793e+07	1.52523e+07
Q969X5	Endoplasmic reticulum-Golgi intermediate compartment protein 1 OS=Homo sapiens GN=ERGIC1 PE=1 SV=1 - [ERGI1_HUMAN]	ERGIC1	3	3	152.4	9.42129e+06	8.75212e+06	7.56303e+06	7.90651e+06	6.11216e+06	1.15356e+07	1.42458e+07	1.29665e+07	1.1571e+07	1.5547e+07	1.05863e+07	1.29498e+07	1.6381e+07	1.59669e+07	1.69808e+07	1.37987e+07	1.4904e+07
P14625	Endoplasmin OS=Homo sapiens GN=HSP90B1 PE=1 SV=1 - [ENPL_HUMAN]	HSP90B1	31	28	1797.28	1.95903e+08	1.87021e+08	1.64517e+08	1.809e+08	1.82079e+08	2.11863e+08	2.27467e+08	2.15298e+08	2.17465e+08	1.83865e+08	2.00086e+08	1.62483e+08	3.09714e+08	2.47668e+08	2.31067e+08	2.87422e+08	2.29612e+08
Q9HCU0	Endosialin OS=Homo sapiens GN=CD248 PE=1 SV=1 - [CD248_HUMAN]	CD248	2	2	88.11	1.345e+06	1.16332e+06	649402	515250	613119	1.25741e+06	1.26464e+06	1.01149e+06	857615	582507	768131	578806	707007	583138	323812	585589	503710
Q96JJ3	Engulfment and cell motility protein 2 OS=Homo sapiens GN=ELMO2 PE=1 SV=2 - [ELMO2_HUMAN]	ELMO2	2	2	92.54	294106	231969	231120	181315	254808	236174	360323	366779	247048	166730	287051	353404	295437	197300	158004	244000	331576
Q6P2E9	Enhancer of mRNA-decapping protein 4 OS=Homo sapiens GN=EDC4 PE=1 SV=1 - [EDC4_HUMAN]	EDC4	3	3	95.7	465028	519287	615778	458435	567929	467504	350364	355320	383606	368158	383708	299112	416696	199073	259598	363904	327531
Q9UHY7	Enolase-phosphatase E1 OS=Homo sapiens GN=ENOPH1 PE=1 SV=1 - [ENOPH_HUMAN]	ENOPH1	2	2	66.78	107947	146689	206441	207064	225231	101212	341869	331875	254392	291693	318197	206171	272160	235185	221549	317442	233165
P42126	Enoyl-CoA delta isomerase 1, mitochondrial OS=Homo sapiens GN=ECI1 PE=1 SV=1 - [ECI1_HUMAN]	ECI1	4	4	198.54	3.66353e+06	2.72453e+06	2.76756e+06	2.174e+06	1.97811e+06	2.19177e+06	4.82534e+06	4.56712e+06	3.34941e+06	2.96755e+06	2.83565e+06	3.60645e+06	6.80152e+06	3.6404e+06	3.01148e+06	3.38528e+06	4.00661e+06
P30084	Enoyl-CoA hydratase, mitochondrial OS=Homo sapiens GN=ECHS1 PE=1 SV=4 - [ECHM_HUMAN]	ECHS1	6	6	233.9	2.80225e+06	2.85525e+06	2.75963e+06	2.85349e+06	2.89338e+06	2.724e+06	5.8242e+06	4.67144e+06	4.76141e+06	4.08353e+06	3.48686e+06	5.98484e+06	7.9506e+06	7.06622e+06	5.83505e+06	4.9495e+06	7.33683e+06
P29317	Ephrin type-A receptor 2 OS=Homo sapiens GN=EPHA2 PE=1 SV=2 - [EPHA2_HUMAN]	EPHA2	4	4	176.97	177055	364566	421993	825172	825076	243280	33380.2	41390.7	548590	270777	903646	161772	57295.2	39038.2	72564.3	1.67017e+06	691550
Q12929	Epidermal growth factor receptor kinase substrate 8 OS=Homo sapiens GN=EPS8 PE=1 SV=1 - [EPS8_HUMAN]	EPS8	2	2	103.93	1.1135e+06	1.28109e+06	367300	500514	844515	581241	1.34512e+06	947249	423257	653642	607175	783028	731424	324962	399174	543641	516468
Q9UBC2	Epidermal growth factor receptor substrate 15-like 1 OS=Homo sapiens GN=EPS15L1 PE=1 SV=1 - [EP15R_HUMAN]	EPS15L1	3	3	127.73	579541	667451	576084	551682	684397	623140	763035	663821	678443	569213	712211	481410	777392	495992	493098	778215	614844
Q9NRG7	Epimerase family protein SDR39U1 OS=Homo sapiens GN=SDR39U1 PE=1 SV=2 - [D39U1_HUMAN]	SDR39U1	2	2	66.1	12333.3	6393.82	14193.5	32395.4	14814.1	13174.9	43642.7	51055.9	25416.3	72100.7	42047.8	78127.5	113811	75458.4	126472	88790.8	143488
P07099	Epoxide hydrolase 1 OS=Homo sapiens GN=EPHX1 PE=1 SV=1 - [HYEP_HUMAN]	EPHX1	5	5	202.57	4.40144e+06	3.27498e+06	3.43276e+06	3.70118e+06	3.18416e+06	3.46359e+06	5.62259e+06	5.51503e+06	5.23634e+06	6.05684e+06	6.43282e+06	5.33377e+06	1.20385e+07	5.43151e+06	5.78853e+06	8.07971e+06	7.68499e+06
Q9BZQ6	ER degradation-enhancing alpha-mannosidase-like protein 3 OS=Homo sapiens GN=EDEM3 PE=1 SV=2 - [EDEM3_HUMAN]	EDEM3	3	3	152.17	436416	370357	408297	466034	681882	618215	382257	280389	578045	519196	586680	375522	478027	722537	585051	820737	674925
P24390	ER lumen protein retaining receptor 1 OS=Homo sapiens GN=KDELR1 PE=1 SV=1 - [ERD21_HUMAN]	KDELR1	4	4	183.59	5.40818e+06	4.9338e+06	6.04466e+06	6.38232e+06	5.6933e+06	6.83781e+06	5.17427e+06	4.07161e+06	5.71022e+06	6.18677e+06	6.4144e+06	6.51366e+06	7.88548e+06	5.81228e+06	3.58298e+06	9.2965e+06	8.3799e+06
P33947	ER lumen protein retaining receptor 2 OS=Homo sapiens GN=KDELR2 PE=1 SV=1 - [ERD22_HUMAN]	KDELR2	3	2	127.33	870652	265811	634257	615909	737770	401168	284672	205375	208601	251248	522203	225622	745381	312942	137034	1.36756e+06	285231
Q8N766	ER membrane protein complex subunit 1 OS=Homo sapiens GN=EMC1 PE=1 SV=1 - [EMC1_HUMAN]	EMC1	9	9	472.84	4.17289e+06	4.31527e+06	3.86753e+06	3.96476e+06	4.64038e+06	4.67981e+06	4.31827e+06	3.04905e+06	4.25758e+06	3.92153e+06	3.78211e+06	4.16086e+06	4.70359e+06	4.08615e+06	4.18903e+06	4.90958e+06	5.01458e+06
Q5UCC4	ER membrane protein complex subunit 10 OS=Homo sapiens GN=EMC10 PE=1 SV=1 - [EMC10_HUMAN]	EMC10	2	2	85.65	230641	182697	155782	240284	238094	246194	187063	167402	179489	253019	179475	210772	260484	276858	195166	261706	260267
Q15006	ER membrane protein complex subunit 2 OS=Homo sapiens GN=EMC2 PE=1 SV=1 - [EMC2_HUMAN]	EMC2	3	3	107.16	998991	1.02024e+06	967270	747808	770373	1.31904e+06	1.0279e+06	921786	966872	853327	1.12667e+06	1.11809e+06	1.22076e+06	1.27138e+06	1.0137e+06	1.37047e+06	1.35376e+06
Q9P0I2	ER membrane protein complex subunit 3 OS=Homo sapiens GN=EMC3 PE=1 SV=3 - [EMC3_HUMAN]	EMC3	2	2	96.19	562944	572851	477111	597903	539212	605928	636870	546164	651876	556841	761780	589463	960284	596686	389649	994801	814884
Q5J8M3	ER membrane protein complex subunit 4 OS=Homo sapiens GN=EMC4 PE=1 SV=2 - [EMC4_HUMAN]	EMC4	2	2	96.9	421277	526064	553810	419963	550169	615801	622944	426924	504755	502403	703498	510247	730879	470258	265204	947327	652867
O94905	Erlin-2 OS=Homo sapiens GN=ERLIN2 PE=1 SV=1 - [ERLN2_HUMAN]	ERLIN2	7	7	265.13	6.12284e+06	5.60537e+06	5.35569e+06	5.32379e+06	5.25752e+06	6.33536e+06	6.77361e+06	4.68806e+06	6.51835e+06	5.58112e+06	5.25e+06	4.23311e+06	6.93108e+06	7.18236e+06	8.5932e+06	5.44563e+06	4.18113e+06
Q96HE7	ERO1-like protein alpha OS=Homo sapiens GN=ERO1L PE=1 SV=2 - [ERO1A_HUMAN]	ERO1L	4	4	251.95	6.59417e+06	5.95388e+06	6.29703e+06	6.93126e+06	6.54779e+06	8.07138e+06	7.91625e+06	8.31911e+06	7.62739e+06	8.49172e+06	8.67184e+06	7.44659e+06	6.272e+06	5.89543e+06	7.2323e+06	9.20363e+06	8.23798e+06
P27105	Erythrocyte band 7 integral membrane protein OS=Homo sapiens GN=STOM PE=1 SV=3 - [STOM_HUMAN]	STOM	2	2	131.14	468659	510290	276854	323453	493546	357929	450060	392378	336805	361991	312763	151226	252380	157533	130356	404758	170912
Q8NBQ5	Estradiol 17-beta-dehydrogenase 11 OS=Homo sapiens GN=HSD17B11 PE=1 SV=3 - [DHB11_HUMAN]	HSD17B11	2	2	59.08	76285.8	38213	120272	26685.4	41576.6	62859.4	157658	97688.3	240636	189814	699297	328503	138813	226637	215748	1.89138e+06	306883
Q53GQ0	Estradiol 17-beta-dehydrogenase 12 OS=Homo sapiens GN=HSD17B12 PE=1 SV=2 - [DHB12_HUMAN]	HSD17B12	3	3	158.54	2.6016e+06	2.39343e+06	2.00598e+06	2.5342e+06	2.32468e+06	2.46293e+06	3.40677e+06	2.33976e+06	2.54589e+06	3.034e+06	2.70318e+06	2.53976e+06	4.41868e+06	2.76719e+06	2.34637e+06	4.36944e+06	2.84747e+06
P60842	Eukaryotic initiation factor 4A-I OS=Homo sapiens GN=EIF4A1 PE=1 SV=1 - [IF4A1_HUMAN]	EIF4A1	15	11	758.96	2.36505e+07	2.80853e+07	2.79574e+07	2.44708e+07	3.61642e+07	2.29698e+07	2.69124e+07	2.21355e+07	2.37506e+07	2.19415e+07	2.4053e+07	1.80953e+07	2.39592e+07	1.63027e+07	1.70108e+07	2.87776e+07	2.15295e+07
P38919	Eukaryotic initiation factor 4A-III OS=Homo sapiens GN=EIF4A3 PE=1 SV=4 - [IF4A3_HUMAN]	EIF4A3	9	8	322.16	7.03559e+06	7.10954e+06	7.27491e+06	6.46114e+06	7.43272e+06	7.24377e+06	5.96836e+06	4.9715e+06	5.84177e+06	5.02431e+06	5.55225e+06	5.19424e+06	5.99485e+06	5.10491e+06	5.23285e+06	5.57875e+06	5.15783e+06
P15170	Eukaryotic peptide chain release factor GTP-binding subunit ERF3A OS=Homo sapiens GN=GSPT1 PE=1 SV=1 - [ERF3A_HUMAN]	GSPT1	3	3	138.91	612239	610167	903061	879141	938624	343231	527796	563613	354776	508584	704680	539416	519478	321824	391827	753882	489404
P62495	Eukaryotic peptide chain release factor subunit 1 OS=Homo sapiens GN=ETF1 PE=1 SV=3 - [ERF1_HUMAN]	ETF1	3	2	123.87	2.13748e+06	2.29444e+06	1.96485e+06	2.06375e+06	2.87623e+06	2.34084e+06	2.48244e+06	2.63328e+06	2.2784e+06	1.97428e+06	2.23783e+06	1.52379e+06	3.42133e+06	1.44311e+06	1.64927e+06	2.50742e+06	2.47036e+06
O43324	Eukaryotic translation elongation factor 1 epsilon-1 OS=Homo sapiens GN=EEF1E1 PE=1 SV=1 - [MCA3_HUMAN]	EEF1E1	2	2	118.49	364279	273417	144577	341461	326725	196800	367425	410476	183524	349248	382506	233458	432455	247471	307420	417687	304194
P05198	Eukaryotic translation initiation factor 2 subunit 1 OS=Homo sapiens GN=EIF2S1 PE=1 SV=3 - [IF2A_HUMAN]	EIF2S1	5	5	348.35	9.82851e+06	8.63235e+06	9.4389e+06	7.72401e+06	1.12406e+07	1.06413e+07	1.0249e+07	8.69906e+06	1.05459e+07	6.23863e+06	7.33753e+06	8.22657e+06	1.12561e+07	8.11075e+06	8.50215e+06	8.23261e+06	8.3404e+06
P20042	Eukaryotic translation initiation factor 2 subunit 2 OS=Homo sapiens GN=EIF2S2 PE=1 SV=2 - [IF2B_HUMAN]	EIF2S2	6	6	364.66	4.39665e+06	5.57248e+06	7.02489e+06	6.94156e+06	5.29074e+06	3.54023e+06	4.56537e+06	3.66055e+06	4.10818e+06	4.31131e+06	4.91159e+06	4.19095e+06	4.53965e+06	3.18834e+06	1.94728e+06	5.80186e+06	4.77027e+06
P41091	Eukaryotic translation initiation factor 2 subunit 3 OS=Homo sapiens GN=EIF2S3 PE=1 SV=3 - [IF2G_HUMAN]	EIF2S3	10	10	490.98	1.85903e+07	2.02803e+07	1.6126e+07	1.86873e+07	1.75839e+07	1.67065e+07	2.00308e+07	1.70636e+07	1.723e+07	1.68185e+07	1.61364e+07	1.6802e+07	1.82055e+07	1.468e+07	1.6166e+07	1.75133e+07	1.76639e+07
Q14152	Eukaryotic translation initiation factor 3 subunit A OS=Homo sapiens GN=EIF3A PE=1 SV=1 - [EIF3A_HUMAN]	EIF3A	11	11	438.18	1.35881e+07	1.39443e+07	1.38935e+07	1.22791e+07	1.32412e+07	1.45904e+07	1.20917e+07	1.10062e+07	1.21507e+07	9.95211e+06	1.00537e+07	9.44201e+06	1.34189e+07	1.09155e+07	1.22422e+07	1.00091e+07	1.09394e+07
P55884	Eukaryotic translation initiation factor 3 subunit B OS=Homo sapiens GN=EIF3B PE=1 SV=3 - [EIF3B_HUMAN]	EIF3B	12	12	566.42	2.18455e+07	2.33162e+07	2.3166e+07	2.32706e+07	2.3658e+07	2.16704e+07	2.06262e+07	1.77318e+07	1.92559e+07	1.86692e+07	1.98556e+07	1.70584e+07	1.99109e+07	1.6031e+07	1.70224e+07	2.07126e+07	2.00859e+07
Q99613	Eukaryotic translation initiation factor 3 subunit C OS=Homo sapiens GN=EIF3C PE=1 SV=1 - [EIF3C_HUMAN]	EIF3C	12	10	426.54	9.03653e+06	9.63355e+06	8.56259e+06	8.84048e+06	9.63978e+06	9.64269e+06	8.17545e+06	7.81705e+06	8.23011e+06	7.6418e+06	7.91821e+06	6.91405e+06	9.2989e+06	8.4904e+06	8.76086e+06	7.48493e+06	7.62633e+06
O15371	Eukaryotic translation initiation factor 3 subunit D OS=Homo sapiens GN=EIF3D PE=1 SV=1 - [EIF3D_HUMAN]	EIF3D	2	2	136.82	2.92198e+06	3.18562e+06	3.75293e+06	3.57198e+06	3.01813e+06	2.55973e+06	2.53743e+06	3.38328e+06	2.9748e+06	3.66217e+06	2.85036e+06	2.93494e+06	2.70684e+06	2.90553e+06	2.87254e+06	2.73631e+06	2.79777e+06
P60228	Eukaryotic translation initiation factor 3 subunit E OS=Homo sapiens GN=EIF3E PE=1 SV=1 - [EIF3E_HUMAN]	EIF3E	4	4	203.87	5.55295e+06	6.05662e+06	6.19919e+06	5.24618e+06	6.44772e+06	5.76626e+06	4.91977e+06	4.15946e+06	4.18857e+06	3.9662e+06	3.78938e+06	3.52795e+06	5.18204e+06	2.77947e+06	2.8278e+06	4.48858e+06	4.17169e+06
O00303	Eukaryotic translation initiation factor 3 subunit F OS=Homo sapiens GN=EIF3F PE=1 SV=1 - [EIF3F_HUMAN]	EIF3F	4	4	322.42	2.90243e+06	2.96075e+06	3.50262e+06	3.81595e+06	3.29451e+06	1.87995e+06	1.92851e+06	1.81115e+06	1.90714e+06	1.90592e+06	2.43824e+06	1.94147e+06	2.24845e+06	1.84786e+06	1.68535e+06	2.49652e+06	2.36805e+06
Q13347	Eukaryotic translation initiation factor 3 subunit I OS=Homo sapiens GN=EIF3I PE=1 SV=1 - [EIF3I_HUMAN]	EIF3I	4	4	180.97	9.82943e+06	9.79641e+06	7.59397e+06	7.58297e+06	8.73015e+06	1.03838e+07	7.56524e+06	6.76912e+06	6.69635e+06	5.97574e+06	6.1821e+06	6.34424e+06	8.5162e+06	6.47763e+06	7.10409e+06	5.6312e+06	5.91568e+06
Q9UBQ5	Eukaryotic translation initiation factor 3 subunit K OS=Homo sapiens GN=EIF3K PE=1 SV=1 - [EIF3K_HUMAN]	EIF3K	2	2	52.87	4.07419e+06	4.20669e+06	4.09324e+06	3.90616e+06	4.62206e+06	4.70907e+06	4.51575e+06	3.52225e+06	3.51001e+06	3.47996e+06	3.36362e+06	4.08274e+06	6.90326e+06	7.22897e+06	8.26797e+06	3.70993e+06	4.96757e+06
Q9Y262	Eukaryotic translation initiation factor 3 subunit L OS=Homo sapiens GN=EIF3L PE=1 SV=1 - [EIF3L_HUMAN]	EIF3L	10	10	486.52	5.24963e+06	4.92538e+06	5.03283e+06	5.17891e+06	5.55517e+06	4.97713e+06	4.74502e+06	4.15148e+06	4.14503e+06	4.43234e+06	4.24067e+06	3.94405e+06	5.10853e+06	3.63463e+06	4.10249e+06	4.57285e+06	4.68508e+06
Q7L2H7	Eukaryotic translation initiation factor 3 subunit M OS=Homo sapiens GN=EIF3M PE=1 SV=1 - [EIF3M_HUMAN]	EIF3M	3	3	129.37	593872	590610	819424	791881	1.02285e+06	694884	383676	440910	452489	492662	592011	562049	659581	226839	160267	808472	796779
Q04637	Eukaryotic translation initiation factor 4 gamma 1 OS=Homo sapiens GN=EIF4G1 PE=1 SV=4 - [IF4G1_HUMAN]	EIF4G1	9	6	423.71	6.02473e+06	6.49968e+06	7.55314e+06	7.50203e+06	7.74044e+06	5.80328e+06	3.99103e+06	4.67058e+06	3.67957e+06	3.6312e+06	4.62728e+06	3.57831e+06	5.23108e+06	2.90208e+06	3.71852e+06	5.59712e+06	3.98229e+06
P78344	Eukaryotic translation initiation factor 4 gamma 2 OS=Homo sapiens GN=EIF4G2 PE=1 SV=1 - [IF4G2_HUMAN]	EIF4G2	5	5	204.97	4.72289e+06	5.72739e+06	5.3589e+06	4.70388e+06	5.96076e+06	4.36345e+06	3.57007e+06	3.14499e+06	3.93461e+06	3.98108e+06	4.03361e+06	2.69474e+06	3.13584e+06	2.61083e+06	3.48159e+06	4.02207e+06	2.91409e+06
O43432	Eukaryotic translation initiation factor 4 gamma 3 OS=Homo sapiens GN=EIF4G3 PE=1 SV=2 - [IF4G3_HUMAN]	EIF4G3	3	2	88.96	1.17129e+06	1.35898e+06	1.21816e+06	1.25352e+06	1.30547e+06	1.13038e+06	1.07668e+06	1.17639e+06	851028	994901	868052	968358	1.30095e+06	987778	1.03425e+06	1.1044e+06	1.13016e+06
P23588	Eukaryotic translation initiation factor 4B OS=Homo sapiens GN=EIF4B PE=1 SV=2 - [IF4B_HUMAN]	EIF4B	2	2	52.45	1.11694e+06	639347	836839	1.18054e+06	1.57812e+06	1.07067e+06	619461	834992	945218	930287	846873	889801	801849	1.02611e+06	1.19494e+06	986372	669382
P06730	Eukaryotic translation initiation factor 4E OS=Homo sapiens GN=EIF4E PE=1 SV=2 - [IF4E_HUMAN]	EIF4E	2	2	70.22	686522	1.00918e+06	851391	433026	1.37891e+06	1.07102e+06	1.15514e+06	1.41842e+06	630531	917794	632879	696526	1.13965e+06	435199	960379	1.52775e+06	868145
O60573	Eukaryotic translation initiation factor 4E type 2 OS=Homo sapiens GN=EIF4E2 PE=1 SV=1 - [IF4E2_HUMAN]	EIF4E2	2	2	50.54	117340	138542	105480	110315	103108	91131.7	64783.3	39393	73791.8	72416.8	65969.1	17715.6	74831.7	70072	81956.8	62343.8	62767.5
Q15056	Eukaryotic translation initiation factor 4H OS=Homo sapiens GN=EIF4H PE=1 SV=5 - [IF4H_HUMAN]	EIF4H	3	3	134.61	852747	668269	912523	1.21507e+06	1.1601e+06	453348	926102	789496	647460	922394	1.02499e+06	777729	614608	608871	568881	1.10025e+06	891951
P55010	Eukaryotic translation initiation factor 5 OS=Homo sapiens GN=EIF5 PE=1 SV=2 - [IF5_HUMAN]	EIF5	4	4	131.4	9.83644e+06	9.76655e+06	9.41623e+06	9.21088e+06	1.03718e+07	1.18155e+07	9.24263e+06	8.13445e+06	9.65759e+06	8.4321e+06	9.05021e+06	7.6548e+06	7.78522e+06	8.10935e+06	1.8878e+07	8.60352e+06	7.06375e+06
P63241	Eukaryotic translation initiation factor 5A-1 OS=Homo sapiens GN=EIF5A PE=1 SV=2 - [IF5A1_HUMAN]	EIF5A	4	4	287.28	3.75469e+06	3.87623e+06	3.11903e+06	3.98423e+06	4.72305e+06	1.9611e+06	2.65294e+06	2.3429e+06	2.2707e+06	3.13816e+06	3.35434e+06	2.85916e+06	1.51947e+06	3.07157e+06	2.70468e+06	3.10516e+06	2.09277e+06
P56537	Eukaryotic translation initiation factor 6 OS=Homo sapiens GN=EIF6 PE=1 SV=1 - [IF6_HUMAN]	EIF6	4	4	253.38	5.66662e+06	5.48192e+06	5.60919e+06	5.98216e+06	6.36083e+06	5.49593e+06	4.60294e+06	4.42179e+06	4.48518e+06	4.83124e+06	4.41106e+06	5.17881e+06	3.61425e+06	5.01581e+06	4.65284e+06	4.07677e+06	3.98129e+06
Q9Y2D4	Exocyst complex component 6B OS=Homo sapiens GN=EXOC6B PE=1 SV=3 - [EXC6B_HUMAN]	EXOC6B	2	2	70.99	105110	95785	108561	105818	92859.8	91342.9	195230	155899	157234	171363	209181	153654	166810	173010	232203	254481	197774
Q9NPD3	Exosome complex component RRP41 OS=Homo sapiens GN=EXOSC4 PE=1 SV=3 - [EXOS4_HUMAN]	EXOSC4	2	2	118.18	396390	441168	480189	325532	468696	350936	239449	215127	253604	196000	199693	167875	155987	218724	238669	212007	181628
Q9Y2L1	Exosome complex exonuclease RRP44 OS=Homo sapiens GN=DIS3 PE=1 SV=2 - [RRP44_HUMAN]	DIS3	2	2	68.01	1.05661e+06	996991	1.03582e+06	1.28663e+06	1.06217e+06	880437	775499	768036	824999	914850	801415	595536	896271	749019	643953	690385	692055
O14980	Exportin-1 OS=Homo sapiens GN=XPO1 PE=1 SV=1 - [XPO1_HUMAN]	XPO1	12	12	548.55	7.17513e+06	7.9369e+06	8.01406e+06	7.31159e+06	9.50106e+06	6.24805e+06	9.23198e+06	1.11104e+07	9.08369e+06	9.02511e+06	9.83162e+06	7.77738e+06	8.94452e+06	6.94455e+06	6.47222e+06	1.08057e+07	7.80881e+06
P55060	Exportin-2 OS=Homo sapiens GN=CSE1L PE=1 SV=3 - [XPO2_HUMAN]	CSE1L	12	11	569.01	7.13279e+06	9.06726e+06	8.75235e+06	8.15426e+06	1.0364e+07	7.68349e+06	9.91318e+06	8.73358e+06	9.28689e+06	7.86254e+06	9.12405e+06	8.76584e+06	7.04681e+06	6.12447e+06	7.37613e+06	8.63346e+06	7.39455e+06
Q9UIA9	Exportin-7 OS=Homo sapiens GN=XPO7 PE=1 SV=3 - [XPO7_HUMAN]	XPO7	3	3	116.18	528807	375832	430757	460604	547776	319863	578468	605806	496089	520951	676592	416523	539188	537481	440658	652086	513028
O43592	Exportin-T OS=Homo sapiens GN=XPOT PE=1 SV=2 - [XPOT_HUMAN]	XPOT	2	2	111.94	574594	853501	970468	824476	857409	575188	481201	524837	622603	429744	550689	377186	403751	256735	171840	586912	286254
Q9BSJ8	Extended synaptotagmin-1 OS=Homo sapiens GN=ESYT1 PE=1 SV=1 - [ESYT1_HUMAN]	ESYT1	10	8	420.96	9.25705e+06	9.28324e+06	8.29984e+06	5.72566e+06	6.92744e+06	8.57458e+06	5.35191e+06	4.41809e+06	4.73099e+06	3.76747e+06	3.99216e+06	4.40663e+06	4.31748e+06	2.7555e+06	2.65481e+06	3.50567e+06	3.2445e+06
A0FGR8	Extended synaptotagmin-2 OS=Homo sapiens GN=ESYT2 PE=1 SV=1 - [ESYT2_HUMAN]	ESYT2	4	4	192.78	2.82101e+06	2.16891e+06	2.21166e+06	1.91112e+06	2.01771e+06	2.53262e+06	2.65469e+06	2.67958e+06	2.5029e+06	2.30883e+06	2.48272e+06	2.34113e+06	3.12472e+06	2.29362e+06	1.94911e+06	3.03446e+06	2.70935e+06
P15311	Ezrin OS=Homo sapiens GN=EZR PE=1 SV=4 - [EZRI_HUMAN]	EZR	10	2	347.28	771966	791380	1.34512e+06	1.03428e+06	1.19426e+06	774841	633492	837625	853675	740613	1.01084e+06	659394	310943	417957	280872	641559	355634
Q9Y5B9	FACT complex subunit SPT16 OS=Homo sapiens GN=SUPT16H PE=1 SV=1 - [SP16H_HUMAN]	SUPT16H	2	2	53.26	1.71685e+06	2.41801e+06	3.10398e+06	1.71498e+06	1.26452e+06	2.15816e+06	639646	652865	1.39856e+06	230635	575298	578765	862194	1.10032e+06	560318	278915	527681
Q08945	FACT complex subunit SSRP1 OS=Homo sapiens GN=SSRP1 PE=1 SV=1 - [SSRP1_HUMAN]	SSRP1	5	5	261.94	5.60617e+06	6.71173e+06	6.39518e+06	5.01098e+06	6.32463e+06	4.70979e+06	3.60028e+06	3.30056e+06	3.87872e+06	3.11454e+06	3.21718e+06	3.40283e+06	2.79244e+06	2.90068e+06	2.44663e+06	2.93198e+06	3.60908e+06
P52907	F-actin-capping protein subunit alpha-1 OS=Homo sapiens GN=CAPZA1 PE=1 SV=3 - [CAZA1_HUMAN]	CAPZA1	4	3	239.27	1.12033e+07	1.04966e+07	1.06909e+07	1.10794e+07	1.28904e+07	1.24724e+07	1.06997e+07	1.12004e+07	1.0685e+07	1.04209e+07	1.03929e+07	9.29809e+06	1.05405e+07	9.27764e+06	1.30218e+07	1.14426e+07	1.07396e+07
P47755	F-actin-capping protein subunit alpha-2 OS=Homo sapiens GN=CAPZA2 PE=1 SV=3 - [CAZA2_HUMAN]	CAPZA2	4	3	209.46	2.10661e+06	1.99416e+06	2.69298e+06	2.70106e+06	2.84917e+06	2.53775e+06	2.65592e+06	2.77719e+06	3.20079e+06	3.03555e+06	2.82629e+06	2.81384e+06	2.54159e+06	1.61737e+06	1.77325e+06	3.87098e+06	2.67349e+06
P47756	F-actin-capping protein subunit beta OS=Homo sapiens GN=CAPZB PE=1 SV=4 - [CAPZB_HUMAN]	CAPZB	7	7	450.06	1.22014e+07	1.07552e+07	1.03725e+07	9.03448e+06	1.21252e+07	9.69604e+06	1.39837e+07	1.13186e+07	1.01934e+07	1.0372e+07	1.12028e+07	1.01856e+07	1.11629e+07	6.35587e+06	5.6152e+06	1.46049e+07	1.05181e+07
Q8NFF5	FAD synthase OS=Homo sapiens GN=FLAD1 PE=1 SV=1 - [FAD1_HUMAN]	FLAD1	2	2	60.72	115471	136076	125124	103256	115366	117922	166360	221288	184052	119320	196509	143659	303777	155959	64186.9	213241	238451
Q96AE4	Far upstream element-binding protein 1 OS=Homo sapiens GN=FUBP1 PE=1 SV=3 - [FUBP1_HUMAN]	FUBP1	5	5	294.91	9.96291e+06	9.4178e+06	9.43243e+06	8.14453e+06	1.08627e+07	1.06281e+07	8.44911e+06	9.63795e+06	7.883e+06	6.94975e+06	6.98331e+06	7.06215e+06	9.01873e+06	7.69139e+06	8.89462e+06	6.20427e+06	7.78395e+06
Q92945	Far upstream element-binding protein 2 OS=Homo sapiens GN=KHSRP PE=1 SV=4 - [FUBP2_HUMAN]	KHSRP	10	10	502.5	1.55148e+07	1.66492e+07	1.63134e+07	1.37526e+07	1.53781e+07	1.65666e+07	1.30164e+07	1.4105e+07	1.4504e+07	1.13688e+07	1.10839e+07	1.0415e+07	1.28602e+07	1.47785e+07	1.2788e+07	9.80917e+06	1.25242e+07
Q96I24	Far upstream element-binding protein 3 OS=Homo sapiens GN=FUBP3 PE=1 SV=2 - [FUBP3_HUMAN]	FUBP3	3	3	156.15	2.67307e+06	2.90673e+06	2.88623e+06	2.47856e+06	2.70001e+06	4.25644e+06	2.69273e+06	2.6263e+06	3.11043e+06	2.28782e+06	2.11361e+06	4.85279e+06	3.48727e+06	3.24889e+06	3.45975e+06	1.98918e+06	2.90852e+06
Q16658	Fascin OS=Homo sapiens GN=FSCN1 PE=1 SV=3 - [FSCN1_HUMAN]	FSCN1	13	13	765.79	1.94008e+07	2.36215e+07	2.35318e+07	2.32236e+07	3.08648e+07	1.99762e+07	2.90432e+07	2.94725e+07	3.07903e+07	2.93939e+07	3.29273e+07	1.66467e+07	1.79584e+07	2.06289e+07	3.04517e+07	3.10538e+07	1.26686e+07
O95864	Fatty acid desaturase 2 OS=Homo sapiens GN=FADS2 PE=1 SV=1 - [FADS2_HUMAN]	FADS2	2	2	66.42	322110	268960	146978	103522	260288	201599	599001	476489	172870	193555	324157	186258	1.16786e+06	301714	248872	823346	447742
P49327	Fatty acid synthase OS=Homo sapiens GN=FASN PE=1 SV=3 - [FAS_HUMAN]	FASN	31	31	1591.26	2.51975e+07	2.73834e+07	2.45377e+07	2.89577e+07	3.5462e+07	2.64337e+07	3.01221e+07	2.94455e+07	2.30145e+07	2.51502e+07	2.91854e+07	2.43458e+07	4.54455e+07	3.80736e+07	4.1836e+07	4.43163e+07	3.87659e+07
P51648	Fatty aldehyde dehydrogenase OS=Homo sapiens GN=ALDH3A2 PE=1 SV=1 - [AL3A2_HUMAN]	ALDH3A2	3	3	149.06	779473	906485	686462	992429	685449	515617	2.06414e+06	2.36071e+06	1.39785e+06	1.22783e+06	1.09266e+06	1.0646e+06	2.7409e+06	1.87687e+06	1.94518e+06	1.06054e+06	1.17662e+06
Q9BZK7	F-box-like/WD repeat-containing protein TBL1XR1 OS=Homo sapiens GN=TBL1XR1 PE=1 SV=1 - [TBL1R_HUMAN]	TBL1XR1	2	2	89.64	273449	296168	381597	356134	325841	203667	148046	145774	203215	234945	296109	86095.5	66284	90389.8	79068.1	217534	105487
Q9BZ67	FERM domain-containing protein 8 OS=Homo sapiens GN=FRMD8 PE=1 SV=1 - [FRMD8_HUMAN]	FRMD8	2	2	99.74	111167	123769	39063.2	100011	74394.4	163716	671043	474885	239721	418351	255219	344098	521014	228146	287572	265959	359241
Q9Y4F1	FERM, RhoGEF and pleckstrin domain-containing protein 1 OS=Homo sapiens GN=FARP1 PE=1 SV=1 - [FARP1_HUMAN]	FARP1	2	2	79.9	210920	276597	164659	79500	127551	160917	394417	344753	278195	142998	185883	303356	434700	190804	107664	200369	310795
Q96AC1	Fermitin family homolog 2 OS=Homo sapiens GN=FERMT2 PE=1 SV=1 - [FERM2_HUMAN]	FERMT2	5	5	259.41	7.98968e+06	8.7001e+06	6.48432e+06	6.0025e+06	8.01524e+06	7.13943e+06	5.43592e+06	5.8846e+06	4.67061e+06	4.44289e+06	4.64444e+06	5.24349e+06	3.95617e+06	3.0061e+06	3.70291e+06	4.69316e+06	3.9669e+06
P02794	Ferritin heavy chain OS=Homo sapiens GN=FTH1 PE=1 SV=2 - [FRIH_HUMAN]	FTH1	2	2	94	2.27612e+06	2.44232e+06	3.244e+06	2.48527e+06	1.08318e+06	1.36744e+06	4.71464e+06	4.83049e+06	4.44109e+06	2.72188e+06	2.61439e+06	1.30025e+06	7.45126e+06	3.81382e+06	3.4186e+06	3.31009e+06	1.57227e+06
P35555	Fibrillin-1 OS=Homo sapiens GN=FBN1 PE=1 SV=3 - [FBN1_HUMAN]	FBN1	9	9	491.42	5.36429e+06	6.71341e+06	5.39681e+06	5.56975e+06	6.89612e+06	6.51416e+06	6.37992e+06	7.52003e+06	4.59989e+06	5.02636e+06	6.49388e+06	3.97135e+06	6.01784e+06	4.92504e+06	3.86017e+06	6.53643e+06	3.40784e+06
P09038	Fibroblast growth factor 2 OS=Homo sapiens GN=FGF2 PE=1 SV=3 - [FGF2_HUMAN]	FGF2	2	2	108.77	696286	516046	462617	537807	300251	230384	4.40457e+06	1.79801e+06	1.77942e+06	1.21819e+06	1.45418e+06	4.3978e+06	8.84188e+06	4.00405e+06	2.5939e+06	2.07108e+06	3.24284e+06
P02751	Fibronectin OS=Homo sapiens GN=FN1 PE=1 SV=4 - [FINC_HUMAN]	FN1	51	48	3412.39	3.99392e+08	7.33373e+08	6.84402e+08	4.82149e+08	5.55069e+08	7.03852e+08	1.69431e+08	1.24905e+08	5.88459e+08	1.72378e+08	2.427e+08	4.08999e+08	1.12467e+08	2.69265e+08	1.16252e+08	1.53911e+08	1.76237e+08
Q53EP0	Fibronectin type III domain-containing protein 3B OS=Homo sapiens GN=FNDC3B PE=1 SV=2 - [FND3B_HUMAN]	FNDC3B	7	7	351.55	7.3388e+06	7.21043e+06	8.2372e+06	7.65245e+06	6.83785e+06	9.39075e+06	6.11937e+06	4.64446e+06	7.48124e+06	9.14774e+06	9.44668e+06	5.04212e+06	5.70172e+06	5.93522e+06	9.22017e+06	1.06861e+07	6.3141e+06
Q9Y2H6	Fibronectin type-III domain-containing protein 3A OS=Homo sapiens GN=FNDC3A PE=1 SV=4 - [FND3A_HUMAN]	FNDC3A	3	3	117.4	654086	547901	346419	463433	518372	639628	617238	579516	330066	423017	391275	342169	892181	328476	405816	480969	648303
P23142	Fibulin-1 OS=Homo sapiens GN=FBLN1 PE=1 SV=4 - [FBLN1_HUMAN]	FBLN1	2	2	93.03	2.3102e+06	3.48012e+06	3.28357e+06	2.68768e+06	2.50246e+06	2.76273e+06	595332	528953	3.12241e+06	1.40392e+06	1.59484e+06	2.57199e+06	1.15062e+06	2.1242e+06	928094	1.19871e+06	1.41491e+06
P98095	Fibulin-2 OS=Homo sapiens GN=FBLN2 PE=1 SV=2 - [FBLN2_HUMAN]	FBLN2	3	3	232.6	49615.6	125293	3700.95	11980.5	4390.25	7061.08	468925	331216	12743.3	31101.2	674855	829642	179304	24898	2092.65	646641	785742
P21333	Filamin-A OS=Homo sapiens GN=FLNA PE=1 SV=4 - [FLNA_HUMAN]	FLNA	64	62	4014.15	5.67734e+08	5.94765e+08	5.42467e+08	4.4965e+08	5.63255e+08	7.03035e+08	3.2208e+08	2.56233e+08	4.01209e+08	2.6546e+08	2.77826e+08	3.27264e+08	2.02585e+08	2.17991e+08	2.7538e+08	2.94144e+08	2.34999e+08
O75369	Filamin-B OS=Homo sapiens GN=FLNB PE=1 SV=2 - [FLNB_HUMAN]	FLNB	34	29	2161.36	3.202e+07	3.2113e+07	3.44042e+07	2.23478e+07	3.42802e+07	3.49585e+07	2.8192e+07	2.32478e+07	3.79037e+07	2.84315e+07	3.44171e+07	2.84516e+07	2.78752e+07	2.50064e+07	4.54441e+07	5.50504e+07	4.62343e+07
Q8WUP2	Filamin-binding LIM protein 1 OS=Homo sapiens GN=FBLIM1 PE=1 SV=2 - [FBLI1_HUMAN]	FBLIM1	6	6	304.31	3.07726e+06	5.05012e+06	3.2938e+06	5.10429e+06	8.46135e+06	6.52596e+06	815625	813464	2.14328e+06	1.95926e+06	2.23964e+06	1.88153e+06	316519	610437	1.88104e+06	1.89218e+06	1.32451e+06
Q14315	Filamin-C OS=Homo sapiens GN=FLNC PE=1 SV=3 - [FLNC_HUMAN]	FLNC	36	31	1980.89	8.20678e+07	8.02258e+07	6.97597e+07	5.7035e+07	6.75617e+07	8.29725e+07	4.75385e+07	3.65885e+07	3.96657e+07	3.11889e+07	3.23784e+07	3.92428e+07	3.48491e+07	2.72698e+07	3.91525e+07	3.86937e+07	4.33101e+07
P39748	Flap endonuclease 1 OS=Homo sapiens GN=FEN1 PE=1 SV=1 - [FEN1_HUMAN]	FEN1	3	3	90.34	1.94528e+06	2.31637e+06	2.13027e+06	1.69981e+06	2.74356e+06	1.38592e+06	969594	760610	1.10642e+06	690574	793858	485219	366189	623534	365531	365337	365212
P30043	Flavin reductase (NADPH) OS=Homo sapiens GN=BLVRB PE=1 SV=3 - [BLVRB_HUMAN]	BLVRB	3	3	109.08	311362	373151	406166	504054	587579	279110	935867	1.23477e+06	377198	1.02008e+06	878069	360086	1.24955e+06	278825	434081	1.12678e+06	481786
O75955	Flotillin-1 OS=Homo sapiens GN=FLOT1 PE=1 SV=3 - [FLOT1_HUMAN]	FLOT1	4	4	239.52	1.25917e+06	1.42559e+06	1.13789e+06	1.41766e+06	1.11239e+06	672631	2.17075e+06	1.69035e+06	1.68228e+06	1.78253e+06	2.01363e+06	1.52e+06	1.97143e+06	1.25939e+06	698463	2.23094e+06	1.51493e+06
Q14254	Flotillin-2 OS=Homo sapiens GN=FLOT2 PE=1 SV=2 - [FLOT2_HUMAN]	FLOT2	2	2	96.13	855355	1.0098e+06	825300	1.00435e+06	806183	377480	1.59623e+06	1.37621e+06	1.25627e+06	1.15261e+06	1.30708e+06	906310	1.47833e+06	1.15764e+06	698490	1.30593e+06	1.01959e+06
Q5VW36	Focadhesin OS=Homo sapiens GN=FOCAD PE=1 SV=1 - [FOCAD_HUMAN]	FOCAD	2	2	69.6	138193	174194	192460	139005	158265	171330	147586	151651	215782	100108	138842	181665	112768	157245	96332.8	150193	167610
Q12841	Follistatin-related protein 1 OS=Homo sapiens GN=FSTL1 PE=1 SV=1 - [FSTL1_HUMAN]	FSTL1	3	3	145.09	3.51281e+06	3.42347e+06	2.13003e+06	1.98241e+06	2.68423e+06	4.23201e+06	1.68172e+06	1.18367e+06	1.64522e+06	971842	1.27367e+06	1.71138e+06	2.05985e+06	1.43779e+06	1.33144e+06	1.48225e+06	1.57453e+06
Q99958	Forkhead box protein C2 OS=Homo sapiens GN=FOXC2 PE=1 SV=1 - [FOXC2_HUMAN]	FOXC2	2	2	71.23	514311	551943	253872	248245	568110	398379	204829	241116	251457	278393	180335	207454	427328	160994	92520.6	109294	462048
Q13642	Four and a half LIM domains protein 1 OS=Homo sapiens GN=FHL1 PE=1 SV=4 - [FHL1_HUMAN]	FHL1	3	3	169.14	5.9636e+06	7.06039e+06	2.09173e+06	4.3226e+06	8.05026e+06	5.59779e+06	8.25825e+06	6.94485e+06	3.55306e+06	5.22451e+06	8.86515e+06	6.41755e+06	3.93456e+06	1.5458e+06	2.56506e+06	6.68543e+06	3.53646e+06
Q14192	Four and a half LIM domains protein 2 OS=Homo sapiens GN=FHL2 PE=1 SV=3 - [FHL2_HUMAN]	FHL2	11	11	572.58	9.53927e+06	9.91301e+06	6.36074e+06	8.92526e+06	6.99015e+06	5.30379e+06	6.00593e+06	4.48292e+06	9.02667e+06	6.28152e+06	7.7014e+06	1.26708e+07	6.95554e+06	4.85039e+06	6.45651e+06	8.09665e+06	1.24207e+07
P51114	Fragile X mental retardation syndrome-related protein 1 OS=Homo sapiens GN=FXR1 PE=1 SV=3 - [FXR1_HUMAN]	FXR1	8	7	442.28	5.32341e+06	5.7496e+06	5.8163e+06	4.99623e+06	6.27573e+06	6.09935e+06	4.99532e+06	4.74807e+06	5.08592e+06	4.62158e+06	4.40861e+06	4.84413e+06	5.64283e+06	4.85673e+06	4.46378e+06	4.94239e+06	5.77682e+06
P51116	Fragile X mental retardation syndrome-related protein 2 OS=Homo sapiens GN=FXR2 PE=1 SV=2 - [FXR2_HUMAN]	FXR2	6	5	340.9	2.44831e+06	2.20602e+06	1.5696e+06	1.55275e+06	2.12417e+06	2.40163e+06	1.95956e+06	1.89473e+06	1.70609e+06	1.9349e+06	1.80131e+06	2.16705e+06	2.43057e+06	2.49872e+06	2.48266e+06	2.079e+06	2.96605e+06
Q9NQ88	Fructose-2,6-bisphosphatase TIGAR OS=Homo sapiens GN=TIGAR PE=1 SV=1 - [TIGAR_HUMAN]	TIGAR	2	2	66.24	149884	171115	194098	184045	275183	289617	823974	1.17513e+06	633932	905725	777885	783941	846652	719473	1.04232e+06	1.05923e+06	848707
P04075	Fructose-bisphosphate aldolase A OS=Homo sapiens GN=ALDOA PE=1 SV=2 - [ALDOA_HUMAN]	ALDOA	19	18	1067.19	7.23555e+07	7.43836e+07	6.88894e+07	8.38356e+07	1.0498e+08	8.93948e+07	1.31787e+08	1.06166e+08	1.04317e+08	1.35433e+08	1.18246e+08	9.71507e+07	1.22906e+08	1.06314e+08	1.38025e+08	1.5299e+08	1.1506e+08
P09972	Fructose-bisphosphate aldolase C OS=Homo sapiens GN=ALDOC PE=1 SV=2 - [ALDOC_HUMAN]	ALDOC	5	4	338.3	1.60868e+07	1.56863e+07	1.59103e+07	1.97723e+07	1.95664e+07	1.85914e+07	2.5345e+07	2.47835e+07	2.63393e+07	3.05207e+07	2.66999e+07	2.27873e+07	2.55231e+07	2.32039e+07	3.42001e+07	2.8211e+07	2.21459e+07
P07954	Fumarate hydratase, mitochondrial OS=Homo sapiens GN=FH PE=1 SV=3 - [FUMH_HUMAN]	FH	4	4	299.13	1.0104e+07	9.04498e+06	7.33953e+06	7.15971e+06	8.76089e+06	7.97641e+06	1.17606e+07	1.20576e+07	9.34739e+06	7.42026e+06	7.8226e+06	9.65097e+06	1.25982e+07	1.09803e+07	9.89298e+06	9.42068e+06	1.08299e+07
O94766	Galactosylgalactosylxylosylprotein 3-beta-glucuronosyltransferase 3 OS=Homo sapiens GN=B3GAT3 PE=1 SV=2 - [B3GA3_HUMAN]	B3GAT3	3	3	129.87	447945	425411	403954	746641	566983	768029	877496	633628	1.23232e+06	1.35008e+06	1.04379e+06	695654	1.31836e+06	1.6539e+06	1.83216e+06	1.22127e+06	1.37902e+06
P09382	Galectin-1 OS=Homo sapiens GN=LGALS1 PE=1 SV=2 - [LEG1_HUMAN]	LGALS1	6	6	433.4	3.81583e+07	6.15799e+07	6.9048e+07	6.17416e+07	6.46774e+07	5.93401e+07	4.93981e+07	4.67343e+07	9.17706e+07	7.76511e+07	7.44346e+07	4.83014e+07	3.37212e+07	6.19691e+07	6.34048e+07	5.37519e+07	2.54366e+07
P17931	Galectin-3 OS=Homo sapiens GN=LGALS3 PE=1 SV=5 - [LEG3_HUMAN]	LGALS3	2	2	72.98	3.51491e+06	3.38519e+06	2.98973e+06	3.34346e+06	3.38832e+06	2.40307e+06	3.71929e+06	4.19148e+06	4.34055e+06	2.94119e+06	2.85817e+06	1.73878e+06	2.70867e+06	2.46307e+06	2.76489e+06	2.56881e+06	1.14273e+06
Q9UEY8	Gamma-adducin OS=Homo sapiens GN=ADD3 PE=1 SV=1 - [ADDG_HUMAN]	ADD3	5	5	305.02	3.09304e+06	2.87586e+06	1.74467e+06	1.86494e+06	2.17446e+06	2.43671e+06	5.46793e+06	4.91494e+06	3.27244e+06	4.2242e+06	4.06909e+06	3.62345e+06	4.9606e+06	2.64529e+06	3.89208e+06	4.90364e+06	4.34797e+06
P09104	Gamma-enolase OS=Homo sapiens GN=ENO2 PE=1 SV=3 - [ENOG_HUMAN]	ENO2	6	2	392.83	178756	132539	334599	269333	137208	244884	355296	285461	507952	401592	364712	621652	419477	547405	439647	336043	605489
Q92820	Gamma-glutamyl hydrolase OS=Homo sapiens GN=GGH PE=1 SV=2 - [GGH_HUMAN]	GGH	2	2	132.62	1.84636e+06	2.17329e+06	2.35716e+06	1.94991e+06	2.46652e+06	2.08113e+06	3.89377e+06	3.97317e+06	3.47742e+06	3.08459e+06	3.29808e+06	2.60095e+06	3.15666e+06	3.56848e+06	1.85871e+06	2.87154e+06	2.72859e+06
O75223	Gamma-glutamylcyclotransferase OS=Homo sapiens GN=GGCT PE=1 SV=1 - [GGCT_HUMAN]	GGCT	5	5	253.62	874430	1.41528e+06	1.09652e+06	1.19677e+06	1.42232e+06	1.21422e+06	2.00192e+06	2.05479e+06	1.66028e+06	2.08138e+06	1.7046e+06	1.37245e+06	1.79399e+06	1.60195e+06	1.67841e+06	1.57639e+06	1.18777e+06
P36269	Gamma-glutamyltransferase 5 OS=Homo sapiens GN=GGT5 PE=1 SV=2 - [GGT5_HUMAN]	GGT5	6	6	216.23	317323	287414	45555.8	29462.2	39619.9	37340	2.536e+06	3.1376e+06	159401	118564	159564	339484	1.54395e+06	99128.8	131041	77045.3	274430
Q16666	Gamma-interferon-inducible protein 16 OS=Homo sapiens GN=IFI16 PE=1 SV=3 - [IF16_HUMAN]	IFI16	2	2	61.23	439159	408997	468627	288529	88007.2	178761	265585	384345	269530	326980	157330	160034	137390	288560	152048	100293	152051
Q99747	Gamma-soluble NSF attachment protein OS=Homo sapiens GN=NAPG PE=1 SV=1 - [SNAG_HUMAN]	NAPG	2	2	114.41	176260	284559	260283	304429	382429	193283	196782	161324	166512	142692	307102	156596	212985	56086.7	7397.12	327957	221454
P17302	Gap junction alpha-1 protein OS=Homo sapiens GN=GJA1 PE=1 SV=2 - [CXA1_HUMAN]	GJA1	2	2	54.68	1.57108e+06	1.66979e+06	1.09509e+06	990962	1.10826e+06	1.34072e+06	2.10042e+06	1.01881e+06	3.95437e+06	1.22448e+06	2.07773e+06	2.69476e+06	1.94468e+06	1.84622e+06	822636	1.77713e+06	3.1766e+06
O95479	GDH/6PGL endoplasmic bifunctional protein OS=Homo sapiens GN=H6PD PE=1 SV=2 - [G6PE_HUMAN]	H6PD	12	12	625.57	6.96732e+06	6.62488e+06	4.23438e+06	4.45787e+06	3.30496e+06	5.70812e+06	2.98874e+07	2.61153e+07	1.00088e+07	7.41986e+06	4.59912e+06	1.77539e+07	5.0075e+07	1.10847e+07	4.77737e+06	4.50284e+06	1.82205e+07
Q9H488	GDP-fucose protein O-fucosyltransferase 1 OS=Homo sapiens GN=POFUT1 PE=1 SV=1 - [OFUT1_HUMAN]	POFUT1	6	6	182.3	4.6395e+06	3.95084e+06	3.40077e+06	3.64295e+06	4.04938e+06	4.32492e+06	4.83316e+06	4.58596e+06	3.9895e+06	4.35866e+06	4.32365e+06	4.25543e+06	5.26511e+06	4.72752e+06	5.00329e+06	6.14142e+06	4.97895e+06
Q9Y2G5	GDP-fucose protein O-fucosyltransferase 2 OS=Homo sapiens GN=POFUT2 PE=1 SV=3 - [OFUT2_HUMAN]	POFUT2	7	7	273	3.50896e+06	2.90678e+06	3.83126e+06	3.39841e+06	3.53447e+06	5.2312e+06	4.29222e+06	3.4519e+06	5.36137e+06	4.79065e+06	5.16556e+06	3.70998e+06	4.2104e+06	3.90805e+06	3.82754e+06	6.47898e+06	4.25154e+06
P06396	Gelsolin OS=Homo sapiens GN=GSN PE=1 SV=1 - [GELS_HUMAN]	GSN	12	12	599.46	1.04624e+07	8.16235e+06	9.8462e+06	1.0575e+07	1.02715e+07	1.32556e+07	1.3941e+07	1.80275e+07	1.18338e+07	1.79685e+07	1.53666e+07	1.56101e+07	1.02674e+07	1.26521e+07	2.06998e+07	1.46296e+07	1.09097e+07
Q8TEQ6	Gem-associated protein 5 OS=Homo sapiens GN=GEMIN5 PE=1 SV=3 - [GEMI5_HUMAN]	GEMIN5	2	2	40.22	2.5371e+07	2.00653e+07	2.24056e+07	1.44721e+07	1.5112e+07	2.65843e+07	7.07488e+06	4.22121e+06	8.22034e+06	3.65796e+06	4.56055e+06	9.69509e+06	5.08317e+06	4.54999e+06	2.90046e+06	4.78758e+06	1.24051e+07
P78347	General transcription factor II-I OS=Homo sapiens GN=GTF2I PE=1 SV=2 - [GTF2I_HUMAN]	GTF2I	2	2	95.76	563729	665566	627398	559548	645020	543643	292935	329952	438625	344084	283239	223342	272693	441780	369535	345233	350137
O60763	General vesicular transport factor p115 OS=Homo sapiens GN=USO1 PE=1 SV=2 - [USO1_HUMAN]	USO1	12	12	753.26	9.45234e+06	8.64617e+06	8.32539e+06	9.98616e+06	8.62444e+06	1.09371e+07	1.11902e+07	9.18992e+06	1.10287e+07	1.15022e+07	1.02097e+07	9.25362e+06	1.52185e+07	1.21319e+07	1.26668e+07	1.24783e+07	1.14957e+07
Q92696	Geranylgeranyl transferase type-2 subunit alpha OS=Homo sapiens GN=RABGGTA PE=1 SV=2 - [PGTA_HUMAN]	RABGGTA	3	3	92.61	167287	173102	117926	166832	236614	162795	336522	274236	293014	270909	349774	210186	296989	261029	311130	422639	264518
P60983	Glia maturation factor beta OS=Homo sapiens GN=GMFB PE=1 SV=2 - [GMFB_HUMAN]	GMFB	2	2	93.8	491971	558796	702927	763042	852372	414448	899409	1.03036e+06	675226	824276	872681	723119	740365	594986	534121	886464	484415
P07093	Glia-derived nexin OS=Homo sapiens GN=SERPINE2 PE=1 SV=1 - [GDN_HUMAN]	SERPINE2	3	3	130.73	44032.3	8486.76	1731.29	46791.8	12602.3	571.037	4.15958e+06	2.17092e+06	490453	4.12365e+06	983203	618822	5.45322e+06	825354	2.56475e+06	1.19032e+06	2.09083e+06
P48060	Glioma pathogenesis-related protein 1 OS=Homo sapiens GN=GLIPR1 PE=1 SV=3 - [GLIP1_HUMAN]	GLIPR1	2	2	90.19	147351	184385	91845.9	133278	215370	131671	43298.3	32871.4	140554	105290	85995.3	37655.6	58898	95288.8	149682	77515.9	58995.5
P46926	Glucosamine-6-phosphate isomerase 1 OS=Homo sapiens GN=GNPDA1 PE=1 SV=1 - [GNPI1_HUMAN]	GNPDA1	2	2	67.84	367003	327278	530870	471328	285506	365608	521657	682393	614556	595937	551523	497834	424873	598551	575178	697037	339375
P11413	Glucose-6-phosphate 1-dehydrogenase OS=Homo sapiens GN=G6PD PE=1 SV=4 - [G6PD_HUMAN]	G6PD	22	22	898.98	1.86267e+07	1.91046e+07	1.50816e+07	2.14682e+07	2.07037e+07	1.34622e+07	4.02519e+07	4.84422e+07	4.00053e+07	5.33214e+07	4.78168e+07	2.68079e+07	5.34888e+07	4.31819e+07	7.4631e+07	7.33048e+07	3.52107e+07
P06744	Glucose-6-phosphate isomerase OS=Homo sapiens GN=GPI PE=1 SV=4 - [G6PI_HUMAN]	GPI	10	10	465.03	2.66183e+06	1.9679e+06	2.84225e+06	3.69415e+06	4.29035e+06	4.47602e+06	4.56624e+06	4.46435e+06	4.44496e+06	5.07598e+06	6.25957e+06	9.76998e+06	6.38675e+06	4.15688e+06	7.145e+06	8.25174e+06	5.96692e+06
P14314	Glucosidase 2 subunit beta OS=Homo sapiens GN=PRKCSH PE=1 SV=2 - [GLU2B_HUMAN]	PRKCSH	8	8	424.29	2.89125e+07	2.61593e+07	2.76857e+07	2.54561e+07	2.57349e+07	3.3816e+07	3.08611e+07	2.91247e+07	3.23054e+07	2.60916e+07	2.4874e+07	2.46309e+07	3.23809e+07	2.83375e+07	2.45715e+07	2.83224e+07	2.40354e+07
P04062	Glucosylceramidase OS=Homo sapiens GN=GBA PE=1 SV=3 - [GLCM_HUMAN]	GBA	4	4	152.78	955929	855475	1.11506e+06	1.08508e+06	985766	1.24324e+06	1.45296e+06	1.64194e+06	1.6536e+06	1.94363e+06	1.45441e+06	1.66459e+06	2.93564e+06	1.8866e+06	1.81327e+06	2.79001e+06	2.91985e+06
P00367	Glutamate dehydrogenase 1, mitochondrial OS=Homo sapiens GN=GLUD1 PE=1 SV=2 - [DHE3_HUMAN]	GLUD1	8	8	400.13	1.5872e+07	1.34735e+07	8.58752e+06	9.07545e+06	1.00149e+07	1.22396e+07	2.53512e+07	2.44951e+07	1.31007e+07	1.36508e+07	1.20674e+07	1.9849e+07	4.00144e+07	1.85763e+07	1.86823e+07	1.46843e+07	2.29384e+07
P48507	Glutamate--cysteine ligase regulatory subunit OS=Homo sapiens GN=GCLM PE=1 SV=1 - [GSH0_HUMAN]	GCLM	2	2	46.24	587439	761792	637361	781030	1.06644e+06	492871	1.53104e+06	1.60978e+06	951665	1.02315e+06	1.10635e+06	1.00731e+06	1.80482e+06	1.14035e+06	1.97229e+06	1.25615e+06	734838
O94925	Glutaminase kidney isoform, mitochondrial OS=Homo sapiens GN=GLS PE=1 SV=1 - [GLSK_HUMAN]	GLS	7	7	390.75	1.0464e+07	9.22761e+06	7.53175e+06	6.9527e+06	7.2518e+06	9.00949e+06	9.87156e+06	1.1096e+07	1.08726e+07	6.37125e+06	7.27741e+06	1.03746e+07	1.2243e+07	1.01358e+07	9.39233e+06	9.26163e+06	9.55243e+06
Q06210	Glutamine--fructose-6-phosphate aminotransferase [isomerizing] 1 OS=Homo sapiens GN=GFPT1 PE=1 SV=3 - [GFPT1_HUMAN]	GFPT1	10	8	666.56	1.1077e+07	1.14009e+07	8.57151e+06	1.09676e+07	1.30273e+07	9.62159e+06	5.49128e+06	4.59216e+06	7.56281e+06	8.08654e+06	9.16121e+06	5.27646e+06	9.60606e+06	7.5323e+06	8.61623e+06	1.00888e+07	7.44483e+06
O94808	Glutamine--fructose-6-phosphate aminotransferase [isomerizing] 2 OS=Homo sapiens GN=GFPT2 PE=1 SV=3 - [GFPT2_HUMAN]	GFPT2	10	7	480.38	5.48005e+06	6.95786e+06	6.8243e+06	8.20944e+06	7.84282e+06	4.79601e+06	4.02155e+06	3.46764e+06	1.04707e+07	5.53495e+06	6.86184e+06	3.70744e+06	7.29841e+06	5.94133e+06	4.5938e+06	7.10404e+06	4.0812e+06
P47897	Glutamine--tRNA ligase OS=Homo sapiens GN=QARS PE=1 SV=1 - [SYQ_HUMAN]	QARS	10	10	489.95	8.52336e+06	9.90597e+06	7.9188e+06	8.00216e+06	1.01025e+07	8.72909e+06	9.77263e+06	9.86331e+06	8.67242e+06	8.64764e+06	9.31668e+06	6.77565e+06	9.6251e+06	7.1553e+06	7.41861e+06	9.01112e+06	8.28953e+06
O76003	Glutaredoxin-3 OS=Homo sapiens GN=GLRX3 PE=1 SV=2 - [GLRX3_HUMAN]	GLRX3	4	4	193.41	6.17832e+06	7.08205e+06	7.68685e+06	7.99493e+06	7.18351e+06	6.19785e+06	7.0113e+06	6.9979e+06	6.28775e+06	6.25292e+06	7.49654e+06	5.72597e+06	8.33609e+06	5.58664e+06	4.47766e+06	8.17423e+06	6.68581e+06
P07203	Glutathione peroxidase 1 OS=Homo sapiens GN=GPX1 PE=1 SV=4 - [GPX1_HUMAN]	GPX1	2	2	101.57	1.92756e+06	1.67555e+06	1.28297e+06	1.58155e+06	1.7783e+06	1.08481e+06	3.73383e+06	3.94645e+06	3.04644e+06	3.04217e+06	3.16332e+06	3.48811e+06	5.80164e+06	4.15092e+06	5.09348e+06	5.05006e+06	4.96312e+06
P00390	Glutathione reductase, mitochondrial OS=Homo sapiens GN=GSR PE=1 SV=2 - [GSHR_HUMAN]	GSR	4	4	208.68	2.80174e+06	2.95516e+06	3.4253e+06	3.78056e+06	2.46984e+06	3.27011e+06	5.7298e+06	6.45618e+06	4.77287e+06	3.43173e+06	3.88304e+06	5.17825e+06	1.08426e+07	5.91338e+06	6.78573e+06	5.41162e+06	6.8793e+06
Q9Y2Q3	Glutathione S-transferase kappa 1 OS=Homo sapiens GN=GSTK1 PE=1 SV=3 - [GSTK1_HUMAN]	GSTK1	2	2	48.69	522273	343021	297298	271366	496567	614442	915207	864630	455263	533257	506392	915892	991727	564680	1.07553e+06	647607	1.23416e+06
P09488	Glutathione S-transferase Mu 1 OS=Homo sapiens GN=GSTM1 PE=1 SV=3 - [GSTM1_HUMAN]	GSTM1	2	2	96.56	31857.7	52114.2	96166.9	110374	336781	53295.3	35754.1	34473.6	41343.6	41839.3	548302	59620.2	39646.7	25330.4	25859.6	403998	58125.3
P21266	Glutathione S-transferase Mu 3 OS=Homo sapiens GN=GSTM3 PE=1 SV=3 - [GSTM3_HUMAN]	GSTM3	4	4	298.13	1.32772e+06	1.10335e+06	485212	1.29546e+06	599520	701138	4.11107e+06	5.15918e+06	1.47087e+06	2.65688e+06	2.10444e+06	2.71138e+06	4.9375e+06	1.95863e+06	3.87178e+06	2.66655e+06	2.81308e+06
P78417	Glutathione S-transferase omega-1 OS=Homo sapiens GN=GSTO1 PE=1 SV=2 - [GSTO1_HUMAN]	GSTO1	5	4	200.82	1.44367e+07	1.56841e+07	1.71185e+07	1.45491e+07	1.62164e+07	2.07396e+07	3.13849e+07	3.20118e+07	2.51415e+07	2.27564e+07	2.15128e+07	3.24404e+07	4.39239e+07	2.08547e+07	2.0817e+07	2.08984e+07	3.9106e+07
P09211	Glutathione S-transferase P OS=Homo sapiens GN=GSTP1 PE=1 SV=2 - [GSTP1_HUMAN]	GSTP1	13	13	874.2	2.73493e+07	2.81115e+07	2.18491e+07	3.0755e+07	4.04576e+07	2.8437e+07	6.38588e+07	6.49134e+07	4.79297e+07	6.39234e+07	5.80646e+07	4.47867e+07	6.547e+07	4.52482e+07	7.87062e+07	8.5279e+07	5.40657e+07
P04406	Glyceraldehyde-3-phosphate dehydrogenase OS=Homo sapiens GN=GAPDH PE=1 SV=3 - [G3P_HUMAN]	GAPDH	22	22	1150.89	6.21297e+07	4.57129e+07	4.24389e+07	5.09151e+07	8.51896e+07	6.00938e+07	1.02202e+08	8.74647e+07	6.39543e+07	7.15104e+07	7.34589e+07	8.40725e+07	1.10437e+08	6.91298e+07	1.01185e+08	1.06014e+08	7.34196e+07
P32189	Glycerol kinase OS=Homo sapiens GN=GK PE=1 SV=3 - [GLPK_HUMAN]	GK	3	3	96.49	150188	74722.4	125294	129639	98978.3	79895.6	586007	293361	176490	109216	139313	305268	1.00991e+06	283803	123749	206378	446037
P43304	Glycerol-3-phosphate dehydrogenase, mitochondrial OS=Homo sapiens GN=GPD2 PE=1 SV=3 - [GPDM_HUMAN]	GPD2	4	4	172.94	1.85398e+06	2.00057e+06	1.92945e+06	1.80225e+06	2.04875e+06	1.24938e+06	2.78984e+06	2.8679e+06	1.58464e+06	1.86334e+06	1.84106e+06	1.73745e+06	3.8549e+06	1.41113e+06	1.66652e+06	2.03334e+06	2.46506e+06
P41250	Glycine--tRNA ligase OS=Homo sapiens GN=GARS PE=1 SV=3 - [SYG_HUMAN]	GARS	13	13	685.15	2.2064e+07	2.2351e+07	2.32548e+07	2.33898e+07	2.38156e+07	2.36055e+07	2.19004e+07	2.03369e+07	2.33353e+07	1.93571e+07	1.98905e+07	1.90827e+07	2.44786e+07	1.76411e+07	2.15637e+07	2.20591e+07	1.76457e+07
P11216	Glycogen phosphorylase, brain form OS=Homo sapiens GN=PYGB PE=1 SV=5 - [PYGB_HUMAN]	PYGB	10	7	490.66	1.66588e+07	1.67626e+07	1.23932e+07	1.31706e+07	1.50921e+07	1.41355e+07	3.08169e+07	3.66077e+07	1.44974e+07	1.76862e+07	1.60496e+07	1.30029e+07	2.44709e+07	9.59913e+06	1.24999e+07	1.83395e+07	1.53164e+07
O43292	Glycosylphosphatidylinositol anchor attachment 1 protein OS=Homo sapiens GN=GPAA1 PE=1 SV=3 - [GPAA1_HUMAN]	GPAA1	3	3	97.48	2.08594e+06	2.40739e+06	1.88266e+06	1.69071e+06	1.60794e+06	1.74558e+06	2.32175e+06	1.84321e+06	1.86403e+06	1.32395e+06	1.45633e+06	1.15513e+06	2.77195e+06	1.50117e+06	1.10925e+06	1.39638e+06	1.23657e+06
Q68CQ7	Glycosyltransferase 8 domain-containing protein 1 OS=Homo sapiens GN=GLT8D1 PE=1 SV=2 - [GL8D1_HUMAN]	GLT8D1	2	2	83.32	459933	401734	777915	512183	503622	549742	77480.8	13581.3	207993	172622	134908	73403.9	174668	182427	151324	194665	163274
P30419	Glycylpeptide N-tetradecanoyltransferase 1 OS=Homo sapiens GN=NMT1 PE=1 SV=2 - [NMT1_HUMAN]	NMT1	3	3	123.08	2.3719e+06	2.5703e+06	1.9907e+06	1.71171e+06	2.40286e+06	2.1107e+06	2.65767e+06	2.47299e+06	2.98988e+06	1.97655e+06	2.3462e+06	1.77845e+06	3.6567e+06	2.56115e+06	2.3215e+06	2.10564e+06	2.51962e+06
Q9UBQ7	Glyoxylate reductase/hydroxypyruvate reductase OS=Homo sapiens GN=GRHPR PE=1 SV=1 - [GRHPR_HUMAN]	GRHPR	4	4	152.17	2.94035e+06	2.49607e+06	1.78081e+06	2.45118e+06	2.2189e+06	2.52714e+06	5.11254e+06	5.56207e+06	3.24186e+06	3.93485e+06	3.46119e+06	5.31958e+06	5.31826e+06	3.39664e+06	4.06992e+06	4.22555e+06	5.117e+06
Q9Y625	Glypican-6 OS=Homo sapiens GN=GPC6 PE=1 SV=1 - [GPC6_HUMAN]	GPC6	8	8	384.46	1.43402e+06	1.66386e+06	3.62419e+06	2.57571e+06	1.64143e+06	2.21502e+06	2.68106e+06	2.23258e+06	1.28376e+07	8.64081e+06	8.52839e+06	4.92136e+06	2.97752e+06	1.02148e+07	1.2024e+07	2.10798e+07	7.37877e+06
P49915	GMP synthase [glutamine-hydrolyzing] OS=Homo sapiens GN=GMPS PE=1 SV=1 - [GUAA_HUMAN]	GMPS	6	6	253.74	3.38226e+06	3.29586e+06	4.29928e+06	3.3887e+06	3.91844e+06	3.57094e+06	2.54678e+06	2.87412e+06	2.68215e+06	2.02681e+06	2.45738e+06	2.27401e+06	2.80297e+06	1.56457e+06	1.8527e+06	2.24717e+06	2.33455e+06
Q92896	Golgi apparatus protein 1 OS=Homo sapiens GN=GLG1 PE=1 SV=2 - [GSLG1_HUMAN]	GLG1	9	9	663.86	6.06657e+06	6.03896e+06	6.10645e+06	6.26228e+06	6.2063e+06	6.08329e+06	8.24022e+06	8.64621e+06	1.03137e+07	1.08044e+07	1.02139e+07	7.57812e+06	1.10473e+07	1.22755e+07	8.92874e+06	1.27536e+07	1.08465e+07
O00461	Golgi integral membrane protein 4 OS=Homo sapiens GN=GOLIM4 PE=1 SV=1 - [GOLI4_HUMAN]	GOLIM4	4	4	200.42	3.26985e+06	3.19919e+06	2.82585e+06	1.91324e+06	2.02384e+06	2.60717e+06	1.92975e+06	1.58444e+06	2.98123e+06	2.49872e+06	1.88828e+06	922142	2.9024e+06	2.72942e+06	2.0109e+06	1.87258e+06	1.67951e+06
Q9H4A6	Golgi phosphoprotein 3 OS=Homo sapiens GN=GOLPH3 PE=1 SV=1 - [GOLP3_HUMAN]	GOLPH3	3	3	136.7	416412	327638	429189	419980	433050	466856	201409	240942	331610	341517	336860	254394	215764	268857	208968	311068	222962
Q9H8Y8	Golgi reassembly-stacking protein 2 OS=Homo sapiens GN=GORASP2 PE=1 SV=3 - [GORS2_HUMAN]	GORASP2	7	7	469.35	3.66896e+06	3.21236e+06	2.96775e+06	3.47516e+06	3.1787e+06	3.99404e+06	4.25894e+06	3.51259e+06	4.18198e+06	5.65307e+06	4.68964e+06	4.92324e+06	6.16585e+06	6.49503e+06	4.87216e+06	6.14675e+06	6.87148e+06
Q9H3P7	Golgi resident protein GCP60 OS=Homo sapiens GN=ACBD3 PE=1 SV=4 - [GCP60_HUMAN]	ACBD3	8	8	664.16	4.77963e+06	4.26359e+06	4.25716e+06	4.28655e+06	4.23729e+06	4.85121e+06	4.34897e+06	3.28066e+06	5.40604e+06	4.7118e+06	5.09041e+06	3.25959e+06	5.67967e+06	5.21881e+06	4.40606e+06	6.13968e+06	4.82539e+06
Q9HD26	Golgi-associated PDZ and coiled-coil motif-containing protein OS=Homo sapiens GN=GOPC PE=1 SV=1 - [GOPC_HUMAN]	GOPC	3	3	164.11	413242	333771	435316	336875	357590	346824	235656	359553	406225	475159	560640	332144	533835	601024	466865	868216	445456
Q9H4G4	Golgi-associated plant pathogenesis-related protein 1 OS=Homo sapiens GN=GLIPR2 PE=1 SV=3 - [GAPR1_HUMAN]	GLIPR2	2	2	122.72	389936	365368	490448	431474	292913	743390	280823	238118	95367.5	329055	462425	512590	235078	285844	306839	443047	395268
Q13439	Golgin subfamily A member 4 OS=Homo sapiens GN=GOLGA4 PE=1 SV=1 - [GOGA4_HUMAN]	GOLGA4	2	2	72.2	978537	730393	517320	817484	550250	812871	1.00838e+06	639585	834685	733325	862509	501103	1.29877e+06	776429	523760	437640	672728
Q8TBA6	Golgin subfamily A member 5 OS=Homo sapiens GN=GOLGA5 PE=1 SV=3 - [GOGA5_HUMAN]	GOLGA5	2	2	86.93	360372	290814	308500	269713	264942	277107	239155	122071	462995	427466	420504	166495	605766	447352	321129	477435	401506
Q14789	Golgin subfamily B member 1 OS=Homo sapiens GN=GOLGB1 PE=1 SV=2 - [GOGB1_HUMAN]	GOLGB1	6	6	330.58	1.97111e+06	1.7677e+06	1.89468e+06	1.67881e+06	1.64834e+06	2.28206e+06	1.18029e+06	1.09612e+06	1.4789e+06	1.56178e+06	1.45948e+06	1.25794e+06	1.75097e+06	1.68197e+06	1.62628e+06	1.80943e+06	1.6818e+06
Q92538	Golgi-specific brefeldin A-resistance guanine nucleotide exchange factor 1 OS=Homo sapiens GN=GBF1 PE=1 SV=2 - [GBF1_HUMAN]	GBF1	6	5	300.07	1.44121e+06	1.4348e+06	1.36413e+06	1.20389e+06	1.51541e+06	1.6789e+06	1.0343e+06	886930	1.53466e+06	1.59589e+06	1.56052e+06	853413	1.44775e+06	1.52732e+06	1.37739e+06	1.81993e+06	1.28517e+06
Q5H8A4	GPI ethanolamine phosphate transferase 2 OS=Homo sapiens GN=PIGG PE=1 SV=1 - [PIGG_HUMAN]	PIGG	2	2	60.54	101490	86346.3	26290.5	30311	39161	74322.5	207847	236251	123956	184933	170690	160796	285862	206358	177101	311204	229461
Q969N2	GPI transamidase component PIG-T OS=Homo sapiens GN=PIGT PE=1 SV=1 - [PIGT_HUMAN]	PIGT	2	2	64.04	95375.7	75030.9	103815	100099	85912.8	95365.8	54350.8	48637.2	69332.7	59245.1	64806.7	55881.5	59944.9	10549.4	9683.71	71292.7	44587.1
Q92643	GPI-anchor transamidase OS=Homo sapiens GN=PIGK PE=1 SV=2 - [GPI8_HUMAN]	PIGK	2	2	120.43	1.24384e+06	1.20352e+06	983908	932500	1.08275e+06	1.29155e+06	994193	704332	947953	838043	799292	838206	1.07339e+06	1.11396e+06	855120	871045	782533
Q9HAV7	GrpE protein homolog 1, mitochondrial OS=Homo sapiens GN=GRPEL1 PE=1 SV=2 - [GRPE1_HUMAN]	GRPEL1	3	3	124.48	708418	821331	590726	718379	854869	577490	917206	944431	833810	702287	805908	1.02786e+06	1.30905e+06	987747	520337	759085	1.32033e+06
P62826	GTP-binding nuclear protein Ran OS=Homo sapiens GN=RAN PE=1 SV=3 - [RAN_HUMAN]	RAN	9	9	464.84	3.75073e+07	4.47589e+07	5.52901e+07	4.54763e+07	6.64447e+07	4.62007e+07	5.13965e+07	4.87211e+07	5.77952e+07	3.86771e+07	4.54308e+07	4.20131e+07	4.84365e+07	3.86031e+07	3.84572e+07	3.88002e+07	3.47664e+07
Q9Y6B6	GTP-binding protein SAR1b OS=Homo sapiens GN=SAR1B PE=1 SV=1 - [SAR1B_HUMAN]	SAR1B	3	2	155	371004	277113	267427	351403	365290	303680	321354	246397	408835	403365	404985	270696	619130	660914	607817	472605	482889
P63096	Guanine nucleotide-binding protein G(i) subunit alpha-1 OS=Homo sapiens GN=GNAI1 PE=1 SV=2 - [GNAI1_HUMAN]	GNAI1	5	2	244.22	25698	17739.4	26370.9	12649.1	26705.6	11008.2	135706	93831.7	124687	54006.6	104226	166992	187918	125195	78623.3	127375	232580
P04899	Guanine nucleotide-binding protein G(i) subunit alpha-2 OS=Homo sapiens GN=GNAI2 PE=1 SV=3 - [GNAI2_HUMAN]	GNAI2	9	6	471.77	4.33605e+06	4.17388e+06	3.77658e+06	2.79194e+06	3.90343e+06	5.66833e+06	4.60472e+06	3.77851e+06	5.60519e+06	4.84722e+06	5.31173e+06	6.35235e+06	5.11203e+06	5.46976e+06	6.30706e+06	5.74416e+06	5.8584e+06
Q9UBI6	Guanine nucleotide-binding protein G(I)/G(S)/G(O) subunit gamma-12 OS=Homo sapiens GN=GNG12 PE=1 SV=3 - [GBG12_HUMAN]	GNG12	2	2	67.68	3.22607e+06	3.84149e+06	3.40173e+06	3.45757e+06	4.19576e+06	4.22943e+06	3.18913e+06	2.28756e+06	3.82156e+06	3.37727e+06	4.3008e+06	4.91438e+06	3.06907e+06	2.63669e+06	2.37435e+06	4.11608e+06	4.46711e+06
P62873	Guanine nucleotide-binding protein G(I)/G(S)/G(T) subunit beta-1 OS=Homo sapiens GN=GNB1 PE=1 SV=3 - [GBB1_HUMAN]	GNB1	11	5	547.95	5.2484e+06	5.31402e+06	4.5263e+06	3.76515e+06	5.18794e+06	5.68481e+06	5.07183e+06	3.93256e+06	6.34678e+06	5.15122e+06	5.56482e+06	8.50512e+06	5.58749e+06	4.89842e+06	5.13002e+06	6.63794e+06	8.49147e+06
P62879	Guanine nucleotide-binding protein G(I)/G(S)/G(T) subunit beta-2 OS=Homo sapiens GN=GNB2 PE=1 SV=3 - [GBB2_HUMAN]	GNB2	11	4	487.32	3.48804e+06	3.76064e+06	3.06433e+06	2.30353e+06	3.30803e+06	4.32676e+06	3.03847e+06	2.50595e+06	4.71982e+06	3.48038e+06	4.16948e+06	4.50383e+06	2.98693e+06	3.45729e+06	3.67852e+06	3.42904e+06	4.7034e+06
P63092	Guanine nucleotide-binding protein G(s) subunit alpha isoforms short OS=Homo sapiens GN=GNAS PE=1 SV=1 - [GNAS2_HUMAN]	GNAS	4	3	195.38	2.1649e+06	2.58053e+06	2.41303e+06	1.84826e+06	2.18549e+06	2.25943e+06	2.87466e+06	2.00363e+06	3.85784e+06	2.5431e+06	3.35796e+06	2.52533e+06	1.79659e+06	1.60389e+06	1.59472e+06	3.32959e+06	1.70499e+06
P29992	Guanine nucleotide-binding protein subunit alpha-11 OS=Homo sapiens GN=GNA11 PE=1 SV=2 - [GNA11_HUMAN]	GNA11	7	4	338.19	3.10778e+06	3.20359e+06	2.98937e+06	2.24307e+06	2.51775e+06	3.27663e+06	3.31329e+06	2.52244e+06	3.50337e+06	3.20047e+06	3.33685e+06	3.81943e+06	3.59549e+06	2.62647e+06	2.52749e+06	4.04946e+06	3.93478e+06
P63244	Guanine nucleotide-binding protein subunit beta-2-like 1 OS=Homo sapiens GN=GNB2L1 PE=1 SV=3 - [GBLP_HUMAN]	GNB2L1	21	20	1310.73	1.52518e+08	1.55022e+08	1.5788e+08	1.53708e+08	1.79804e+08	1.58808e+08	1.47306e+08	1.31516e+08	1.44972e+08	1.39753e+08	1.36285e+08	1.17818e+08	1.2454e+08	1.28215e+08	1.41615e+08	1.44439e+08	1.15453e+08
P36915	Guanine nucleotide-binding protein-like 1 OS=Homo sapiens GN=GNL1 PE=1 SV=2 - [GNL1_HUMAN]	GNL1	2	2	96.82	604916	738317	501640	595702	616813	485742	1.91614e+06	1.33844e+06	1.19012e+06	1.28224e+06	1.17719e+06	756451	1.87799e+06	1.38129e+06	1.21232e+06	1.36861e+06	763454
Q9BVP2	Guanine nucleotide-binding protein-like 3 OS=Homo sapiens GN=GNL3 PE=1 SV=2 - [GNL3_HUMAN]	GNL3	3	3	90.42	1.19061e+06	1.32391e+06	864922	1.48229e+06	1.3483e+06	1.21612e+06	795429	625819	763706	829807	1.05502e+06	863585	691539	734917	1.09182e+06	1.19693e+06	759193
Q9NY12	H/ACA ribonucleoprotein complex subunit 1 OS=Homo sapiens GN=GAR1 PE=1 SV=1 - [GAR1_HUMAN]	GAR1	2	2	65.63	5.48846e+06	4.38587e+06	5.1626e+06	4.81643e+06	4.37074e+06	3.10027e+06	3.54786e+06	2.87558e+06	3.06424e+06	3.15655e+06	4.52815e+06	3.65735e+06	3.70863e+06	2.51155e+06	1.92111e+06	4.99213e+06	4.14975e+06
Q9NX24	H/ACA ribonucleoprotein complex subunit 2 OS=Homo sapiens GN=NHP2 PE=1 SV=1 - [NHP2_HUMAN]	NHP2	2	2	68.79	1.20691e+06	987106	851584	1.05994e+06	1.18399e+06	962412	1.29048e+06	960007	987656	1.39476e+06	936461	1.0684e+06	1.23287e+06	1.26097e+06	2.08398e+06	1.21709e+06	1.30706e+06
O60832	H/ACA ribonucleoprotein complex subunit 4 OS=Homo sapiens GN=DKC1 PE=1 SV=3 - [DKC1_HUMAN]	DKC1	2	2	60.67	1.15047e+06	837619	744672	934986	1.0837e+06	654847	691114	630491	710378	866111	779907	720106	685209	1.02297e+06	1.21259e+06	1.42495e+06	949532
Q9H583	HEAT repeat-containing protein 1 OS=Homo sapiens GN=HEATR1 PE=1 SV=3 - [HEAT1_HUMAN]	HEATR1	2	2	78.44	332392	427603	458177	504384	508104	184939	81033.2	83414.6	131380	115223	147926	97108.3	106393	104206	49427.1	154928	95125.5
P48723	Heat shock 70 kDa protein 13 OS=Homo sapiens GN=HSPA13 PE=1 SV=1 - [HSP13_HUMAN]	HSPA13	3	3	128.56	1.08329e+06	1.02217e+06	770210	724472	800352	907421	1.21691e+06	877931	1.10334e+06	976908	1.08375e+06	985002	1.4532e+06	887758	842870	1.20603e+06	1.06851e+06
P08107	Heat shock 70 kDa protein 1A/1B OS=Homo sapiens GN=HSPA1A PE=1 SV=5 - [HSP71_HUMAN]	HSPA1A	17	10	780.37	1.29326e+07	1.24877e+07	2.04188e+07	1.41963e+07	1.28363e+07	1.25688e+07	1.5666e+07	2.01205e+07	1.93071e+07	1.79232e+07	1.80286e+07	1.35307e+07	1.98315e+07	2.13613e+07	2.24631e+07	1.99467e+07	1.27757e+07
P34932	Heat shock 70 kDa protein 4 OS=Homo sapiens GN=HSPA4 PE=1 SV=4 - [HSP74_HUMAN]	HSPA4	16	14	937.9	1.88769e+07	1.86895e+07	1.64773e+07	1.67527e+07	1.97705e+07	1.67955e+07	2.4088e+07	2.30505e+07	1.85939e+07	1.7187e+07	1.95898e+07	1.5128e+07	2.32297e+07	1.88617e+07	1.7017e+07	2.15798e+07	1.82319e+07
P11142	Heat shock cognate 71 kDa protein OS=Homo sapiens GN=HSPA8 PE=1 SV=1 - [HSP7C_HUMAN]	HSPA8	30	24	1805.97	1.49014e+08	1.35066e+08	1.18329e+08	1.28442e+08	1.78774e+08	1.31754e+08	1.19584e+08	1.11736e+08	9.63108e+07	9.48112e+07	9.91556e+07	9.65167e+07	1.51251e+08	8.9875e+07	9.60363e+07	1.30242e+08	1.26865e+08
Q92598	Heat shock protein 105 kDa OS=Homo sapiens GN=HSPH1 PE=1 SV=1 - [HS105_HUMAN]	HSPH1	10	6	434.64	4.43555e+06	5.16695e+06	4.87765e+06	4.51554e+06	5.36338e+06	4.42284e+06	3.7238e+06	3.71462e+06	3.29032e+06	2.4338e+06	2.81213e+06	2.66929e+06	4.20712e+06	2.63083e+06	2.48764e+06	2.54347e+06	2.63781e+06
Q12931	Heat shock protein 75 kDa, mitochondrial OS=Homo sapiens GN=TRAP1 PE=1 SV=3 - [TRAP1_HUMAN]	TRAP1	8	7	450.82	5.29799e+06	5.84421e+06	5.37271e+06	5.69045e+06	5.8378e+06	5.31065e+06	6.77687e+06	6.82862e+06	7.18274e+06	5.8805e+06	5.58928e+06	6.00563e+06	1.02928e+07	7.95466e+06	7.8235e+06	6.44673e+06	8.43999e+06
P04792	Heat shock protein beta-1 OS=Homo sapiens GN=HSPB1 PE=1 SV=2 - [HSPB1_HUMAN]	HSPB1	7	7	443.64	4.13026e+07	4.36577e+07	3.83976e+07	3.61081e+07	5.61974e+07	5.58963e+07	2.97609e+07	2.24891e+07	2.87412e+07	1.82324e+07	2.39739e+07	2.58417e+07	1.25749e+07	1.2161e+07	1.31738e+07	1.04452e+07	9.39014e+06
P07900	Heat shock protein HSP 90-alpha OS=Homo sapiens GN=HSP90AA1 PE=1 SV=5 - [HS90A_HUMAN]	HSP90AA1	39	18	1903.23	8.34944e+07	8.9199e+07	6.62301e+07	6.50292e+07	8.22449e+07	7.37193e+07	8.35813e+07	8.70654e+07	6.87078e+07	5.76481e+07	6.74605e+07	4.68892e+07	7.17621e+07	5.51145e+07	5.94943e+07	5.65186e+07	5.11634e+07
P08238	Heat shock protein HSP 90-beta OS=Homo sapiens GN=HSP90AB1 PE=1 SV=4 - [HS90B_HUMAN]	HSP90AB1	41	17	2113.13	9.81147e+07	1.05131e+08	9.73986e+07	9.55702e+07	1.51075e+08	1.09342e+08	1.00377e+08	9.20757e+07	1.09688e+08	7.97304e+07	1.00364e+08	7.25166e+07	1.39497e+08	1.229e+08	1.2699e+08	1.16781e+08	9.82744e+07
P54652	Heat shock-related 70 kDa protein 2 OS=Homo sapiens GN=HSPA2 PE=1 SV=1 - [HSP72_HUMAN]	HSPA2	9	3	495.73	3.98108e+07	4.18673e+07	4.90712e+07	4.70407e+07	5.20337e+07	4.47598e+07	3.55273e+07	3.57157e+07	3.72011e+07	3.53265e+07	3.4653e+07	3.48153e+07	4.83767e+07	3.15864e+07	3.01992e+07	4.26662e+07	4.37239e+07
Q15477	Helicase SKI2W OS=Homo sapiens GN=SKIV2L PE=1 SV=3 - [SKIV2_HUMAN]	SKIV2L	2	2	46.73	466692	411494	502531	662825	524882	415641	885740	752724	906847	1.09882e+06	882675	657505	1.03254e+06	782267	924692	1.11553e+06	644491
P30519	Heme oxygenase 2 OS=Homo sapiens GN=HMOX2 PE=1 SV=2 - [HMOX2_HUMAN]	HMOX2	2	2	115.15	357720	327794	201145	259510	265877	322997	216689	114056	103680	158801	155259	157647	145298	165498	235764	155187	148474
Q9Y5Z4	Heme-binding protein 2 OS=Homo sapiens GN=HEBP2 PE=1 SV=1 - [HEBP2_HUMAN]	HEBP2	2	2	56.26	1.05475e+06	796624	684195	1.04085e+06	388750	707619	1.05485e+06	910564	1.3283e+06	1.09649e+06	1.15242e+06	908648	1.24823e+06	1.1416e+06	1.05845e+06	588642	777910
P69905	Hemoglobin subunit alpha OS=Homo sapiens GN=HBA1 PE=1 SV=2 - [HBA_HUMAN]	HBA1	4	4	120.05	3.69241e+06	3.42252e+06	2.29948e+06	2.90508e+06	3.48663e+06	3.54937e+06	4.32379e+06	3.89504e+06	3.00673e+06	4.32881e+06	3.3889e+06	5.49406e+06	1.84713e+07	1.71604e+07	2.24266e+07	6.73759e+06	7.79634e+06
P02042	Hemoglobin subunit delta OS=Homo sapiens GN=HBD PE=1 SV=2 - [HBD_HUMAN]	HBD	2	2	98.24	7.81399e+06	5.2959e+06	4.87907e+06	4.3422e+06	5.10757e+06	7.80556e+06	8.79713e+06	7.0142e+06	2.94123e+06	6.51665e+06	3.47079e+06	8.15544e+06	2.29225e+07	2.10485e+07	2.45669e+07	7.04162e+06	1.30436e+07
O14964	Hepatocyte growth factor-regulated tyrosine kinase substrate OS=Homo sapiens GN=HGS PE=1 SV=1 - [HGS_HUMAN]	HGS	2	2	72.43	1.35787e+06	1.39933e+06	1.28866e+06	1.09793e+06	1.30923e+06	1.37063e+06	1.00931e+06	829551	1.19361e+06	886695	1.13678e+06	885359	1.0021e+06	1.15005e+06	1.14887e+06	1.15693e+06	1.10755e+06
P51858	Hepatoma-derived growth factor OS=Homo sapiens GN=HDGF PE=1 SV=1 - [HDGF_HUMAN]	HDGF	5	5	236	6.11577e+06	5.4277e+06	6.83627e+06	5.9474e+06	5.83675e+06	5.56478e+06	6.44181e+06	6.53794e+06	5.25875e+06	5.19592e+06	4.6595e+06	4.86638e+06	6.6592e+06	4.75172e+06	4.0842e+06	5.18969e+06	5.35211e+06
Q5SSJ5	Heterochromatin protein 1-binding protein 3 OS=Homo sapiens GN=HP1BP3 PE=1 SV=1 - [HP1B3_HUMAN]	HP1BP3	3	3	101.96	582120	554830	339758	551339	467654	912729	590798	831861	583762	851176	510830	692480	527325	1.50517e+06	1.32336e+06	952626	871830
Q13151	Heterogeneous nuclear ribonucleoprotein A0 OS=Homo sapiens GN=HNRNPA0 PE=1 SV=1 - [ROA0_HUMAN]	HNRNPA0	9	3	372.65	3.78782e+06	3.91433e+06	5.72347e+06	5.20799e+06	5.13885e+06	5.32626e+06	3.84564e+06	4.06231e+06	3.25099e+06	3.31842e+06	3.45042e+06	4.26012e+06	2.68644e+06	3.17269e+06	3.35803e+06	3.11765e+06	3.58717e+06
P09651	Heterogeneous nuclear ribonucleoprotein A1 OS=Homo sapiens GN=HNRNPA1 PE=1 SV=5 - [ROA1_HUMAN]	HNRNPA1	17	9	830.58	3.59756e+07	3.24893e+07	2.62469e+07	2.26143e+07	4.04782e+07	2.95072e+07	2.28229e+07	2.08803e+07	1.80204e+07	2.0225e+07	2.17195e+07	1.87349e+07	2.03368e+07	1.62803e+07	1.5126e+07	2.59058e+07	2.21405e+07
P51991	Heterogeneous nuclear ribonucleoprotein A3 OS=Homo sapiens GN=HNRNPA3 PE=1 SV=2 - [ROA3_HUMAN]	HNRNPA3	14	8	625.83	1.4814e+07	1.3637e+07	1.81558e+07	1.44385e+07	1.47119e+07	1.36813e+07	1.22804e+07	1.03784e+07	1.31954e+07	1.13104e+07	1.27673e+07	1.27563e+07	1.404e+07	9.40671e+06	7.02828e+06	1.28951e+07	1.45001e+07
O14979	Heterogeneous nuclear ribonucleoprotein D-like OS=Homo sapiens GN=HNRPDL PE=1 SV=3 - [HNRDL_HUMAN]	HNRPDL	4	2	177.91	8.69456e+06	9.65508e+06	8.82196e+06	7.05075e+06	9.72823e+06	8.83658e+06	6.61976e+06	5.22144e+06	6.90746e+06	5.12525e+06	5.02666e+06	4.73981e+06	6.67063e+06	7.09562e+06	5.77794e+06	5.04226e+06	5.53181e+06
P52597	Heterogeneous nuclear ribonucleoprotein F OS=Homo sapiens GN=HNRNPF PE=1 SV=3 - [HNRPF_HUMAN]	HNRNPF	7	5	602.1	5.52468e+06	5.0095e+06	5.60169e+06	4.77185e+06	6.56825e+06	5.02765e+06	4.27056e+06	3.88574e+06	4.24812e+06	3.72894e+06	3.24263e+06	4.48538e+06	3.31071e+06	3.84878e+06	3.29474e+06	2.996e+06	3.87442e+06
P31943	Heterogeneous nuclear ribonucleoprotein H OS=Homo sapiens GN=HNRNPH1 PE=1 SV=4 - [HNRH1_HUMAN]	HNRNPH1	14	7	858.11	1.99397e+07	1.89688e+07	2.06348e+07	1.44971e+07	1.93795e+07	1.63524e+07	1.58269e+07	1.48301e+07	2.09064e+07	1.36171e+07	1.31512e+07	1.13874e+07	1.33939e+07	2.01174e+07	1.37699e+07	1.28703e+07	1.31564e+07
P55795	Heterogeneous nuclear ribonucleoprotein H2 OS=Homo sapiens GN=HNRNPH2 PE=1 SV=1 - [HNRH2_HUMAN]	HNRNPH2	10	5	508.92	5.86204e+06	5.06854e+06	4.49121e+06	4.45076e+06	5.94169e+06	4.64676e+06	5.35611e+06	4.95006e+06	4.12571e+06	4.87491e+06	4.77777e+06	5.25358e+06	6.71414e+06	4.5041e+06	4.08053e+06	6.62267e+06	7.10241e+06
P31942	Heterogeneous nuclear ribonucleoprotein H3 OS=Homo sapiens GN=HNRNPH3 PE=1 SV=2 - [HNRH3_HUMAN]	HNRNPH3	8	8	431.54	1.83823e+07	1.78737e+07	1.75131e+07	1.37131e+07	1.78256e+07	1.7e+07	1.67252e+07	1.64913e+07	1.43297e+07	1.24087e+07	1.17259e+07	1.13259e+07	1.76029e+07	1.54482e+07	1.50422e+07	1.16785e+07	1.23907e+07
P61978	Heterogeneous nuclear ribonucleoprotein K OS=Homo sapiens GN=HNRNPK PE=1 SV=1 - [HNRPK_HUMAN]	HNRNPK	16	14	885.89	5.06592e+07	4.77148e+07	4.98246e+07	4.49081e+07	5.43833e+07	4.99669e+07	4.3088e+07	4.46471e+07	3.8997e+07	3.44879e+07	3.84563e+07	3.72253e+07	4.18505e+07	4.37167e+07	3.81152e+07	3.52105e+07	3.89172e+07
P14866	Heterogeneous nuclear ribonucleoprotein L OS=Homo sapiens GN=HNRNPL PE=1 SV=2 - [HNRPL_HUMAN]	HNRNPL	9	7	444.09	1.40103e+07	1.24837e+07	1.03657e+07	9.54483e+06	1.35238e+07	1.22212e+07	1.18826e+07	9.64627e+06	9.34344e+06	1.07865e+07	9.11777e+06	9.80005e+06	9.97111e+06	1.09217e+07	1.15221e+07	1.01885e+07	1.13506e+07
Q8WVV9	Heterogeneous nuclear ribonucleoprotein L-like OS=Homo sapiens GN=HNRPLL PE=1 SV=1 - [HNRLL_HUMAN]	HNRPLL	2	2	54.59	208096	257706	327262	238869	187747	252014	193083	215003	309958	175273	210666	135299	170791	197208	162006	134282	167272
P52272	Heterogeneous nuclear ribonucleoprotein M OS=Homo sapiens GN=HNRNPM PE=1 SV=3 - [HNRPM_HUMAN]	HNRNPM	7	7	431.46	2.3293e+07	2.47602e+07	2.36453e+07	1.94643e+07	2.3599e+07	2.62992e+07	2.40715e+07	2.16584e+07	1.94708e+07	1.93993e+07	1.85621e+07	1.80283e+07	2.09864e+07	2.04679e+07	2.36793e+07	1.77896e+07	1.969e+07
O60506	Heterogeneous nuclear ribonucleoprotein Q OS=Homo sapiens GN=SYNCRIP PE=1 SV=2 - [HNRPQ_HUMAN]	SYNCRIP	10	8	538.57	2.02584e+07	2.12886e+07	2.35873e+07	2.36987e+07	2.52258e+07	1.99522e+07	1.71972e+07	1.53138e+07	1.73215e+07	1.61322e+07	1.80284e+07	1.50044e+07	1.76849e+07	1.62025e+07	1.34261e+07	1.91003e+07	1.71952e+07
O43390	Heterogeneous nuclear ribonucleoprotein R OS=Homo sapiens GN=HNRNPR PE=1 SV=1 - [HNRPR_HUMAN]	HNRNPR	4	2	155.16	1.63535e+06	1.36201e+06	1.18287e+06	1.46304e+06	1.36915e+06	1.44458e+06	1.16847e+06	1.17135e+06	1.0955e+06	1.20165e+06	1.20753e+06	1.28068e+06	1.06099e+06	1.52929e+06	1.69112e+06	1.60798e+06	1.60008e+06
Q00839	Heterogeneous nuclear ribonucleoprotein U OS=Homo sapiens GN=HNRNPU PE=1 SV=6 - [HNRPU_HUMAN]	HNRNPU	9	9	548.88	2.22878e+07	2.44452e+07	2.39173e+07	2.18027e+07	2.50697e+07	2.40453e+07	1.68114e+07	1.48336e+07	1.97618e+07	1.5294e+07	1.65836e+07	1.90143e+07	1.8023e+07	1.93582e+07	2.01988e+07	1.62381e+07	1.8432e+07
Q9BUJ2	Heterogeneous nuclear ribonucleoprotein U-like protein 1 OS=Homo sapiens GN=HNRNPUL1 PE=1 SV=2 - [HNRL1_HUMAN]	HNRNPUL1	9	9	436.64	9.64595e+06	9.62604e+06	8.0069e+06	8.79157e+06	8.74124e+06	1.09172e+07	1.21791e+07	1.11086e+07	1.06088e+07	1.22247e+07	8.92692e+06	8.6695e+06	1.33703e+07	1.34727e+07	1.42579e+07	9.84743e+06	1.13226e+07
Q1KMD3	Heterogeneous nuclear ribonucleoprotein U-like protein 2 OS=Homo sapiens GN=HNRNPUL2 PE=1 SV=1 - [HNRL2_HUMAN]	HNRNPUL2	6	6	173.59	1.12794e+07	1.12612e+07	1.13378e+07	8.89739e+06	9.50087e+06	1.10197e+07	1.37989e+07	1.27809e+07	1.23567e+07	1.16502e+07	1.08219e+07	8.96841e+06	1.41958e+07	9.86476e+06	8.60359e+06	1.01839e+07	1.08767e+07
P22626	Heterogeneous nuclear ribonucleoproteins A2/B1 OS=Homo sapiens GN=HNRNPA2B1 PE=1 SV=2 - [ROA2_HUMAN]	HNRNPA2B1	22	14	1325.64	8.36343e+07	8.37004e+07	9.85707e+07	7.67736e+07	9.71281e+07	8.09777e+07	8.57198e+07	7.77849e+07	7.92726e+07	6.85763e+07	7.31145e+07	7.26195e+07	8.56687e+07	6.7582e+07	6.02476e+07	7.50615e+07	7.72881e+07
P07910	Heterogeneous nuclear ribonucleoproteins C1/C2 OS=Homo sapiens GN=HNRNPC PE=1 SV=4 - [HNRPC_HUMAN]	HNRNPC	7	7	408.53	5.36257e+07	5.73762e+07	5.75539e+07	4.51711e+07	5.84032e+07	6.3005e+07	5.14156e+07	4.18928e+07	5.34677e+07	4.02005e+07	4.15596e+07	4.48755e+07	5.19103e+07	4.75878e+07	4.49098e+07	3.99805e+07	4.75184e+07
P19367	Hexokinase-1 OS=Homo sapiens GN=HK1 PE=1 SV=3 - [HXK1_HUMAN]	HK1	16	15	976.88	2.99467e+07	2.77498e+07	3.31874e+07	2.4716e+07	2.95661e+07	2.96541e+07	3.61169e+07	4.15636e+07	3.49261e+07	2.94965e+07	2.76378e+07	3.29602e+07	4.8306e+07	3.12261e+07	3.15053e+07	2.90816e+07	3.34434e+07
P12081	Histidine--tRNA ligase, cytoplasmic OS=Homo sapiens GN=HARS PE=1 SV=2 - [SYHC_HUMAN]	HARS	8	7	405.36	7.99169e+06	8.56749e+06	7.71567e+06	8.96461e+06	9.4959e+06	8.11536e+06	1.01305e+07	9.78507e+06	9.1452e+06	8.91376e+06	8.48849e+06	8.10848e+06	1.08417e+07	8.4709e+06	9.58639e+06	9.3727e+06	8.61606e+06
O14929	Histone acetyltransferase type B catalytic subunit OS=Homo sapiens GN=HAT1 PE=1 SV=1 - [HAT1_HUMAN]	HAT1	2	2	177.37	574118	700351	759710	534175	642580	418868	277877	256102	386823	235971	171195	241923	258797	327989	172330	137679	335844
Q92769	Histone deacetylase 2 OS=Homo sapiens GN=HDAC2 PE=1 SV=2 - [HDAC2_HUMAN]	HDAC2	3	3	158.09	4.7081e+06	4.67642e+06	4.6876e+06	3.83848e+06	5.13831e+06	3.92409e+06	3.46998e+06	3.95163e+06	3.30496e+06	2.95604e+06	3.00562e+06	2.86102e+06	3.75017e+06	3.02773e+06	2.36025e+06	3.27003e+06	3.39775e+06
P04908	Histone H2A type 1-B/E OS=Homo sapiens GN=HIST1H2AB PE=1 SV=2 - [H2A1B_HUMAN]	HIST1H2AB	6	2	260.94	5.12301e+06	5.96977e+06	1.61292e+06	1.93864e+06	4.13054e+06	5.64676e+06	6.15315e+06	5.01822e+06	4.38082e+06	4.93204e+06	2.82767e+06	3.83467e+06	4.8516e+06	5.89966e+06	6.70685e+06	2.21407e+06	2.13946e+06
Q16777	Histone H2A type 2-C OS=Homo sapiens GN=HIST2H2AC PE=1 SV=4 - [H2A2C_HUMAN]	HIST2H2AC	7	3	256.7	1.88108e+07	2.68983e+07	1.13504e+07	8.37334e+06	1.77723e+07	2.10154e+07	2.67621e+07	1.8203e+07	2.37079e+07	1.75976e+07	1.26582e+07	1.29769e+07	1.57692e+07	2.50506e+07	1.61911e+07	7.52876e+06	9.11774e+06
P06899	Histone H2B type 1-J OS=Homo sapiens GN=HIST1H2BJ PE=1 SV=3 - [H2B1J_HUMAN]	HIST1H2BJ	2	2	56.95	4.51855e+06	4.97593e+06	4.63807e+06	3.84287e+06	6.04578e+06	3.09059e+06	4.2383e+06	3.02794e+06	3.75014e+06	3.51681e+06	3.33079e+06	2.89075e+06	2.84318e+06	3.11654e+06	2.89698e+06	3.17879e+06	2.22903e+06
O60814	Histone H2B type 1-K OS=Homo sapiens GN=HIST1H2BK PE=1 SV=3 - [H2B1K_HUMAN]	HIST1H2BK	5	5	139.2	2.43959e+08	3.15207e+08	2.42802e+08	2.07138e+08	2.92432e+08	1.91123e+08	2.76389e+08	2.03482e+08	2.07618e+08	2.26132e+08	2.15507e+08	1.71951e+08	1.929e+08	2.50484e+08	2.17147e+08	1.77702e+08	1.31667e+08
P62805	Histone H4 OS=Homo sapiens GN=HIST1H4A PE=1 SV=2 - [H4_HUMAN]	HIST1H4A	12	11	421.62	1.46074e+08	1.39767e+08	1.51589e+08	1.4848e+08	1.85587e+08	1.41958e+08	1.61999e+08	1.10794e+08	9.05878e+07	1.40185e+08	9.00845e+07	1.18784e+08	1.04974e+08	8.66144e+07	1.05811e+08	4.91274e+07	6.23049e+07
Q09028	Histone-binding protein RBBP4 OS=Homo sapiens GN=RBBP4 PE=1 SV=3 - [RBBP4_HUMAN]	RBBP4	4	3	182.3	413587	504532	687513	492129	567512	507610	171504	208632	206071	379367	239090	240449	332603	243890	250421	402731	284970
P04439	HLA class I histocompatibility antigen, A-3 alpha chain OS=Homo sapiens GN=HLA-A PE=1 SV=2 - [1A03_HUMAN]	HLA-A	8	2	335.78	184726	205218	103547	73183.9	197419	144506	228160	195627	116412	38952.8	285716	64649.2	179235	135201	124588	199018	65193.4
P50502	Hsc70-interacting protein OS=Homo sapiens GN=ST13 PE=1 SV=2 - [F10A1_HUMAN]	ST13	6	6	297.33	7.57114e+06	8.28872e+06	8.79975e+06	9.0435e+06	1.09164e+07	1.03768e+07	1.04532e+07	9.69735e+06	1.30499e+07	9.22548e+06	1.10426e+07	9.49054e+06	9.2722e+06	9.6148e+06	1.0027e+07	1.13901e+07	8.88552e+06
P10915	Hyaluronan and proteoglycan link protein 1 OS=Homo sapiens GN=HAPLN1 PE=2 SV=2 - [HPLN1_HUMAN]	HAPLN1	5	5	256.4	1.5302e+06	1.46935e+06	1.8964e+06	3.61521e+06	2.352e+06	1.34801e+06	885589	782486	5.88847e+06	7.40806e+06	4.99196e+06	919269	1.17114e+06	5.8728e+06	7.15705e+06	9.49095e+06	938042
Q92839	Hyaluronan synthase 1 OS=Homo sapiens GN=HAS1 PE=1 SV=2 - [HAS1_HUMAN]	HAS1	4	4	243.45	63186.1	32534.1	68610.1	63668.2	66461.9	291078	37126	41853.8	46404.9	34159.8	34173.3	675469	36607.1	37827.5	55043	35410.6	1.93196e+06
Q16775	Hydroxyacylglutathione hydrolase, mitochondrial OS=Homo sapiens GN=HAGH PE=1 SV=2 - [GLO2_HUMAN]	HAGH	2	2	68.34	350412	369566	471317	575531	482121	481393	1.5436e+06	1.70791e+06	1.38605e+06	1.46979e+06	909440	1.68496e+06	2.63618e+06	1.67647e+06	1.21063e+06	1.16476e+06	2.12494e+06
Q6YN16	Hydroxysteroid dehydrogenase-like protein 2 OS=Homo sapiens GN=HSDL2 PE=1 SV=1 - [HSDL2_HUMAN]	HSDL2	2	2	75.48	1.05905e+06	920639	863816	901119	846502	876381	1.74455e+06	1.83175e+06	1.42333e+06	1.34786e+06	1.40034e+06	1.52752e+06	2.3549e+06	2.05403e+06	1.98676e+06	1.36614e+06	1.93337e+06
P00492	Hypoxanthine-guanine phosphoribosyltransferase OS=Homo sapiens GN=HPRT1 PE=1 SV=2 - [HPRT_HUMAN]	HPRT1	2	2	103.87	559903	789052	1.00606e+06	997802	1.34696e+06	524168	1.47179e+06	1.83771e+06	1.55932e+06	1.08386e+06	1.64156e+06	835523	1.25435e+06	1.56637e+06	911190	1.33793e+06	932672
Q9Y4L1	Hypoxia up-regulated protein 1 OS=Homo sapiens GN=HYOU1 PE=1 SV=1 - [HYOU1_HUMAN]	HYOU1	15	15	906.66	2.20719e+07	2.4209e+07	1.63512e+07	2.13614e+07	2.71075e+07	2.80381e+07	2.65427e+07	2.15513e+07	2.50261e+07	2.38538e+07	2.34098e+07	2.03669e+07	5.09789e+07	3.94329e+07	3.55905e+07	4.5419e+07	3.08606e+07
Q8WZA9	Immunity-related GTPase family Q protein OS=Homo sapiens GN=IRGQ PE=1 SV=1 - [IRGQ_HUMAN]	IRGQ	2	2	54.18	485260	758841	541783	536955	810836	721660	879907	581130	665875	425910	624361	651681	680751	500830	579137	593148	441658
P52294	Importin subunit alpha-1 OS=Homo sapiens GN=KPNA1 PE=1 SV=3 - [IMA1_HUMAN]	KPNA1	3	2	120.93	2.1523e+07	2.25741e+07	1.86352e+07	2.71311e+07	2.07666e+07	3.02948e+07	2.41036e+07	2.16893e+07	2.12416e+07	2.86515e+07	2.50458e+07	2.47875e+07	2.08705e+07	2.71261e+07	3.37512e+07	2.9428e+07	2.34364e+07
P52292	Importin subunit alpha-2 OS=Homo sapiens GN=KPNA2 PE=1 SV=1 - [IMA2_HUMAN]	KPNA2	7	7	465.09	1.1183e+07	2.02269e+07	1.51662e+07	1.8084e+07	2.18025e+07	1.19264e+07	7.68829e+06	5.98821e+06	8.93724e+06	7.44481e+06	8.67147e+06	7.13718e+06	7.51595e+06	6.72112e+06	4.06794e+06	9.16599e+06	7.61998e+06
O00505	Importin subunit alpha-3 OS=Homo sapiens GN=KPNA3 PE=1 SV=2 - [IMA3_HUMAN]	KPNA3	6	5	275.95	1.51737e+06	1.63235e+06	1.61705e+06	1.60259e+06	2.4596e+06	1.45562e+06	1.08661e+06	983536	1.21707e+06	1.27975e+06	1.26e+06	1.22164e+06	895718	1.04122e+06	914683	1.29453e+06	1.10881e+06
O60684	Importin subunit alpha-7 OS=Homo sapiens GN=KPNA6 PE=1 SV=1 - [IMA7_HUMAN]	KPNA6	4	3	234.82	1.14912e+06	1.43913e+06	1.41929e+06	1.35784e+06	1.53059e+06	1.23068e+06	1.15591e+06	823147	1.09071e+06	969875	1.10951e+06	1.14469e+06	984431	821933	644917	1.26207e+06	1.18178e+06
Q14974	Importin subunit beta-1 OS=Homo sapiens GN=KPNB1 PE=1 SV=2 - [IMB1_HUMAN]	KPNB1	8	8	506.93	1.22346e+07	1.38971e+07	1.1325e+07	1.03099e+07	1.74237e+07	1.0626e+07	1.04181e+07	8.9818e+06	9.93589e+06	8.92095e+06	1.04626e+07	7.35436e+06	8.13098e+06	5.17538e+06	5.85573e+06	1.22043e+07	8.00844e+06
Q8TEX9	Importin-4 OS=Homo sapiens GN=IPO4 PE=1 SV=2 - [IPO4_HUMAN]	IPO4	4	4	216.65	674336	724668	565965	879086	856165	469782	521076	374736	443233	619859	526992	347213	392889	586918	510643	463465	412539
O00410	Importin-5 OS=Homo sapiens GN=IPO5 PE=1 SV=4 - [IPO5_HUMAN]	IPO5	32	29	1787.13	3.98039e+07	3.88303e+07	3.14167e+07	3.03064e+07	4.64523e+07	2.91041e+07	4.28979e+07	3.64743e+07	2.35955e+07	1.94463e+07	2.17856e+07	3.53587e+07	4.13461e+07	1.77668e+07	1.44362e+07	2.02281e+07	3.40653e+07
O95373	Importin-7 OS=Homo sapiens GN=IPO7 PE=1 SV=1 - [IPO7_HUMAN]	IPO7	5	5	288.4	1.95665e+06	1.77295e+06	1.75125e+06	1.95019e+06	2.48092e+06	1.47907e+06	1.53843e+06	1.29718e+06	1.49102e+06	1.16727e+06	1.44145e+06	1.16061e+06	1.09405e+06	906324	1.14931e+06	1.37456e+06	1.27234e+06
Q13308	Inactive tyrosine-protein kinase 7 OS=Homo sapiens GN=PTK7 PE=1 SV=2 - [PTK7_HUMAN]	PTK7	7	7	305.54	1.63199e+06	2.27091e+06	1.83111e+06	1.34773e+06	1.47995e+06	3.27734e+06	3.86918e+06	3.12618e+06	6.74185e+06	4.31512e+06	6.50366e+06	6.22986e+06	3.91504e+06	5.67907e+06	3.75987e+06	7.45833e+06	8.64501e+06
P08476	Inhibin beta A chain OS=Homo sapiens GN=INHBA PE=1 SV=2 - [INHBA_HUMAN]	INHBA	2	2	60.49	375081	295098	302278	139165	283919	566115	246777	92712.2	734768	83396.8	229279	424942	1.0398e+06	754035	134060	190259	1.84351e+06
Q70UQ0	Inhibitor of nuclear factor kappa-B kinase-interacting protein OS=Homo sapiens GN=IKBIP PE=1 SV=1 - [IKIP_HUMAN]	IKBIP	5	5	209.95	1.06121e+07	1.21769e+07	1.03617e+07	1.13754e+07	1.16013e+07	1.70226e+07	1.57103e+07	1.25176e+07	1.60098e+07	1.91913e+07	1.89635e+07	1.68315e+07	2.04297e+07	1.70599e+07	1.84221e+07	2.21754e+07	2.06583e+07
Q9H2U2	Inorganic pyrophosphatase 2, mitochondrial OS=Homo sapiens GN=PPA2 PE=1 SV=2 - [IPYR2_HUMAN]	PPA2	2	2	136.36	2.28737e+06	1.90282e+06	2.05538e+06	2.21184e+06	1.40043e+06	1.45268e+06	4.39009e+06	4.36719e+06	3.56406e+06	3.31321e+06	2.40901e+06	3.12521e+06	7.03614e+06	3.98688e+06	2.88897e+06	3.33187e+06	5.1207e+06
Q15181	Inorganic pyrophosphatase OS=Homo sapiens GN=PPA1 PE=1 SV=2 - [IPYR_HUMAN]	PPA1	4	4	189.49	6.59523e+06	7.52701e+06	9.24843e+06	9.14335e+06	9.54406e+06	7.06834e+06	8.6602e+06	8.81674e+06	9.85081e+06	9.40909e+06	9.77573e+06	7.04531e+06	7.62297e+06	7.85169e+06	7.11185e+06	7.63584e+06	6.95345e+06
P12268	Inosine-5'-monophosphate dehydrogenase 2 OS=Homo sapiens GN=IMPDH2 PE=1 SV=2 - [IMDH2_HUMAN]	IMPDH2	9	9	437.98	1.22781e+07	1.37565e+07	1.49773e+07	1.46873e+07	1.49122e+07	9.83112e+06	1.47568e+07	1.10983e+07	2.08184e+07	1.63818e+07	1.84586e+07	8.29536e+06	1.59759e+07	2.24142e+07	2.42041e+07	2.29706e+07	1.33448e+07
Q8IWB1	Inositol 1,4,5-trisphosphate receptor-interacting protein OS=Homo sapiens GN=ITPRIP PE=1 SV=1 - [IPRI_HUMAN]	ITPRIP	2	2	112.54	271090	245273	313657	362583	198901	231941	493631	400095	439242	285589	243498	569536	504028	253494	253173	307889	564051
P29218	Inositol monophosphatase 1 OS=Homo sapiens GN=IMPA1 PE=1 SV=1 - [IMPA1_HUMAN]	IMPA1	2	2	100.75	636582	734665	879895	1.02317e+06	991875	866631	1.60954e+06	1.77633e+06	1.449e+06	1.77137e+06	1.60052e+06	1.71068e+06	1.93635e+06	1.68782e+06	2.13389e+06	1.87623e+06	1.90222e+06
Q9NX62	Inositol monophosphatase 3 OS=Homo sapiens GN=IMPAD1 PE=1 SV=1 - [IMPA3_HUMAN]	IMPAD1	2	2	146.91	864132	750100	896017	934477	1.06243e+06	843842	486657	540533	979644	1.29123e+06	776639	638454	796961	1.01872e+06	994722	899647	873310
Q9NPH2	Inositol-3-phosphate synthase 1 OS=Homo sapiens GN=ISYNA1 PE=1 SV=1 - [INO1_HUMAN]	ISYNA1	3	3	122.75	639912	681132	430121	464474	669485	531127	1.45602e+06	3.07171e+06	1.28927e+06	4.70196e+06	3.25941e+06	941971	1.31208e+06	830259	2.11104e+06	3.01406e+06	1.50953e+06
Q9NZI8	Insulin-like growth factor 2 mRNA-binding protein 1 OS=Homo sapiens GN=IGF2BP1 PE=1 SV=2 - [IF2B1_HUMAN]	IGF2BP1	5	4	311.72	1.31715e+06	1.37727e+06	1.18088e+06	918713	1.44308e+06	2.67313e+06	2.28765e+06	2.22547e+06	1.23067e+06	1.18459e+06	1.23221e+06	2.90189e+06	2.36215e+06	1.55654e+06	1.19643e+06	1.46058e+06	3.18532e+06
Q9Y6M1	Insulin-like growth factor 2 mRNA-binding protein 2 OS=Homo sapiens GN=IGF2BP2 PE=1 SV=2 - [IF2B2_HUMAN]	IGF2BP2	6	4	293.67	1.28917e+06	1.18857e+06	1.32393e+06	1.19973e+06	1.11464e+06	1.85268e+06	2.10714e+06	1.90685e+06	1.68834e+06	1.6689e+06	1.37773e+06	2.1915e+06	1.70519e+06	1.44479e+06	1.39611e+06	1.48056e+06	1.97805e+06
O00425	Insulin-like growth factor 2 mRNA-binding protein 3 OS=Homo sapiens GN=IGF2BP3 PE=1 SV=2 - [IF2B3_HUMAN]	IGF2BP3	7	4	321.18	1.82196e+06	2.08279e+06	180730	2.17433e+06	1.5083e+06	2.38618e+06	2.45809e+06	2.65373e+06	170135	2.27493e+06	1.61351e+06	2.16833e+06	1.9009e+06	106877	1.63809e+06	1.53111e+06	1.78933e+06
P08833	Insulin-like growth factor-binding protein 1 OS=Homo sapiens GN=IGFBP1 PE=1 SV=1 - [IBP1_HUMAN]	IGFBP1	4	4	220.69	910470	1.02053e+06	1.19173e+06	1.04658e+06	1.03237e+06	1.13141e+06	3.32506e+07	2.55821e+07	2.01403e+06	2.62062e+06	3.48184e+06	2.65814e+07	2.47986e+07	2.83307e+06	1.65814e+06	2.46208e+06	5.15017e+06
P17936	Insulin-like growth factor-binding protein 3 OS=Homo sapiens GN=IGFBP3 PE=1 SV=2 - [IBP3_HUMAN]	IGFBP3	2	2	43.73	104785	76917.8	51946.4	67959.5	57580.5	25791.2	759038	636354	230914	235741	1.3846e+06	470639	624826	139278	168329	355721	188038
P22692	Insulin-like growth factor-binding protein 4 OS=Homo sapiens GN=IGFBP4 PE=1 SV=2 - [IBP4_HUMAN]	IGFBP4	3	3	232.49	246612	232900	89080.6	108206	126322	294706	1.62624e+06	1.63038e+06	1.37756e+06	617255	661815	1.39384e+06	2.38151e+06	2.34609e+06	461487	508234	1.82828e+06
Q16270	Insulin-like growth factor-binding protein 7 OS=Homo sapiens GN=IGFBP7 PE=1 SV=1 - [IBP7_HUMAN]	IGFBP7	3	3	148.35	2.02023e+06	2.57081e+06	2.77995e+06	3.0782e+06	2.9892e+06	4.05752e+06	2.94443e+06	2.97211e+06	3.99056e+06	3.26097e+06	3.83473e+06	2.88426e+06	6.40892e+06	4.97064e+06	4.29561e+06	4.85653e+06	4.16121e+06
Q9Y287	Integral membrane protein 2B OS=Homo sapiens GN=ITM2B PE=1 SV=1 - [ITM2B_HUMAN]	ITM2B	2	2	90.52	99327.7	119355	143530	110061	173088	142521	1.78062e+06	1.14555e+06	540606	1.15366e+06	532542	708591	1.7548e+06	1.33561e+06	685041	651829	1.16111e+06
Q68E01	Integrator complex subunit 3 OS=Homo sapiens GN=INTS3 PE=1 SV=1 - [INT3_HUMAN]	INTS3	2	2	139.21	309384	256952	258559	266087	346547	192748	123976	178440	105059	136968	170051	128384	136370	102893	102390	248774	170756
P56199	Integrin alpha-1 OS=Homo sapiens GN=ITGA1 PE=1 SV=2 - [ITA1_HUMAN]	ITGA1	6	6	247.31	474622	1.09497e+06	676390	516044	669982	886832	749710	834993	526827	538732	737144	3.23291e+06	1.51373e+06	439586	571631	831369	4.77715e+06
Q9UKX5	Integrin alpha-11 OS=Homo sapiens GN=ITGA11 PE=1 SV=2 - [ITA11_HUMAN]	ITGA11	10	10	612.36	5.53022e+06	7.33908e+06	6.21075e+06	6.47478e+06	1.00013e+07	1.5437e+07	7.66814e+06	8.25275e+06	1.41669e+07	7.1371e+06	2.06112e+07	1.5496e+07	5.90621e+06	9.43648e+06	5.74039e+06	1.48338e+07	1.5475e+07
P17301	Integrin alpha-2 OS=Homo sapiens GN=ITGA2 PE=1 SV=1 - [ITA2_HUMAN]	ITGA2	28	27	1671.31	7.82732e+06	9.13573e+06	6.55062e+06	1.19137e+07	9.82826e+06	9.23279e+06	4.96002e+07	4.92253e+07	5.46049e+07	6.90515e+07	7.42707e+07	3.803e+07	8.8831e+07	7.15566e+07	8.01649e+07	1.377e+08	8.10517e+07
P26006	Integrin alpha-3 OS=Homo sapiens GN=ITGA3 PE=1 SV=5 - [ITA3_HUMAN]	ITGA3	2	2	69.43	3.0136e+06	4.20794e+06	4.15189e+06	4.1621e+06	5.18296e+06	4.07364e+06	1.74131e+06	1.75872e+06	3.11592e+06	3.09853e+06	4.74365e+06	2.19252e+06	677777	996243	1.21321e+06	3.00179e+06	2.03516e+06
P13612	Integrin alpha-4 OS=Homo sapiens GN=ITGA4 PE=1 SV=3 - [ITA4_HUMAN]	ITGA4	3	3	160.72	13250.8	19276.5	3895.45	6405.41	174166	31984.7	750825	924517	822657	4.78039e+06	2.64193e+06	219708	403586	994641	2.40052e+06	1.60232e+06	563343
P08648	Integrin alpha-5 OS=Homo sapiens GN=ITGA5 PE=1 SV=2 - [ITA5_HUMAN]	ITGA5	6	6	296.16	1.14221e+07	1.154e+07	7.69881e+06	6.28591e+06	1.03243e+07	6.26025e+06	3.35167e+06	2.56863e+06	3.15266e+06	3.36491e+06	3.12479e+06	1.55619e+06	4.24147e+06	2.3089e+06	2.44574e+06	4.01297e+06	2.53526e+06
P06756	Integrin alpha-V OS=Homo sapiens GN=ITGAV PE=1 SV=2 - [ITAV_HUMAN]	ITGAV	11	11	537.24	5.81873e+06	6.22906e+06	4.95276e+06	6.02305e+06	5.79298e+06	7.36921e+06	8.49343e+06	6.92162e+06	6.10515e+06	7.39891e+06	8.43104e+06	7.62579e+06	9.67559e+06	5.42169e+06	6.0804e+06	1.17228e+07	1.03848e+07
P05556	Integrin beta-1 OS=Homo sapiens GN=ITGB1 PE=1 SV=2 - [ITB1_HUMAN]	ITGB1	17	17	971.03	4.89552e+07	5.35468e+07	4.2866e+07	4.06932e+07	5.53272e+07	4.42535e+07	6.76212e+07	5.08106e+07	7.09423e+07	7.35377e+07	6.85427e+07	4.64303e+07	7.18366e+07	5.527e+07	6.3514e+07	9.21065e+07	7.03103e+07
P05106	Integrin beta-3 OS=Homo sapiens GN=ITGB3 PE=1 SV=2 - [ITB3_HUMAN]	ITGB3	3	3	228.67	72473.7	113144	285572	244357	209903	139060	542534	346107	488894	318443	833009	500814	433694	223230	130256	886854	489228
P18084	Integrin beta-5 OS=Homo sapiens GN=ITGB5 PE=1 SV=1 - [ITB5_HUMAN]	ITGB5	8	8	491.11	3.45364e+06	3.73405e+06	2.16871e+06	2.37209e+06	2.37859e+06	3.41066e+06	9.30092e+06	6.6027e+06	3.75613e+06	5.76766e+06	4.44366e+06	7.94045e+06	9.5758e+06	4.40513e+06	6.45026e+06	6.9979e+06	1.44648e+07
Q13418	Integrin-linked protein kinase OS=Homo sapiens GN=ILK PE=1 SV=2 - [ILK_HUMAN]	ILK	2	2	98.96	2.87752e+06	3.79999e+06	2.33094e+06	1.86259e+06	2.63827e+06	2.82372e+06	2.46583e+06	2.08162e+06	2.26229e+06	1.44595e+06	1.7276e+06	1.37947e+06	1.77729e+06	1.27451e+06	1.43058e+06	1.29247e+06	1.30897e+06
Q06033	Inter-alpha-trypsin inhibitor heavy chain H3 OS=Homo sapiens GN=ITIH3 PE=1 SV=2 - [ITIH3_HUMAN]	ITIH3	3	2	132.15	8.51823e+06	4.49584e+06	4.91325e+06	2.92808e+06	3.25485e+06	3.24547e+06	5.17054e+06	3.36764e+06	3.56597e+06	3.42519e+06	2.22994e+06	2.73948e+06	8.06356e+06	9.49848e+06	5.39344e+06	3.25925e+06	6.24972e+06
P05362	Intercellular adhesion molecule 1 OS=Homo sapiens GN=ICAM1 PE=1 SV=2 - [ICAM1_HUMAN]	ICAM1	9	9	366.15	4.31972e+06	2.35861e+06	1.11166e+06	4.17841e+06	2.32394e+06	3.24262e+06	2.68707e+07	1.01765e+07	4.88702e+06	1.30059e+07	1.75567e+07	5.55132e+07	1.25285e+07	1.54836e+06	3.71362e+06	1.4809e+07	1.01718e+07
Q9H1B7	Interferon regulatory factor 2-binding protein-like OS=Homo sapiens GN=IRF2BPL PE=1 SV=1 - [I2BPL_HUMAN]	IRF2BPL	3	3	162.8	262514	284038	188444	292604	346909	309317	1.26408e+06	1.70623e+06	1.09645e+06	885231	623683	1.17403e+06	963885	906132	922350	723100	865104
Q13325	Interferon-induced protein with tetratricopeptide repeats 5 OS=Homo sapiens GN=IFIT5 PE=1 SV=1 - [IFIT5_HUMAN]	IFIT5	2	2	52.86	239249	239732	220507	277003	262443	222821	206267	173327	173591	188417	185711	242564	158916	151017	115631	222773	210249
Q12905	Interleukin enhancer-binding factor 2 OS=Homo sapiens GN=ILF2 PE=1 SV=2 - [ILF2_HUMAN]	ILF2	8	8	526.15	1.55439e+07	1.63542e+07	1.33555e+07	1.19775e+07	1.7015e+07	1.7961e+07	1.55453e+07	1.44831e+07	1.21776e+07	1.3612e+07	1.2479e+07	1.34758e+07	1.5063e+07	1.39207e+07	1.43112e+07	1.45373e+07	1.41098e+07
Q12906	Interleukin enhancer-binding factor 3 OS=Homo sapiens GN=ILF3 PE=1 SV=3 - [ILF3_HUMAN]	ILF3	12	12	633.06	1.76482e+07	1.63479e+07	1.70045e+07	1.66036e+07	1.82827e+07	2.14261e+07	1.36482e+07	1.2949e+07	1.24301e+07	1.46753e+07	1.309e+07	1.33019e+07	1.41338e+07	1.4645e+07	1.40875e+07	1.42593e+07	1.36742e+07
P03956	Interstitial collagenase OS=Homo sapiens GN=MMP1 PE=1 SV=3 - [MMP1_HUMAN]	MMP1	3	3	135.03	28604.8	17700.2	26411	720201	1.46178e+06	13666.9	24256.8	23401.5	57265.8	1.69818e+06	1.20143e+06	58172.3	33498.9	31749.8	428124	480519	23538.1
Q27J81	Inverted formin-2 OS=Homo sapiens GN=INF2 PE=1 SV=2 - [INF2_HUMAN]	INF2	3	3	116.44	133581	79023	267857	183838	153070	41426.2	16451.3	9413.5	50068.5	20589.5	26818.9	12021.3	12577.6	78581	137934	52771.8	7887.4
Q2TAA2	Isoamyl acetate-hydrolyzing esterase 1 homolog OS=Homo sapiens GN=IAH1 PE=1 SV=1 - [IAH1_HUMAN]	IAH1	4	4	135.15	1.28024e+06	1.21601e+06	1.2212e+06	1.14897e+06	1.49602e+06	1.27295e+06	2.17661e+06	2.12112e+06	1.72271e+06	1.73156e+06	1.65836e+06	1.54916e+06	1.83382e+06	1.91123e+06	1.70735e+06	1.95705e+06	1.57081e+06
Q96AB3	Isochorismatase domain-containing protein 2, mitochondrial OS=Homo sapiens GN=ISOC2 PE=1 SV=1 - [ISOC2_HUMAN]	ISOC2	2	2	80.18	765244	467102	498738	544056	422776	325711	963773	968141	783182	661421	549365	744930	1.79452e+06	1.42588e+06	776016	767396	982490
P50213	Isocitrate dehydrogenase [NAD] subunit alpha, mitochondrial OS=Homo sapiens GN=IDH3A PE=1 SV=1 - [IDH3A_HUMAN]	IDH3A	8	7	326.55	4.53944e+06	4.26441e+06	5.06766e+06	4.73768e+06	3.6276e+06	4.18877e+06	8.39539e+06	7.96477e+06	5.87183e+06	4.71298e+06	5.21797e+06	9.47883e+06	1.28451e+07	6.88923e+06	4.93338e+06	5.98665e+06	1.07346e+07
O43837	Isocitrate dehydrogenase [NAD] subunit beta, mitochondrial OS=Homo sapiens GN=IDH3B PE=1 SV=2 - [IDH3B_HUMAN]	IDH3B	5	5	174.39	1.7604e+06	1.58438e+06	1.47321e+06	1.32073e+06	1.40901e+06	1.4518e+06	3.21674e+06	3.39865e+06	2.5254e+06	1.84876e+06	1.97399e+06	3.1342e+06	5.62542e+06	2.63703e+06	1.8798e+06	2.56555e+06	4.33082e+06
P51553	Isocitrate dehydrogenase [NAD] subunit gamma, mitochondrial OS=Homo sapiens GN=IDH3G PE=1 SV=1 - [IDH3G_HUMAN]	IDH3G	3	3	126.49	1.21539e+06	1.00886e+06	1.05676e+06	1.02578e+06	1.00895e+06	1.08755e+06	2.232e+06	1.93415e+06	1.65413e+06	1.49718e+06	1.29234e+06	2.34173e+06	3.63042e+06	1.97621e+06	1.51761e+06	1.88118e+06	3.10425e+06
O75874	Isocitrate dehydrogenase [NADP] cytoplasmic OS=Homo sapiens GN=IDH1 PE=1 SV=2 - [IDHC_HUMAN]	IDH1	6	6	221.01	4.95866e+06	4.80711e+06	4.41926e+06	4.89896e+06	4.32356e+06	3.58354e+06	1.23412e+07	1.51324e+07	9.56251e+06	1.68742e+07	1.27359e+07	1.00161e+07	2.05676e+07	1.23715e+07	2.68987e+07	2.63474e+07	1.75891e+07
P48735	Isocitrate dehydrogenase [NADP], mitochondrial OS=Homo sapiens GN=IDH2 PE=1 SV=2 - [IDHP_HUMAN]	IDH2	7	7	383.69	4.22296e+06	3.36967e+06	3.19779e+06	2.5965e+06	3.9761e+06	3.78971e+06	5.11874e+06	5.18606e+06	4.95913e+06	2.62344e+06	3.23306e+06	5.253e+06	5.8649e+06	4.1524e+06	3.57266e+06	4.66002e+06	4.91905e+06
P41252	Isoleucine--tRNA ligase, cytoplasmic OS=Homo sapiens GN=IARS PE=1 SV=2 - [SYIC_HUMAN]	IARS	15	15	757.88	1.83533e+07	2.10607e+07	1.4208e+07	1.9293e+07	2.04932e+07	1.59505e+07	2.04264e+07	2.01246e+07	1.50492e+07	1.98895e+07	1.81727e+07	1.3716e+07	2.4433e+07	1.57275e+07	1.81842e+07	2.27282e+07	1.92209e+07
Q9NSE4	Isoleucine--tRNA ligase, mitochondrial OS=Homo sapiens GN=IARS2 PE=1 SV=2 - [SYIM_HUMAN]	IARS2	6	6	329.13	2.44189e+06	1.97554e+06	2.06187e+06	1.96632e+06	1.6948e+06	1.71022e+06	3.98879e+06	4.39968e+06	2.63443e+06	2.71507e+06	2.32446e+06	3.40612e+06	6.68947e+06	3.43968e+06	3.39045e+06	3.7327e+06	5.18287e+06
Q13907	Isopentenyl-diphosphate Delta-isomerase 1 OS=Homo sapiens GN=IDI1 PE=1 SV=2 - [IDI1_HUMAN]	IDI1	3	3	148.55	939895	952910	640349	737707	1.38246e+06	836074	2.45248e+06	2.86042e+06	1.04912e+06	1.25863e+06	1.46086e+06	1.77536e+06	3.09895e+06	1.92903e+06	1.7635e+06	1.94944e+06	2.44338e+06
P26440	Isovaleryl-CoA dehydrogenase, mitochondrial OS=Homo sapiens GN=IVD PE=1 SV=1 - [IVD_HUMAN]	IVD	2	2	73.27	462157	416890	411022	353469	385581	454276	686166	663931	442963	366743	539201	370093	832934	456436	356411	520006	782398
P53990	IST1 homolog OS=Homo sapiens GN=IST1 PE=1 SV=1 - [IST1_HUMAN]	IST1	2	2	97.26	382117	442594	399696	432476	439597	442991	801916	724916	602330	689440	692484	649803	792608	643296	791821	717647	606417
P13645	Keratin, type I cytoskeletal 10 OS=Homo sapiens GN=KRT10 PE=1 SV=6 - [K1C10_HUMAN]	KRT10	16	14	1026.19	8.26579e+06	1.60269e+08	1.11489e+07	4.8864e+06	7.36565e+06	5.58136e+07	5.40451e+06	8.91146e+06	1.13792e+07	5.37873e+06	8.74818e+06	7.54997e+06	5.10688e+06	4.0999e+06	7.65288e+06	8.85795e+06	6.47073e+06
P02533	Keratin, type I cytoskeletal 14 OS=Homo sapiens GN=KRT14 PE=1 SV=4 - [K1C14_HUMAN]	KRT14	6	3	282.2	1.52371e+06	3.13756e+06	1.52864e+06	1.44306e+06	691302	1.53924e+06	985033	1.15803e+06	886131	760043	1.0314e+06	1.00286e+06	648040	354957	435216	700539	867725
P08779	Keratin, type I cytoskeletal 16 OS=Homo sapiens GN=KRT16 PE=1 SV=4 - [K1C16_HUMAN]	KRT16	3	2	134.54	73161.5	107728	466555	88254.2	78952.2	65381.8	62702.5	58943.2	69612.6	168782	545853	127435	79874	81131.5	57915.5	126774	265110
P05783	Keratin, type I cytoskeletal 18 OS=Homo sapiens GN=KRT18 PE=1 SV=2 - [K1C18_HUMAN]	KRT18	5	5	231.26	1.18329e+06	1.89857e+06	695307	999493	1.28647e+06	589413	1.25302e+06	1.41485e+06	841591	1.06928e+06	1.14349e+06	687274	914676	726516	815465	1.67049e+06	594014
P35527	Keratin, type I cytoskeletal 9 OS=Homo sapiens GN=KRT9 PE=1 SV=3 - [K1C9_HUMAN]	KRT9	7	7	492.56	9.9984e+06	7.75694e+06	1.27938e+07	5.7983e+06	3.66241e+06	2.08358e+07	6.05914e+06	5.49874e+06	1.20559e+07	6.85452e+06	8.02198e+06	6.9426e+06	6.72604e+06	2.85026e+06	6.59476e+06	7.50427e+06	9.45356e+06
P04264	Keratin, type II cytoskeletal 1 OS=Homo sapiens GN=KRT1 PE=1 SV=6 - [K2C1_HUMAN]	KRT1	22	19	1338.4	3.33193e+07	1.68391e+08	5.07577e+07	1.91687e+07	2.05151e+07	1.47214e+08	1.76477e+07	2.32326e+07	3.35109e+07	1.87325e+07	3.37073e+07	2.44205e+07	2.12593e+07	1.2852e+07	2.0791e+07	2.67502e+07	2.71749e+07
P35908	Keratin, type II cytoskeletal 2 epidermal OS=Homo sapiens GN=KRT2 PE=1 SV=2 - [K22E_HUMAN]	KRT2	17	8	852.99	4.1464e+06	1.20184e+08	5.62328e+06	3.26126e+06	4.48608e+06	3.01297e+07	4.00585e+06	5.46832e+06	5.61487e+06	3.10699e+06	5.00867e+06	3.82569e+06	5.60976e+06	3.25466e+06	4.21885e+06	5.12478e+06	4.01223e+06
P13647	Keratin, type II cytoskeletal 5 OS=Homo sapiens GN=KRT5 PE=1 SV=3 - [K2C5_HUMAN]	KRT5	9	2	424.02	30806.9	1.21325e+06	20685.7	9227.03	15859.9	199042	51639.4	19442.3	38156.9	27743.5	121156	6437.06	13440.3	12031.8	49971.4	58109.9	44235.1
P02538	Keratin, type II cytoskeletal 6A OS=Homo sapiens GN=KRT6A PE=1 SV=3 - [K2C6A_HUMAN]	KRT6A	4	2	205.03	270183	2.44887e+06	698851	82767.2	180546	1.60477e+06	102907	94289.7	142651	91915.6	598016	240584	122100	32872.7	115020	150120	476677
P08729	Keratin, type II cytoskeletal 7 OS=Homo sapiens GN=KRT7 PE=1 SV=5 - [K2C7_HUMAN]	KRT7	10	9	375.34	8.75053e+06	1.61013e+07	1.35392e+06	2.11156e+06	1.17224e+06	1.57423e+06	7.85086e+06	9.48003e+06	1.27624e+06	3.05068e+06	1.10049e+06	992754	3.94485e+06	951781	4.60592e+06	957369	849472
P05787	Keratin, type II cytoskeletal 8 OS=Homo sapiens GN=KRT8 PE=1 SV=7 - [K2C8_HUMAN]	KRT8	2	2	75.14	2.18928e+06	7.57059e+06	1.962e+06	1.43669e+06	1.20198e+06	4.88035e+06	1.46425e+06	1.85358e+06	1.77522e+06	1.47563e+06	1.87743e+06	2.13142e+06	1.66256e+06	1.56638e+06	3.28181e+06	1.73649e+06	1.95203e+06
Q07666	KH domain-containing, RNA-binding, signal transduction-associated protein 1 OS=Homo sapiens GN=KHDRBS1 PE=1 SV=1 - [KHDR1_HUMAN]	KHDRBS1	6	6	211.38	4.00542e+06	4.38851e+06	5.58991e+06	5.70005e+06	4.77213e+06	3.75964e+06	3.01569e+06	2.94046e+06	3.44608e+06	3.31607e+06	4.08739e+06	4.00516e+06	3.32523e+06	2.91117e+06	3.15901e+06	4.64766e+06	3.61264e+06
Q96EK5	KIF1-binding protein OS=Homo sapiens GN=KIAA1279 PE=1 SV=1 - [KBP_HUMAN]	KIAA1279	3	3	110.68	1.77541e+06	1.89422e+06	1.92267e+06	2.33929e+06	1.80484e+06	1.37163e+06	2.62104e+06	1.92496e+06	1.7554e+06	1.42529e+06	1.63065e+06	3.11585e+06	1.52673e+06	2.03645e+06	1.29074e+06	1.68982e+06	1.79835e+06
Q8IVT5	Kinase suppressor of Ras 1 OS=Homo sapiens GN=KSR1 PE=1 SV=3 - [KSR1_HUMAN]	KSR1	4	4	115.85	41263.2	26665.5	30950	32351.9	38465.7	30398.9	290319	276273	144221	464161	548692	105744	177343	245521	959295	884660	213963
Q86UP2	Kinectin OS=Homo sapiens GN=KTN1 PE=1 SV=1 - [KTN1_HUMAN]	KTN1	4	4	228.68	2.23769e+06	1.98185e+06	1.74057e+06	1.98e+06	1.70335e+06	2.9689e+06	2.25158e+06	2.76006e+06	2.10715e+06	2.91175e+06	2.62311e+06	2.7759e+06	3.57984e+06	3.6378e+06	3.17302e+06	3.88835e+06	3.2314e+06
Q07866	Kinesin light chain 1 OS=Homo sapiens GN=KLC1 PE=1 SV=2 - [KLC1_HUMAN]	KLC1	3	2	141.63	1.46188e+06	2.01743e+06	2.10001e+06	2.04077e+06	2.40527e+06	1.89218e+06	1.33866e+06	1.43761e+06	1.40146e+06	1.32408e+06	1.64884e+06	1.30072e+06	1.75457e+06	1.19901e+06	1.12122e+06	1.72071e+06	1.68554e+06
P33176	Kinesin-1 heavy chain OS=Homo sapiens GN=KIF5B PE=1 SV=1 - [KINH_HUMAN]	KIF5B	11	11	579.67	9.27879e+06	1.03385e+07	8.2894e+06	8.25995e+06	9.5676e+06	9.9945e+06	9.15335e+06	8.60257e+06	8.79764e+06	7.78262e+06	8.61936e+06	6.61979e+06	9.0193e+06	8.94542e+06	9.38832e+06	8.43503e+06	7.96076e+06
Q63ZY3	KN motif and ankyrin repeat domain-containing protein 2 OS=Homo sapiens GN=KANK2 PE=1 SV=1 - [KANK2_HUMAN]	KANK2	3	3	136.85	1.09205e+06	1.03523e+06	868295	559395	739687	795555	1.80803e+06	1.68352e+06	688896	506807	406708	990976	815677	425868	374277	247698	545530
Q08431	Lactadherin OS=Homo sapiens GN=MFGE8 PE=1 SV=2 - [MFGM_HUMAN]	MFGE8	3	3	104.64	501037	629692	365683	263874	385920	1.02432e+06	770975	637869	742478	688945	653315	1.90605e+06	1.32617e+06	1.7375e+06	680150	715567	1.9728e+06
Q04760	Lactoylglutathione lyase OS=Homo sapiens GN=GLO1 PE=1 SV=4 - [LGUL_HUMAN]	GLO1	4	4	243.5	4.33695e+06	4.43562e+06	5.44722e+06	5.34797e+06	5.38773e+06	5.16362e+06	7.6735e+06	9.76666e+06	6.65655e+06	6.39724e+06	7.03265e+06	6.21247e+06	6.62296e+06	7.09241e+06	6.03622e+06	6.73148e+06	6.15245e+06
P42167	Lamina-associated polypeptide 2, isoforms beta/gamma OS=Homo sapiens GN=TMPO PE=1 SV=2 - [LAP2B_HUMAN]	TMPO	5	2	277.63	1.57288e+06	2.0662e+06	1.64205e+06	1.26373e+06	1.40323e+06	1.50713e+06	1.7995e+06	1.48735e+06	2.23076e+06	1.11515e+06	1.00481e+06	861300	1.73046e+06	1.8419e+06	1.09243e+06	639385	702908
P20700	Lamin-B1 OS=Homo sapiens GN=LMNB1 PE=1 SV=2 - [LMNB1_HUMAN]	LMNB1	14	13	532.16	4.3117e+06	4.31648e+06	6.30737e+06	4.54284e+06	6.48658e+06	5.0293e+06	4.50616e+06	4.03771e+06	5.19739e+06	3.6681e+06	3.88291e+06	3.35171e+06	5.46201e+06	4.59277e+06	3.91631e+06	3.73659e+06	2.98259e+06
Q03252	Lamin-B2 OS=Homo sapiens GN=LMNB2 PE=1 SV=4 - [LMNB2_HUMAN]	LMNB2	12	11	664.32	1.03967e+07	1.08105e+07	1.08429e+07	7.64953e+06	1.11761e+07	1.29944e+07	1.14094e+07	1.08979e+07	9.79826e+06	9.59033e+06	8.75911e+06	1.17043e+07	1.50341e+07	9.42108e+06	1.11873e+07	9.59417e+06	1.47683e+07
P25391	Laminin subunit alpha-1 OS=Homo sapiens GN=LAMA1 PE=1 SV=2 - [LAMA1_HUMAN]	LAMA1	2	2	63.19	87209.6	4139.05	320337	155902	98186.5	636204	68790.4	35694.2	114301	165310	29279.3	444247	305662	367150	369797	0	317630
Q16363	Laminin subunit alpha-4 OS=Homo sapiens GN=LAMA4 PE=1 SV=4 - [LAMA4_HUMAN]	LAMA4	5	5	251.46	514574	342088	225177	342639	261050	286072	1.57847e+06	1.40034e+06	1.77003e+06	1.33092e+06	1.81277e+06	1.11502e+06	2.23013e+06	1.93384e+06	1.54107e+06	2.01235e+06	1.42237e+06
P07942	Laminin subunit beta-1 OS=Homo sapiens GN=LAMB1 PE=1 SV=2 - [LAMB1_HUMAN]	LAMB1	12	12	543.91	9.25808e+06	1.04771e+07	1.11507e+07	1.2001e+07	1.71906e+07	1.74808e+07	7.79621e+06	7.02596e+06	9.3685e+06	8.35656e+06	9.83946e+06	9.72595e+06	6.24677e+06	7.4786e+06	8.07118e+06	9.57065e+06	6.91372e+06
P55268	Laminin subunit beta-2 OS=Homo sapiens GN=LAMB2 PE=1 SV=2 - [LAMB2_HUMAN]	LAMB2	5	5	328.68	1.63682e+06	1.63516e+06	1.10895e+06	1.49545e+06	1.30048e+06	1.38161e+06	1.81691e+06	1.5134e+06	1.03077e+06	1.42453e+06	934492	1.57652e+06	1.95852e+06	1.46902e+06	1.31878e+06	1.21374e+06	1.92834e+06
P11047	Laminin subunit gamma-1 OS=Homo sapiens GN=LAMC1 PE=1 SV=3 - [LAMC1_HUMAN]	LAMC1	13	13	732.55	9.9603e+06	1.12142e+07	9.1428e+06	1.23487e+07	1.51105e+07	1.57625e+07	5.86652e+06	5.10279e+06	4.74549e+06	4.23626e+06	3.48086e+06	5.91034e+06	9.37667e+06	6.65079e+06	6.16992e+06	4.56629e+06	6.72467e+06
O43813	LanC-like protein 1 OS=Homo sapiens GN=LANCL1 PE=1 SV=1 - [LANC1_HUMAN]	LANCL1	3	3	192.09	1.62404e+06	1.41968e+06	1.62552e+06	1.69081e+06	1.40024e+06	1.3285e+06	2.97595e+06	3.35372e+06	2.52323e+06	2.87172e+06	2.219e+06	3.1801e+06	2.68414e+06	2.63302e+06	2.33842e+06	2.29543e+06	2.99962e+06
Q16850	Lanosterol 14-alpha demethylase OS=Homo sapiens GN=CYP51A1 PE=1 SV=3 - [CP51A_HUMAN]	CYP51A1	5	5	305.4	2.17664e+06	2.51823e+06	1.65961e+06	1.78365e+06	2.25213e+06	2.47143e+06	3.05364e+06	2.18848e+06	2.19777e+06	1.38102e+06	1.90653e+06	2.01849e+06	4.44581e+06	2.34573e+06	1.37912e+06	2.19153e+06	3.25172e+06
P48449	Lanosterol synthase OS=Homo sapiens GN=LSS PE=1 SV=1 - [ERG7_HUMAN]	LSS	3	3	136.38	1.5283e+06	1.50546e+06	1.30122e+06	990801	821049	1.46737e+06	973338	636212	1.12134e+06	754279	721643	1.17921e+06	837302	847454	597320	737715	1.05865e+06
Q92615	La-related protein 4B OS=Homo sapiens GN=LARP4B PE=1 SV=3 - [LAR4B_HUMAN]	LARP4B	2	2	69.52	361155	455813	365104	389163	395092	356354	244030	234042	222072	190400	243561	216749	343225	357233	233668	242191	286603
Q01650	Large neutral amino acids transporter small subunit 1 OS=Homo sapiens GN=SLC7A5 PE=1 SV=2 - [LAT1_HUMAN]	SLC7A5	4	4	301.61	3.37751e+06	3.76236e+06	2.07058e+06	1.59032e+06	1.85125e+06	3.45863e+06	2.44856e+06	2.04566e+06	2.57876e+06	659799	1.83237e+06	3.11532e+06	3.79353e+06	1.3112e+06	1.1983e+06	5.37702e+06	7.13244e+06
P46379	Large proline-rich protein BAG6 OS=Homo sapiens GN=BAG6 PE=1 SV=2 - [BAG6_HUMAN]	BAG6	3	3	156.84	465374	484378	529172	553212	658578	478423	411707	434450	566707	470470	489689	350328	404932	531451	420889	485554	473476
Q9NS15	Latent-transforming growth factor beta-binding protein 3 OS=Homo sapiens GN=LTBP3 PE=1 SV=4 - [LTBP3_HUMAN]	LTBP3	2	2	123.47	25918.6	20396.5	29782.3	12815.3	12622.6	31391	32546.7	58909.6	38467.6	372912	24672.6	11359.4	27112.9	84212.7	180248	82205.9	74930.8
Q9BS40	Latexin OS=Homo sapiens GN=LXN PE=1 SV=2 - [LXN_HUMAN]	LXN	4	4	322.54	4.04155e+06	5.8735e+06	3.04397e+06	5.17753e+06	4.04514e+06	3.84788e+06	1.20651e+08	1.70479e+08	7.06287e+07	1.18027e+08	9.74946e+07	3.04187e+07	1.41434e+08	1.1876e+08	1.6723e+08	1.05039e+08	5.39253e+07
Q99538	Legumain OS=Homo sapiens GN=LGMN PE=1 SV=1 - [LGMN_HUMAN]	LGMN	2	2	108.21	600032	599796	135997	142595	246319	722642	543976	767418	196779	374821	347821	136765	557222	198993	393159	345863	251479
P29536	Leiomodin-1 OS=Homo sapiens GN=LMOD1 PE=1 SV=3 - [LMOD1_HUMAN]	LMOD1	4	4	121.39	637141	664082	291582	281113	387332	1.08527e+06	155896	154110	87031.4	105332	105920	1.02088e+06	76588.7	20252.6	44097.7	86647	868824
O95202	LETM1 and EF-hand domain-containing protein 1, mitochondrial OS=Homo sapiens GN=LETM1 PE=1 SV=1 - [LETM1_HUMAN]	LETM1	4	3	161.5	4.15437e+06	3.32299e+06	3.88233e+06	2.78961e+06	3.53837e+06	4.19796e+06	2.3307e+06	1.76517e+06	3.50841e+06	1.71427e+06	2.02419e+06	1.54443e+06	3.15055e+06	3.06099e+06	2.83666e+06	2.64827e+06	2.37547e+06
P42704	Leucine-rich PPR motif-containing protein, mitochondrial OS=Homo sapiens GN=LRPPRC PE=1 SV=3 - [LPPRC_HUMAN]	LRPPRC	18	17	897.36	2.4457e+07	2.39526e+07	2.32601e+07	2.09036e+07	2.22865e+07	2.29758e+07	2.66378e+07	2.6538e+07	2.58647e+07	1.77912e+07	1.81909e+07	2.29445e+07	3.6867e+07	2.9379e+07	2.1311e+07	2.13761e+07	2.9342e+07
Q32MZ4	Leucine-rich repeat flightless-interacting protein 1 OS=Homo sapiens GN=LRRFIP1 PE=1 SV=2 - [LRRF1_HUMAN]	LRRFIP1	2	2	178.47	871719	803342	926009	750676	775002	781219	276370	119074	392462	230982	400461	169763	224952	223509	280021	447536	150557
Q8N1G4	Leucine-rich repeat-containing protein 47 OS=Homo sapiens GN=LRRC47 PE=1 SV=1 - [LRC47_HUMAN]	LRRC47	6	6	332.95	3.19959e+06	3.1622e+06	3.19069e+06	3.06239e+06	3.26471e+06	2.90421e+06	3.68127e+06	3.33274e+06	4.15998e+06	4.23256e+06	3.76099e+06	2.76587e+06	4.57721e+06	4.61737e+06	4.52695e+06	4.25345e+06	4.14243e+06
Q96AG4	Leucine-rich repeat-containing protein 59 OS=Homo sapiens GN=LRRC59 PE=1 SV=1 - [LRC59_HUMAN]	LRRC59	8	8	338.43	1.97424e+07	1.90922e+07	1.72382e+07	2.01369e+07	1.70169e+07	2.79758e+07	1.58138e+07	1.56517e+07	1.60239e+07	1.79315e+07	1.68231e+07	1.97584e+07	1.96991e+07	1.81021e+07	1.45609e+07	1.84092e+07	1.65801e+07
Q9P2J5	Leucine--tRNA ligase, cytoplasmic OS=Homo sapiens GN=LARS PE=1 SV=2 - [SYLC_HUMAN]	LARS	10	10	627.95	1.28477e+07	1.36437e+07	1.15085e+07	1.22815e+07	1.19583e+07	1.14527e+07	1.46504e+07	1.46062e+07	1.28221e+07	1.27329e+07	1.18813e+07	1.12943e+07	1.49202e+07	1.43696e+07	1.37645e+07	1.40914e+07	1.4187e+07
Q9UIQ6	Leucyl-cystinyl aminopeptidase OS=Homo sapiens GN=LNPEP PE=1 SV=3 - [LCAP_HUMAN]	LNPEP	3	3	180.05	582601	692311	689041	638914	621490	750473	857826	1.10354e+06	696203	721873	780626	696062	774802	583033	403616	800824	762332
P30740	Leukocyte elastase inhibitor OS=Homo sapiens GN=SERPINB1 PE=1 SV=1 - [ILEU_HUMAN]	SERPINB1	4	3	187.85	2.83156e+06	2.73205e+06	2.58197e+06	1.85378e+06	2.67782e+06	2.37012e+06	2.99575e+06	2.74507e+06	3.6149e+06	2.93623e+06	2.80463e+06	3.66885e+06	3.45613e+06	2.55804e+06	4.41975e+06	4.20417e+06	5.83232e+06
P09960	Leukotriene A-4 hydrolase OS=Homo sapiens GN=LTA4H PE=1 SV=2 - [LKHA4_HUMAN]	LTA4H	7	7	397.84	2.45858e+06	1.91704e+06	2.22899e+06	3.08582e+06	2.66576e+06	2.55973e+06	4.95321e+06	5.77873e+06	5.10264e+06	5.84734e+06	6.08122e+06	5.32122e+06	5.66904e+06	5.0818e+06	7.30139e+06	7.59464e+06	6.23342e+06
P48059	LIM and senescent cell antigen-like-containing domain protein 1 OS=Homo sapiens GN=LIMS1 PE=1 SV=4 - [LIMS1_HUMAN]	LIMS1	3	3	142.07	1.73882e+06	2.01004e+06	1.30161e+06	1.0873e+06	1.57368e+06	1.39453e+06	1.34756e+06	1.23355e+06	1.00171e+06	900344	1.03884e+06	812580	1.11509e+06	510109	524756	840735	723807
Q14847	LIM and SH3 domain protein 1 OS=Homo sapiens GN=LASP1 PE=1 SV=2 - [LASP1_HUMAN]	LASP1	4	4	277.62	8.71101e+06	8.47343e+06	5.83967e+06	5.84313e+06	9.447e+06	1.00779e+07	7.52048e+06	6.31202e+06	5.7048e+06	5.64705e+06	6.72826e+06	7.69925e+06	4.14808e+06	3.55293e+06	5.28821e+06	5.63104e+06	4.11172e+06
Q9UHB6	LIM domain and actin-binding protein 1 OS=Homo sapiens GN=LIMA1 PE=1 SV=1 - [LIMA1_HUMAN]	LIMA1	3	3	144.22	4.05134e+06	3.85832e+06	6.25225e+06	6.49572e+06	4.37378e+06	3.01809e+06	1.19316e+06	815426	2.78123e+06	2.28232e+06	1.4847e+06	859640	660586	975153	1.32381e+06	2.03251e+06	806424
Q8WWI1	LIM domain only protein 7 OS=Homo sapiens GN=LMO7 PE=1 SV=3 - [LMO7_HUMAN]	LMO7	22	21	1163.27	2.73444e+07	2.619e+07	1.88826e+07	1.63323e+07	2.02352e+07	3.46028e+07	7.80967e+06	5.69391e+06	1.06831e+07	6.8123e+06	7.79109e+06	1.11204e+07	6.96812e+06	8.0586e+06	7.95875e+06	7.83691e+06	1.25657e+07
Q93052	Lipoma-preferred partner OS=Homo sapiens GN=LPP PE=1 SV=1 - [LPP_HUMAN]	LPP	5	5	241.83	2.7991e+06	2.6996e+06	1.42178e+06	1.47806e+06	2.03511e+06	1.98635e+06	3.51039e+06	2.91065e+06	2.02652e+06	1.59066e+06	1.91246e+06	2.19599e+06	2.04205e+06	1.46705e+06	1.53699e+06	1.83504e+06	1.68927e+06
Q86W92	Liprin-beta-1 OS=Homo sapiens GN=PPFIBP1 PE=1 SV=2 - [LIPB1_HUMAN]	PPFIBP1	8	8	252.1	3.39771e+06	2.48616e+06	2.95621e+06	2.34568e+06	2.61469e+06	3.04724e+06	2.66293e+06	2.38641e+06	1.84311e+06	1.48321e+06	1.32108e+06	1.72253e+06	1.63639e+06	1.19906e+06	889125	983970	1.374e+06
P00338	L-lactate dehydrogenase A chain OS=Homo sapiens GN=LDHA PE=1 SV=2 - [LDHA_HUMAN]	LDHA	20	19	1024.85	1.02281e+08	9.43273e+07	1.11176e+08	8.66719e+07	1.00402e+08	1.14501e+08	3.30311e+08	3.80737e+08	1.88815e+08	1.26229e+08	1.58797e+08	2.54986e+08	3.03129e+08	1.56111e+08	9.63051e+07	1.51126e+08	2.25586e+08
P07195	L-lactate dehydrogenase B chain OS=Homo sapiens GN=LDHB PE=1 SV=2 - [LDHB_HUMAN]	LDHB	12	11	642.92	2.25169e+07	2.75464e+07	2.65089e+07	2.76672e+07	3.16856e+07	2.7639e+07	3.95903e+07	4.52714e+07	4.31147e+07	3.31805e+07	3.5031e+07	3.56008e+07	5.45435e+07	4.20341e+07	4.53228e+07	3.55593e+07	4.33795e+07
P36776	Lon protease homolog, mitochondrial OS=Homo sapiens GN=LONP1 PE=1 SV=2 - [LONM_HUMAN]	LONP1	8	7	358.87	3.04248e+06	2.59829e+06	2.80835e+06	2.3627e+06	2.15369e+06	2.11766e+06	3.7061e+06	3.04378e+06	2.97825e+06	2.09459e+06	1.88162e+06	3.28117e+06	5.66863e+06	3.65755e+06	2.40221e+06	2.33286e+06	4.10527e+06
P33121	Long-chain-fatty-acid--CoA ligase 1 OS=Homo sapiens GN=ACSL1 PE=1 SV=1 - [ACSL1_HUMAN]	ACSL1	2	2	79.1	705217	570401	508464	547872	426335	530481	1.14286e+06	1.30308e+06	692592	707660	422913	882182	1.74275e+06	974182	764716	549494	1.18425e+06
O95573	Long-chain-fatty-acid--CoA ligase 3 OS=Homo sapiens GN=ACSL3 PE=1 SV=3 - [ACSL3_HUMAN]	ACSL3	13	11	658.29	4.7653e+06	5.26345e+06	4.90175e+06	4.39647e+06	4.67082e+06	6.73516e+06	1.05296e+07	9.23149e+06	7.77885e+06	7.43842e+06	8.41212e+06	9.48352e+06	1.29077e+07	9.30613e+06	9.16805e+06	1.10036e+07	1.02327e+07
O60488	Long-chain-fatty-acid--CoA ligase 4 OS=Homo sapiens GN=ACSL4 PE=1 SV=2 - [ACSL4_HUMAN]	ACSL4	13	10	544.33	4.45047e+06	4.71584e+06	4.97183e+06	4.4669e+06	4.99312e+06	5.12108e+06	1.8425e+07	1.61168e+07	1.06409e+07	6.90518e+06	5.47237e+06	1.94157e+07	1.97737e+07	2.0574e+07	7.44501e+06	5.87584e+06	1.2669e+07
P24666	Low molecular weight phosphotyrosine protein phosphatase OS=Homo sapiens GN=ACP1 PE=1 SV=3 - [PPAC_HUMAN]	ACP1	3	3	165.81	2.83393e+06	3.43581e+06	4.29687e+06	3.62073e+06	4.08627e+06	4.25728e+06	4.37895e+06	4.62162e+06	4.84157e+06	5.0488e+06	4.62168e+06	4.53493e+06	4.30534e+06	3.8793e+06	4.10039e+06	4.42298e+06	4.28293e+06
O95232	Luc7-like protein 3 OS=Homo sapiens GN=LUC7L3 PE=1 SV=2 - [LC7L3_HUMAN]	LUC7L3	3	3	164.03	247554	208388	285533	416113	301747	174538	194809	262023	150156	286480	170809	262363	130400	327580	321568	134467	209152
P51884	Lumican OS=Homo sapiens GN=LUM PE=1 SV=2 - [LUM_HUMAN]	LUM	2	2	104.33	23935	8150.15	3188.04	12085.8	11327	17935.3	11153.7	10631.1	55149.4	21747.8	18263.7	32742.3	49338.5	159395	27278.8	34743.6	68932.3
P05455	Lupus La protein OS=Homo sapiens GN=SSB PE=1 SV=2 - [LA_HUMAN]	SSB	9	9	262.42	7.91767e+06	8.1705e+06	7.35862e+06	7.72786e+06	8.90935e+06	7.50551e+06	6.63275e+06	7.79891e+06	4.96031e+06	5.63903e+06	5.90541e+06	6.09062e+06	7.26794e+06	4.98624e+06	5.51603e+06	7.0139e+06	6.66811e+06
Q7Z4W1	L-xylulose reductase OS=Homo sapiens GN=DCXR PE=1 SV=2 - [DCXR_HUMAN]	DCXR	2	2	77.2	557408	705652	586631	493674	509042	527092	2.08769e+06	2.02055e+06	1.74174e+06	1.11982e+06	1.25216e+06	1.51347e+06	3.11196e+06	2.70857e+06	2.40115e+06	2.00833e+06	2.43384e+06
O60341	Lysine-specific histone demethylase 1A OS=Homo sapiens GN=KDM1A PE=1 SV=2 - [KDM1A_HUMAN]	KDM1A	2	2	67.87	203912	170184	112483	69308.3	110457	111689	62290.8	104039	59886	79323.2	68346	29105.6	52788.2	49222.7	31828	70496.4	58164.4
Q15046	Lysine--tRNA ligase OS=Homo sapiens GN=KARS PE=1 SV=3 - [SYK_HUMAN]	KARS	8	8	407.5	6.6623e+06	6.88946e+06	6.37882e+06	6.69525e+06	7.8532e+06	5.8392e+06	6.68612e+06	6.98472e+06	6.19401e+06	6.15726e+06	6.95286e+06	4.81447e+06	7.53173e+06	4.78738e+06	4.9444e+06	7.23636e+06	6.01289e+06
Q8NF37	Lysophosphatidylcholine acyltransferase 1 OS=Homo sapiens GN=LPCAT1 PE=1 SV=2 - [PCAT1_HUMAN]	LPCAT1	2	2	102.4	80080.5	90332.2	132415	160684	157628	71219.2	186590	175361	189840	195601	222628	159273	251585	315431	307334	330970	313060
Q7L5N7	Lysophosphatidylcholine acyltransferase 2 OS=Homo sapiens GN=LPCAT2 PE=1 SV=1 - [PCAT2_HUMAN]	LPCAT2	10	10	439.51	2.01237e+06	2.11337e+06	4.99808e+06	3.31622e+06	2.33189e+06	5.09851e+06	3.50289e+06	3.22516e+06	1.87302e+07	9.14453e+06	4.19148e+06	4.41413e+06	3.51066e+06	1.86948e+07	1.0995e+07	4.32414e+06	4.2171e+06
Q96N66	Lysophospholipid acyltransferase 7 OS=Homo sapiens GN=MBOAT7 PE=1 SV=2 - [MBOA7_HUMAN]	MBOAT7	3	3	195.14	1.31933e+06	1.31297e+06	1.13777e+06	2.02225e+06	1.36177e+06	2.46268e+06	2.95155e+06	2.24477e+06	2.66579e+06	3.36943e+06	3.186e+06	2.98659e+06	2.7726e+06	2.97494e+06	2.42863e+06	3.08797e+06	3.40268e+06
P38571	Lysosomal acid lipase/cholesteryl ester hydrolase OS=Homo sapiens GN=LIPA PE=1 SV=2 - [LICH_HUMAN]	LIPA	3	3	123.16	1.93669e+06	1.81106e+06	1.55585e+06	1.8556e+06	1.6848e+06	3.20643e+06	1.12203e+06	1.35073e+06	1.82527e+06	2.04918e+06	1.73211e+06	2.5813e+06	822333	1.1176e+06	1.45765e+06	1.95825e+06	1.64089e+06
P11117	Lysosomal acid phosphatase OS=Homo sapiens GN=ACP2 PE=1 SV=3 - [PPAL_HUMAN]	ACP2	4	4	168.39	3.71872e+06	3.45636e+06	2.83005e+06	3.04514e+06	3.00434e+06	4.98288e+06	6.47969e+06	5.50135e+06	5.51228e+06	4.97042e+06	4.65591e+06	6.41361e+06	8.59386e+06	7.90525e+06	5.33255e+06	5.95876e+06	7.88149e+06
P10253	Lysosomal alpha-glucosidase OS=Homo sapiens GN=GAA PE=1 SV=4 - [LYAG_HUMAN]	GAA	3	2	147.62	112974	33224.8	55171.7	111344	32419.8	162463	101171	112894	144096	267256	129600	662655	221422	235770	249960	382931	1.17215e+06
O00754	Lysosomal alpha-mannosidase OS=Homo sapiens GN=MAN2B1 PE=1 SV=3 - [MA2B1_HUMAN]	MAN2B1	4	4	231.12	1.57348e+06	1.23185e+06	1.16709e+06	1.32619e+06	1.23059e+06	1.2835e+06	2.41678e+06	2.7532e+06	1.91129e+06	2.86289e+06	2.11211e+06	2.96495e+06	4.46716e+06	4.83632e+06	3.13528e+06	2.62019e+06	4.14963e+06
P10619	Lysosomal protective protein OS=Homo sapiens GN=CTSA PE=1 SV=2 - [PPGB_HUMAN]	CTSA	6	6	382	7.90248e+06	6.34174e+06	7.52877e+06	7.07815e+06	5.78078e+06	7.50669e+06	1.08271e+07	1.13453e+07	1.12522e+07	1.46888e+07	9.49032e+06	1.06678e+07	1.28943e+07	1.01874e+07	1.02109e+07	9.96308e+06	1.37886e+07
P42785	Lysosomal Pro-X carboxypeptidase OS=Homo sapiens GN=PRCP PE=1 SV=1 - [PCP_HUMAN]	PRCP	3	3	138.2	1.10799e+06	691411	1.0796e+06	1.11832e+06	915711	718395	1.53397e+06	2.06422e+06	1.7392e+06	1.89729e+06	1.67325e+06	1.39542e+06	2.86263e+06	2.62675e+06	2.73505e+06	2.30507e+06	1.71138e+06
Q14108	Lysosome membrane protein 2 OS=Homo sapiens GN=SCARB2 PE=1 SV=2 - [SCRB2_HUMAN]	SCARB2	2	2	121.91	3.71865e+06	3.98986e+06	4.26199e+06	4.73704e+06	3.68315e+06	4.23535e+06	8.90222e+06	7.81474e+06	5.86625e+06	6.43104e+06	7.26194e+06	7.00494e+06	1.02533e+07	5.18764e+06	3.74627e+06	6.75984e+06	6.87673e+06
P11279	Lysosome-associated membrane glycoprotein 1 OS=Homo sapiens GN=LAMP1 PE=1 SV=3 - [LAMP1_HUMAN]	LAMP1	3	3	253.02	1.08606e+07	9.80658e+06	1.07256e+07	9.0322e+06	1.0499e+07	1.1963e+07	2.06152e+07	1.47846e+07	1.85917e+07	1.17377e+07	1.20064e+07	1.63259e+07	1.65332e+07	1.44098e+07	9.03219e+06	1.28288e+07	1.28021e+07
P13473	Lysosome-associated membrane glycoprotein 2 OS=Homo sapiens GN=LAMP2 PE=1 SV=2 - [LAMP2_HUMAN]	LAMP2	4	4	187.6	4.78785e+06	4.36871e+06	4.73326e+06	4.3162e+06	4.54646e+06	5.3508e+06	1.04581e+07	8.08113e+06	8.47333e+06	9.09634e+06	8.44905e+06	9.41637e+06	1.01667e+07	1.04395e+07	4.93997e+06	9.1886e+06	9.92777e+06
Q9Y4K0	Lysyl oxidase homolog 2 OS=Homo sapiens GN=LOXL2 PE=1 SV=1 - [LOXL2_HUMAN]	LOXL2	3	3	215.64	874570	541983	750397	555964	687512	1.03004e+06	412035	302956	1.08509e+06	284147	634467	463688	1.25188e+06	1.73839e+06	449018	879739	1.16121e+06
P58215	Lysyl oxidase homolog 3 OS=Homo sapiens GN=LOXL3 PE=2 SV=1 - [LOXL3_HUMAN]	LOXL3	3	3	160.77	263184	426974	1.06347e+06	1.62519e+06	1.66613e+06	333037	54738.3	57889.3	453539	301497	375322	176613	80747.6	426257	533068	461385	173925
P14174	Macrophage migration inhibitory factor OS=Homo sapiens GN=MIF PE=1 SV=4 - [MIF_HUMAN]	MIF	2	2	81.98	5.47971e+06	6.13685e+06	7.32468e+06	1.06878e+07	1.1134e+07	8.26448e+06	1.65139e+07	2.03863e+07	1.65525e+07	2.41381e+07	2.54072e+07	1.4815e+07	1.5489e+07	2.37581e+07	2.98986e+07	2.40219e+07	1.46791e+07
P40121	Macrophage-capping protein OS=Homo sapiens GN=CAPG PE=1 SV=2 - [CAPG_HUMAN]	CAPG	5	5	277.7	2.66038e+06	2.42746e+06	1.68449e+06	2.91364e+06	2.84191e+06	2.27908e+06	5.28969e+06	5.2201e+06	2.8556e+06	4.48931e+06	3.42489e+06	2.07773e+06	2.79718e+06	1.86409e+06	3.23863e+06	2.40431e+06	1.33547e+06
Q14764	Major vault protein OS=Homo sapiens GN=MVP PE=1 SV=4 - [MVP_HUMAN]	MVP	16	15	881.75	1.73271e+07	1.42752e+07	8.56551e+06	1.02484e+07	1.01263e+07	1.20682e+07	2.06266e+07	2.31796e+07	1.02507e+07	1.34782e+07	1.10521e+07	1.63343e+07	2.30909e+07	1.30225e+07	1.62421e+07	1.29513e+07	1.68389e+07
P40925	Malate dehydrogenase, cytoplasmic OS=Homo sapiens GN=MDH1 PE=1 SV=4 - [MDHC_HUMAN]	MDH1	4	4	194.35	3.59702e+06	3.95351e+06	4.25639e+06	3.53979e+06	4.75851e+06	4.989e+06	9.84603e+06	1.04077e+07	9.61847e+06	8.00712e+06	8.64627e+06	9.0196e+06	1.23577e+07	1.14784e+07	1.08585e+07	1.02461e+07	8.4956e+06
P40926	Malate dehydrogenase, mitochondrial OS=Homo sapiens GN=MDH2 PE=1 SV=3 - [MDHM_HUMAN]	MDH2	8	8	526.67	2.13673e+07	1.68827e+07	1.38879e+07	1.61434e+07	1.80626e+07	2.42371e+07	3.04192e+07	3.00211e+07	2.47601e+07	2.00152e+07	2.07646e+07	3.75105e+07	3.7069e+07	3.26711e+07	3.70787e+07	2.56654e+07	4.46718e+07
Q14165	Malectin OS=Homo sapiens GN=MLEC PE=1 SV=1 - [MLEC_HUMAN]	MLEC	2	2	130.42	1.21706e+06	1.15818e+06	937198	1.65347e+06	1.24554e+06	1.56134e+06	1.56123e+06	1.56834e+06	1.77886e+06	1.79571e+06	2.02061e+06	1.9218e+06	2.21885e+06	1.72333e+06	1.37666e+06	2.47077e+06	2.42364e+06
Q9ULC4	Malignant T-cell-amplified sequence 1 OS=Homo sapiens GN=MCTS1 PE=1 SV=1 - [MCTS1_HUMAN]	MCTS1	2	2	53.01	245866	161525	140842	166303	289149	160507	371613	375725	185928	331235	289858	277114	303585	248426	258880	304479	294276
Q96IJ6	Mannose-1-phosphate guanyltransferase alpha OS=Homo sapiens GN=GMPPA PE=1 SV=1 - [GMPPA_HUMAN]	GMPPA	2	2	115.96	816840	741031	587064	640405	816079	552043	846767	695370	722412	859187	891978	584560	1.03279e+06	820149	998663	1.08636e+06	731168
Q9Y5P6	Mannose-1-phosphate guanyltransferase beta OS=Homo sapiens GN=GMPPB PE=1 SV=2 - [GMPPB_HUMAN]	GMPPB	3	3	125.83	1.79979e+06	1.96491e+06	1.78519e+06	1.5383e+06	1.83852e+06	1.40104e+06	2.01368e+06	1.43201e+06	2.04759e+06	1.90611e+06	2.252e+06	1.60864e+06	1.99003e+06	1.82439e+06	2.09738e+06	2.29416e+06	1.57107e+06
Q13724	Mannosyl-oligosaccharide glucosidase OS=Homo sapiens GN=MOGS PE=1 SV=5 - [MOGS_HUMAN]	MOGS	5	5	372.14	6.2468e+06	5.8596e+06	6.06574e+06	1.00462e+07	7.31522e+06	8.26638e+06	7.53409e+06	5.94327e+06	8.13625e+06	1.21966e+07	1.04313e+07	9.75658e+06	9.72322e+06	9.25965e+06	1.01515e+07	1.55846e+07	1.15498e+07
P43243	Matrin-3 OS=Homo sapiens GN=MATR3 PE=1 SV=2 - [MATR3_HUMAN]	MATR3	7	7	336.34	8.34727e+06	7.92401e+06	7.45505e+06	6.23519e+06	8.83237e+06	7.75349e+06	5.71646e+06	5.31253e+06	5.83767e+06	5.1095e+06	5.01e+06	4.47943e+06	6.35435e+06	5.05325e+06	4.85079e+06	5.63815e+06	5.71349e+06
P50281	Matrix metalloproteinase-14 OS=Homo sapiens GN=MMP14 PE=1 SV=3 - [MMP14_HUMAN]	MMP14	4	4	163.99	1.26795e+07	1.11441e+07	1.51327e+07	1.0199e+07	1.52873e+07	1.85962e+07	1.63314e+07	9.51178e+06	2.68246e+07	1.26193e+07	1.20873e+07	1.15582e+07	1.08318e+07	1.48065e+07	1.41371e+07	1.58844e+07	1.14133e+07
P84157	Matrix-remodeling-associated protein 7 OS=Homo sapiens GN=MXRA7 PE=1 SV=1 - [MXRA7_HUMAN]	MXRA7	2	2	124.21	1.91288e+06	1.4847e+06	1.18462e+06	821244	676604	2.78753e+06	2.20483e+06	1.2675e+06	3.1146e+06	1.12232e+06	988111	1.79121e+06	2.39045e+06	3.12558e+06	784316	851580	1.36442e+06
Q9BRK3	Matrix-remodeling-associated protein 8 OS=Homo sapiens GN=MXRA8 PE=2 SV=1 - [MXRA8_HUMAN]	MXRA8	3	3	122.83	617318	800460	727399	320111	494366	557592	853183	693262	1.28717e+06	682290	618153	447164	791486	649300	586727	517875	440036
Q5JRA6	Melanoma inhibitory activity protein 3 OS=Homo sapiens GN=MIA3 PE=1 SV=1 - [MIA3_HUMAN]	MIA3	3	3	220.89	399137	341774	325688	350372	301673	390407	473666	528842	455196	464488	500473	406478	864192	539402	170633	587961	538278
Q9Y5V3	Melanoma-associated antigen D1 OS=Homo sapiens GN=MAGED1 PE=1 SV=3 - [MAGD1_HUMAN]	MAGED1	3	2	81.91	415003	398832	285324	382939	543121	402452	246602	277223	358525	413125	468822	265038	329166	403930	515772	582025	409912
O00264	Membrane-associated progesterone receptor component 1 OS=Homo sapiens GN=PGRMC1 PE=1 SV=3 - [PGRC1_HUMAN]	PGRMC1	4	3	208.21	4.74473e+06	4.94464e+06	3.9235e+06	3.56421e+06	3.3435e+06	5.55576e+06	5.50619e+06	4.69477e+06	5.46765e+06	4.16469e+06	3.74894e+06	4.48209e+06	8.88514e+06	5.88112e+06	5.4025e+06	4.32517e+06	6.70396e+06
O15173	Membrane-associated progesterone receptor component 2 OS=Homo sapiens GN=PGRMC2 PE=1 SV=1 - [PGRC2_HUMAN]	PGRMC2	4	3	271.62	8.40732e+06	8.30668e+06	5.71588e+06	7.40896e+06	6.87062e+06	9.73471e+06	1.15101e+07	8.45159e+06	9.35612e+06	9.68782e+06	1.10008e+07	1.01436e+07	1.48496e+07	9.98144e+06	9.50188e+06	1.09596e+07	1.16272e+07
P55145	Mesencephalic astrocyte-derived neurotrophic factor OS=Homo sapiens GN=MANF PE=1 SV=3 - [MANF_HUMAN]	MANF	5	5	273.29	7.80477e+06	8.19232e+06	8.54676e+06	8.80473e+06	1.05325e+07	9.8975e+06	8.26264e+06	6.91675e+06	7.77734e+06	8.03374e+06	1.14457e+07	9.51396e+06	1.2037e+07	9.00497e+06	7.34852e+06	1.20986e+07	1.09423e+07
Q5EB52	Mesoderm-specific transcript homolog protein OS=Homo sapiens GN=MEST PE=2 SV=2 - [MEST_HUMAN]	MEST	4	4	305.54	899719	854958	1.46025e+06	5.47293e+06	2.76499e+06	1.66873e+06	660659	719361	1.44266e+06	3.96571e+06	5.03273e+06	1.29404e+06	1.06089e+06	1.03346e+06	3.40635e+06	6.85025e+06	1.2957e+06
Q68D91	Metallo-beta-lactamase domain-containing protein 2 OS=Homo sapiens GN=MBLAC2 PE=1 SV=3 - [MBLC2_HUMAN]	MBLAC2	2	2	97.67	28737.3	34471.4	26006.3	22311.1	26631.2	28648.1	57783.2	42396.9	53913.2	32606.3	36575	465.146	60829.3	52733.3	48680.3	53578	72387.3
P01033	Metalloproteinase inhibitor 1 OS=Homo sapiens GN=TIMP1 PE=1 SV=1 - [TIMP1_HUMAN]	TIMP1	2	2	84.62	4.30845e+06	3.29829e+06	2.48578e+06	3.85859e+06	2.86081e+06	4.19322e+06	3.59816e+07	3.20885e+07	2.69901e+07	3.61365e+07	1.87228e+07	2.28986e+07	2.31768e+07	2.55504e+07	4.26613e+07	1.80578e+07	2.46913e+07
O94776	Metastasis-associated protein MTA2 OS=Homo sapiens GN=MTA2 PE=1 SV=1 - [MTA2_HUMAN]	MTA2	2	2	58.56	1.02969e+06	1.28834e+06	1.09193e+06	918032	1.23847e+06	824984	569293	425582	650054	544174	454337	283743	768217	513928	667705	495819	435985
Q9NZL9	Methionine adenosyltransferase 2 subunit beta OS=Homo sapiens GN=MAT2B PE=1 SV=1 - [MAT2B_HUMAN]	MAT2B	4	4	275.35	3.03569e+06	3.2856e+06	3.67119e+06	3.17369e+06	3.56418e+06	2.9381e+06	4.53769e+06	4.72359e+06	4.14072e+06	4.20417e+06	3.86706e+06	3.71443e+06	4.24182e+06	4.18117e+06	4.39287e+06	3.30261e+06	3.13233e+06
P53582	Methionine aminopeptidase 1 OS=Homo sapiens GN=METAP1 PE=1 SV=2 - [AMPM1_HUMAN]	METAP1	2	2	92.98	857797	844896	794853	829753	1.02253e+06	758213	809780	758765	681411	940728	931185	819950	705143	691260	728469	798353	778771
P50579	Methionine aminopeptidase 2 OS=Homo sapiens GN=METAP2 PE=1 SV=1 - [AMPM2_HUMAN]	METAP2	5	5	289.26	962319	969528	789762	677794	939149	778042	1.07881e+06	887002	1.17659e+06	771064	647664	587106	953979	932012	955317	857093	880815
P56192	Methionine--tRNA ligase, cytoplasmic OS=Homo sapiens GN=MARS PE=1 SV=2 - [SYMC_HUMAN]	MARS	9	9	528.51	5.43592e+06	5.69442e+06	3.64691e+06	4.70326e+06	5.0766e+06	4.23344e+06	6.30499e+06	6.78036e+06	4.51227e+06	5.00119e+06	5.13056e+06	4.44165e+06	7.20836e+06	3.99499e+06	4.96251e+06	5.59766e+06	6.14635e+06
Q9HCC0	Methylcrotonoyl-CoA carboxylase beta chain, mitochondrial OS=Homo sapiens GN=MCCC2 PE=1 SV=1 - [MCCB_HUMAN]	MCCC2	6	6	315.87	2.88646e+06	3.22819e+06	2.27627e+06	2.05663e+06	1.8436e+06	3.66372e+06	3.18491e+06	3.63721e+06	3.51443e+06	2.1452e+06	1.77914e+06	3.41683e+06	5.10639e+06	3.85109e+06	2.90794e+06	2.40431e+06	3.88749e+06
Q02252	Methylmalonate-semialdehyde dehydrogenase [acylating], mitochondrial OS=Homo sapiens GN=ALDH6A1 PE=1 SV=2 - [MMSA_HUMAN]	ALDH6A1	5	5	186.48	820957	654161	700924	1.19662e+06	707075	552502	3.32838e+06	3.18187e+06	3.20514e+06	3.29111e+06	2.26747e+06	2.94559e+06	5.46045e+06	4.62132e+06	3.94833e+06	3.08818e+06	4.222e+06
O14880	Microsomal glutathione S-transferase 3 OS=Homo sapiens GN=MGST3 PE=1 SV=1 - [MGST3_HUMAN]	MGST3	3	3	208.51	2.92122e+06	2.15356e+06	3.03874e+06	2.34085e+06	1.88423e+06	2.41109e+06	2.3098e+06	2.23681e+06	2.31518e+06	1.94455e+06	1.96482e+06	2.17381e+06	3.9957e+06	1.58223e+06	751025	2.83541e+06	2.60595e+06
Q9UPN3	Microtubule-actin cross-linking factor 1, isoforms 1/2/3/5 OS=Homo sapiens GN=MACF1 PE=1 SV=4 - [MACF1_HUMAN]	MACF1	3	2	131.48	158674	177903	167806	246631	234093	289699	135563	150492	153073	158986	125052	186619	148168	166897	83655.5	178955	204780
P78559	Microtubule-associated protein 1A OS=Homo sapiens GN=MAP1A PE=1 SV=6 - [MAP1A_HUMAN]	MAP1A	7	5	304.99	1.96082e+06	1.81143e+06	1.55731e+06	1.48318e+06	1.58599e+06	3.09335e+06	1.9672e+06	1.57577e+06	1.1634e+06	1.67604e+06	1.26777e+06	2.02364e+06	3.30345e+06	1.79395e+06	1.55077e+06	1.96026e+06	2.25917e+06
P46821	Microtubule-associated protein 1B OS=Homo sapiens GN=MAP1B PE=1 SV=2 - [MAP1B_HUMAN]	MAP1B	22	19	1267.77	3.54023e+07	3.84323e+07	2.38506e+07	2.37272e+07	3.64332e+07	3.38053e+07	2.518e+07	2.37052e+07	1.7653e+07	1.75496e+07	2.48465e+07	1.85063e+07	2.03905e+07	1.23035e+07	1.26096e+07	2.37393e+07	1.63882e+07
Q66K74	Microtubule-associated protein 1S OS=Homo sapiens GN=MAP1S PE=1 SV=2 - [MAP1S_HUMAN]	MAP1S	2	2	69.76	458709	591430	484501	443814	316646	905574	603833	588352	603944	476957	403837	743627	467928	367460	404348	362577	758497
P27816	Microtubule-associated protein 4 OS=Homo sapiens GN=MAP4 PE=1 SV=3 - [MAP4_HUMAN]	MAP4	6	6	330.52	9.83323e+06	1.2046e+07	1.20472e+07	1.28364e+07	1.34185e+07	1.34099e+07	7.52751e+06	6.41913e+06	7.34028e+06	6.20338e+06	7.59072e+06	7.18565e+06	7.15921e+06	4.97959e+06	4.89041e+06	8.13626e+06	6.07823e+06
Q15691	Microtubule-associated protein RP/EB family member 1 OS=Homo sapiens GN=MAPRE1 PE=1 SV=3 - [MARE1_HUMAN]	MAPRE1	5	5	323.13	7.09104e+06	7.19745e+06	6.40236e+06	6.66762e+06	8.83461e+06	8.16642e+06	7.5213e+06	8.06127e+06	6.87776e+06	6.54035e+06	6.65229e+06	6.77571e+06	5.76528e+06	6.2825e+06	7.82317e+06	5.7229e+06	5.67693e+06
Q8TCT9	Minor histocompatibility antigen H13 OS=Homo sapiens GN=HM13 PE=1 SV=1 - [HM13_HUMAN]	HM13	3	3	169.73	6.39674e+06	6.85089e+06	5.56312e+06	6.47695e+06	5.54076e+06	8.89157e+06	6.16636e+06	5.08465e+06	6.50395e+06	6.59675e+06	6.2788e+06	7.1802e+06	8.428e+06	5.85919e+06	3.81562e+06	6.76891e+06	9.02806e+06
Q3SY69	Mitochondrial 10-formyltetrahydrofolate dehydrogenase OS=Homo sapiens GN=ALDH1L2 PE=1 SV=2 - [AL1L2_HUMAN]	ALDH1L2	22	22	1356.2	2.39458e+07	2.03504e+07	1.97497e+07	2.27935e+07	1.71958e+07	2.08551e+07	2.78382e+07	2.05196e+07	2.56016e+07	2.79503e+07	2.34208e+07	2.77424e+07	4.33769e+07	3.48619e+07	4.1922e+07	3.75813e+07	3.99908e+07
Q02978	Mitochondrial 2-oxoglutarate/malate carrier protein OS=Homo sapiens GN=SLC25A11 PE=1 SV=3 - [M2OM_HUMAN]	SLC25A11	5	5	253.86	3.57661e+06	3.4746e+06	2.87401e+06	3.16595e+06	3.27098e+06	2.88981e+06	6.81395e+06	4.86668e+06	5.25394e+06	5.41221e+06	4.85735e+06	6.28655e+06	1.13776e+07	8.50941e+06	6.47142e+06	7.04358e+06	1.08768e+07
Q7Z434	Mitochondrial antiviral-signaling protein OS=Homo sapiens GN=MAVS PE=1 SV=2 - [MAVS_HUMAN]	MAVS	3	3	173.4	1.64132e+06	1.50287e+06	1.13584e+06	1.1116e+06	958934	1.44969e+06	2.81619e+06	2.20036e+06	1.43987e+06	1.31359e+06	1.25217e+06	2.21497e+06	2.44294e+06	1.47043e+06	1.08185e+06	1.41288e+06	2.50407e+06
O43772	Mitochondrial carnitine/acylcarnitine carrier protein OS=Homo sapiens GN=SLC25A20 PE=1 SV=1 - [MCAT_HUMAN]	SLC25A20	3	3	120.62	1.41206e+06	1.32865e+06	1.51409e+06	1.30391e+06	1.50485e+06	2.41611e+06	2.17154e+06	2.15498e+06	2.84099e+06	1.82008e+06	1.60806e+06	2.69985e+06	5.3829e+06	3.15011e+06	3.61521e+06	2.37185e+06	2.57872e+06
Q9Y6C9	Mitochondrial carrier homolog 2 OS=Homo sapiens GN=MTCH2 PE=1 SV=1 - [MTCH2_HUMAN]	MTCH2	6	6	310.49	8.29857e+06	8.66614e+06	7.97552e+06	7.76823e+06	7.43239e+06	8.41988e+06	1.21724e+07	9.98399e+06	1.14588e+07	8.45606e+06	8.3427e+06	1.23658e+07	1.6525e+07	1.37993e+07	9.63448e+06	9.38666e+06	1.36794e+07
Q9GZY8	Mitochondrial fission factor OS=Homo sapiens GN=MFF PE=1 SV=1 - [MFF_HUMAN]	MFF	2	2	69.27	287386	255185	476618	356237	286463	403877	565609	572959	678307	518087	590720	622351	958481	748127	551189	582479	1.01672e+06
Q9H936	Mitochondrial glutamate carrier 1 OS=Homo sapiens GN=SLC25A22 PE=1 SV=1 - [GHC1_HUMAN]	SLC25A22	2	2	92.81	2.76128e+06	2.92891e+06	3.41389e+06	2.36099e+06	3.50544e+06	4.02602e+06	3.60865e+06	4.05809e+06	4.51172e+06	3.05679e+06	3.47878e+06	2.98296e+06	5.20459e+06	5.15539e+06	4.52013e+06	3.52402e+06	3.26865e+06
Q3ZCQ8	Mitochondrial import inner membrane translocase subunit TIM50 OS=Homo sapiens GN=TIMM50 PE=1 SV=2 - [TIM50_HUMAN]	TIMM50	3	3	166.49	2.38081e+06	2.51964e+06	2.39303e+06	2.09374e+06	2.34995e+06	2.48742e+06	3.66925e+06	3.54254e+06	3.04283e+06	2.18946e+06	2.57029e+06	3.52619e+06	4.90616e+06	2.98167e+06	2.21209e+06	2.81301e+06	4.22796e+06
Q9NS69	Mitochondrial import receptor subunit TOM22 homolog OS=Homo sapiens GN=TOMM22 PE=1 SV=3 - [TOM22_HUMAN]	TOMM22	2	2	170.91	722433	1.04215e+06	1.20174e+06	1.19035e+06	1.32973e+06	862659	1.25177e+06	1.11325e+06	1.23799e+06	1.14469e+06	1.31923e+06	1.67854e+06	1.6955e+06	1.10738e+06	444718	1.25791e+06	2.18541e+06
O96008	Mitochondrial import receptor subunit TOM40 homolog OS=Homo sapiens GN=TOMM40 PE=1 SV=1 - [TOM40_HUMAN]	TOMM40	4	4	181.48	2.11289e+06	1.9102e+06	1.98119e+06	1.79084e+06	2.15328e+06	1.92402e+06	2.59897e+06	2.40232e+06	1.82221e+06	1.82249e+06	1.66349e+06	2.71251e+06	2.88688e+06	2.07939e+06	2.12435e+06	2.05603e+06	3.55417e+06
O94826	Mitochondrial import receptor subunit TOM70 OS=Homo sapiens GN=TOMM70A PE=1 SV=1 - [TOM70_HUMAN]	TOMM70A	8	8	513.78	4.59623e+06	4.2558e+06	5.00361e+06	4.85434e+06	4.33901e+06	4.69304e+06	5.38369e+06	5.31281e+06	5.57881e+06	4.69145e+06	4.80685e+06	5.76763e+06	7.58405e+06	6.17329e+06	5.93697e+06	5.56831e+06	7.23438e+06
Q16891	Mitochondrial inner membrane protein OS=Homo sapiens GN=IMMT PE=1 SV=1 - [IMMT_HUMAN]	IMMT	12	12	816.49	6.20709e+06	6.16843e+06	5.78185e+06	5.34532e+06	5.65067e+06	5.82559e+06	9.14421e+06	8.38337e+06	7.85923e+06	6.64409e+06	5.93832e+06	9.7422e+06	1.67792e+07	9.43583e+06	7.79845e+06	7.87937e+06	1.26891e+07
Q8IXI2	Mitochondrial Rho GTPase 1 OS=Homo sapiens GN=RHOT1 PE=1 SV=2 - [MIRO1_HUMAN]	RHOT1	2	2	97	397459	470946	339197	310906	338215	381713	787513	841757	782921	460993	424712	790196	1.10953e+06	697338	387672	458073	826809
Q8IXI1	Mitochondrial Rho GTPase 2 OS=Homo sapiens GN=RHOT2 PE=1 SV=2 - [MIRO2_HUMAN]	RHOT2	3	3	106.41	117627	205199	236738	254711	233713	247774	194596	152260	235359	221698	298707	359468	289661	162799	170590	371869	534411
Q10713	Mitochondrial-processing peptidase subunit alpha OS=Homo sapiens GN=PMPCA PE=1 SV=2 - [MPPA_HUMAN]	PMPCA	3	3	175.58	725289	587901	671274	764940	808058	679708	924183	1.05055e+06	862321	866451	817046	1.27853e+06	1.11269e+06	1.18827e+06	1.60109e+06	1.00599e+06	1.40959e+06
O75439	Mitochondrial-processing peptidase subunit beta OS=Homo sapiens GN=PMPCB PE=1 SV=2 - [MPPB_HUMAN]	PMPCB	7	7	252.31	2.66788e+06	2.60302e+06	2.47238e+06	2.33917e+06	2.30305e+06	2.72853e+06	3.21598e+06	3.14379e+06	2.89443e+06	2.42454e+06	2.43251e+06	3.55381e+06	4.5064e+06	3.22484e+06	2.98855e+06	2.67357e+06	3.94137e+06
P28482	Mitogen-activated protein kinase 1 OS=Homo sapiens GN=MAPK1 PE=1 SV=3 - [MK01_HUMAN]	MAPK1	5	4	201.28	3.29542e+06	3.25508e+06	2.93629e+06	2.42653e+06	3.41422e+06	3.75016e+06	5.27143e+06	5.60972e+06	4.60396e+06	3.03411e+06	3.76182e+06	4.31325e+06	3.92817e+06	3.43922e+06	4.53973e+06	3.52894e+06	2.13914e+06
O95819	Mitogen-activated protein kinase kinase kinase kinase 4 OS=Homo sapiens GN=MAP4K4 PE=1 SV=2 - [M4K4_HUMAN]	MAP4K4	4	2	81.37	514015	516695	386942	475897	530514	454888	460601	287196	532129	392710	360129	319735	307695	442874	644993	385842	266162
O43684	Mitotic checkpoint protein BUB3 OS=Homo sapiens GN=BUB3 PE=1 SV=1 - [BUB3_HUMAN]	BUB3	4	4	253.72	4.01989e+06	4.41716e+06	4.1838e+06	3.97961e+06	4.80676e+06	4.07503e+06	4.01899e+06	3.365e+06	3.41989e+06	2.87788e+06	2.98342e+06	2.99265e+06	3.07869e+06	2.95009e+06	3.06011e+06	3.05162e+06	3.03855e+06
Q96T76	MMS19 nucleotide excision repair protein homolog OS=Homo sapiens GN=MMS19 PE=1 SV=2 - [MMS19_HUMAN]	MMS19	2	2	70.18	186345	190321	244051	220781	247706	189409	143710	133881	172249	145747	223418	117192	169943	88858.5	92195.1	199070	92822.9
Q7L9L4	MOB kinase activator 1B OS=Homo sapiens GN=MOB1B PE=1 SV=3 - [MOB1B_HUMAN]	MOB1B	2	2	72.3	1.12289e+06	1.38861e+06	1.45953e+06	1.15271e+06	1.75602e+06	1.50795e+06	1.49545e+06	1.37861e+06	1.43945e+06	1.25427e+06	1.44899e+06	1.23237e+06	1.08453e+06	1.25673e+06	1.19477e+06	1.3223e+06	1.18776e+06
P26038	Moesin OS=Homo sapiens GN=MSN PE=1 SV=3 - [MOES_HUMAN]	MSN	27	19	1199.38	2.71489e+07	2.93116e+07	2.9096e+07	3.2955e+07	3.5047e+07	3.17155e+07	3.49977e+07	2.88242e+07	2.79424e+07	2.93554e+07	3.11289e+07	3.47879e+07	3.17705e+07	2.11069e+07	3.61339e+07	2.81699e+07	3.60384e+07
P53985	Monocarboxylate transporter 1 OS=Homo sapiens GN=SLC16A1 PE=1 SV=3 - [MOT1_HUMAN]	SLC16A1	2	2	85.89	129897	71688.9	75430.4	143621	106571	27627.3	166629	108435	107097	267762	410767	158679	164447	210751	231879	653603	386747
Q6UB35	Monofunctional C1-tetrahydrofolate synthase, mitochondrial OS=Homo sapiens GN=MTHFD1L PE=1 SV=1 - [C1TM_HUMAN]	MTHFD1L	8	8	389.12	5.21839e+06	9.62857e+06	5.82313e+06	4.88975e+06	4.22047e+06	6.02623e+06	3.89368e+06	3.99453e+06	3.6974e+06	2.94467e+06	2.56335e+06	4.36557e+06	6.83948e+06	3.45068e+06	3.5349e+06	3.50755e+06	5.95995e+06
P78406	mRNA export factor OS=Homo sapiens GN=RAE1 PE=1 SV=1 - [RAE1L_HUMAN]	RAE1	2	2	87.54	968851	887181	875167	759354	755548	878148	1.24315e+06	1.11523e+06	1.04577e+06	825360	727870	947995	1.18058e+06	991166	948454	671306	924751
P33527	Multidrug resistance-associated protein 1 OS=Homo sapiens GN=ABCC1 PE=1 SV=3 - [MRP1_HUMAN]	ABCC1	4	4	220.05	1.84884e+06	1.54365e+06	730784	1.33587e+06	1.31473e+06	817788	3.81238e+06	3.51761e+06	1.46532e+06	3.04311e+06	3.03018e+06	1.95206e+06	6.05981e+06	3.02903e+06	2.91815e+06	3.94384e+06	3.6608e+06
P22234	Multifunctional protein ADE2 OS=Homo sapiens GN=PAICS PE=1 SV=3 - [PUR6_HUMAN]	PAICS	6	6	337.5	9.33807e+06	1.07861e+07	9.91773e+06	1.02259e+07	1.44637e+07	7.40008e+06	9.86818e+06	8.89315e+06	1.07903e+07	9.19909e+06	1.09437e+07	6.33743e+06	7.68095e+06	1.01067e+07	1.01028e+07	1.10437e+07	6.49015e+06
Q9UNW1	Multiple inositol polyphosphate phosphatase 1 OS=Homo sapiens GN=MINPP1 PE=1 SV=1 - [MINP1_HUMAN]	MINPP1	2	2	162.83	783436	792236	903368	1.10487e+06	800930	1.03718e+06	1.16384e+06	1.47535e+06	1.54353e+06	1.56754e+06	1.5268e+06	1.96068e+06	1.52742e+06	2.07393e+06	1.73035e+06	2.2089e+06	2.33778e+06
Q9NR56	Muscleblind-like protein 1 OS=Homo sapiens GN=MBNL1 PE=1 SV=2 - [MBNL1_HUMAN]	MBNL1	3	3	97.33	733924	741169	634899	600913	775189	669824	593204	466165	546151	465796	512415	732563	599271	506537	568105	684356	487356
Q9NUK0	Muscleblind-like protein 3 OS=Homo sapiens GN=MBNL3 PE=2 SV=2 - [MBNL3_HUMAN]	MBNL3	2	2	63.55	516427	951705	898780	418684	1.16346e+06	850521	542440	763227	424464	515400	510065	617603	582605	382574	813408	859276	667478
Q9NUJ1	Mycophenolic acid acyl-glucuronide esterase, mitochondrial OS=Homo sapiens GN=ABHD10 PE=1 SV=1 - [ABHDA_HUMAN]	ABHD10	2	2	186.14	939002	717880	742740	697837	902062	857440	2.07505e+06	2.12488e+06	1.91533e+06	1.35662e+06	1.67632e+06	2.6412e+06	3.65429e+06	2.66509e+06	1.55527e+06	2.4397e+06	3.87579e+06
Q96S97	Myeloid-associated differentiation marker OS=Homo sapiens GN=MYADM PE=1 SV=2 - [MYADM_HUMAN]	MYADM	6	6	359.71	1.39518e+07	1.61438e+07	1.17411e+07	1.20828e+07	1.552e+07	1.46076e+07	1.34957e+07	9.00403e+06	1.24898e+07	1.70721e+07	2.17741e+07	1.07102e+07	1.01288e+07	5.62512e+06	8.00998e+06	2.13158e+07	1.3954e+07
Q9NZM1	Myoferlin OS=Homo sapiens GN=MYOF PE=1 SV=1 - [MYOF_HUMAN]	MYOF	32	32	1592.27	3.13942e+07	3.17833e+07	2.93196e+07	2.37647e+07	3.00839e+07	3.42166e+07	1.72951e+07	1.57348e+07	1.82786e+07	1.54783e+07	1.86113e+07	2.67317e+07	1.6327e+07	1.28506e+07	1.40753e+07	1.62169e+07	2.33316e+07
P60660	Myosin light polypeptide 6 OS=Homo sapiens GN=MYL6 PE=1 SV=2 - [MYL6_HUMAN]	MYL6	8	8	422.94	5.04402e+07	5.1952e+07	4.88729e+07	4.02975e+07	6.08833e+07	6.11932e+07	3.46723e+07	2.87927e+07	3.89808e+07	2.81762e+07	3.06015e+07	3.39791e+07	2.32573e+07	2.59188e+07	1.98959e+07	2.99551e+07	3.31133e+07
Q6WCQ1	Myosin phosphatase Rho-interacting protein OS=Homo sapiens GN=MPRIP PE=1 SV=3 - [MPRIP_HUMAN]	MPRIP	12	12	511.65	3.16391e+06	3.39368e+06	2.91831e+06	2.0641e+06	2.67201e+06	3.96371e+06	2.79142e+06	2.66786e+06	5.06845e+06	3.75215e+06	6.09625e+06	4.04918e+06	2.79362e+06	3.47062e+06	4.3376e+06	5.70189e+06	4.72191e+06
P19105	Myosin regulatory light chain 12A OS=Homo sapiens GN=MYL12A PE=1 SV=2 - [ML12A_HUMAN]	MYL12A	7	4	428.11	2.28084e+07	2.36701e+07	2.61424e+07	2.29572e+07	2.8893e+07	2.62716e+07	1.76685e+07	1.4798e+07	2.02064e+07	1.60453e+07	1.81461e+07	2.04476e+07	1.2211e+07	1.41954e+07	1.10656e+07	1.84869e+07	1.86305e+07
P24844	Myosin regulatory light polypeptide 9 OS=Homo sapiens GN=MYL9 PE=1 SV=4 - [MYL9_HUMAN]	MYL9	8	5	514.07	1.27609e+07	1.1337e+07	1.0373e+07	7.23916e+06	1.49291e+07	1.45582e+07	4.43403e+06	3.99033e+06	5.6997e+06	3.13958e+06	3.87383e+06	6.0816e+06	2.95226e+06	3.49261e+06	2.68597e+06	3.96542e+06	6.17963e+06
P35580	Myosin-10 OS=Homo sapiens GN=MYH10 PE=1 SV=3 - [MYH10_HUMAN]	MYH10	38	28	2004.61	1.183e+07	1.62159e+07	9.90228e+06	2.672e+07	3.15225e+07	9.78576e+06	1.29912e+07	1.55185e+07	1.12072e+07	2.32459e+07	2.77406e+07	8.93614e+06	1.33348e+07	1.16012e+07	1.78654e+07	2.8175e+07	9.14344e+06
Q7Z406	Myosin-14 OS=Homo sapiens GN=MYH14 PE=1 SV=2 - [MYH14_HUMAN]	MYH14	12	6	420.84	7.64841e+07	7.4141e+07	7.76114e+07	5.44357e+07	8.63611e+07	1.03901e+08	4.21356e+07	3.40592e+07	5.66069e+07	3.76852e+07	4.55219e+07	5.93557e+07	3.14898e+07	4.52804e+07	3.90624e+07	4.75713e+07	5.23107e+07
P35579	Myosin-9 OS=Homo sapiens GN=MYH9 PE=1 SV=4 - [MYH9_HUMAN]	MYH9	106	92	6546.04	5.60108e+08	5.24281e+08	5.47187e+08	3.7866e+08	5.77798e+08	7.43096e+08	3.25995e+08	2.65793e+08	4.16483e+08	2.75316e+08	3.07371e+08	3.94218e+08	2.52815e+08	3.03645e+08	2.84382e+08	3.28128e+08	3.8155e+08
P29966	Myristoylated alanine-rich C-kinase substrate OS=Homo sapiens GN=MARCKS PE=1 SV=4 - [MARCS_HUMAN]	MARCKS	2	2	155.35	7.95337e+06	8.58222e+06	8.97873e+06	4.7371e+06	8.49985e+06	6.48261e+06	3.54167e+06	1.60381e+06	8.70969e+06	3.06095e+06	6.58086e+06	3.56723e+06	3.02043e+06	3.81386e+06	1.04483e+06	5.26564e+06	5.28463e+06
O95865	N(G),N(G)-dimethylarginine dimethylaminohydrolase 2 OS=Homo sapiens GN=DDAH2 PE=1 SV=1 - [DDAH2_HUMAN]	DDAH2	2	2	156.65	179762	141779	149546	307771	246551	89831.7	347338	415922	380779	415009	469349	134670	136061	225987	454229	595224	61578.2
Q9UJ70	N-acetyl-D-glucosamine kinase OS=Homo sapiens GN=NAGK PE=1 SV=4 - [NAGK_HUMAN]	NAGK	7	7	280.79	7.92631e+06	8.37299e+06	8.69722e+06	7.83159e+06	8.3734e+06	8.07208e+06	9.67896e+06	9.51625e+06	1.14811e+07	1.03611e+07	1.00168e+07	7.52982e+06	1.05663e+07	8.48403e+06	9.40756e+06	1.10808e+07	7.1431e+06
O95671	N-acetylserotonin O-methyltransferase-like protein OS=Homo sapiens GN=ASMTL PE=1 SV=3 - [ASML_HUMAN]	ASMTL	2	2	168.8	265885	198105	229985	324396	207522	252414	428232	434161	905311	705304	620129	514119	392623	890818	1.26692e+06	747375	666593
Q9H0A0	N-acetyltransferase 10 OS=Homo sapiens GN=NAT10 PE=1 SV=2 - [NAT10_HUMAN]	NAT10	2	2	88.59	59682.7	49193.1	90511.2	72012.8	86932.5	19673.5	19430.8	17882.6	13035.8	16062.7	50885.3	32018.9	14073.4	36000.2	23331.1	62860.2	57942.6
Q8NFW8	N-acylneuraminate cytidylyltransferase OS=Homo sapiens GN=CMAS PE=1 SV=2 - [NEUA_HUMAN]	CMAS	2	2	97.99	617247	609363	625195	680979	444744	780340	695584	626537	571827	678371	518482	1.08344e+06	862431	520804	546911	644457	1.11177e+06
Q13423	NAD(P) transhydrogenase, mitochondrial OS=Homo sapiens GN=NNT PE=1 SV=3 - [NNTM_HUMAN]	NNT	6	6	275.91	4.7771e+06	4.12475e+06	3.1895e+06	2.70875e+06	3.6068e+06	2.99329e+06	7.73211e+06	6.6756e+06	4.93002e+06	4.32108e+06	4.71329e+06	4.82994e+06	9.3381e+06	4.61266e+06	3.7439e+06	5.08557e+06	5.4598e+06
P15559	NAD(P)H dehydrogenase [quinone] 1 OS=Homo sapiens GN=NQO1 PE=1 SV=1 - [NQO1_HUMAN]	NQO1	9	9	388.58	5.04957e+06	5.53483e+06	6.77823e+06	4.37315e+06	6.79331e+06	2.91955e+06	1.11157e+07	1.5735e+07	9.20031e+06	7.50725e+06	9.61844e+06	3.18549e+06	1.10044e+07	7.5491e+06	1.06898e+07	8.00544e+06	3.81745e+06
Q9BU61	NADH dehydrogenase [ubiquinone] 1 alpha subcomplex assembly factor 3 OS=Homo sapiens GN=NDUFAF3 PE=1 SV=1 - [NDUF3_HUMAN]	NDUFAF3	2	2	66.2	252835	194679	175371	168578	268226	160873	309021	252442	180438	217085	195744	333409	406122	416047	379151	224241	496120
O95299	NADH dehydrogenase [ubiquinone] 1 alpha subcomplex subunit 10, mitochondrial OS=Homo sapiens GN=NDUFA10 PE=1 SV=1 - [NDUAA_HUMAN]	NDUFA10	4	4	196.75	2.76766e+06	2.28939e+06	2.33307e+06	2.34064e+06	2.20732e+06	3.1055e+06	4.23361e+06	3.41287e+06	2.89128e+06	2.89823e+06	2.69454e+06	4.56191e+06	6.37926e+06	4.17633e+06	4.70606e+06	4.05714e+06	5.04082e+06
Q86Y39	NADH dehydrogenase [ubiquinone] 1 alpha subcomplex subunit 11 OS=Homo sapiens GN=NDUFA11 PE=1 SV=3 - [NDUAB_HUMAN]	NDUFA11	3	3	182.97	1.41465e+06	1.15414e+06	1.07386e+06	1.35367e+06	1.41722e+06	1.07581e+06	2.53089e+06	2.31928e+06	1.20174e+06	2.03898e+06	1.62006e+06	2.93256e+06	3.01347e+06	3.0614e+06	2.60231e+06	2.28773e+06	3.04317e+06
P56556	NADH dehydrogenase [ubiquinone] 1 alpha subcomplex subunit 6 OS=Homo sapiens GN=NDUFA6 PE=1 SV=3 - [NDUA6_HUMAN]	NDUFA6	3	3	92.53	2.39584e+06	2.16947e+06	2.04968e+06	2.13249e+06	1.91584e+06	2.13406e+06	3.24086e+06	3.3389e+06	2.60657e+06	2.76403e+06	2.64925e+06	3.50827e+06	6.03255e+06	4.08689e+06	3.43296e+06	3.09998e+06	4.60846e+06
Q16795	NADH dehydrogenase [ubiquinone] 1 alpha subcomplex subunit 9, mitochondrial OS=Homo sapiens GN=NDUFA9 PE=1 SV=2 - [NDUA9_HUMAN]	NDUFA9	4	3	132.5	1.49668e+06	1.769e+06	1.29479e+06	1.46505e+06	1.61475e+06	712074	1.80995e+06	1.11699e+06	1.49503e+06	1.53829e+06	1.42099e+06	973675	3.36239e+06	1.47117e+06	904321	2.43221e+06	1.9546e+06
O95168	NADH dehydrogenase [ubiquinone] 1 beta subcomplex subunit 4 OS=Homo sapiens GN=NDUFB4 PE=1 SV=3 - [NDUB4_HUMAN]	NDUFB4	3	3	135.29	1.04863e+06	1.03191e+06	883612	1.00786e+06	973012	1.06796e+06	2.47108e+06	1.78954e+06	1.19782e+06	1.74758e+06	1.5178e+06	2.34147e+06	3.42729e+06	2.59654e+06	2.34395e+06	2.00079e+06	2.34783e+06
O95169	NADH dehydrogenase [ubiquinone] 1 beta subcomplex subunit 8, mitochondrial OS=Homo sapiens GN=NDUFB8 PE=1 SV=1 - [NDUB8_HUMAN]	NDUFB8	2	2	61.27	910157	892904	755759	793087	852272	931990	1.42511e+06	1.14701e+06	949527	988144	765710	1.27184e+06	1.71374e+06	1.34321e+06	1.209e+06	1.14051e+06	1.75171e+06
P49821	NADH dehydrogenase [ubiquinone] flavoprotein 1, mitochondrial OS=Homo sapiens GN=NDUFV1 PE=1 SV=4 - [NDUV1_HUMAN]	NDUFV1	8	8	518.67	6.01252e+06	5.21225e+06	5.66036e+06	5.19803e+06	4.76905e+06	4.9686e+06	8.47519e+06	7.56954e+06	6.61638e+06	6.63197e+06	5.85098e+06	8.32972e+06	1.2634e+07	8.74462e+06	7.37594e+06	7.91385e+06	1.07792e+07
P19404	NADH dehydrogenase [ubiquinone] flavoprotein 2, mitochondrial OS=Homo sapiens GN=NDUFV2 PE=1 SV=2 - [NDUV2_HUMAN]	NDUFV2	3	3	121.52	1.26908e+06	1.19649e+06	1.11577e+06	1.32733e+06	1.03201e+06	965670	2.14182e+06	1.7671e+06	1.27324e+06	1.60121e+06	1.44778e+06	2.25728e+06	3.0601e+06	2.47051e+06	2.03758e+06	1.75532e+06	2.52429e+06
O75306	NADH dehydrogenase [ubiquinone] iron-sulfur protein 2, mitochondrial OS=Homo sapiens GN=NDUFS2 PE=1 SV=2 - [NDUS2_HUMAN]	NDUFS2	2	2	98.77	610252	539264	912008	746943	656243	671714	834674	830575	763609	767426	853576	893640	1.71302e+06	849919	968777	1.23274e+06	1.37508e+06
O75489	NADH dehydrogenase [ubiquinone] iron-sulfur protein 3, mitochondrial OS=Homo sapiens GN=NDUFS3 PE=1 SV=1 - [NDUS3_HUMAN]	NDUFS3	10	10	564.19	5.85994e+06	5.3418e+06	5.43804e+06	5.54318e+06	5.08574e+06	5.18928e+06	9.48548e+06	7.77843e+06	6.38199e+06	6.89507e+06	6.22573e+06	9.29689e+06	1.44602e+07	1.10756e+07	8.69038e+06	9.05664e+06	1.20448e+07
O75380	NADH dehydrogenase [ubiquinone] iron-sulfur protein 6, mitochondrial OS=Homo sapiens GN=NDUFS6 PE=1 SV=1 - [NDUS6_HUMAN]	NDUFS6	2	2	148.32	355906	324285	270494	277844	205073	327072	601578	634659	369011	462381	365712	711576	1.08807e+06	974097	833864	498043	964553
Q9UHQ9	NADH-cytochrome b5 reductase 1 OS=Homo sapiens GN=CYB5R1 PE=1 SV=1 - [NB5R1_HUMAN]	CYB5R1	4	4	228.08	2.52461e+06	2.40246e+06	1.73131e+06	1.90607e+06	2.02457e+06	3.05688e+06	6.26861e+06	5.2184e+06	3.9249e+06	3.59774e+06	3.58279e+06	6.2785e+06	1.30561e+07	6.67856e+06	5.2416e+06	6.76192e+06	9.8429e+06
P00387	NADH-cytochrome b5 reductase 3 OS=Homo sapiens GN=CYB5R3 PE=1 SV=3 - [NB5R3_HUMAN]	CYB5R3	7	7	421.12	3.66456e+07	3.44219e+07	2.58299e+07	2.11677e+07	2.26603e+07	3.04101e+07	3.72555e+07	2.49201e+07	3.76873e+07	2.33794e+07	2.70296e+07	2.54616e+07	4.5766e+07	3.24586e+07	2.35071e+07	2.91359e+07	2.84622e+07
P28331	NADH-ubiquinone oxidoreductase 75 kDa subunit, mitochondrial OS=Homo sapiens GN=NDUFS1 PE=1 SV=3 - [NDUS1_HUMAN]	NDUFS1	6	6	344.53	5.0131e+06	3.89272e+06	3.57584e+06	3.8493e+06	3.67866e+06	4.07316e+06	6.8455e+06	5.60397e+06	4.63507e+06	4.96515e+06	4.39747e+06	6.38368e+06	9.35387e+06	6.81443e+06	6.29406e+06	6.81118e+06	8.71869e+06
P48163	NADP-dependent malic enzyme OS=Homo sapiens GN=ME1 PE=1 SV=1 - [MAOX_HUMAN]	ME1	3	3	137.18	42842.6	43646.6	96494.2	353949	277474	61675.3	40305.4	57481.9	87709	269977	368233	138012	89393.2	174161	132905	433984	175814
P22570	NADPH:adrenodoxin oxidoreductase, mitochondrial OS=Homo sapiens GN=FDXR PE=1 SV=3 - [ADRO_HUMAN]	FDXR	3	3	127.33	520490	677050	413969	540090	445119	829695	1.32803e+06	1.94786e+06	907395	1.23679e+06	1.15059e+06	1.31238e+06	2.10088e+06	1.43147e+06	2.52183e+06	2.26742e+06	2.35558e+06
P16435	NADPH--cytochrome P450 reductase OS=Homo sapiens GN=POR PE=1 SV=2 - [NCPR_HUMAN]	POR	4	4	205.97	1.84693e+06	1.55644e+06	1.88084e+06	1.42965e+06	1.58743e+06	2.36449e+06	1.7602e+06	1.53623e+06	2.02446e+06	1.36279e+06	1.98724e+06	2.16521e+06	1.82672e+06	1.63624e+06	1.21109e+06	1.91507e+06	1.88775e+06
Q9BXJ9	N-alpha-acetyltransferase 15, NatA auxiliary subunit OS=Homo sapiens GN=NAA15 PE=1 SV=1 - [NAA15_HUMAN]	NAA15	4	4	192.15	1.19001e+06	1.24823e+06	1.46815e+06	1.29749e+06	1.8641e+06	1.07969e+06	873750	894070	930869	768890	835951	845307	864932	626776	606724	1.0177e+06	871431
Q9GZZ1	N-alpha-acetyltransferase 50 OS=Homo sapiens GN=NAA50 PE=1 SV=1 - [NAA50_HUMAN]	NAA50	3	3	112.17	713748	1.06719e+06	1.18634e+06	1.28955e+06	1.25393e+06	750266	710683	889615	794480	839470	886144	625524	768924	785589	721206	690481	630677
Q6T4R5	Nance-Horan syndrome protein OS=Homo sapiens GN=NHS PE=1 SV=2 - [NHS_HUMAN]	NHS	2	2	69.59	60357.7	27917.4	7977.06	20183.5	59050.7	32161.1	256991	188683	144125	126217	85783.4	71010	105662	64103.1	90134	136097	90766.1
O43847	Nardilysin OS=Homo sapiens GN=NRD1 PE=1 SV=2 - [NRDC_HUMAN]	NRD1	2	2	78.22	515519	562540	550598	594712	689146	427518	595439	686946	521784	627562	583054	398209	761048	388805	403805	696186	613431
Q13765	Nascent polypeptide-associated complex subunit alpha OS=Homo sapiens GN=NACA PE=1 SV=1 - [NACA_HUMAN]	NACA	3	3	183.63	4.08742e+06	4.7711e+06	5.00981e+06	4.80896e+06	6.75028e+06	2.90713e+06	3.92646e+06	3.56675e+06	5.04306e+06	3.56115e+06	4.2911e+06	2.79111e+06	3.26286e+06	3.71113e+06	2.83763e+06	4.51871e+06	2.7602e+06
Q8TBC4	NEDD8-activating enzyme E1 catalytic subunit OS=Homo sapiens GN=UBA3 PE=1 SV=2 - [UBA3_HUMAN]	UBA3	3	3	112.51	818392	737669	811004	946587	958110	923924	1.40832e+06	1.90657e+06	1.08218e+06	968990	822874	1.27963e+06	1.25997e+06	898841	1.16189e+06	1.10328e+06	1.13525e+06
Q13564	NEDD8-activating enzyme E1 regulatory subunit OS=Homo sapiens GN=NAE1 PE=1 SV=1 - [ULA1_HUMAN]	NAE1	3	3	149.56	4.11369e+06	3.74013e+06	4.99167e+06	5.1385e+06	4.31234e+06	3.65948e+06	4.71759e+06	5.75402e+06	3.99002e+06	4.77238e+06	4.35546e+06	3.90748e+06	4.30918e+06	2.75635e+06	3.12974e+06	3.7099e+06	3.48337e+06
Q8NF91	Nesprin-1 OS=Homo sapiens GN=SYNE1 PE=1 SV=4 - [SYNE1_HUMAN]	SYNE1	5	5	181.45	734301	816323	576049	784760	728140	741062	116160	91469.7	65112.4	155664	98018.1	115624	96334.6	79278.2	126912	88832.7	111605
P48681	Nestin OS=Homo sapiens GN=NES PE=1 SV=2 - [NEST_HUMAN]	NES	4	4	238.81	838374	699515	79505.9	90101	221927	3.51174e+06	321364	180405	96253.6	117610	111996	509408	202960	175363	216737	176843	481567
Q09666	Neuroblast differentiation-associated protein AHNAK OS=Homo sapiens GN=AHNAK PE=1 SV=2 - [AHNK_HUMAN]	AHNAK	83	82	4125.35	1.99105e+08	1.98637e+08	1.81655e+08	1.15784e+08	1.50439e+08	1.37172e+08	5.29323e+07	3.90976e+07	5.79998e+07	3.93059e+07	4.29902e+07	2.80578e+07	2.36435e+07	1.96589e+07	2.46165e+07	3.0806e+07	1.78398e+07
Q9UBB6	Neurochondrin OS=Homo sapiens GN=NCDN PE=1 SV=1 - [NCDN_HUMAN]	NCDN	3	3	115.9	308707	333539	303131	477293	570064	413763	461329	517592	532050	561063	596648	692873	637787	569890	589511	714920	744077
P07197	Neurofilament medium polypeptide OS=Homo sapiens GN=NEFM PE=1 SV=3 - [NFM_HUMAN]	NEFM	5	3	132.87	156321	132744	249399	63504.6	149219	160639	70775	27883.5	50129.9	31422	26204.7	850672	361719	37971	43775.5	22303.4	1.43193e+06
Q04721	Neurogenic locus notch homolog protein 2 OS=Homo sapiens GN=NOTCH2 PE=1 SV=3 - [NOTC2_HUMAN]	NOTCH2	2	2	106.46	28095.2	30346.9	60706.6	32424.5	14053.2	22679.2	71662.5	6035.44	282161	132083	265532	278711	26970.6	270527	69762.1	313654	569417
Q9UM47	Neurogenic locus notch homolog protein 3 OS=Homo sapiens GN=NOTCH3 PE=1 SV=2 - [NOTC3_HUMAN]	NOTCH3	2	2	74.94	463096	484006	58810.1	39091.8	90232.8	558479	199927	65627.9	84764.8	44694.7	122971	111656	68881.1	41616.2	43136.6	81971.2	107063
Q9BYT8	Neurolysin, mitochondrial OS=Homo sapiens GN=NLN PE=1 SV=1 - [NEUL_HUMAN]	NLN	4	4	179.79	1.40139e+06	1.7023e+06	2.51189e+06	2.00183e+06	986927	1.62119e+06	1.75339e+06	2.14585e+06	2.55952e+06	2.14424e+06	1.75522e+06	3.14209e+06	3.17091e+06	3.28203e+06	2.79656e+06	1.35291e+06	2.8797e+06
Q15818	Neuronal pentraxin-1 OS=Homo sapiens GN=NPTX1 PE=2 SV=2 - [NPTX1_HUMAN]	NPTX1	2	2	98.19	3713.74	8402.7	2977.87	2550.64	4218.64	3284.92	24097.7	7996.25	85821.8	17261.1	24475.4	655355	51444.7	74724	13603	29119.6	618461
Q8IY17	Neuropathy target esterase OS=Homo sapiens GN=PNPLA6 PE=1 SV=2 - [PLPL6_HUMAN]	PNPLA6	4	4	148.59	876759	628266	567734	721789	489676	757389	1.10681e+06	1.07263e+06	1.02601e+06	1.13127e+06	706454	829210	1.64e+06	1.72055e+06	1.35204e+06	1.02376e+06	1.2767e+06
O14786	Neuropilin-1 OS=Homo sapiens GN=NRP1 PE=1 SV=3 - [NRP1_HUMAN]	NRP1	2	2	82.03	442608	716377	462691	485127	632917	463366	1.52875e+06	929549	1.72624e+06	1.05313e+06	2.08512e+06	529912	402368	584866	1.04422e+06	1.57066e+06	448678
O60462	Neuropilin-2 OS=Homo sapiens GN=NRP2 PE=1 SV=2 - [NRP2_HUMAN]	NRP2	4	4	146.72	163374	110708	157459	60689.5	137000	143962	185192	76356.8	993134	149197	280862	676716	735983	2.45087e+06	223043	222867	2.92481e+06
Q9Y639	Neuroplastin OS=Homo sapiens GN=NPTN PE=1 SV=2 - [NPTN_HUMAN]	NPTN	2	2	58.18	164335	113497	67847.1	73852.9	115967	75010.8	91733.8	73575.4	52033.1	56047.6	87875.3	6564.55	67207.1	19084.9	44371.2	85657.9	64978
Q14697	Neutral alpha-glucosidase AB OS=Homo sapiens GN=GANAB PE=1 SV=3 - [GANAB_HUMAN]	GANAB	26	26	1384.51	8.16261e+07	7.45245e+07	7.17744e+07	6.43527e+07	6.15646e+07	8.55712e+07	8.93764e+07	8.21891e+07	9.00316e+07	7.1622e+07	6.8589e+07	6.58993e+07	8.73429e+07	7.83482e+07	7.03553e+07	7.46025e+07	6.25201e+07
P43007	Neutral amino acid transporter A OS=Homo sapiens GN=SLC1A4 PE=1 SV=1 - [SATT_HUMAN]	SLC1A4	2	2	120.79	941900	1.26575e+06	784596	704668	688796	429918	186451	125350	138046	92918.4	285036	235515	415898	88744.9	82518.9	526441	415224
Q0ZGT2	Nexilin OS=Homo sapiens GN=NEXN PE=1 SV=1 - [NEXN_HUMAN]	NEXN	5	5	201.13	1.53659e+06	1.14516e+06	610813	859562	1.07436e+06	1.38061e+06	74212.3	64020.5	142968	116810	158549	104191	130862	38048.2	64687.3	120082	155821
P55769	NHP2-like protein 1 OS=Homo sapiens GN=NHP2L1 PE=1 SV=3 - [NH2L1_HUMAN]	NHP2L1	3	3	135.92	3.73937e+06	4.1538e+06	5.01873e+06	4.34001e+06	4.20529e+06	4.00145e+06	3.64326e+06	3.81592e+06	3.43077e+06	4.07301e+06	3.85323e+06	3.78519e+06	4.54304e+06	3.5701e+06	4.18028e+06	3.46204e+06	3.954e+06
Q96TA1	Niban-like protein 1 OS=Homo sapiens GN=FAM129B PE=1 SV=3 - [NIBL1_HUMAN]	FAM129B	4	4	156.73	3.25678e+06	3.16564e+06	2.4274e+06	2.37971e+06	3.56288e+06	2.24349e+06	4.93453e+06	3.91179e+06	4.11482e+06	3.70211e+06	2.40881e+06	1.6595e+06	3.86797e+06	3.45739e+06	3.0444e+06	2.7395e+06	1.80737e+06
Q969V3	Nicalin OS=Homo sapiens GN=NCLN PE=1 SV=2 - [NCLN_HUMAN]	NCLN	6	6	364.4	7.4698e+06	7.53007e+06	6.29134e+06	5.62579e+06	6.73785e+06	7.53647e+06	7.41073e+06	6.09501e+06	7.18732e+06	6.05014e+06	6.02453e+06	6.80977e+06	9.06708e+06	6.72999e+06	6.46336e+06	7.63387e+06	8.02186e+06
Q92542	Nicastrin OS=Homo sapiens GN=NCSTN PE=1 SV=2 - [NICA_HUMAN]	NCSTN	3	3	152.5	1.47249e+06	1.68854e+06	1.36143e+06	1.54595e+06	1.81279e+06	1.78512e+06	2.24134e+06	1.72211e+06	1.85564e+06	1.98568e+06	2.12313e+06	1.87779e+06	2.47756e+06	1.81833e+06	1.65781e+06	2.45405e+06	2.28139e+06
P40261	Nicotinamide N-methyltransferase OS=Homo sapiens GN=NNMT PE=1 SV=1 - [NNMT_HUMAN]	NNMT	5	5	209.62	5.21875e+06	5.55239e+06	8.43771e+06	6.83102e+06	6.30942e+06	1.17255e+07	8.89852e+06	9.13077e+06	1.47338e+07	1.08999e+07	7.97464e+06	1.49017e+07	8.51569e+06	9.47035e+06	1.27591e+07	1.04866e+07	8.45081e+06
P43490	Nicotinamide phosphoribosyltransferase OS=Homo sapiens GN=NAMPT PE=1 SV=1 - [NAMPT_HUMAN]	NAMPT	10	10	432.53	3.05729e+06	2.57603e+06	3.96299e+06	3.72015e+06	3.79736e+06	2.69677e+06	1.03802e+07	8.69844e+06	6.7146e+06	5.5366e+06	5.67145e+06	1.52359e+07	2.1573e+07	1.40377e+07	5.83565e+06	8.51394e+06	1.01666e+07
O15118	Niemann-Pick C1 protein OS=Homo sapiens GN=NPC1 PE=1 SV=2 - [NPC1_HUMAN]	NPC1	2	2	78.82	703987	548601	554842	519906	595902	692616	922280	706031	842179	597507	598868	1.25716e+06	1.09854e+06	753685	455736	648844	1.26705e+06
Q9Y314	Nitric oxide synthase-interacting protein OS=Homo sapiens GN=NOSIP PE=1 SV=1 - [NOSIP_HUMAN]	NOSIP	2	2	53.21	572628	551407	501188	442955	713603	511658	469110	378255	372034	333131	388920	483484	465969	379272	441976	394597	503855
Q86X76	Nitrilase homolog 1 OS=Homo sapiens GN=NIT1 PE=1 SV=2 - [NIT1_HUMAN]	NIT1	3	3	151.01	318628	361422	332732	375346	321795	277424	1.03956e+06	1.38643e+06	727345	844812	899090	620782	1.77357e+06	1.22935e+06	1.31911e+06	1.31294e+06	1.20583e+06
Q5JPE7	Nodal modulator 2 OS=Homo sapiens GN=NOMO2 PE=1 SV=1 - [NOMO2_HUMAN]	NOMO2	16	5	897.58	1.35115e+06	1.42442e+06	1.17266e+06	1.23946e+06	1.31028e+06	1.43402e+06	903284	938720	773835	1.06352e+06	781136	1.39604e+06	1.29293e+06	1.21067e+06	1.1947e+06	1.0335e+06	1.58105e+06
P69849	Nodal modulator 3 OS=Homo sapiens GN=NOMO3 PE=2 SV=2 - [NOMO3_HUMAN]	NOMO3	14	3	698.59	638698	625479	566731	484986	482048	1.07682e+06	703918	501363	189838	482452	420778	472496	823425	890015	825734	548336	630387
Q15233	Non-POU domain-containing octamer-binding protein OS=Homo sapiens GN=NONO PE=1 SV=4 - [NONO_HUMAN]	NONO	5	5	287.62	7.81639e+06	6.72353e+06	4.31473e+06	4.23368e+06	9.21112e+06	6.01763e+06	7.57784e+06	5.45418e+06	3.8028e+06	4.86978e+06	4.6048e+06	4.83496e+06	5.69885e+06	3.46496e+06	3.96397e+06	6.73318e+06	6.215e+06
P22307	Non-specific lipid-transfer protein OS=Homo sapiens GN=SCP2 PE=1 SV=2 - [NLTP_HUMAN]	SCP2	6	6	286.8	5.50462e+06	5.57386e+06	4.7233e+06	4.88524e+06	4.72103e+06	6.02022e+06	9.42962e+06	1.05236e+07	7.06109e+06	6.54607e+06	6.1892e+06	9.56622e+06	1.12683e+07	7.84351e+06	6.55845e+06	6.21429e+06	1.12793e+07
Q9UNZ2	NSFL1 cofactor p47 OS=Homo sapiens GN=NSFL1C PE=1 SV=2 - [NSF1C_HUMAN]	NSFL1C	2	2	75.35	434626	464012	525825	487172	450578	501846	511351	481238	535968	413794	389912	269579	624261	524075	459302	446528	403202
P51688	N-sulphoglucosamine sulphohydrolase OS=Homo sapiens GN=SGSH PE=1 SV=1 - [SPHM_HUMAN]	SGSH	2	2	107.87	4.1124e+06	3.68559e+06	3.25196e+06	4.62662e+06	3.6609e+06	4.88466e+06	6.1987e+06	5.75441e+06	4.97891e+06	8.29786e+06	5.38035e+06	6.81019e+06	6.96098e+06	7.82021e+06	1.22371e+07	6.71347e+06	6.44855e+06
Q96KG9	N-terminal kinase-like protein OS=Homo sapiens GN=SCYL1 PE=1 SV=1 - [NTKL_HUMAN]	SCYL1	5	4	180.02	1.71108e+06	1.62374e+06	1.2249e+06	1.71006e+06	1.7013e+06	1.60372e+06	1.05923e+06	831195	1.19698e+06	1.7109e+06	1.67865e+06	970128	1.46774e+06	1.3776e+06	1.48166e+06	1.73924e+06	1.46035e+06
P49321	Nuclear autoantigenic sperm protein OS=Homo sapiens GN=NASP PE=1 SV=2 - [NASP_HUMAN]	NASP	3	3	122.8	259572	330755	332133	206206	396746	126428	203923	267063	193601	102014	232664	89039.9	84042.4	114104	63988.6	145381	64933.2
Q09161	Nuclear cap-binding protein subunit 1 OS=Homo sapiens GN=NCBP1 PE=1 SV=1 - [NCBP1_HUMAN]	NCBP1	4	4	168.89	1.31447e+06	1.32442e+06	1.34601e+06	1.32197e+06	1.42275e+06	1.36602e+06	875230	779279	905171	749539	1.00084e+06	789100	749449	561544	636619	968886	882230
P52298	Nuclear cap-binding protein subunit 2 OS=Homo sapiens GN=NCBP2 PE=1 SV=1 - [NCBP2_HUMAN]	NCBP2	2	2	129.03	952145	1.24618e+06	1.13752e+06	1.08582e+06	1.13378e+06	1.15055e+06	812985	776506	896016	693519	622573	686134	762198	667987	925555	487604	678525
Q00653	Nuclear factor NF-kappa-B p100 subunit OS=Homo sapiens GN=NFKB2 PE=1 SV=4 - [NFKB2_HUMAN]	NFKB2	4	4	120.07	573956	459706	416318	432144	492443	711217	962509	685052	849563	641941	1.20653e+06	2.07089e+06	905221	646264	633412	1.09089e+06	757778
Q7Z417	Nuclear fragile X mental retardation-interacting protein 2 OS=Homo sapiens GN=NUFIP2 PE=1 SV=1 - [NUFP2_HUMAN]	NUFIP2	2	2	92.88	622777	741382	890555	943032	889769	835447	523710	450853	485986	481175	646183	655871	524721	421130	441927	646653	735467
Q12972	Nuclear inhibitor of protein phosphatase 1 OS=Homo sapiens GN=PPP1R8 PE=1 SV=2 - [PP1R8_HUMAN]	PPP1R8	3	2	105.67	183712	182494	148284	143521	201377	75445.5	61870	128814	103777	142425	84823.8	64147.9	104885	49522.6	106834	136935	80493.4
Q9Y266	Nuclear migration protein nudC OS=Homo sapiens GN=NUDC PE=1 SV=1 - [NUDC_HUMAN]	NUDC	2	2	109.6	948010	1.13914e+06	877808	917892	1.3392e+06	926378	880512	874300	962981	723315	888244	694447	1.1094e+06	841080	1.0777e+06	1.04734e+06	875641
Q14980	Nuclear mitotic apparatus protein 1 OS=Homo sapiens GN=NUMA1 PE=1 SV=2 - [NUMA1_HUMAN]	NUMA1	6	6	218.71	1.35181e+06	1.81319e+06	2.05482e+06	1.47961e+06	1.69715e+06	1.31745e+06	1.53214e+06	1.43194e+06	1.64614e+06	1.1787e+06	1.02362e+06	1.1449e+06	1.73501e+06	2.23428e+06	1.28478e+06	926477	1.76305e+06
O75694	Nuclear pore complex protein Nup155 OS=Homo sapiens GN=NUP155 PE=1 SV=1 - [NU155_HUMAN]	NUP155	7	7	448.91	2.35487e+06	2.58076e+06	2.29432e+06	2.00563e+06	2.56718e+06	2.20987e+06	2.12293e+06	2.1206e+06	1.92734e+06	2.21007e+06	2.13828e+06	2.20376e+06	1.53088e+06	1.58126e+06	1.35232e+06	1.9574e+06	2.30445e+06
Q92621	Nuclear pore complex protein Nup205 OS=Homo sapiens GN=NUP205 PE=1 SV=3 - [NU205_HUMAN]	NUP205	3	3	168.53	423752	466390	586395	674340	641730	317582	284069	425194	254523	392733	461449	508952	289256	254440	175255	390662	459513
P35658	Nuclear pore complex protein Nup214 OS=Homo sapiens GN=NUP214 PE=1 SV=2 - [NU214_HUMAN]	NUP214	5	5	104.27	408261	503267	604941	620392	573781	498348	502797	556968	468480	498254	522299	485289	306624	499946	350705	548627	618144
Q9UKX7	Nuclear pore complex protein Nup50 OS=Homo sapiens GN=NUP50 PE=1 SV=2 - [NUP50_HUMAN]	NUP50	2	2	119.78	620717	682383	600637	464016	579809	573576	322300	336543	370110	358291	369339	455107	280938	262993	319144	408518	299520
Q99567	Nuclear pore complex protein Nup88 OS=Homo sapiens GN=NUP88 PE=1 SV=2 - [NUP88_HUMAN]	NUP88	2	2	81.92	737855	817022	1.12702e+06	919070	685951	834154	703099	789806	880375	697382	632619	672501	548282	618191	658957	536267	706737
Q8N1F7	Nuclear pore complex protein Nup93 OS=Homo sapiens GN=NUP93 PE=1 SV=2 - [NUP93_HUMAN]	NUP93	3	3	183.4	971324	1.07454e+06	1.19645e+06	934791	1.11784e+06	870166	1.12999e+06	954449	897946	959776	820437	741996	1.20712e+06	637324	645905	710059	814685
P52948	Nuclear pore complex protein Nup98-Nup96 OS=Homo sapiens GN=NUP98 PE=1 SV=4 - [NUP98_HUMAN]	NUP98	2	2	169.66	57706.7	47859.3	47995.1	58331.5	49042.1	43385.2	46954.2	50738.3	19218.5	58650.5	34815.6	68085.7	28946.8	31040.9	37115.9	50494.5	47463.4
P37198	Nuclear pore glycoprotein p62 OS=Homo sapiens GN=NUP62 PE=1 SV=3 - [NUP62_HUMAN]	NUP62	3	3	118.6	312564	418845	717054	722182	475267	123141	272980	323255	252471	315190	409838	224160	960696	106282	64480.9	403414	332096
Q8TAT6	Nuclear protein localization protein 4 homolog OS=Homo sapiens GN=NPLOC4 PE=1 SV=3 - [NPL4_HUMAN]	NPLOC4	2	2	108.37	713618	744660	621471	671699	764777	696639	809826	690860	568986	693307	641098	741525	828047	716407	689487	798933	742057
P67809	Nuclease-sensitive element-binding protein 1 OS=Homo sapiens GN=YBX1 PE=1 SV=3 - [YBOX1_HUMAN]	YBX1	4	2	348.34	4.03502e+06	3.44154e+06	1.65356e+06	2.02309e+06	3.41956e+06	4.64344e+06	2.72345e+06	2.66444e+06	4.17789e+06	2.28257e+06	2.15004e+06	2.42174e+06	1.85434e+06	5.47999e+06	6.48614e+06	2.19214e+06	2.81331e+06
Q02818	Nucleobindin-1 OS=Homo sapiens GN=NUCB1 PE=1 SV=4 - [NUCB1_HUMAN]	NUCB1	5	5	187.85	1.31952e+06	1.04632e+06	909154	1.05179e+06	1.11561e+06	1.35478e+06	1.50705e+06	1.49752e+06	1.95884e+06	1.75174e+06	1.69266e+06	1.71198e+06	3.25176e+06	2.10938e+06	2.76414e+06	2.60615e+06	2.08802e+06
Q9BZE4	Nucleolar GTP-binding protein 1 OS=Homo sapiens GN=GTPBP4 PE=1 SV=3 - [NOG1_HUMAN]	GTPBP4	2	2	49.18	436657	390993	181578	464634	405720	242281	73984	37339.7	62194.1	153219	145532	72401.2	170455	132467	147027	439934	133362
O00567	Nucleolar protein 56 OS=Homo sapiens GN=NOP56 PE=1 SV=4 - [NOP56_HUMAN]	NOP56	4	2	269.14	671314	768012	587565	984529	777093	796345	647109	450510	514786	822311	792663	589560	611571	771903	1.08487e+06	1.16752e+06	823888
Q9Y2X3	Nucleolar protein 58 OS=Homo sapiens GN=NOP58 PE=1 SV=1 - [NOP58_HUMAN]	NOP58	3	3	270.2	1.19007e+06	1.11643e+06	1.03417e+06	1.24776e+06	1.12225e+06	935738	1.05741e+06	744676	861957	1.38796e+06	1.16049e+06	718379	1.12212e+06	966915	1.18814e+06	1.83992e+06	1.11314e+06
Q9H6R4	Nucleolar protein 6 OS=Homo sapiens GN=NOL6 PE=1 SV=2 - [NOL6_HUMAN]	NOL6	2	2	123.13	475656	438886	424957	446138	552876	409091	161979	71975.8	109400	114700	110293	69036.7	181340	186894	176087	159756	146933
Q9NR30	Nucleolar RNA helicase 2 OS=Homo sapiens GN=DDX21 PE=1 SV=5 - [DDX21_HUMAN]	DDX21	2	2	81.3	1.48913e+06	1.68341e+06	1.83443e+06	2.02827e+06	2.03002e+06	1.29451e+06	99241.9	155092	362134	181639	380657	159322	277723	431618	245984	534931	356160
P19338	Nucleolin OS=Homo sapiens GN=NCL PE=1 SV=3 - [NUCL_HUMAN]	NCL	16	16	956.57	8.7969e+07	8.36631e+07	7.97431e+07	7.45366e+07	9.31351e+07	7.92848e+07	6.48734e+07	6.11778e+07	5.71977e+07	5.58889e+07	5.36085e+07	5.59401e+07	5.43241e+07	5.61858e+07	5.9218e+07	5.57337e+07	6.44924e+07
Q01085	Nucleolysin TIAR OS=Homo sapiens GN=TIAL1 PE=1 SV=1 - [TIAR_HUMAN]	TIAL1	3	2	178.37	1.21873e+06	1.07605e+06	1.05273e+06	871859	1.1736e+06	1.13518e+06	835322	834136	761273	709264	777416	669005	776633	611628	435782	778552	760105
P06748	Nucleophosmin OS=Homo sapiens GN=NPM1 PE=1 SV=2 - [NPM_HUMAN]	NPM1	4	4	297.06	3.18205e+06	2.29186e+06	2.37996e+06	2.29069e+06	3.68441e+06	4.21892e+06	1.7103e+06	1.61172e+06	1.8962e+06	1.63909e+06	1.82285e+06	2.06608e+06	3.43841e+06	1.97896e+06	2.27722e+06	2.2886e+06	2.71281e+06
Q8NFH3	Nucleoporin Nup43 OS=Homo sapiens GN=NUP43 PE=1 SV=1 - [NUP43_HUMAN]	NUP43	2	2	100.37	865140	1.10387e+06	924507	908235	977941	932833	916810	827703	868177	841060	705731	833647	813204	778674	598073	639596	860684
Q96EE3	Nucleoporin SEH1 OS=Homo sapiens GN=SEH1L PE=1 SV=3 - [SEH1_HUMAN]	SEH1L	2	2	113.31	614051	605194	554911	563769	532235	624419	687874	583101	571759	634711	498918	625540	617329	517817	406264	492793	624863
P12270	Nucleoprotein TPR OS=Homo sapiens GN=TPR PE=1 SV=3 - [TPR_HUMAN]	TPR	5	5	300.77	1.46964e+06	1.60053e+06	1.88044e+06	1.63118e+06	2.1627e+06	2.00677e+06	1.60074e+06	1.90528e+06	1.70744e+06	1.49928e+06	2.3372e+06	2.4081e+06	1.54576e+06	1.51036e+06	1.30872e+06	1.76702e+06	2.22017e+06
Q13232	Nucleoside diphosphate kinase 3 OS=Homo sapiens GN=NME3 PE=1 SV=2 - [NDK3_HUMAN]	NME3	2	2	87.55	205624	195744	203699	461266	140498	227686	721004	854817	722496	811353	615076	883258	1.38119e+06	1.302e+06	1.16917e+06	763161	1.17335e+06
Q99733	Nucleosome assembly protein 1-like 4 OS=Homo sapiens GN=NAP1L4 PE=1 SV=1 - [NP1L4_HUMAN]	NAP1L4	3	2	150.58	408581	389676	447008	569184	616467	278168	514303	598946	375299	569697	568998	429683	527006	584398	421724	721812	508390
Q96RE7	Nucleus accumbens-associated protein 1 OS=Homo sapiens GN=NACC1 PE=1 SV=1 - [NACC1_HUMAN]	NACC1	3	3	114.01	344677	361952	311920	254133	380250	373804	197669	165126	303384	224880	233914	261812	213380	322755	263150	186834	305939
Q9NTK5	Obg-like ATPase 1 OS=Homo sapiens GN=OLA1 PE=1 SV=2 - [OLA1_HUMAN]	OLA1	3	3	196.53	1.14598e+06	782487	1.13793e+06	1.29165e+06	1.13018e+06	646270	1.35205e+06	1.3006e+06	1.0228e+06	1.28281e+06	1.29925e+06	1.28544e+06	1.1746e+06	1.29796e+06	805728	1.53234e+06	1.25984e+06
Q9NX40	OCIA domain-containing protein 1 OS=Homo sapiens GN=OCIAD1 PE=1 SV=1 - [OCAD1_HUMAN]	OCIAD1	3	3	214.02	1.52829e+06	1.40124e+06	1.40255e+06	1.67657e+06	1.34347e+06	2.03396e+06	2.59383e+06	2.71043e+06	2.2031e+06	2.42351e+06	1.97541e+06	2.94414e+06	3.81686e+06	3.04568e+06	3.34973e+06	3.22004e+06	3.44417e+06
Q9Y3B8	Oligoribonuclease, mitochondrial OS=Homo sapiens GN=REXO2 PE=1 SV=3 - [ORN_HUMAN]	REXO2	4	4	228.28	2.2427e+06	2.29093e+06	2.67227e+06	2.54653e+06	3.10541e+06	3.07018e+06	2.97248e+06	3.31075e+06	3.2821e+06	2.77359e+06	2.69516e+06	3.21929e+06	4.98951e+06	2.82182e+06	3.21098e+06	2.81689e+06	2.83871e+06
Q9NRP0	Oligosaccharyltransferase complex subunit OSTC OS=Homo sapiens GN=OSTC PE=1 SV=1 - [OSTC_HUMAN]	OSTC	2	2	50.4	4.80928e+06	4.6646e+06	3.28477e+06	4.16074e+06	4.46562e+06	7.31644e+06	4.2103e+06	4.44843e+06	5.60888e+06	5.46919e+06	4.09447e+06	5.29176e+06	4.47452e+06	5.43486e+06	4.61384e+06	5.70527e+06	4.49935e+06
Q96CV9	Optineurin OS=Homo sapiens GN=OPTN PE=1 SV=2 - [OPTN_HUMAN]	OPTN	2	2	149.78	295868	245528	80811	328578	303488	188273	35679.3	56091.5	23695.7	92088.8	111997	41692.5	33063.5	8519.07	21019	72035.9	42667.4
P04181	Ornithine aminotransferase, mitochondrial OS=Homo sapiens GN=OAT PE=1 SV=1 - [OAT_HUMAN]	OAT	16	12	966.67	2.32444e+07	2.45576e+07	2.35187e+07	1.79941e+07	2.54803e+07	2.3224e+07	2.34069e+07	2.56958e+07	3.08942e+07	1.76304e+07	2.30089e+07	2.05204e+07	4.0702e+07	2.21209e+07	2.13797e+07	2.84816e+07	2.56464e+07
Q9BZF1	Oxysterol-binding protein-related protein 8 OS=Homo sapiens GN=OSBPL8 PE=1 SV=3 - [OSBL8_HUMAN]	OSBPL8	2	2	70.7	707630	490188	477252	508953	665577	704099	484660	378441	515084	462196	444364	458689	525018	527522	427232	504318	523179
Q8WX93	Palladin OS=Homo sapiens GN=PALLD PE=1 SV=3 - [PALLD_HUMAN]	PALLD	11	11	560.48	1.82738e+07	1.91902e+07	1.71649e+07	1.25905e+07	1.89478e+07	1.94072e+07	4.68995e+06	4.0095e+06	9.28905e+06	6.92986e+06	7.08439e+06	6.31114e+06	5.64757e+06	6.14221e+06	8.18199e+06	7.97555e+06	7.39917e+06
P50897	Palmitoyl-protein thioesterase 1 OS=Homo sapiens GN=PPT1 PE=1 SV=1 - [PPT1_HUMAN]	PPT1	4	4	146.45	1.36387e+06	1.03866e+06	1.19351e+06	1.43921e+06	1.19644e+06	1.28992e+06	1.14689e+06	2.0438e+06	1.72971e+06	2.10027e+06	1.84591e+06	2.60713e+06	2.33096e+06	2.33571e+06	2.29986e+06	2.28892e+06	3.45192e+06
Q13219	Pappalysin-1 OS=Homo sapiens GN=PAPPA PE=1 SV=3 - [PAPP1_HUMAN]	PAPPA	13	13	730.99	1.19041e+06	1.11097e+06	1.00556e+06	860711	1.34337e+06	1.4745e+06	571948	700208	4.97783e+06	1.95044e+06	7.1567e+06	723302	1.62331e+06	5.69168e+06	3.64599e+06	1.52183e+07	945311
Q6P1J9	Parafibromin OS=Homo sapiens GN=CDC73 PE=1 SV=1 - [CDC73_HUMAN]	CDC73	3	3	75.19	359545	234244	219897	236669	347985	218457	180486	144729	134703	172339	171665	153327	199913	155085	173106	220002	201071
Q8WXF1	Paraspeckle component 1 OS=Homo sapiens GN=PSPC1 PE=1 SV=1 - [PSPC1_HUMAN]	PSPC1	2	2	126.04	2.1583e+06	1.37165e+06	1.46943e+06	2.11022e+06	2.06209e+06	1.75673e+06	1.5348e+06	1.41338e+06	1.2707e+06	1.63378e+06	1.49471e+06	1.4686e+06	1.81666e+06	1.51975e+06	1.5707e+06	1.75535e+06	1.94141e+06
O00151	PDZ and LIM domain protein 1 OS=Homo sapiens GN=PDLIM1 PE=1 SV=4 - [PDLI1_HUMAN]	PDLIM1	3	3	116.73	658998	902194	2.11134e+06	1.26189e+06	2.55636e+06	1.46618e+06	757112	739317	1.49523e+06	1.17007e+06	2.36469e+06	1.31721e+06	857274	684392	983658	4.95075e+06	1.09241e+06
Q53GG5	PDZ and LIM domain protein 3 OS=Homo sapiens GN=PDLIM3 PE=1 SV=1 - [PDLI3_HUMAN]	PDLIM3	2	2	73.13	36554.1	31893.5	37748.5	43520.3	449891	495525	18423.4	11238.4	49984.4	46026.6	214298	874123	9640.91	117357	65978.4	148275	1.25941e+06
P50479	PDZ and LIM domain protein 4 OS=Homo sapiens GN=PDLIM4 PE=1 SV=2 - [PDLI4_HUMAN]	PDLIM4	4	4	153.01	1.25564e+07	1.07735e+07	1.01123e+07	8.6446e+06	8.06601e+06	1.33016e+07	6.93355e+06	4.93352e+06	8.96674e+06	6.69569e+06	4.54645e+06	6.27037e+06	1.01871e+07	1.07615e+07	9.51181e+06	4.93239e+06	1.07164e+07
Q96HC4	PDZ and LIM domain protein 5 OS=Homo sapiens GN=PDLIM5 PE=1 SV=5 - [PDLI5_HUMAN]	PDLIM5	17	16	1152.52	2.32879e+07	2.3499e+07	1.6478e+07	2.09382e+07	2.30387e+07	2.47362e+07	2.0169e+07	1.55429e+07	2.22504e+07	2.79834e+07	2.44519e+07	3.51999e+07	2.16538e+07	1.61984e+07	3.17333e+07	2.5934e+07	3.606e+07
Q9NR12	PDZ and LIM domain protein 7 OS=Homo sapiens GN=PDLIM7 PE=1 SV=1 - [PDLI7_HUMAN]	PDLIM7	9	9	353.21	2.11114e+07	2.3631e+07	2.24098e+07	1.81775e+07	2.29398e+07	2.79329e+07	1.08412e+07	8.89978e+06	1.37765e+07	1.09729e+07	1.12487e+07	1.49922e+07	1.18433e+07	9.01415e+06	1.12203e+07	1.20974e+07	1.46151e+07
Q9HBH1	Peptide deformylase, mitochondrial OS=Homo sapiens GN=PDF PE=1 SV=1 - [DEFM_HUMAN]	PDF	2	2	60.83	65945.8	51792.6	57996.9	75512.1	53198.9	37002.3	131414	111650	68722.9	91732.2	67104.2	106868	244649	225595	200135	114084	209255
P62937	Peptidyl-prolyl cis-trans isomerase A OS=Homo sapiens GN=PPIA PE=1 SV=2 - [PPIA_HUMAN]	PPIA	6	6	347.25	1.26106e+07	1.10641e+07	1.0825e+07	1.15229e+07	1.6245e+07	8.15007e+06	2.37131e+07	2.60558e+07	1.42111e+07	2.11236e+07	2.05191e+07	1.87184e+07	1.99639e+07	2.05696e+07	2.2281e+07	1.94359e+07	1.69396e+07
P23284	Peptidyl-prolyl cis-trans isomerase B OS=Homo sapiens GN=PPIB PE=1 SV=2 - [PPIB_HUMAN]	PPIB	17	17	813.39	1.77749e+08	1.61334e+08	1.35641e+08	1.50004e+08	1.5915e+08	1.94047e+08	2.22359e+08	1.70251e+08	1.7856e+08	1.83146e+08	1.7726e+08	1.63735e+08	2.61491e+08	1.63111e+08	1.34361e+08	2.13523e+08	1.74117e+08
P45877	Peptidyl-prolyl cis-trans isomerase C OS=Homo sapiens GN=PPIC PE=1 SV=1 - [PPIC_HUMAN]	PPIC	2	2	109.22	6.49883e+06	5.69148e+06	5.86849e+06	6.02662e+06	6.03962e+06	9.08028e+06	6.15818e+06	4.78623e+06	5.32017e+06	5.89485e+06	5.76922e+06	5.2852e+06	3.67382e+06	3.85116e+06	4.44874e+06	5.76795e+06	3.54082e+06
Q96AY3	Peptidyl-prolyl cis-trans isomerase FKBP10 OS=Homo sapiens GN=FKBP10 PE=1 SV=1 - [FKB10_HUMAN]	FKBP10	15	15	664.92	3.97294e+07	2.83891e+07	2.05893e+07	2.79973e+07	3.20746e+07	4.29939e+07	3.15291e+07	2.29732e+07	3.45726e+07	3.7268e+07	3.36927e+07	2.70593e+07	2.5105e+07	3.73822e+07	4.29401e+07	5.16798e+07	3.05349e+07
Q9NYL4	Peptidyl-prolyl cis-trans isomerase FKBP11 OS=Homo sapiens GN=FKBP11 PE=1 SV=1 - [FKB11_HUMAN]	FKBP11	4	4	157.95	1.05345e+06	1.4586e+06	1.57197e+06	2.18347e+06	1.28449e+06	1.23154e+06	1.306e+06	767832	1.37104e+06	2.30928e+06	1.6966e+06	1.39372e+06	1.96777e+06	1.7037e+06	1.81575e+06	3.08466e+06	1.70282e+06
P26885	Peptidyl-prolyl cis-trans isomerase FKBP2 OS=Homo sapiens GN=FKBP2 PE=1 SV=2 - [FKBP2_HUMAN]	FKBP2	3	3	92.59	4.389e+06	4.37406e+06	4.07677e+06	4.37996e+06	3.72329e+06	5.15543e+06	5.29993e+06	4.42607e+06	4.20257e+06	4.25338e+06	3.86776e+06	4.64333e+06	6.48399e+06	5.12994e+06	4.31663e+06	4.04993e+06	4.4986e+06
Q02790	Peptidyl-prolyl cis-trans isomerase FKBP4 OS=Homo sapiens GN=FKBP4 PE=1 SV=3 - [FKBP4_HUMAN]	FKBP4	6	4	381.92	4.40278e+06	4.34922e+06	4.41864e+06	4.40307e+06	5.37984e+06	4.11056e+06	6.16624e+06	6.88513e+06	6.3793e+06	5.04669e+06	5.95265e+06	4.07986e+06	7.49716e+06	5.93757e+06	5.94763e+06	6.95558e+06	4.71599e+06
O95302	Peptidyl-prolyl cis-trans isomerase FKBP9 OS=Homo sapiens GN=FKBP9 PE=1 SV=2 - [FKBP9_HUMAN]	FKBP9	9	9	374.94	1.88723e+07	1.64321e+07	1.20135e+07	1.30444e+07	1.61308e+07	2.17511e+07	1.18584e+07	1.04853e+07	1.45306e+07	1.22905e+07	1.23223e+07	1.17424e+07	9.05696e+06	1.15318e+07	1.29648e+07	1.18496e+07	7.69608e+06
Q9Y3E5	Peptidyl-tRNA hydrolase 2, mitochondrial OS=Homo sapiens GN=PTRH2 PE=1 SV=1 - [PTH2_HUMAN]	PTRH2	2	2	108.85	2.52035e+06	2.83732e+06	1.9952e+06	2.62765e+06	2.7326e+06	2.82272e+06	3.47046e+06	2.45153e+06	2.63274e+06	2.75818e+06	2.6063e+06	3.22784e+06	5.04423e+06	3.32047e+06	2.21781e+06	3.30209e+06	4.48125e+06
Q99541	Perilipin-2 OS=Homo sapiens GN=PLIN2 PE=1 SV=2 - [PLIN2_HUMAN]	PLIN2	3	3	140.45	300766	314392	168726	287237	237507	21023.9	401657	284934	1.4052e+06	674738	738667	165863	430040	2.19208e+06	1.03325e+06	738471	126942
O60664	Perilipin-3 OS=Homo sapiens GN=PLIN3 PE=1 SV=3 - [PLIN3_HUMAN]	PLIN3	11	11	714.64	1.88999e+07	2.15402e+07	1.80198e+07	1.65055e+07	1.96376e+07	2.04134e+07	2.64105e+07	2.11638e+07	2.28329e+07	2.12731e+07	2.07486e+07	1.76473e+07	1.99862e+07	1.87598e+07	1.70538e+07	1.91904e+07	1.58219e+07
Q15269	Periodic tryptophan protein 2 homolog OS=Homo sapiens GN=PWP2 PE=1 SV=2 - [PWP2_HUMAN]	PWP2	3	3	159.96	579488	547950	595756	623287	776667	701844	192954	181490	262956	223137	237618	186948	218369	347064	283641	317914	305343
Q15063	Periostin OS=Homo sapiens GN=POSTN PE=1 SV=2 - [POSTN_HUMAN]	POSTN	8	8	552.16	8.10216e+06	1.05721e+07	8.10304e+06	1.66481e+07	1.8056e+07	1.05888e+07	6.36134e+06	5.46773e+06	1.62162e+07	1.85635e+07	2.33417e+07	7.3458e+06	5.64421e+06	1.1323e+07	2.30405e+07	2.82972e+07	6.44961e+06
Q92626	Peroxidasin homolog OS=Homo sapiens GN=PXDN PE=1 SV=2 - [PXDN_HUMAN]	PXDN	3	3	160.7	1.41858e+06	1.28953e+06	1.19708e+06	1.30548e+06	1.38679e+06	1.64698e+06	1.63586e+06	1.24193e+06	1.61854e+06	1.40221e+06	1.2505e+06	1.43057e+06	1.4028e+06	2.3996e+06	1.33228e+06	1.70474e+06	1.13634e+06
Q06830	Peroxiredoxin-1 OS=Homo sapiens GN=PRDX1 PE=1 SV=1 - [PRDX1_HUMAN]	PRDX1	6	4	188.72	2.41127e+07	2.99175e+07	2.8453e+07	2.77364e+07	3.69768e+07	3.18407e+07	4.1845e+07	4.25014e+07	4.97036e+07	3.70678e+07	4.16854e+07	3.22801e+07	7.58158e+07	4.24836e+07	3.59704e+07	4.69253e+07	4.11826e+07
P32119	Peroxiredoxin-2 OS=Homo sapiens GN=PRDX2 PE=1 SV=5 - [PRDX2_HUMAN]	PRDX2	4	4	156.51	5.36088e+06	6.08523e+06	4.94953e+06	8.15449e+06	6.25599e+06	6.16586e+06	1.28273e+07	1.37753e+07	9.45852e+06	1.43804e+07	1.00364e+07	1.3547e+07	1.36946e+07	1.30046e+07	1.5952e+07	1.18514e+07	1.54333e+07
Q13162	Peroxiredoxin-4 OS=Homo sapiens GN=PRDX4 PE=1 SV=1 - [PRDX4_HUMAN]	PRDX4	11	9	505.23	4.37797e+07	3.71017e+07	3.65611e+07	4.02695e+07	3.3756e+07	3.99557e+07	4.13771e+07	4.04082e+07	3.24949e+07	4.10164e+07	3.64097e+07	3.01419e+07	3.50998e+07	3.1817e+07	3.13752e+07	3.43566e+07	2.48277e+07
P30044	Peroxiredoxin-5, mitochondrial OS=Homo sapiens GN=PRDX5 PE=1 SV=4 - [PRDX5_HUMAN]	PRDX5	6	5	317.73	1.00137e+07	1.06073e+07	1.1381e+07	1.215e+07	1.11554e+07	1.14027e+07	1.28747e+07	1.4571e+07	1.35801e+07	1.31407e+07	1.27216e+07	1.12931e+07	2.028e+07	1.09451e+07	8.17376e+06	1.38911e+07	1.20998e+07
P30041	Peroxiredoxin-6 OS=Homo sapiens GN=PRDX6 PE=1 SV=3 - [PRDX6_HUMAN]	PRDX6	10	10	609.13	2.33002e+07	2.68548e+07	3.00154e+07	2.88128e+07	3.26885e+07	3.68155e+07	4.53582e+07	5.49607e+07	4.91832e+07	4.46559e+07	4.75852e+07	4.86445e+07	5.33963e+07	4.60966e+07	4.62189e+07	5.03748e+07	4.41009e+07
Q9NUI1	Peroxisomal 2,4-dienoyl-CoA reductase OS=Homo sapiens GN=DECR2 PE=1 SV=1 - [DECR2_HUMAN]	DECR2	2	2	88.86	715626	538882	590705	723575	582897	503642	1.1456e+06	1.04147e+06	859222	1.11845e+06	906848	1.05818e+06	1.42228e+06	1.13488e+06	1.65646e+06	1.12108e+06	1.27365e+06
O15254	Peroxisomal acyl-coenzyme A oxidase 3 OS=Homo sapiens GN=ACOX3 PE=1 SV=2 - [ACOX3_HUMAN]	ACOX3	2	2	87.08	259834	184621	168819	252601	343584	397475	305798	213596	182304	398556	250847	694241	287976	323765	602396	370171	628623
P51659	Peroxisomal multifunctional enzyme type 2 OS=Homo sapiens GN=HSD17B4 PE=1 SV=3 - [DHB4_HUMAN]	HSD17B4	12	12	620.52	1.00327e+07	9.26657e+06	7.29608e+06	7.54464e+06	8.54979e+06	1.07595e+07	1.592e+07	1.51635e+07	1.11886e+07	1.28955e+07	1.07806e+07	1.68027e+07	2.40767e+07	1.4364e+07	1.6229e+07	1.65221e+07	2.21059e+07
Q6Y7W6	PERQ amino acid-rich with GYF domain-containing protein 2 OS=Homo sapiens GN=GIGYF2 PE=1 SV=1 - [PERQ2_HUMAN]	GIGYF2	2	2	84.69	1.24368e+06	1.28639e+06	1.37894e+06	963538	1.28221e+06	905241	600692	436569	698576	571612	796123	595895	520570	539081	467644	674498	675409
O00541	Pescadillo homolog OS=Homo sapiens GN=PES1 PE=1 SV=1 - [PESC_HUMAN]	PES1	4	4	185.23	872677	1.08257e+06	1.02562e+06	1.33504e+06	1.23057e+06	835952	311593	139703	335952	360802	506878	197338	277705	333759	178039	606565	493468
Q7RTV0	PHD finger-like domain-containing protein 5A OS=Homo sapiens GN=PHF5A PE=1 SV=1 - [PHF5A_HUMAN]	PHF5A	2	2	144.84	384567	447225	435563	377467	391064	458242	293476	310560	286093	302350	323197	231275	358735	273725	233944	229951	301973
Q9Y285	Phenylalanine--tRNA ligase alpha subunit OS=Homo sapiens GN=FARSA PE=1 SV=3 - [SYFA_HUMAN]	FARSA	3	3	165.33	1.47282e+06	1.87434e+06	1.63086e+06	1.25244e+06	1.82083e+06	1.6253e+06	2.30844e+06	2.49079e+06	2.06364e+06	1.75629e+06	1.63267e+06	1.30931e+06	4.09862e+06	2.03365e+06	2.19597e+06	2.14779e+06	2.17819e+06
Q9NSD9	Phenylalanine--tRNA ligase beta subunit OS=Homo sapiens GN=FARSB PE=1 SV=3 - [SYFB_HUMAN]	FARSB	10	10	408.25	1.30452e+07	1.19525e+07	1.06959e+07	9.03988e+06	1.17443e+07	1.37814e+07	1.53589e+07	1.39981e+07	1.45082e+07	1.11261e+07	1.13326e+07	1.22579e+07	1.61906e+07	1.61008e+07	1.45275e+07	1.38493e+07	1.35761e+07
Q00325	Phosphate carrier protein, mitochondrial OS=Homo sapiens GN=SLC25A3 PE=1 SV=2 - [MPCP_HUMAN]	SLC25A3	7	7	319.84	1.66557e+07	1.57219e+07	1.26527e+07	1.37581e+07	1.24276e+07	1.63423e+07	2.50716e+07	2.1055e+07	1.5339e+07	1.71684e+07	1.18873e+07	1.99761e+07	3.28987e+07	1.62717e+07	1.92056e+07	1.61704e+07	2.25728e+07
P30086	Phosphatidylethanolamine-binding protein 1 OS=Homo sapiens GN=PEBP1 PE=1 SV=3 - [PEBP1_HUMAN]	PEBP1	3	3	210.93	1.7893e+06	2.00532e+06	3.84231e+06	3.52435e+06	3.52504e+06	2.10126e+06	5.35098e+06	6.99476e+06	6.1858e+06	6.6158e+06	6.54122e+06	4.94385e+06	5.7747e+06	5.94069e+06	3.94091e+06	6.67738e+06	6.02602e+06
Q8WUK0	Phosphatidylglycerophosphatase and protein-tyrosine phosphatase 1 OS=Homo sapiens GN=PTPMT1 PE=1 SV=1 - [PTPM1_HUMAN]	PTPMT1	2	2	44.72	32467.2	28628.8	26745.2	44934.2	27200.3	18786.5	84717.1	87052.8	98668.6	84167.4	72767.2	111616	173469	119313	107934	89449.1	132421
P48739	Phosphatidylinositol transfer protein beta isoform OS=Homo sapiens GN=PITPNB PE=1 SV=2 - [PIPNB_HUMAN]	PITPNB	4	3	160.51	1.56198e+06	2.03875e+06	2.35614e+06	2.29063e+06	2.92559e+06	1.89691e+06	2.15611e+06	2.13181e+06	2.23653e+06	1.85103e+06	2.45674e+06	1.74321e+06	1.67069e+06	1.38997e+06	1.29712e+06	2.19082e+06	1.15666e+06
Q13492	Phosphatidylinositol-binding clathrin assembly protein OS=Homo sapiens GN=PICALM PE=1 SV=2 - [PICAL_HUMAN]	PICALM	4	4	233.78	5.77624e+06	4.26891e+06	3.72662e+06	3.96236e+06	5.34224e+06	6.35845e+06	3.06654e+06	2.46391e+06	2.8962e+06	3.41766e+06	2.53066e+06	2.72489e+06	2.66651e+06	2.83076e+06	3.72148e+06	2.80183e+06	2.76404e+06
O95394	Phosphoacetylglucosamine mutase OS=Homo sapiens GN=PGM3 PE=1 SV=1 - [AGM1_HUMAN]	PGM3	3	3	170.27	1.37933e+06	1.02021e+06	1.54127e+06	1.8012e+06	1.49142e+06	1.24912e+06	1.20515e+06	1.44073e+06	2.04129e+06	2.66576e+06	1.84116e+06	1.34847e+06	2.03668e+06	1.8419e+06	2.08253e+06	3.57545e+06	1.79221e+06
Q16822	Phosphoenolpyruvate carboxykinase [GTP], mitochondrial OS=Homo sapiens GN=PCK2 PE=1 SV=3 - [PCKGM_HUMAN]	PCK2	10	10	463.11	1.1758e+07	9.01673e+06	1.03206e+07	1.10011e+07	8.44561e+06	6.35851e+06	9.33843e+06	8.3828e+06	9.73597e+06	8.05885e+06	6.87292e+06	6.65983e+06	1.20407e+07	7.91142e+06	8.48791e+06	1.03181e+07	7.47304e+06
Q6VY07	Phosphofurin acidic cluster sorting protein 1 OS=Homo sapiens GN=PACS1 PE=1 SV=2 - [PACS1_HUMAN]	PACS1	4	4	117.17	635890	504877	681504	630371	620919	483936	502310	420567	661441	693178	1.07623e+06	605932	567622	523903	761731	1.57229e+06	932713
P36871	Phosphoglucomutase-1 OS=Homo sapiens GN=PGM1 PE=1 SV=3 - [PGM1_HUMAN]	PGM1	9	9	501.49	3.66963e+06	3.1464e+06	3.76081e+06	4.05188e+06	3.61376e+06	5.85628e+06	7.5376e+06	7.86804e+06	6.7122e+06	8.40615e+06	7.08049e+06	8.24406e+06	9.9015e+06	7.141e+06	7.28365e+06	1.13264e+07	7.35818e+06
Q96G03	Phosphoglucomutase-2 OS=Homo sapiens GN=PGM2 PE=1 SV=4 - [PGM2_HUMAN]	PGM2	4	4	136.98	678014	642110	836186	805279	1.12218e+06	954715	1.27018e+06	1.83777e+06	1.09517e+06	1.84312e+06	1.79238e+06	2.4892e+06	1.39437e+06	1.42381e+06	1.84791e+06	1.76886e+06	2.44981e+06
P00558	Phosphoglycerate kinase 1 OS=Homo sapiens GN=PGK1 PE=1 SV=3 - [PGK1_HUMAN]	PGK1	17	17	1007.78	3.8744e+07	3.54808e+07	5.36571e+07	5.00281e+07	5.89981e+07	5.60916e+07	8.91621e+07	8.39785e+07	9.26452e+07	1.10508e+08	1.25131e+08	8.80694e+07	8.15668e+07	9.70644e+07	1.31952e+08	1.52545e+08	1.03886e+08
P18669	Phosphoglycerate mutase 1 OS=Homo sapiens GN=PGAM1 PE=1 SV=2 - [PGAM1_HUMAN]	PGAM1	12	12	533.88	1.48626e+07	1.31667e+07	1.25879e+07	1.32438e+07	1.66107e+07	1.76079e+07	2.48401e+07	2.3535e+07	2.17033e+07	2.29103e+07	2.06551e+07	2.31017e+07	3.30716e+07	3.0142e+07	3.33752e+07	2.50906e+07	2.34042e+07
Q9Y263	Phospholipase A-2-activating protein OS=Homo sapiens GN=PLAA PE=1 SV=2 - [PLAP_HUMAN]	PLAA	2	2	91.21	272638	328139	283171	335400	384583	373805	231527	205978	395176	218711	230324	274209	456355	316032	356139	359846	414118
Q8IV08	Phospholipase D3 OS=Homo sapiens GN=PLD3 PE=1 SV=1 - [PLD3_HUMAN]	PLD3	6	6	325.21	8.63939e+06	7.99639e+06	9.69425e+06	1.51352e+07	8.05064e+06	1.40404e+07	2.17345e+07	2.30317e+07	2.71819e+07	4.57445e+07	2.55028e+07	2.61837e+07	2.92277e+07	3.78858e+07	5.30872e+07	2.94382e+07	3.71858e+07
O15305	Phosphomannomutase 2 OS=Homo sapiens GN=PMM2 PE=1 SV=1 - [PMM2_HUMAN]	PMM2	2	2	58.11	1.3388e+06	1.97616e+06	1.84643e+06	1.99084e+06	2.01895e+06	1.84662e+06	2.00982e+06	2.01093e+06	2.46259e+06	1.83584e+06	2.24631e+06	1.8799e+06	2.25209e+06	1.56257e+06	1.40633e+06	1.89239e+06	1.38596e+06
Q14558	Phosphoribosyl pyrophosphate synthase-associated protein 1 OS=Homo sapiens GN=PRPSAP1 PE=1 SV=2 - [KPRA_HUMAN]	PRPSAP1	2	2	59.32	1.01236e+06	1.21311e+06	969832	873212	1.05288e+06	1.21824e+06	799923	749754	1.22203e+06	553196	671814	666729	684185	681165	738572	618459	605053
Q9Y617	Phosphoserine aminotransferase OS=Homo sapiens GN=PSAT1 PE=1 SV=2 - [SERC_HUMAN]	PSAT1	9	9	398.05	1.70077e+07	1.56308e+07	1.54102e+07	1.58103e+07	1.32649e+07	1.03405e+07	1.49719e+07	1.23974e+07	1.11453e+07	1.04213e+07	9.72948e+06	1.00797e+07	1.5162e+07	8.23943e+06	1.26747e+07	1.60467e+07	1.01061e+07
P78330	Phosphoserine phosphatase OS=Homo sapiens GN=PSPH PE=1 SV=2 - [SERB_HUMAN]	PSPH	3	3	123.5	482841	465437	381396	617086	515292	245693	484986	492080	383669	444934	434841	410374	486447	189921	479202	907280	542451
Q6NYC8	Phostensin OS=Homo sapiens GN=PPP1R18 PE=1 SV=1 - [PPR18_HUMAN]	PPP1R18	3	3	166.93	762764	707806	824338	703311	1.12941e+06	1.64021e+06	394130	247423	540375	433595	461064	281397	438651	213291	517179	362640	382711
P20020	Plasma membrane calcium-transporting ATPase 1 OS=Homo sapiens GN=ATP2B1 PE=1 SV=3 - [AT2B1_HUMAN]	ATP2B1	4	2	170.1	180399	177507	192078	171902	165567	213988	253911	193778	316145	278052	370366	212330	362665	209443	244027	449337	100811
P23634	Plasma membrane calcium-transporting ATPase 4 OS=Homo sapiens GN=ATP2B4 PE=1 SV=2 - [AT2B4_HUMAN]	ATP2B4	7	5	275.73	3.32202e+06	2.87143e+06	2.90052e+06	2.44908e+06	2.43808e+06	3.00208e+06	1.14606e+06	1.01407e+06	1.13523e+06	821717	974328	1.28701e+06	1.07363e+06	582025	513788	903382	880398
P05121	Plasminogen activator inhibitor 1 OS=Homo sapiens GN=SERPINE1 PE=1 SV=1 - [PAI1_HUMAN]	SERPINE1	5	5	295.08	1.48275e+07	1.01139e+07	1.37192e+07	8.4012e+06	1.29972e+07	1.42758e+07	4.19357e+06	4.09413e+06	4.87945e+06	4.18423e+06	5.88341e+06	1.07673e+07	9.06039e+06	4.34822e+06	4.46702e+06	7.86146e+06	1.46021e+07
Q8NC51	Plasminogen activator inhibitor 1 RNA-binding protein OS=Homo sapiens GN=SERBP1 PE=1 SV=2 - [PAIRB_HUMAN]	SERBP1	2	2	71.13	212815	179421	126849	221544	161185	83741.3	186847	149692	85494.9	199283	200838	103231	163244	165851	256654	196706	132114
P00747	Plasminogen OS=Homo sapiens GN=PLG PE=1 SV=2 - [PLMN_HUMAN]	PLG	3	3	116.37	7895.63	19595.1	65301.4	29491.8	10930.8	23684.1	17122.9	70142.1	28020.2	102465	32321.7	120766	2.11211e+06	751629	1.10675e+06	1.01163e+06	473250
P13797	Plastin-3 OS=Homo sapiens GN=PLS3 PE=1 SV=4 - [PLST_HUMAN]	PLS3	15	15	855.2	1.87501e+07	2.37564e+07	1.71216e+07	1.89447e+07	2.916e+07	1.99865e+07	2.50084e+07	2.51435e+07	1.5251e+07	1.81506e+07	2.41524e+07	1.95225e+07	1.87295e+07	7.3261e+06	1.1333e+07	2.26927e+07	1.62917e+07
P43034	Platelet-activating factor acetylhydrolase IB subunit alpha OS=Homo sapiens GN=PAFAH1B1 PE=1 SV=2 - [LIS1_HUMAN]	PAFAH1B1	7	7	295.61	3.32626e+06	3.40191e+06	3.10159e+06	2.66586e+06	4.36517e+06	3.89039e+06	4.59854e+06	4.60902e+06	4.38462e+06	4.01036e+06	4.1588e+06	3.35649e+06	4.67985e+06	3.71482e+06	4.22889e+06	5.35804e+06	3.65376e+06
P68402	Platelet-activating factor acetylhydrolase IB subunit beta OS=Homo sapiens GN=PAFAH1B2 PE=1 SV=1 - [PA1B2_HUMAN]	PAFAH1B2	2	2	89.07	259105	128244	72792.4	145882	380727	139512	373569	360104	213066	484462	485508	477449	370287	278197	556853	885937	363978
Q86UU1	Pleckstrin homology-like domain family B member 1 OS=Homo sapiens GN=PHLDB1 PE=1 SV=1 - [PHLB1_HUMAN]	PHLDB1	3	3	123.56	534928	651253	586454	632817	719076	567190	634967	397020	554200	415507	342315	191179	409985	354667	485079	295890	168000
Q15149	Plectin OS=Homo sapiens GN=PLEC PE=1 SV=3 - [PLEC_HUMAN]	PLEC	111	105	6208.17	2.23755e+08	2.09257e+08	2.51417e+08	1.73932e+08	2.17602e+08	2.34905e+08	1.12967e+08	9.53587e+07	1.7931e+08	1.08932e+08	1.11096e+08	8.66119e+07	1.48928e+08	1.78281e+08	1.68783e+08	1.56558e+08	1.18727e+08
O15031	Plexin-B2 OS=Homo sapiens GN=PLXNB2 PE=1 SV=3 - [PLXB2_HUMAN]	PLXNB2	8	8	444.23	1.29964e+06	1.38859e+06	1.26382e+06	1.26006e+06	1.24545e+06	1.6794e+06	2.67254e+06	2.02737e+06	2.52859e+06	2.87155e+06	3.24723e+06	2.75467e+06	2.16607e+06	2.14214e+06	2.72375e+06	3.97916e+06	2.59731e+06
P15151	Poliovirus receptor OS=Homo sapiens GN=PVR PE=1 SV=2 - [PVR_HUMAN]	PVR	2	2	89.27	766135	590922	98787.6	223525	945158	284540	539314	224174	205018	328007	519862	274741	350790	48526.7	159103	1.4564e+06	671124
Q92692	Poliovirus receptor-related protein 2 OS=Homo sapiens GN=PVRL2 PE=1 SV=1 - [PVRL2_HUMAN]	PVRL2	3	3	108.75	1.356e+06	1.40644e+06	1.1445e+06	1.07174e+06	1.25889e+06	1.5327e+06	1.25948e+06	1.07432e+06	1.75275e+06	1.20659e+06	1.92337e+06	1.40673e+06	2.41104e+06	1.17776e+06	1.11276e+06	1.84165e+06	1.87331e+06
P09874	Poly [ADP-ribose] polymerase 1 OS=Homo sapiens GN=PARP1 PE=1 SV=4 - [PARP1_HUMAN]	PARP1	2	2	63.25	1.13989e+06	1.34602e+06	1.23179e+06	1.00199e+06	1.31434e+06	955364	1.07128e+06	1.02335e+06	1.07006e+06	857948	843805	643725	956936	875069	705099	844051	966083
Q9UKK3	Poly [ADP-ribose] polymerase 4 OS=Homo sapiens GN=PARP4 PE=1 SV=3 - [PARP4_HUMAN]	PARP4	4	4	149.62	539131	657881	402925	686842	435173	370303	1.20473e+06	1.29817e+06	617259	895421	574520	665299	1.14823e+06	471684	646760	542507	777146
Q15365	Poly(rC)-binding protein 1 OS=Homo sapiens GN=PCBP1 PE=1 SV=2 - [PCBP1_HUMAN]	PCBP1	6	5	268.79	1.02477e+07	9.98515e+06	9.58201e+06	9.82795e+06	1.26221e+07	8.98496e+06	1.1406e+07	9.30848e+06	9.73413e+06	1.0037e+07	1.04177e+07	7.70212e+06	9.73652e+06	1.10073e+07	1.10678e+07	1.01662e+07	7.85605e+06
Q15366	Poly(rC)-binding protein 2 OS=Homo sapiens GN=PCBP2 PE=1 SV=1 - [PCBP2_HUMAN]	PCBP2	4	2	284.22	7.7873e+06	8.99227e+06	7.95539e+06	8.16487e+06	1.03356e+07	9.6501e+06	1.04398e+07	8.74258e+06	9.45856e+06	9.40817e+06	7.44317e+06	8.07282e+06	8.14516e+06	1.0017e+07	1.4608e+07	8.35901e+06	7.78911e+06
Q9UHX1	Poly(U)-binding-splicing factor PUF60 OS=Homo sapiens GN=PUF60 PE=1 SV=1 - [PUF60_HUMAN]	PUF60	3	3	153.33	1.1132e+06	1.14253e+06	1.15081e+06	988667	1.34086e+06	1.21024e+06	691216	719597	831203	564082	718755	576923	859973	677009	515266	782697	969654
P11940	Polyadenylate-binding protein 1 OS=Homo sapiens GN=PABPC1 PE=1 SV=2 - [PABP1_HUMAN]	PABPC1	9	5	521.32	1.96834e+07	2.3275e+07	2.21663e+07	2.22158e+07	2.42789e+07	2.20561e+07	1.58678e+07	1.27794e+07	1.61768e+07	1.50904e+07	1.68797e+07	1.13852e+07	1.6218e+07	1.43603e+07	1.49602e+07	1.77284e+07	1.42857e+07
Q13310	Polyadenylate-binding protein 4 OS=Homo sapiens GN=PABPC4 PE=1 SV=1 - [PABP4_HUMAN]	PABPC4	7	3	396.8	5.56494e+06	5.13552e+06	4.94061e+06	4.25589e+06	5.00346e+06	5.21368e+06	6.74712e+06	5.33198e+06	5.55844e+06	4.40578e+06	4.91855e+06	4.98278e+06	6.47063e+06	5.64107e+06	5.09041e+06	5.12148e+06	5.53286e+06
Q6NZI2	Polymerase I and transcript release factor OS=Homo sapiens GN=PTRF PE=1 SV=1 - [PTRF_HUMAN]	PTRF	11	10	678.9	4.19649e+07	3.41855e+07	2.94082e+07	2.10308e+07	2.06467e+07	3.72767e+07	3.2511e+07	2.41868e+07	2.04908e+07	1.72195e+07	1.4081e+07	2.53294e+07	3.45218e+07	1.76339e+07	1.18296e+07	1.46962e+07	2.26619e+07
Q10472	Polypeptide N-acetylgalactosaminyltransferase 1 OS=Homo sapiens GN=GALNT1 PE=1 SV=1 - [GALT1_HUMAN]	GALNT1	10	10	537	3.10149e+06	2.60288e+06	2.60807e+06	2.85305e+06	3.32876e+06	3.19426e+06	7.14947e+06	3.79981e+06	7.31929e+06	7.66639e+06	1.59407e+07	5.27127e+06	8.64309e+06	1.26495e+07	1.27598e+07	2.36978e+07	1.02032e+07
Q10471	Polypeptide N-acetylgalactosaminyltransferase 2 OS=Homo sapiens GN=GALNT2 PE=1 SV=1 - [GALT2_HUMAN]	GALNT2	6	6	270.65	8.68404e+06	7.38721e+06	8.53501e+06	1.04736e+07	8.24808e+06	9.55559e+06	4.79169e+06	4.08174e+06	5.49414e+06	7.05144e+06	5.86116e+06	5.42872e+06	5.27803e+06	4.31107e+06	7.29117e+06	7.15833e+06	5.62857e+06
P26599	Polypyrimidine tract-binding protein 1 OS=Homo sapiens GN=PTBP1 PE=1 SV=1 - [PTBP1_HUMAN]	PTBP1	10	10	720.33	2.89718e+07	2.3443e+07	2.21898e+07	2.14302e+07	3.05115e+07	2.38528e+07	2.53514e+07	2.7693e+07	1.81634e+07	2.04849e+07	1.83337e+07	2.42669e+07	2.1685e+07	2.17663e+07	2.35463e+07	2.1308e+07	2.57338e+07
Q6S8J3	POTE ankyrin domain family member E OS=Homo sapiens GN=POTEE PE=1 SV=3 - [POTEE_HUMAN]	POTEE	20	4	1142.81	8.33765e+07	5.89506e+07	5.23714e+07	4.57372e+07	7.0907e+07	7.46534e+07	4.65824e+07	3.48997e+07	4.7078e+07	3.73778e+07	3.39531e+07	4.4126e+07	3.94215e+07	3.10744e+07	4.7789e+07	4.16213e+07	4.50563e+07
O60831	PRA1 family protein 2 OS=Homo sapiens GN=PRAF2 PE=1 SV=1 - [PRAF2_HUMAN]	PRAF2	2	2	86.95	368957	258767	150988	259070	328166	327018	438068	288541	322354	462076	415289	347092	494911	639602	471121	517704	436933
O75915	PRA1 family protein 3 OS=Homo sapiens GN=ARL6IP5 PE=1 SV=1 - [PRAF3_HUMAN]	ARL6IP5	4	4	234.63	7.04245e+06	6.114e+06	4.40654e+06	5.65548e+06	5.70029e+06	7.14781e+06	6.82722e+06	5.61151e+06	4.55017e+06	6.98832e+06	5.01366e+06	5.80178e+06	6.78423e+06	4.64243e+06	3.4245e+06	5.89722e+06	5.17043e+06
Q96AQ6	Pre-B-cell leukemia transcription factor-interacting protein 1 OS=Homo sapiens GN=PBXIP1 PE=1 SV=1 - [PBIP1_HUMAN]	PBXIP1	4	4	214.24	626048	658673	562433	1.29875e+06	573147	880720	2.17202e+06	1.75818e+06	1.61645e+06	3.96279e+06	2.10809e+06	3.55764e+06	2.51587e+06	2.31262e+06	3.44629e+06	2.06677e+06	2.44424e+06
P61758	Prefoldin subunit 3 OS=Homo sapiens GN=VBP1 PE=1 SV=3 - [PFD3_HUMAN]	VBP1	2	2	76.45	529719	527363	353352	462216	763094	469051	433792	661826	492613	633402	647598	316692	539323	715574	563251	609843	502192
P02545	Prelamin-A/C OS=Homo sapiens GN=LMNA PE=1 SV=1 - [LMNA_HUMAN]	LMNA	45	43	2568.25	4.76102e+08	3.73966e+08	3.7296e+08	2.60835e+08	2.86418e+08	4.93102e+08	3.57719e+08	2.9528e+08	2.98206e+08	2.82777e+08	1.82856e+08	2.94318e+08	3.19264e+08	2.41053e+08	2.49348e+08	1.42385e+08	2.22134e+08
Q9UMS4	Pre-mRNA-processing factor 19 OS=Homo sapiens GN=PRPF19 PE=1 SV=1 - [PRP19_HUMAN]	PRPF19	4	4	212.62	3.00052e+06	2.89806e+06	2.88034e+06	2.72671e+06	3.40185e+06	2.79937e+06	2.11274e+06	2.14551e+06	2.14594e+06	2.13009e+06	2.25876e+06	2.14524e+06	2.18913e+06	2.13361e+06	1.8376e+06	2.60934e+06	2.56587e+06
O75400	Pre-mRNA-processing factor 40 homolog A OS=Homo sapiens GN=PRPF40A PE=1 SV=2 - [PR40A_HUMAN]	PRPF40A	3	3	122.98	2.55716e+06	2.58624e+06	1.98294e+06	1.74072e+06	2.24123e+06	2.19366e+06	2.5447e+06	2.33848e+06	2.03668e+06	2.13905e+06	2.15242e+06	1.77372e+06	2.15058e+06	2.76683e+06	2.63225e+06	2.26298e+06	2.28834e+06
O94906	Pre-mRNA-processing factor 6 OS=Homo sapiens GN=PRPF6 PE=1 SV=1 - [PRP6_HUMAN]	PRPF6	3	3	147.51	602040	671122	736209	576428	978086	549237	494883	493880	509255	536722	476791	407778	729037	497641	499706	508219	497650
Q6P2Q9	Pre-mRNA-processing-splicing factor 8 OS=Homo sapiens GN=PRPF8 PE=1 SV=2 - [PRP8_HUMAN]	PRPF8	3	3	122.89	621059	641581	691510	698409	740780	616667	394577	429548	357951	402252	468074	334223	428082	325745	239163	516798	371922
Q9UHG3	Prenylcysteine oxidase 1 OS=Homo sapiens GN=PCYOX1 PE=1 SV=3 - [PCYOX_HUMAN]	PCYOX1	17	17	803.93	1.37477e+07	1.15121e+07	1.24092e+07	1.27673e+07	1.21926e+07	1.86942e+07	3.0289e+07	2.65534e+07	2.86494e+07	3.0685e+07	2.82867e+07	2.35663e+07	2.7619e+07	2.70985e+07	3.67025e+07	3.45455e+07	2.27099e+07
Q5JRX3	Presequence protease, mitochondrial OS=Homo sapiens GN=PITRM1 PE=1 SV=3 - [PREP_HUMAN]	PITRM1	7	7	265.95	4.5134e+06	3.90652e+06	4.27469e+06	3.8919e+06	3.68257e+06	4.5513e+06	4.6507e+06	5.01437e+06	4.7805e+06	4.48954e+06	3.27811e+06	5.95189e+06	6.66401e+06	4.9516e+06	4.64663e+06	3.61607e+06	7.06795e+06
P07602	Proactivator polypeptide OS=Homo sapiens GN=PSAP PE=1 SV=2 - [SAP_HUMAN]	PSAP	2	2	86.1	2.91007e+06	2.57427e+06	2.6151e+06	2.4018e+06	4.05616e+06	5.67128e+06	5.38913e+06	7.05132e+06	5.57598e+06	5.6626e+06	3.96768e+06	6.62889e+06	1.36232e+07	9.25883e+06	8.31796e+06	5.28343e+06	7.62933e+06
Q92841	Probable ATP-dependent RNA helicase DDX17 OS=Homo sapiens GN=DDX17 PE=1 SV=2 - [DDX17_HUMAN]	DDX17	12	8	536.09	1.2572e+07	1.19793e+07	1.29216e+07	1.24019e+07	1.18616e+07	1.49301e+07	1.26046e+07	1.2751e+07	1.16318e+07	1.119e+07	1.20042e+07	1.07933e+07	1.16309e+07	1.15184e+07	9.2723e+06	1.01504e+07	1.17067e+07
P17844	Probable ATP-dependent RNA helicase DDX5 OS=Homo sapiens GN=DDX5 PE=1 SV=1 - [DDX5_HUMAN]	DDX5	9	5	424.06	2.04099e+07	2.209e+07	1.96081e+07	1.83867e+07	2.29589e+07	1.9322e+07	1.22016e+07	1.03533e+07	1.19858e+07	1.07524e+07	1.02799e+07	1.04163e+07	1.3753e+07	1.29485e+07	1.23299e+07	1.0565e+07	1.20869e+07
P26196	Probable ATP-dependent RNA helicase DDX6 OS=Homo sapiens GN=DDX6 PE=1 SV=2 - [DDX6_HUMAN]	DDX6	7	5	241.85	2.64122e+06	2.81505e+06	2.94868e+06	2.73594e+06	3.26204e+06	2.83596e+06	2.15702e+06	1.81789e+06	2.13403e+06	2.06054e+06	1.81541e+06	1.77236e+06	2.00964e+06	1.90198e+06	2.17179e+06	2.18475e+06	1.80775e+06
Q9HD20	Probable cation-transporting ATPase 13A1 OS=Homo sapiens GN=ATP13A1 PE=1 SV=2 - [AT131_HUMAN]	ATP13A1	3	3	88.19	698756	670499	694786	864788	624834	1.00404e+06	715026	723312	684100	938869	687762	885921	874872	1.2341e+06	930080	997319	824599
O76071	Probable cytosolic iron-sulfur protein assembly protein CIAO1 OS=Homo sapiens GN=CIAO1 PE=1 SV=1 - [CIAO1_HUMAN]	CIAO1	2	2	122.32	153110	210104	226688	232171	236133	166594	243322	237250	231834	260776	268749	167787	177220	202290	314041	252482	202746
Q8NB49	Probable phospholipid-transporting ATPase IG OS=Homo sapiens GN=ATP11C PE=1 SV=3 - [AT11C_HUMAN]	ATP11C	2	2	86.03	198935	215511	188648	201866	152710	157229	162229	204690	192755	211086	226966	199228	180579	164351	126501	205368	153258
Q99848	Probable rRNA-processing protein EBP2 OS=Homo sapiens GN=EBNA1BP2 PE=1 SV=2 - [EBP2_HUMAN]	EBNA1BP2	2	2	94.7	667745	813411	685397	795815	840655	457811	476884	284791	427507	389970	498336	348793	404396	476915	382378	551180	446973
Q93008	Probable ubiquitin carboxyl-terminal hydrolase FAF-X OS=Homo sapiens GN=USP9X PE=1 SV=3 - [USP9X_HUMAN]	USP9X	2	2	71.08	659514	779988	1.03231e+06	752015	1.02646e+06	1.0852e+06	1.12396e+06	1.36158e+06	878249	873660	1.03873e+06	835154	1.04112e+06	709505	565641	1.03497e+06	892210
Q15113	Procollagen C-endopeptidase enhancer 1 OS=Homo sapiens GN=PCOLCE PE=1 SV=2 - [PCOC1_HUMAN]	PCOLCE	2	2	88.33	430843	429490	1.20183e+06	941613	248087	129206	27935.8	31311.5	464340	138941	125863	25496.5	38972.5	405172	137088	88242.4	34243.9
Q8NBJ5	Procollagen galactosyltransferase 1 OS=Homo sapiens GN=COLGALT1 PE=1 SV=1 - [GT251_HUMAN]	COLGALT1	7	7	282.88	9.15224e+06	1.11632e+07	1.59959e+07	1.33941e+07	1.67011e+07	1.9861e+07	8.64265e+06	8.48123e+06	1.46515e+07	1.1177e+07	1.24663e+07	1.02696e+07	6.90811e+06	9.44284e+06	1.1844e+07	1.13344e+07	7.60663e+06
Q02809	Procollagen-lysine,2-oxoglutarate 5-dioxygenase 1 OS=Homo sapiens GN=PLOD1 PE=1 SV=2 - [PLOD1_HUMAN]	PLOD1	23	23	1139.69	2.95707e+07	2.82455e+07	3.22076e+07	4.10323e+07	3.51188e+07	4.3735e+07	2.60776e+07	2.28399e+07	3.56339e+07	4.41255e+07	3.77035e+07	3.06781e+07	2.09882e+07	3.25151e+07	4.44349e+07	4.28777e+07	2.85728e+07
O00469	Procollagen-lysine,2-oxoglutarate 5-dioxygenase 2 OS=Homo sapiens GN=PLOD2 PE=1 SV=2 - [PLOD2_HUMAN]	PLOD2	10	10	524.5	1.1909e+07	1.40783e+07	2.64822e+07	5.19886e+07	2.55652e+07	2.89014e+07	1.55973e+07	9.409e+06	5.90692e+07	7.44358e+07	7.15778e+07	4.21179e+07	1.92221e+07	4.0427e+07	6.19379e+07	8.91574e+07	5.64712e+07
O60568	Procollagen-lysine,2-oxoglutarate 5-dioxygenase 3 OS=Homo sapiens GN=PLOD3 PE=1 SV=1 - [PLOD3_HUMAN]	PLOD3	10	10	469.9	1.413e+07	1.23019e+07	1.41904e+07	1.33459e+07	1.66505e+07	1.84065e+07	9.76941e+06	8.62094e+06	1.18822e+07	1.0807e+07	1.10004e+07	1.04353e+07	6.27303e+06	7.78178e+06	6.8448e+06	9.32299e+06	7.13421e+06
P07737	Profilin-1 OS=Homo sapiens GN=PFN1 PE=1 SV=2 - [PROF1_HUMAN]	PFN1	4	4	126.03	5.14921e+06	6.35695e+06	5.82211e+06	7.26373e+06	8.02979e+06	5.96696e+06	9.33921e+06	9.02692e+06	7.0497e+06	1.08454e+07	8.9954e+06	7.29884e+06	5.13038e+06	7.09514e+06	1.15568e+07	6.81634e+06	5.91453e+06
Q8WUM4	Programmed cell death 6-interacting protein OS=Homo sapiens GN=PDCD6IP PE=1 SV=1 - [PDC6I_HUMAN]	PDCD6IP	12	12	665.71	8.39014e+06	9.69642e+06	9.13302e+06	8.34194e+06	1.097e+07	9.36093e+06	1.12144e+07	1.12291e+07	1.17259e+07	8.99809e+06	1.07382e+07	7.55173e+06	9.35386e+06	8.42855e+06	8.02199e+06	9.86372e+06	7.92657e+06
Q53EL6	Programmed cell death protein 4 OS=Homo sapiens GN=PDCD4 PE=1 SV=2 - [PDCD4_HUMAN]	PDCD4	3	3	140.39	816917	981980	610086	813303	893506	494095	1.46991e+06	1.56479e+06	1.73433e+06	2.12215e+06	1.52765e+06	841764	944821	1.46067e+06	1.92096e+06	1.27844e+06	678311
O75340	Programmed cell death protein 6 OS=Homo sapiens GN=PDCD6 PE=1 SV=1 - [PDCD6_HUMAN]	PDCD6	5	5	302.8	1.93525e+06	1.93317e+06	2.35519e+06	2.8695e+06	2.69066e+06	2.052e+06	3.16905e+06	3.05419e+06	3.48294e+06	3.79504e+06	3.55552e+06	3.11826e+06	3.75614e+06	4.0087e+06	4.42069e+06	3.6933e+06	3.2013e+06
Q9HCJ1	Progressive ankylosis protein homolog OS=Homo sapiens GN=ANKH PE=1 SV=2 - [ANKH_HUMAN]	ANKH	4	4	191.5	686717	564340	527654	387635	472845	575418	4.18946e+06	4.20826e+06	2.37444e+06	1.42689e+06	775569	884718	5.58048e+06	3.6368e+06	1.11691e+06	959119	1.74825e+06
P35232	Prohibitin OS=Homo sapiens GN=PHB PE=1 SV=1 - [PHB_HUMAN]	PHB	7	7	412.94	2.48565e+07	2.50685e+07	2.22528e+07	2.20049e+07	2.11621e+07	2.42655e+07	3.58595e+07	3.24623e+07	3.00831e+07	2.69979e+07	2.48454e+07	3.72182e+07	5.97205e+07	4.83493e+07	3.91748e+07	3.09598e+07	4.53031e+07
Q99623	Prohibitin-2 OS=Homo sapiens GN=PHB2 PE=1 SV=2 - [PHB2_HUMAN]	PHB2	8	7	495.55	1.24778e+07	9.84632e+06	9.09057e+06	7.36635e+06	8.88316e+06	9.70099e+06	1.29803e+07	1.48226e+07	1.42989e+07	9.67825e+06	8.46697e+06	1.5343e+07	3.20485e+07	2.19019e+07	1.90103e+07	1.32168e+07	2.22724e+07
P12004	Proliferating cell nuclear antigen OS=Homo sapiens GN=PCNA PE=1 SV=1 - [PCNA_HUMAN]	PCNA	5	5	236.91	7.83053e+06	9.26665e+06	9.29689e+06	6.3126e+06	8.8751e+06	5.65842e+06	5.05731e+06	5.39832e+06	5.37865e+06	4.14646e+06	4.48156e+06	3.96977e+06	4.25619e+06	5.60792e+06	6.17036e+06	4.52597e+06	4.30376e+06
Q9UQ80	Proliferation-associated protein 2G4 OS=Homo sapiens GN=PA2G4 PE=1 SV=3 - [PA2G4_HUMAN]	PA2G4	5	5	338.16	1.20928e+07	1.29349e+07	1.31293e+07	1.35605e+07	1.42311e+07	9.37699e+06	1.19663e+07	1.32676e+07	1.13975e+07	1.13661e+07	1.212e+07	9.85998e+06	1.18662e+07	8.85337e+06	7.12358e+06	1.28659e+07	1.23765e+07
Q8IZL8	Proline-, glutamic acid- and leucine-rich protein 1 OS=Homo sapiens GN=PELP1 PE=1 SV=2 - [PELP1_HUMAN]	PELP1	2	2	170.37	705697	849907	768112	804480	903577	840613	849163	647018	728916	893689	782108	824467	797948	816205	635721	935246	920910
Q07954	Prolow-density lipoprotein receptor-related protein 1 OS=Homo sapiens GN=LRP1 PE=1 SV=2 - [LRP1_HUMAN]	LRP1	31	31	1718.44	2.21774e+07	2.16195e+07	1.93115e+07	1.71201e+07	1.60892e+07	2.19018e+07	3.3386e+07	3.12996e+07	2.91257e+07	2.72788e+07	2.04108e+07	1.87123e+07	3.2812e+07	2.79327e+07	2.52891e+07	2.3382e+07	2.28852e+07
Q32P28	Prolyl 3-hydroxylase 1 OS=Homo sapiens GN=LEPRE1 PE=1 SV=2 - [P3H1_HUMAN]	LEPRE1	13	11	759.63	2.61196e+07	2.05143e+07	1.80456e+07	1.97423e+07	2.43968e+07	2.78754e+07	1.94344e+07	1.51438e+07	1.89906e+07	1.76828e+07	1.83942e+07	1.66225e+07	1.69159e+07	1.73407e+07	1.67851e+07	2.06101e+07	1.67484e+07
Q8IVL5	Prolyl 3-hydroxylase 2 OS=Homo sapiens GN=LEPREL1 PE=1 SV=1 - [P3H2_HUMAN]	LEPREL1	4	3	168.16	1.0454e+06	675917	563181	825514	458432	856433	240011	143433	241599	553482	776487	430847	238064	625981	503532	1.17615e+06	775716
Q8IVL6	Prolyl 3-hydroxylase 3 OS=Homo sapiens GN=LEPREL2 PE=1 SV=1 - [P3H3_HUMAN]	LEPREL2	7	7	254.03	6.19071e+06	5.79627e+06	5.8914e+06	6.74958e+06	5.23253e+06	8.84671e+06	4.08121e+06	3.32603e+06	7.03041e+06	7.7759e+06	4.41872e+06	3.63584e+06	2.65946e+06	6.8889e+06	1.03429e+07	5.17456e+06	2.97918e+06
P13674	Prolyl 4-hydroxylase subunit alpha-1 OS=Homo sapiens GN=P4HA1 PE=1 SV=2 - [P4HA1_HUMAN]	P4HA1	13	13	712.51	3.107e+07	2.56348e+07	2.71261e+07	3.66297e+07	2.83342e+07	6.13268e+07	2.97609e+07	1.98575e+07	3.0895e+07	4.18703e+07	3.9151e+07	2.81978e+07	2.14214e+07	2.80379e+07	3.56878e+07	4.8379e+07	2.81818e+07
O15460	Prolyl 4-hydroxylase subunit alpha-2 OS=Homo sapiens GN=P4HA2 PE=1 SV=1 - [P4HA2_HUMAN]	P4HA2	9	9	408.39	3.82646e+07	3.52547e+07	3.22097e+07	3.12542e+07	3.88963e+07	8.3416e+07	2.06741e+07	1.66002e+07	3.29819e+07	2.80121e+07	3.27694e+07	1.90403e+07	1.64914e+07	2.48458e+07	2.87359e+07	3.75409e+07	2.24951e+07
P48147	Prolyl endopeptidase OS=Homo sapiens GN=PREP PE=1 SV=2 - [PPCE_HUMAN]	PREP	9	9	445.47	2.65434e+06	2.42173e+06	2.67699e+06	2.94588e+06	3.54321e+06	2.91796e+06	5.14097e+06	6.08183e+06	4.80988e+06	5.12003e+06	5.06822e+06	5.11108e+06	6.13867e+06	6.22748e+06	5.14735e+06	6.14322e+06	6.21016e+06
P05165	Propionyl-CoA carboxylase alpha chain, mitochondrial OS=Homo sapiens GN=PCCA PE=1 SV=4 - [PCCA_HUMAN]	PCCA	3	3	94.06	358488	273706	203374	264885	211794	218915	1.1839e+06	1.31231e+06	715483	519883	644256	918254	1.99989e+06	1.22412e+06	714977	678489	1.11663e+06
Q16647	Prostacyclin synthase OS=Homo sapiens GN=PTGIS PE=1 SV=1 - [PTGIS_HUMAN]	PTGIS	6	6	338.32	2.74998e+06	2.34067e+06	501070	2.23916e+06	714905	1.16756e+06	5.41707e+06	4.52742e+06	1.63584e+06	1.24113e+07	7.54445e+06	3.98158e+06	8.81877e+06	3.289e+06	2.13505e+07	1.44454e+07	9.27658e+06
Q9H7Z7	Prostaglandin E synthase 2 OS=Homo sapiens GN=PTGES2 PE=1 SV=1 - [PGES2_HUMAN]	PTGES2	2	2	147.69	1.15478e+06	919662	992699	1.11267e+06	1.13096e+06	1.03575e+06	1.38255e+06	1.61126e+06	1.20586e+06	1.26179e+06	1.1112e+06	1.83399e+06	1.98037e+06	1.7288e+06	1.49711e+06	1.64483e+06	2.46424e+06
Q15185	Prostaglandin E synthase 3 OS=Homo sapiens GN=PTGES3 PE=1 SV=1 - [TEBP_HUMAN]	PTGES3	2	2	104.58	1.99786e+06	2.5713e+06	2.38631e+06	3.07799e+06	3.4876e+06	1.81569e+06	3.26208e+06	2.46813e+06	2.70701e+06	2.73847e+06	3.51555e+06	1.74669e+06	2.78496e+06	2.02832e+06	1.28155e+06	3.41239e+06	2.13579e+06
O14684	Prostaglandin E synthase OS=Homo sapiens GN=PTGES PE=1 SV=2 - [PTGES_HUMAN]	PTGES	2	2	136.89	1.06078e+06	1.02618e+06	875037	823414	1.08195e+06	1.51409e+06	2.75053e+06	2.0997e+06	734663	687159	816930	2.25643e+06	4.60156e+06	3.64036e+06	1.78908e+06	1.21046e+06	2.03101e+06
Q9P2B2	Prostaglandin F2 receptor negative regulator OS=Homo sapiens GN=PTGFRN PE=1 SV=2 - [FPRP_HUMAN]	PTGFRN	4	4	209.14	699685	968719	437172	430691	648992	846370	1.94872e+06	2.25852e+06	362089	1.18249e+06	2.93512e+06	924390	1.26416e+06	347573	347338	1.90419e+06	1.01826e+06
P23219	Prostaglandin G/H synthase 1 OS=Homo sapiens GN=PTGS1 PE=1 SV=2 - [PGH1_HUMAN]	PTGS1	5	4	226.79	2.55396e+06	1.76455e+06	878661	4.21397e+06	690093	750578	2.37616e+06	967624	1.57848e+06	3.68379e+06	1.07451e+06	445924	7.1947e+06	3.06681e+06	3.48559e+06	2.39895e+06	1.81455e+06
P35354	Prostaglandin G/H synthase 2 OS=Homo sapiens GN=PTGS2 PE=1 SV=2 - [PGH2_HUMAN]	PTGS2	17	16	771.98	8.79826e+06	5.22009e+06	4.91164e+06	4.39406e+06	4.90579e+06	7.08378e+06	9.1966e+07	2.63608e+07	3.57423e+07	2.36064e+07	3.33951e+07	3.69999e+07	1.08814e+08	3.42051e+07	2.30144e+07	5.0202e+07	3.23762e+07
Q14914	Prostaglandin reductase 1 OS=Homo sapiens GN=PTGR1 PE=1 SV=2 - [PTGR1_HUMAN]	PTGR1	5	5	262.18	590003	671327	1.16061e+06	860900	1.39186e+06	1.00282e+06	1.3019e+06	1.59858e+06	3.73629e+06	1.7882e+06	4.31508e+06	3.11515e+06	2.42837e+06	3.08656e+06	4.00852e+06	7.36982e+06	3.81015e+06
Q16186	Proteasomal ubiquitin receptor ADRM1 OS=Homo sapiens GN=ADRM1 PE=1 SV=2 - [ADRM1_HUMAN]	ADRM1	4	4	171.45	3.01942e+06	3.11777e+06	3.3893e+06	3.09382e+06	3.33873e+06	3.21182e+06	2.86465e+06	3.05528e+06	3.73408e+06	3.06506e+06	2.78096e+06	2.304e+06	2.78951e+06	2.93806e+06	2.74219e+06	2.90486e+06	2.69384e+06
Q9UL46	Proteasome activator complex subunit 2 OS=Homo sapiens GN=PSME2 PE=1 SV=4 - [PSME2_HUMAN]	PSME2	6	6	285.27	3.89471e+06	2.88913e+06	3.01141e+06	3.34797e+06	3.6149e+06	2.54042e+06	4.02722e+06	4.28924e+06	3.20116e+06	4.32758e+06	3.50818e+06	3.05667e+06	4.1266e+06	3.73841e+06	4.33298e+06	3.90736e+06	3.75045e+06
P61289	Proteasome activator complex subunit 3 OS=Homo sapiens GN=PSME3 PE=1 SV=1 - [PSME3_HUMAN]	PSME3	4	4	229.86	3.62339e+06	3.67003e+06	3.93157e+06	3.33853e+06	4.15885e+06	4.29517e+06	1.90084e+06	2.04178e+06	2.17763e+06	1.93114e+06	2.04424e+06	1.98694e+06	2.58251e+06	2.16837e+06	2.21028e+06	2.02099e+06	2.38694e+06
O95456	Proteasome assembly chaperone 1 OS=Homo sapiens GN=PSMG1 PE=1 SV=1 - [PSMG1_HUMAN]	PSMG1	2	2	84.96	705080	781354	932619	891950	1.21285e+06	632100	651428	617739	850971	768616	804000	693431	614042	511944	633561	877190	722367
P25786	Proteasome subunit alpha type-1 OS=Homo sapiens GN=PSMA1 PE=1 SV=1 - [PSA1_HUMAN]	PSMA1	7	7	278.34	8.99968e+06	8.17403e+06	6.21609e+06	5.32143e+06	7.60561e+06	8.54972e+06	1.26019e+07	1.08451e+07	1.00195e+07	8.62978e+06	7.18238e+06	6.0441e+06	1.25417e+07	1.12498e+07	1.52093e+07	7.78992e+06	7.36401e+06
P25787	Proteasome subunit alpha type-2 OS=Homo sapiens GN=PSMA2 PE=1 SV=2 - [PSA2_HUMAN]	PSMA2	4	4	323.49	6.34961e+06	5.7999e+06	6.01802e+06	6.93881e+06	7.30238e+06	6.54298e+06	8.50378e+06	8.84308e+06	7.64611e+06	7.67092e+06	7.39496e+06	7.47391e+06	9.93879e+06	9.54767e+06	9.32826e+06	8.88587e+06	9.14468e+06
P25788	Proteasome subunit alpha type-3 OS=Homo sapiens GN=PSMA3 PE=1 SV=2 - [PSA3_HUMAN]	PSMA3	2	2	141.86	2.83871e+06	2.37251e+06	2.2011e+06	1.89752e+06	3.34783e+06	4.41241e+06	3.70845e+06	3.53603e+06	3.13299e+06	1.95297e+06	2.38511e+06	3.02893e+06	5.4459e+06	3.73428e+06	4.08626e+06	3.22175e+06	2.92709e+06
P25789	Proteasome subunit alpha type-4 OS=Homo sapiens GN=PSMA4 PE=1 SV=1 - [PSA4_HUMAN]	PSMA4	7	7	380.48	1.22221e+07	1.27147e+07	1.08539e+07	9.89262e+06	1.41194e+07	1.72944e+07	1.90619e+07	1.89193e+07	1.77452e+07	1.44667e+07	1.34509e+07	1.4867e+07	3.01163e+07	2.09639e+07	2.19833e+07	1.51465e+07	1.33479e+07
P28066	Proteasome subunit alpha type-5 OS=Homo sapiens GN=PSMA5 PE=1 SV=3 - [PSA5_HUMAN]	PSMA5	3	3	238.61	3.73719e+06	3.03037e+06	1.8193e+06	2.21084e+06	4.49012e+06	2.7915e+06	5.03618e+06	3.84422e+06	2.85179e+06	3.76932e+06	3.9058e+06	2.91878e+06	5.06262e+06	2.89109e+06	3.20421e+06	6.37063e+06	4.37693e+06
P60900	Proteasome subunit alpha type-6 OS=Homo sapiens GN=PSMA6 PE=1 SV=1 - [PSA6_HUMAN]	PSMA6	7	7	363.1	1.50053e+07	1.41995e+07	1.32075e+07	1.28746e+07	1.60899e+07	1.71111e+07	1.96374e+07	1.93109e+07	1.7936e+07	1.57908e+07	1.63149e+07	1.54658e+07	2.14795e+07	1.76342e+07	2.09537e+07	1.77587e+07	1.94899e+07
O14818	Proteasome subunit alpha type-7 OS=Homo sapiens GN=PSMA7 PE=1 SV=1 - [PSA7_HUMAN]	PSMA7	9	9	540.7	2.48336e+07	2.56738e+07	2.60114e+07	2.37764e+07	2.76386e+07	2.61165e+07	3.43141e+07	3.36375e+07	3.22473e+07	3.12188e+07	3.15484e+07	2.60488e+07	4.04547e+07	3.01581e+07	3.07522e+07	3.43878e+07	3.11263e+07
P20618	Proteasome subunit beta type-1 OS=Homo sapiens GN=PSMB1 PE=1 SV=2 - [PSB1_HUMAN]	PSMB1	6	6	249.89	8.88234e+06	8.36574e+06	8.44286e+06	8.30791e+06	8.41577e+06	9.34612e+06	1.062e+07	1.13436e+07	1.03933e+07	1.0345e+07	9.95964e+06	1.00614e+07	1.30192e+07	9.10928e+06	8.10239e+06	1.00521e+07	1.14661e+07
P49721	Proteasome subunit beta type-2 OS=Homo sapiens GN=PSMB2 PE=1 SV=1 - [PSB2_HUMAN]	PSMB2	3	3	210.39	6.87501e+06	6.50339e+06	6.8492e+06	7.71257e+06	8.24954e+06	7.6689e+06	8.34217e+06	9.59798e+06	8.52049e+06	8.76494e+06	8.71397e+06	9.49492e+06	1.183e+07	8.93347e+06	8.92491e+06	8.33926e+06	9.21281e+06
P49720	Proteasome subunit beta type-3 OS=Homo sapiens GN=PSMB3 PE=1 SV=2 - [PSB3_HUMAN]	PSMB3	3	3	223.27	4.35848e+06	4.19582e+06	3.79078e+06	4.25878e+06	4.66013e+06	3.9358e+06	5.21114e+06	5.80535e+06	4.2187e+06	5.24703e+06	4.73905e+06	4.64495e+06	6.79082e+06	4.22652e+06	4.53108e+06	6.02084e+06	5.68234e+06
P28070	Proteasome subunit beta type-4 OS=Homo sapiens GN=PSMB4 PE=1 SV=4 - [PSB4_HUMAN]	PSMB4	3	3	126.46	1.2222e+06	1.04014e+06	774703	845269	1.09507e+06	955559	1.50449e+06	1.36589e+06	1.19764e+06	1.01657e+06	1.07109e+06	1.08556e+06	1.37972e+06	1.23002e+06	1.29785e+06	1.21744e+06	1.15954e+06
P28074	Proteasome subunit beta type-5 OS=Homo sapiens GN=PSMB5 PE=1 SV=3 - [PSB5_HUMAN]	PSMB5	9	9	465.52	1.16311e+07	1.30036e+07	1.11497e+07	1.05771e+07	1.1806e+07	1.33431e+07	1.56063e+07	1.36344e+07	1.3388e+07	1.19757e+07	1.13821e+07	1.08074e+07	1.83946e+07	1.25339e+07	1.40653e+07	1.27363e+07	1.24884e+07
Q99436	Proteasome subunit beta type-7 OS=Homo sapiens GN=PSMB7 PE=1 SV=1 - [PSB7_HUMAN]	PSMB7	2	2	108.27	278001	80461.4	100070	246744	298750	103422	127819	155490	120263	126226	188131	185207	503644	283290	143715	287319	143569
Q5VYK3	Proteasome-associated protein ECM29 homolog OS=Homo sapiens GN=ECM29 PE=1 SV=2 - [ECM29_HUMAN]	ECM29	2	2	68.85	391815	491321	457628	437264	325347	406949	265115	194351	192750	234248	236362	133245	226022	157375	131021	196008	113520
Q99873	Protein arginine N-methyltransferase 1 OS=Homo sapiens GN=PRMT1 PE=1 SV=2 - [ANM1_HUMAN]	PRMT1	7	7	381.7	1.32495e+07	1.27712e+07	1.23539e+07	1.18661e+07	1.27129e+07	1.20019e+07	1.05326e+07	9.63122e+06	1.10892e+07	1.16754e+07	1.15788e+07	1.10177e+07	9.7501e+06	1.12344e+07	8.26868e+06	1.02336e+07	9.73618e+06
O14744	Protein arginine N-methyltransferase 5 OS=Homo sapiens GN=PRMT5 PE=1 SV=4 - [ANM5_HUMAN]	PRMT5	2	2	60.54	910746	988724	776699	805905	1.03172e+06	706200	991070	872355	1.23143e+06	894370	1.03441e+06	601760	1.08173e+06	882192	827135	1.0827e+06	959261
Q9UKV8	Protein argonaute-2 OS=Homo sapiens GN=EIF2C2 PE=1 SV=3 - [AGO2_HUMAN]	EIF2C2	2	2	96.19	386142	356103	436372	505752	251332	286758	399316	329537	322014	287725	284298	282523	308466	129040	178071	298895	262831
P41223	Protein BUD31 homolog OS=Homo sapiens GN=BUD31 PE=1 SV=2 - [BUD31_HUMAN]	BUD31	3	3	128.53	835379	1.07936e+06	1.04836e+06	981968	1.044e+06	839984	581533	495660	552615	524508	521792	481295	589592	657156	638791	467764	571809
Q9Y2B0	Protein canopy homolog 2 OS=Homo sapiens GN=CNPY2 PE=1 SV=1 - [CNPY2_HUMAN]	CNPY2	4	4	122.74	598252	434572	398016	695754	615386	529467	747593	761870	541638	889345	715877	848227	808217	1.20018e+06	1.64793e+06	817989	875268
O00622	Protein CYR61 OS=Homo sapiens GN=CYR61 PE=1 SV=1 - [CYR61_HUMAN]	CYR61	4	4	144.36	2.90644e+06	2.43082e+06	2.78388e+06	1.93666e+06	2.24835e+06	2.32401e+06	538957	534316	918155	803345	1.44444e+06	802926	1.10495e+06	837738	990162	1.17229e+06	1.31936e+06
P30101	Protein disulfide-isomerase A3 OS=Homo sapiens GN=PDIA3 PE=1 SV=4 - [PDIA3_HUMAN]	PDIA3	37	35	1814.38	1.78834e+08	1.75262e+08	1.57643e+08	1.66642e+08	1.92291e+08	2.76596e+08	1.94581e+08	1.94e+08	2.19098e+08	1.74374e+08	1.77383e+08	1.77669e+08	2.07538e+08	2.14236e+08	2.46352e+08	2.18605e+08	1.78287e+08
P13667	Protein disulfide-isomerase A4 OS=Homo sapiens GN=PDIA4 PE=1 SV=2 - [PDIA4_HUMAN]	PDIA4	20	20	953.56	3.84276e+07	3.80769e+07	2.65694e+07	3.03394e+07	3.90809e+07	4.13346e+07	4.55759e+07	4.44427e+07	3.81065e+07	3.37876e+07	4.22408e+07	3.0065e+07	5.50683e+07	4.39071e+07	4.51886e+07	6.7594e+07	4.69959e+07
Q14554	Protein disulfide-isomerase A5 OS=Homo sapiens GN=PDIA5 PE=1 SV=1 - [PDIA5_HUMAN]	PDIA5	9	9	359.66	8.38583e+06	6.07496e+06	3.30248e+06	1.0448e+07	4.78439e+06	6.90761e+06	6.80604e+06	5.4037e+06	4.32769e+06	1.07126e+07	5.29615e+06	5.04112e+06	5.25221e+06	4.68775e+06	9.36734e+06	6.44493e+06	5.31181e+06
Q15084	Protein disulfide-isomerase A6 OS=Homo sapiens GN=PDIA6 PE=1 SV=1 - [PDIA6_HUMAN]	PDIA6	9	9	447.63	4.67873e+07	4.34111e+07	3.4341e+07	4.43379e+07	4.5148e+07	4.93663e+07	4.79446e+07	4.25492e+07	3.98429e+07	4.19371e+07	4.19165e+07	3.5283e+07	4.85979e+07	4.65385e+07	4.73852e+07	5.31099e+07	3.98827e+07
P07237	Protein disulfide-isomerase OS=Homo sapiens GN=P4HB PE=1 SV=3 - [PDIA1_HUMAN]	P4HB	16	16	880.95	1.11754e+08	1.01627e+08	9.76063e+07	1.10568e+08	1.16088e+08	1.62313e+08	1.23563e+08	1.08084e+08	1.18318e+08	1.29537e+08	1.12634e+08	1.21366e+08	1.19987e+08	1.24676e+08	1.63343e+08	1.48742e+08	1.07484e+08
Q96JJ7	Protein disulfide-isomerase TMX3 OS=Homo sapiens GN=TMX3 PE=1 SV=2 - [TMX3_HUMAN]	TMX3	2	2	66.18	2.394e+06	2.7406e+06	2.49208e+06	1.82563e+06	2.54174e+06	3.69741e+06	2.19412e+06	1.72849e+06	2.68853e+06	1.72148e+06	2.45518e+06	2.13665e+06	2.84848e+06	1.83592e+06	1.43525e+06	2.13925e+06	2.07799e+06
Q99497	Protein DJ-1 OS=Homo sapiens GN=PARK7 PE=1 SV=2 - [PARK7_HUMAN]	PARK7	7	7	288	1.2018e+07	1.39213e+07	1.41347e+07	1.3378e+07	1.62564e+07	1.3368e+07	3.48018e+07	3.94258e+07	3.30906e+07	3.15226e+07	3.0533e+07	2.03589e+07	3.98411e+07	3.67956e+07	3.02751e+07	2.96162e+07	2.41486e+07
Q8N8S7	Protein enabled homolog OS=Homo sapiens GN=ENAH PE=1 SV=2 - [ENAH_HUMAN]	ENAH	3	3	129.14	1.44023e+06	1.1295e+06	1.62815e+06	1.32508e+06	1.33698e+06	1.72072e+06	711936	581873	1.10191e+06	895103	744463	476794	885680	624911	366430	688243	462349
P49257	Protein ERGIC-53 OS=Homo sapiens GN=LMAN1 PE=1 SV=2 - [LMAN1_HUMAN]	LMAN1	8	7	481.81	1.6703e+07	1.47704e+07	1.13183e+07	1.20035e+07	1.46139e+07	1.9217e+07	1.2607e+07	9.24517e+06	1.54949e+07	1.37837e+07	1.36425e+07	1.03461e+07	2.95177e+07	2.05065e+07	2.14583e+07	2.04873e+07	1.24014e+07
Q9Y4C2	Protein FAM115A OS=Homo sapiens GN=FAM115A PE=1 SV=3 - [F115A_HUMAN]	FAM115A	2	2	73.14	403726	390449	407934	418107	533786	561300	450626	491787	582243	797188	933532	1.01082e+06	890811	688199	661737	945833	1.36889e+06
Q8NCA5	Protein FAM98A OS=Homo sapiens GN=FAM98A PE=1 SV=1 - [FA98A_HUMAN]	FAM98A	2	2	132.66	992664	894467	928086	1.14418e+06	1.10452e+06	993000	1.05695e+06	923528	892905	1.23513e+06	1.14055e+06	924223	1.25358e+06	733903	980929	1.54742e+06	1.29822e+06
Q52LJ0	Protein FAM98B OS=Homo sapiens GN=FAM98B PE=1 SV=1 - [FA98B_HUMAN]	FAM98B	2	2	116.12	868462	1.06055e+06	1.1634e+06	1.2718e+06	930873	1.09706e+06	1.24896e+06	1.35723e+06	1.07233e+06	1.22552e+06	1.08295e+06	1.56164e+06	1.02296e+06	1.20276e+06	691750	770171	1.1603e+06
P49354	Protein farnesyltransferase/geranylgeranyltransferase type-1 subunit alpha OS=Homo sapiens GN=FNTA PE=1 SV=1 - [FNTA_HUMAN]	FNTA	2	2	91.29	248413	275460	316435	398146	354094	274988	436640	513109	373620	499828	507456	367250	439832	317165	313642	582418	496903
Q13045	Protein flightless-1 homolog OS=Homo sapiens GN=FLII PE=1 SV=2 - [FLII_HUMAN]	FLII	7	7	345.54	2.74453e+06	2.29867e+06	2.53087e+06	2.00518e+06	2.55356e+06	2.25306e+06	1.00909e+06	835640	1.09962e+06	980453	1.21907e+06	755835	1.01059e+06	728246	735472	1.31753e+06	758432
Q86VS8	Protein Hook homolog 3 OS=Homo sapiens GN=HOOK3 PE=1 SV=2 - [HOOK3_HUMAN]	HOOK3	6	6	315.11	1.63832e+06	1.54319e+06	1.36757e+06	1.2152e+06	1.64839e+06	1.94835e+06	929924	834650	1.17277e+06	782043	987292	878430	1.08884e+06	735874	695011	928488	923943
Q9H0X4	Protein ITFG3 OS=Homo sapiens GN=ITFG3 PE=1 SV=1 - [ITFG3_HUMAN]	ITFG3	2	2	69.07	267028	212310	177770	170358	237760	303157	575089	568650	750574	623867	824676	371506	697436	808798	529009	1.08659e+06	769453
Q9UNF0	Protein kinase C and casein kinase substrate in neurons protein 2 OS=Homo sapiens GN=PACSIN2 PE=1 SV=2 - [PACN2_HUMAN]	PACSIN2	2	2	58.23	1.85838e+06	2.5521e+06	2.03999e+06	2.05475e+06	1.8304e+06	2.06422e+06	1.60124e+06	1.17344e+06	1.43499e+06	1.17259e+06	1.47182e+06	1.47558e+06	1.06585e+06	1.34809e+06	975301	1.55306e+06	1.56212e+06
Q969G5	Protein kinase C delta-binding protein OS=Homo sapiens GN=PRKCDBP PE=1 SV=3 - [PRDBP_HUMAN]	PRKCDBP	4	4	187.41	6.22833e+06	5.94694e+06	4.32728e+06	3.19628e+06	3.38294e+06	6.21922e+06	4.89147e+06	4.56188e+06	4.22052e+06	2.63002e+06	3.26281e+06	4.92877e+06	7.32292e+06	4.06077e+06	2.37781e+06	2.69652e+06	3.41176e+06
Q9C0E8	Protein lunapark OS=Homo sapiens GN=LNP PE=1 SV=2 - [LNP_HUMAN]	LNP	4	4	193.33	1.65577e+06	1.43563e+06	1.2981e+06	1.11427e+06	1.11247e+06	2.03188e+06	1.93256e+06	1.21837e+06	1.86522e+06	1.68393e+06	1.50196e+06	1.23961e+06	2.34415e+06	2.6496e+06	1.91254e+06	1.61909e+06	1.53255e+06
Q86UE4	Protein LYRIC OS=Homo sapiens GN=MTDH PE=1 SV=2 - [LYRIC_HUMAN]	MTDH	3	3	140.54	1.08863e+06	1.04791e+06	789874	1.26578e+06	841680	1.35774e+06	934458	1.1366e+06	1.2035e+06	1.46339e+06	1.36182e+06	1.32661e+06	1.37625e+06	1.62558e+06	1.69416e+06	1.83578e+06	1.72069e+06
Q9BXY0	Protein MAK16 homolog OS=Homo sapiens GN=MAK16 PE=1 SV=2 - [MAK16_HUMAN]	MAK16	2	2	82.82	712787	570049	323553	521271	471193	610155	425082	186971	431236	473338	266826	217596	316494	566405	777228	337801	354207
Q9Y316	Protein MEMO1 OS=Homo sapiens GN=MEMO1 PE=1 SV=1 - [MEMO1_HUMAN]	MEMO1	2	2	60.85	340633	346017	411897	397487	528545	361033	510036	646896	529308	542914	564674	511177	383411	541885	905848	457847	367444
Q92597	Protein NDRG1 OS=Homo sapiens GN=NDRG1 PE=1 SV=1 - [NDRG1_HUMAN]	NDRG1	2	2	95.21	127307	86377.3	203790	150056	136154	154689	439635	404419	240455	263379	338922	140415	514028	119572	163287	381879	339826
O75323	Protein NipSnap homolog 2 OS=Homo sapiens GN=GBAS PE=1 SV=1 - [NIPS2_HUMAN]	GBAS	3	3	86.49	1.30419e+06	909191	700353	900172	1.21731e+06	789430	2.15011e+06	1.78458e+06	1.33098e+06	1.50778e+06	1.42378e+06	1.75376e+06	2.73864e+06	1.73658e+06	1.59099e+06	2.54952e+06	1.99809e+06
Q8IWE2	Protein NOXP20 OS=Homo sapiens GN=FAM114A1 PE=1 SV=2 - [NXP20_HUMAN]	FAM114A1	3	3	164.93	1.89731e+06	1.72579e+06	1.86637e+06	1.88525e+06	2.04854e+06	1.64842e+06	1.67179e+06	1.4992e+06	2.29251e+06	2.32509e+06	2.67747e+06	1.3388e+06	1.73221e+06	1.6507e+06	1.78063e+06	3.16991e+06	1.64946e+06
P49757	Protein numb homolog OS=Homo sapiens GN=NUMB PE=1 SV=2 - [NUMB_HUMAN]	NUMB	7	7	236.85	491947	420840	304801	410233	383956	503661	979790	926037	457359	605042	522802	1.01103e+06	946748	286185	207270	511731	540770
Q8NBL1	Protein O-glucosyltransferase 1 OS=Homo sapiens GN=POGLUT1 PE=1 SV=1 - [PGLT1_HUMAN]	POGLUT1	2	2	79.59	845742	785905	826886	632233	681811	984789	1.2636e+06	1.24075e+06	1.18082e+06	1.01464e+06	841400	763720	1.03253e+06	1.25568e+06	1.02982e+06	913097	760050
Q13438	Protein OS-9 OS=Homo sapiens GN=OS9 PE=1 SV=1 - [OS9_HUMAN]	OS9	2	2	25.58	3.40178e+06	3.21495e+06	2.89572e+06	2.61971e+06	2.96193e+06	3.45847e+06	2.85813e+06	2.88176e+06	3.52277e+06	2.01237e+06	2.04254e+06	1.57076e+06	2.78492e+06	2.41364e+06	1.94034e+06	2.07918e+06	2.09879e+06
O14974	Protein phosphatase 1 regulatory subunit 12A OS=Homo sapiens GN=PPP1R12A PE=1 SV=1 - [MYPT1_HUMAN]	PPP1R12A	3	3	125.02	1.43726e+06	1.17536e+06	1.13143e+06	1.00136e+06	1.17877e+06	1.8921e+06	1.26512e+06	1.1155e+06	1.26713e+06	962459	1.06856e+06	1.46446e+06	1.14746e+06	1.16259e+06	1.16549e+06	1.16755e+06	1.49413e+06
Q15435	Protein phosphatase 1 regulatory subunit 7 OS=Homo sapiens GN=PPP1R7 PE=1 SV=1 - [PP1R7_HUMAN]	PPP1R7	4	4	206.83	2.93927e+06	2.57845e+06	1.71556e+06	1.80849e+06	2.00739e+06	1.60136e+06	3.3744e+06	3.48745e+06	2.17225e+06	2.60158e+06	2.32012e+06	2.25112e+06	3.33755e+06	1.88112e+06	2.19288e+06	2.79095e+06	2.02944e+06
P35813	Protein phosphatase 1A OS=Homo sapiens GN=PPM1A PE=1 SV=1 - [PPM1A_HUMAN]	PPM1A	2	2	73.1	35893.9	60068	78792.2	67614	85675.2	26609.2	120559	108753	98436.6	104024	163600	72585.8	107830	48570.6	7397.88	214067	126338
P49593	Protein phosphatase 1F OS=Homo sapiens GN=PPM1F PE=1 SV=3 - [PPM1F_HUMAN]	PPM1F	2	2	50.22	374417	551923	410922	487601	481260	537069	881331	1.18811e+06	847454	930965	783188	743145	735741	873410	1.18105e+06	745013	744357
Q9Y570	Protein phosphatase methylesterase 1 OS=Homo sapiens GN=PPME1 PE=1 SV=3 - [PPME1_HUMAN]	PPME1	4	4	205.3	1.12872e+06	1.38652e+06	1.06045e+06	1.55023e+06	1.77943e+06	1.99057e+06	1.88373e+06	2.16891e+06	2.07728e+06	1.9668e+06	2.19883e+06	2.25511e+06	1.86469e+06	1.91867e+06	1.99141e+06	1.94946e+06	2.37145e+06
Q96M27	Protein PRRC1 OS=Homo sapiens GN=PRRC1 PE=1 SV=1 - [PRRC1_HUMAN]	PRRC1	3	3	135.82	2.08989e+06	1.94204e+06	1.72724e+06	1.85625e+06	2.32251e+06	1.6632e+06	2.34647e+06	2.14303e+06	1.95419e+06	2.96147e+06	2.85442e+06	2.37706e+06	3.26165e+06	2.08695e+06	2.09283e+06	4.05492e+06	2.89188e+06
P48634	Protein PRRC2A OS=Homo sapiens GN=PRRC2A PE=1 SV=3 - [PRC2A_HUMAN]	PRRC2A	2	2	97.14	246458	326568	181510	100886	269618	254784	267588	132831	74724.6	57949.3	132215	93475.7	208631	197907	84562.3	170179	220586
Q5XKP0	Protein QIL1 OS=Homo sapiens GN=QIL1 PE=1 SV=1 - [QIL1_HUMAN]	QIL1	2	2	88.29	1.40058e+06	1.31669e+06	1.27278e+06	1.06337e+06	1.2076e+06	1.31167e+06	1.86217e+06	1.753e+06	1.48653e+06	1.44911e+06	1.26495e+06	1.92901e+06	3.29983e+06	1.88322e+06	1.17254e+06	1.67494e+06	2.99747e+06
Q9P258	Protein RCC2 OS=Homo sapiens GN=RCC2 PE=1 SV=2 - [RCC2_HUMAN]	RCC2	4	4	186.71	1.39128e+06	1.78988e+06	2.13684e+06	1.66438e+06	1.58066e+06	1.46234e+06	1.29446e+06	1.66775e+06	1.1503e+06	1.09613e+06	780379	1.13162e+06	854474	1.04429e+06	1.16625e+06	1.00826e+06	783998
O15258	Protein RER1 OS=Homo sapiens GN=RER1 PE=1 SV=1 - [RER1_HUMAN]	RER1	2	2	93.2	2.08445e+06	2.19108e+06	1.9664e+06	2.11529e+06	1.64106e+06	2.07345e+06	2.18514e+06	1.95326e+06	1.95129e+06	2.73605e+06	2.4869e+06	1.88554e+06	2.87622e+06	1.82639e+06	1.29532e+06	3.23105e+06	2.50053e+06
P31949	Protein S100-A11 OS=Homo sapiens GN=S100A11 PE=1 SV=2 - [S10AB_HUMAN]	S100A11	3	3	144.49	1.48167e+06	994393	807610	1.23625e+06	1.92511e+06	902564	1.74024e+06	1.70712e+06	787271	1.63677e+06	1.45901e+06	1.22356e+06	1.10924e+06	695487	1.06665e+06	1.56074e+06	750490
P55735	Protein SEC13 homolog OS=Homo sapiens GN=SEC13 PE=1 SV=3 - [SEC13_HUMAN]	SEC13	4	4	320.94	9.62815e+06	9.40396e+06	9.15956e+06	9.00852e+06	1.02116e+07	9.30353e+06	9.59177e+06	7.98587e+06	9.67609e+06	1.00081e+07	9.91671e+06	7.69656e+06	1.00821e+07	1.05202e+07	1.14834e+07	1.19011e+07	8.27968e+06
Q9UBV2	Protein sel-1 homolog 1 OS=Homo sapiens GN=SEL1L PE=1 SV=3 - [SE1L1_HUMAN]	SEL1L	4	4	163.06	1.56496e+06	1.42904e+06	1.11253e+06	1.25348e+06	1.50412e+06	1.65362e+06	1.20961e+06	996902	1.35298e+06	1.4077e+06	1.62194e+06	1.18831e+06	2.28369e+06	1.32057e+06	1.69058e+06	2.40808e+06	1.48902e+06
Q9H2V7	Protein spinster homolog 1 OS=Homo sapiens GN=SPNS1 PE=1 SV=1 - [SPNS1_HUMAN]	SPNS1	3	2	103.59	245295	203355	169949	244899	183599	181205	372725	321945	172937	202492	242674	328655	409894	342742	210845	302225	314883
Q969Z0	Protein TBRG4 OS=Homo sapiens GN=TBRG4 PE=1 SV=1 - [TBRG4_HUMAN]	TBRG4	2	2	98.12	557227	816828	331504	355128	516148	396724	473255	597551	455052	417674	373589	386862	608800	505574	755098	527820	556069
O15027	Protein transport protein Sec16A OS=Homo sapiens GN=SEC16A PE=1 SV=3 - [SC16A_HUMAN]	SEC16A	3	3	76.07	816237	1.11242e+06	1.01908e+06	1.20704e+06	1.08369e+06	1.05114e+06	1.23006e+06	815633	1.40385e+06	1.2502e+06	1.22334e+06	971255	1.43612e+06	1.19883e+06	1.19521e+06	1.34873e+06	1.13037e+06
Q15436	Protein transport protein Sec23A OS=Homo sapiens GN=SEC23A PE=1 SV=2 - [SC23A_HUMAN]	SEC23A	9	9	593.22	1.52931e+07	1.36405e+07	1.21511e+07	1.41379e+07	1.45948e+07	1.53913e+07	1.66709e+07	1.50204e+07	1.63688e+07	1.81352e+07	1.76323e+07	1.46452e+07	1.87437e+07	1.84488e+07	1.73925e+07	1.94844e+07	1.63295e+07
Q15437	Protein transport protein Sec23B OS=Homo sapiens GN=SEC23B PE=1 SV=2 - [SC23B_HUMAN]	SEC23B	3	3	116.89	3.31277e+06	3.24096e+06	2.68197e+06	3.22592e+06	3.59217e+06	3.59748e+06	3.61562e+06	2.99771e+06	3.27679e+06	4.28711e+06	3.50112e+06	3.24342e+06	3.78257e+06	3.50704e+06	4.07424e+06	5.10663e+06	3.82438e+06
O95486	Protein transport protein Sec24A OS=Homo sapiens GN=SEC24A PE=1 SV=2 - [SC24A_HUMAN]	SEC24A	5	3	272.65	754199	726486	673818	866808	1.0098e+06	981758	583805	497129	840450	893617	922250	895190	881623	987846	849220	840946	956917
O95487	Protein transport protein Sec24B OS=Homo sapiens GN=SEC24B PE=1 SV=2 - [SC24B_HUMAN]	SEC24B	4	2	184.14	382384	451619	406010	439443	475017	476196	516758	481420	390408	410702	413364	385795	455860	272268	174439	367319	393004
P53992	Protein transport protein Sec24C OS=Homo sapiens GN=SEC24C PE=1 SV=3 - [SC24C_HUMAN]	SEC24C	8	8	517.12	4.97803e+06	5.85948e+06	5.72e+06	6.65344e+06	5.71287e+06	7.30738e+06	5.57503e+06	5.80646e+06	7.9004e+06	6.01746e+06	6.26838e+06	5.75562e+06	7.17991e+06	7.40145e+06	7.19354e+06	6.67908e+06	6.36324e+06
O94855	Protein transport protein Sec24D OS=Homo sapiens GN=SEC24D PE=1 SV=2 - [SC24D_HUMAN]	SEC24D	7	7	426.61	6.09851e+06	6.26879e+06	4.58052e+06	5.65044e+06	6.78889e+06	7.10748e+06	6.74426e+06	5.54595e+06	6.62601e+06	7.10699e+06	6.92506e+06	5.83243e+06	7.41132e+06	6.59145e+06	7.07967e+06	8.26621e+06	5.39234e+06
O94979	Protein transport protein Sec31A OS=Homo sapiens GN=SEC31A PE=1 SV=3 - [SC31A_HUMAN]	SEC31A	12	12	622.07	2.20548e+07	2.40598e+07	2.55301e+07	2.47559e+07	2.54864e+07	2.78596e+07	2.42244e+07	2.42954e+07	2.6866e+07	2.50726e+07	2.5007e+07	2.00883e+07	2.77318e+07	2.32345e+07	2.42638e+07	2.72111e+07	2.28088e+07
P61619	Protein transport protein Sec61 subunit alpha isoform 1 OS=Homo sapiens GN=SEC61A1 PE=1 SV=2 - [S61A1_HUMAN]	SEC61A1	4	4	216.01	1.99634e+06	1.08552e+06	993977	1.1359e+06	1.64716e+06	3.43152e+06	888297	826205	1.36995e+06	1.12848e+06	1.2054e+06	1.38665e+06	2.45982e+06	2.20143e+06	2.20154e+06	2.08712e+06	1.06745e+06
Q9H3U1	Protein unc-45 homolog A OS=Homo sapiens GN=UNC45A PE=1 SV=1 - [UN45A_HUMAN]	UNC45A	3	3	100.2	1.07074e+06	1.53926e+06	1.28151e+06	997532	1.45845e+06	1.16538e+06	745583	831289	1.02493e+06	692711	879284	509447	1.75926e+06	791910	801466	852238	852012
P41221	Protein Wnt-5a OS=Homo sapiens GN=WNT5A PE=1 SV=2 - [WNT5A_HUMAN]	WNT5A	5	5	239.37	620122	315859	306393	224612	160930	933848	1.84775e+06	512919	1.83215e+06	245859	308699	1.58527e+06	1.71887e+06	2.96098e+06	304020	279503	2.21723e+06
Q5T9L3	Protein wntless homolog OS=Homo sapiens GN=WLS PE=1 SV=2 - [WLS_HUMAN]	WLS	2	2	91.94	1.11451e+06	1.44434e+06	1.18403e+06	1.11712e+06	1.01004e+06	1.39546e+06	1.00558e+06	960322	1.30578e+06	845599	931937	1.22437e+06	1.44559e+06	1.35097e+06	943494	843410	1.17159e+06
Q5BJH7	Protein YIF1B OS=Homo sapiens GN=YIF1B PE=1 SV=1 - [YIF1B_HUMAN]	YIF1B	2	2	114.96	2.01156e+06	1.68293e+06	2.24286e+06	1.7516e+06	1.8842e+06	2.3349e+06	1.5677e+06	1.4695e+06	2.1829e+06	1.75911e+06	2.61464e+06	1.26915e+06	1.95191e+06	1.22455e+06	1.32479e+06	2.63081e+06	1.30728e+06
Q96EC8	Protein YIPF6 OS=Homo sapiens GN=YIPF6 PE=1 SV=2 - [YIPF6_HUMAN]	YIPF6	2	2	85.07	116907	86475	141258	98061.1	140793	25354.9	132649	127242	125081	197365	375991	227082	322777	336700	301351	459823	582708
P21980	Protein-glutamine gamma-glutamyltransferase 2 OS=Homo sapiens GN=TGM2 PE=1 SV=2 - [TGM2_HUMAN]	TGM2	36	34	2206.7	4.19196e+07	3.41084e+07	2.93301e+07	6.99975e+07	5.28047e+07	3.78166e+07	1.56426e+08	1.7509e+08	2.81052e+08	3.49017e+08	4.17423e+08	1.07522e+08	1.00006e+08	2.05762e+08	4.4994e+08	5.04572e+08	1.29557e+08
P22061	Protein-L-isoaspartate(D-aspartate) O-methyltransferase OS=Homo sapiens GN=PCMT1 PE=1 SV=4 - [PIMT_HUMAN]	PCMT1	3	3	176.6	1.06039e+06	1.19867e+06	2.16058e+06	1.22763e+06	1.90124e+06	1.19959e+06	1.74323e+06	2.0765e+06	2.76982e+06	2.04419e+06	2.36023e+06	1.59653e+06	2.28468e+06	2.5627e+06	2.10841e+06	2.17502e+06	1.49858e+06
P28300	Protein-lysine 6-oxidase OS=Homo sapiens GN=LOX PE=1 SV=2 - [LYOX_HUMAN]	LOX	6	6	332.56	3.02741e+06	3.10144e+06	6.51707e+06	7.47698e+06	6.94693e+06	3.68848e+06	858289	1.05798e+06	1.94808e+06	1.47771e+06	1.52876e+06	965425	1.46702e+06	1.88707e+06	1.1199e+06	2.00789e+06	1.16471e+06
O94851	Protein-methionine sulfoxide oxidase MICAL2 OS=Homo sapiens GN=MICAL2 PE=1 SV=1 - [MICA2_HUMAN]	MICAL2	5	5	322.9	1.67868e+06	2.08138e+06	1.48134e+06	1.4761e+06	1.58323e+06	2.37185e+06	412007	375983	1.88698e+06	1.30761e+06	1.76797e+06	768744	513118	785903	1.90689e+06	3.03558e+06	1.08311e+06
Q14517	Protocadherin Fat 1 OS=Homo sapiens GN=FAT1 PE=1 SV=2 - [FAT1_HUMAN]	FAT1	4	4	124.55	212982	299325	18800.6	68242.6	145349	741803	88405.6	29711.9	117480	36418.2	42316.2	206978	180767	29545.7	47692.8	41881.9	550584
Q96QE2	Proton myo-inositol cotransporter OS=Homo sapiens GN=SLC2A13 PE=1 SV=3 - [MYCT_HUMAN]	SLC2A13	2	2	71.14	26724.8	43155.4	48373.3	29437.7	44337.4	40817	1.27593e+06	824601	374623	511909	339433	183997	1.05462e+06	891761	498372	608576	294522
Q15397	Pumilio domain-containing protein KIAA0020 OS=Homo sapiens GN=KIAA0020 PE=1 SV=3 - [K0020_HUMAN]	KIAA0020	2	2	88.42	193771	135667	157519	187344	240619	91732.6	56865.7	48346	34072	76012.8	118736	66445	36811.7	75597.8	48154.1	168726	144462
Q14671	Pumilio homolog 1 OS=Homo sapiens GN=PUM1 PE=1 SV=3 - [PUM1_HUMAN]	PUM1	3	3	57.46	39633.1	47480.3	20302.6	34472.9	33346.9	36033	38078.6	19487.2	27955.7	34073.5	28887.8	24443.9	25258.5	27067.7	43001.9	32514.5	24382.4
P00491	Purine nucleoside phosphorylase OS=Homo sapiens GN=PNP PE=1 SV=2 - [PNPH_HUMAN]	PNP	9	9	456.55	9.1329e+06	9.94236e+06	1.13804e+07	1.05458e+07	1.39903e+07	1.03707e+07	1.64848e+07	1.65161e+07	1.295e+07	1.03964e+07	1.09489e+07	2.17709e+07	2.01031e+07	1.01208e+07	6.81578e+06	1.04777e+07	1.66514e+07
P55786	Puromycin-sensitive aminopeptidase OS=Homo sapiens GN=NPEPPS PE=1 SV=2 - [PSA_HUMAN]	NPEPPS	12	11	558.22	6.85758e+06	7.73916e+06	8.16732e+06	8.4037e+06	9.83462e+06	7.45579e+06	1.23555e+07	1.42975e+07	1.22054e+07	1.17601e+07	1.24978e+07	1.09773e+07	1.24754e+07	1.03409e+07	9.68263e+06	1.31708e+07	9.8959e+06
O43865	Putative adenosylhomocysteinase 2 OS=Homo sapiens GN=AHCYL1 PE=1 SV=2 - [SAHH2_HUMAN]	AHCYL1	4	4	126.47	611202	595438	620510	663479	651412	505584	1.26373e+06	1.39639e+06	1.19038e+06	1.28241e+06	1.1429e+06	1.09551e+06	1.43571e+06	846857	967430	1.5085e+06	862794
Q7L2E3	Putative ATP-dependent RNA helicase DHX30 OS=Homo sapiens GN=DHX30 PE=1 SV=1 - [DHX30_HUMAN]	DHX30	2	2	56.2	1.02906e+06	875762	876775	702984	1.30029e+06	1.59597e+06	1.48777e+06	1.50414e+06	2.02154e+06	823480	681362	1.43548e+06	3.34519e+06	2.12799e+06	2.90423e+06	824763	1.14505e+06
[truncated: 471 more rows]

## Sheet: Table S5
Accession	Description	Gene name	# peptides	# unique peptides	Confidence score	mean intensity native USSC	mean intensity 3d XXL	mean intensity 7d XXL	FC (3d XXL vs. native USSC)	log2FC (3d XXL vs. native USSC)	FC (7d XXL vs. native USSC)	log2FC (7d XXL vs. native USSC)	FC (7d XXL vs. 3d XXL)	log2FC (7d XXL vs. 3d XXL)	q-value	pairwised comparison (3d XXL vs. native), p-value	pairwised comparison (7d XXL vs. native), p-value	pairwised comparison (7d XXL vs. 3d XXL), p-value
[truncated: 1,864 more rows]

[truncated: 1 more sheets: Table S6]
