# Supplementary material for: Functional omics analyses reveal only minor effects of microRNAs on human somatic stem cell differentiation
Source: Sci Rep. 2020 Feb 24;10:3284. doi: 10.1038/s41598-020-60065-8 (PMC7040006; doi:10.1038/s41598-020-60065-8)
Supplement: Supplementary file 4 — Supplementary Table S7-S8. [file 41598_2020_60065_MOESM4_ESM.xlsx]

## Sheet: Table S7
		CPM native USSC (biological replicates 1-3)			CPM 3d XXL USSC (biological replicates 1-3)			CPM 7d XXL USSC (biological replicates 1-3)			CPM 14d XXL USSC (biological replicates 1-3)
miRBase Accession	miRNA Name	native USSC (USSC 4/101)	native USSC (USSC 4/146)	native USSC (USSC 5/03)	3d XXL (USSC 4/101)	3d XXL (USSC 4/146)	3d XXL (USSSC 5/03)	7d XXL (USSC 4/101)	7d XXL (USSC 4/146)	7d XXL (USSC 5/03)	14d XXL (USSC 4/101)	14d XXL (USSC 4/146)	14d XXL (USSC 5/03)
MIMAT0000062_1	hsa-let-7a-5p	85.3451	89.0245	87.1031	82.8987	106.299	159.806	88.9332	102.731	112.187	139.74	76.351	326.152
MIMAT0000062_2	hsa-let-7a-5p	114.143	120.261	106.317	136.738	161.394	215.406	286.562	163.367	362.683	348.907	133.614	529.422
MIMAT0000063	hsa-let-7b-5p	11783.8	5510.15	10187.7	11513.3	6304.4	18520.3	17024.3	5510.63	23152.3	20784	4660.01	28658.9
MIMAT0000064	hsa-let-7c-5p	4554.19	4973.4	1946.5	4206.44	5618.96	2515.88	4091.49	3251.05	1442.76	3441.84	1854.98	2317.9
MIMAT0000065	hsa-let-7d-5p	1972.69	2679.06	2005.68	1737.04	3338.39	2775.91	1835.69	3000.99	2384.25	2540.01	1879.28	4000.34
MIMAT0000066	hsa-let-7e-5p	9071.78	19325.6	17156	9170.14	22635.6	31235.9	8765.99	22115.4	23059.9	12553.7	18772.8	42007.7
MIMAT0000067	hsa-let-7f-5p	20.3988	27.0718	17.933	17.891	42.455	35.3381	34.444	53.6204	38.2205	46.5209	37.3079	80.7723
MIMAT0000067_1	hsa-let-7f-5p	2111.58	3322.02	1811.23	1946.01	3471.91	2754.69	4842.2	3430.96	4892.5	5015.56	2737.36	6195.73
MIMAT0000068	hsa-miR-15a-5p	134.092	64.0351	66.0959	109.902	53.1497	119.643	101.073	51.6159	172.955	101.21	65.0719	84.2176
MIMAT0000069	hsa-miR-16-5p	7.79956	1.04122	4.86753	14.0572	16.8524	14.7142	18.6336	2.0045	37.3956	15.6253	1.73525	8.80457
MIMAT0000069_1	hsa-miR-16-5p	16.4991	7.28855	11.7845	12.2237	10.3707	9.28682	23.7155	4.51013	32.9961	11.8966	12.1467	14.9295
MIMAT0000070	hsa-miR-17-5p	190.489	93.1894	162.678	123.348	53.7979	119.764	50.2543	57.6294	83.0403	45.1004	41.646	54.3586
MIMAT0000071	hsa-miR-17-3p	58.4967	12.4947	19.2139	27.9478	13.2874	19.4179	16.6573	6.51463	29.9715	13.8497	11.2791	16.8435
MIMAT0000072	hsa-miR-18a-5p	26.3985	5.20611	9.73506	10.4457	5.83351	8.56317	2.25862	2.25506	6.8742	2.66341	0.867625	2.67965
MIMAT0000073	hsa-miR-19a-3p	115.043	33.3191	33.8165	46.5611	17.8246	73.8121	26.5388	23.5529	50.5941	30.1853	16.4849	32.1558
MIMAT0000074_1	hsa-miR-19b-3p	8.8495	3.12367	3.5866	3.61154	0.648167	3.25642	3.38793	2.0045	4.94942	2.84097	2.60287	5.3593
MIMAT0000075	hsa-miR-20a-5p	215.988	151.498	350.462	183.577	87.1785	341.682	64.9353	82.9363	105.863	58.0624	83.292	91.4909
MIMAT0000076	hsa-miR-21-5p	123823	148454	155557	129076	119789	329763	202335	116848	296435	132383	119855	189255
MIMAT0000077	hsa-miR-22-3p	75319.7	37851	26562.9	69658.9	38320.9	36648.8	95402.7	42602.2	105349	107377	37605.5	44229.5
MIMAT0000078	hsa-miR-23a-3p	4892.42	5934.44	4771.46	3058.97	6675.15	3081.78	2946.93	3440.23	3660.1	7949.39	5168.44	10836.1
MIMAT0000080	hsa-miR-24-3p	6.29964	8.32977	6.91701	1.50018	1.9445	6.27162	3.38793	4.009	3.29961	10.8312	2.60287	3.06246
MIMAT0000081	hsa-miR-25-3p	1126.29	1151.07	1348.05	1309.99	1662.55	1918.75	3158.68	1488.34	3802.26	1577.8	1283.22	2432.74
MIMAT0000082	hsa-miR-26a-5p	77.3956	43.7313	33.048	95.7891	53.7979	58.2537	132.412	58.8822	105.588	177.028	37.3079	95.319
MIMAT0000082_1	hsa-miR-26a-5p	64.3463	54.6641	39.7088	59.9515	50.5571	65.3695	14.681	42.3451	14.8483	103.34	34.705	86.5144
MIMAT0000083	hsa-miR-26b-5p	3121.17	2020.49	2004.14	3323.56	2139.6	3345.3	3849.82	2414.92	6671	3264.28	2528.26	3097.29
MIMAT0000084	hsa-miR-27a-3p	13123.5	9759.89	14850.1	6339.58	4791.25	4399.9	5922.95	2970.67	7801.11	10532.2	3367.25	6469.44
MIMAT0000085	hsa-miR-28-5p	245.536	135.359	82.748	134.905	98.1974	94.5567	119.707	86.9453	130.61	107.247	68.5424	54.7414
MIMAT0000086	hsa-miR-29a-3p	2791.49	1134.93	2680.47	3230.38	1480.09	1406.17	3324.41	1437.48	3027.95	5730.24	1959.96	2788.75
MIMAT0000087	hsa-miR-30a-5p	10781.4	15639.7	9558.54	13588.4	21218.4	20276.6	13382	22390.3	11275.3	11689.7	34153.2	9932.7
MIMAT0000088	hsa-miR-30a-3p	664.612	1014.15	673.256	717.252	1799.64	1054.6	1572	2359.8	1139.74	845.899	2383.37	697.092
MIMAT0000089	hsa-miR-31-5p	7730.86	3141.37	7291.56	4801.29	2160.99	10941.4	6531.08	2012.77	19498.8	3436.51	1337.01	8097.9
MIMAT0000090	hsa-miR-32-5p	8.99949	1.56183	2.56186	8.66769	1.9445	4.34189	14.681	1.50338	13.4734	11.3639	1.73525	6.12492
MIMAT0000091	hsa-miR-33a-5p	2.84984	0	1.02474	1.50018	0	1.4473	1.12931	0	1.64981	0.532682	0	1.14842
MIMAT0000092	hsa-miR-92a-3p	2012.44	1142.22	1746.16	2627.37	1613.94	2176.73	3879.74	3118.25	4488.85	3261.61	1684.93	3210.6
MIMAT0000092_1	hsa-miR-92a-3p	65.6963	90.5863	126.812	34.1707	37.2696	60.1834	77.6401	69.907	115.212	72.6223	31.2345	87.28
MIMAT0000093	hsa-miR-93-5p	408.877	224.904	299.993	476.334	326.352	540.806	496.896	380.104	608.779	291.022	254.214	349.503
MIMAT0000096	hsa-miR-98-5p	5916.11	22699.2	12054.8	7151.85	28214.7	15902.2	6255.25	23205.1	9975.01	9456.17	25845.7	26969.5
MIMAT0000097	hsa-miR-99a-5p	1238.18	794.452	701.693	610.683	666.64	142.679	446.642	157.353	187.253	407.857	144.893	135.131
MIMAT0000098	hsa-miR-100-5p	50897.1	90580.1	98008.2	27429.6	56138.7	40630.8	37514.3	27716.5	80565	43250.6	51949	110954
MIMAT0000099_1	hsa-miR-101-3p	8.09954	4.6855	5.3799	7.38976	2.59267	16.0409	8.46982	3.75844	15.6732	9.23316	6.07337	12.6326
MIMAT0000104	hsa-miR-107	97.6444	76.5298	81.467	77.1758	71.9466	105.653	94.2974	84.4396	121.811	82.5657	54.6604	109.483
MIMAT0000222	hsa-miR-192-5p	462.274	1072.46	993.488	912.83	1691.72	1864.24	940.151	1286.14	1452.11	1035.89	909.271	1794.6
MIMAT0000227	hsa-miR-197-3p	195.889	247.29	215.196	254.808	294.916	207.446	109.825	225.506	115.212	177.028	185.672	213.989
MIMAT0000232	hsa-miR-199a-3p	171.74	129.632	158.323	86.2324	58.3351	85.5111	123.942	51.1148	118.236	115.237	30.3669	114.459
MIMAT0000232_1	hsa-miR-199a-3p	3.14982	0.520611	3.07423	1.72243	1.62042	0	0.564655	0	0.824904	0.710243	2.60287	1.91404
MIMAT0000243	hsa-miR-148a-3p	169.64	778.313	256.442	151.073	674.094	339.994	326.653	699.822	512.265	234.025	1260.66	846.77
MIMAT0000244_1	hsa-miR-30c-5p	1.34992	1.56183	0.256186	1.33349	1.9445	2.29155	1.97629	0.751688	0.549936	1.77561	1.73525	1.53123
MIMAT0000245	hsa-miR-30d-5p	3438.4	3500.59	2143.76	3978.14	4208.55	3547.44	5199.06	3702.57	6186.23	4686.72	3239.71	4839.45
MIMAT0000250	hsa-miR-139-5p	0	1.56183	0.512371	0.444497	1.9445	1.80912	1.41164	0	1.64981	1.42049	0	0
MIMAT0000252_1	hsa-miR-7-5p	0.749957	2.60305	2.56186	0.555621	0.324084	0.482432	0	0	0.549936	0	0.867625	1.14842
MIMAT0000252_2	hsa-miR-7-5p	16.799	27.0718	19.2139	1.6113	5.18534	6.51283	2.25862	4.25957	3.57458	1.59805	2.60287	2.67965
MIMAT0000253	hsa-miR-10a-5p	31.3482	135.879	1883.48	28.17	189.265	1765.1	110.108	138.812	630.226	177.206	55.528	1099.42
MIMAT0000254	hsa-miR-10b-5p	482.672	619.006	670.438	384.546	724.003	89.9736	547.433	468.051	142.158	581.511	199.554	819.59
MIMAT0000255	hsa-miR-34a-5p	719.509	684.603	161.141	9938.51	3671.22	2506.35	6626.79	6425.93	4493.52	12355.7	4480.41	7391.62
MIMAT0000256	hsa-miR-181a-5p	3.29981	3.12367	3.5866	1.6113	2.91675	4.82432	9.59913	3.75844	11.2737	4.0839	2.60287	7.27334
MIMAT0000256_1	hsa-miR-181a-5p	0.749957	1.04122	0.256186	0.833432	1.62042	3.37702	0.282327	0.751688	1.09987	2.30829	0.867625	5.3593
MIMAT0000257	hsa-miR-181b-5p	14.3992	32.2779	12.0407	5.94515	12.3152	17.6088	13.5517	11.7764	20.3476	10.121	8.67625	16.0779
MIMAT0000257_1	hsa-miR-181b-5p	173.99	215.533	132.448	113.291	128.337	296.575	196.218	170.633	322.537	110.088	128.408	189.49
MIMAT0000258	hsa-miR-181c-5p	1003.44	1190.64	718.088	1224.92	1215.64	1605.53	2143.43	1363.06	2812.65	1845.03	1212.07	2844.26
MIMAT0000259	hsa-miR-182-5p	22.6487	41.1283	65.0712	30.3925	132.55	98.5367	160.362	267.601	136.384	137.432	196.083	99.9127
MIMAT0000261	hsa-miR-183-5p	3.59979	0	7.94176	2.55586	15.8801	2.65338	19.4806	15.7855	16.2231	18.999	34.705	6.50772
MIMAT0000263	hsa-miR-199b-5p	410.677	188.982	218.526	247.252	112.133	302.847	134.67	54.1215	380.83	132.46	27.764	122.498
MIMAT0000265	hsa-miR-204-5p	0.749957	3.12367	0.768557	0.666746	1.62042	0	1.41164	0.501125	0.824904	2.13073	0.867625	0.382807
MIMAT0000267	hsa-miR-210-3p	31.3482	69.2413	54.3114	35.9487	76.1597	103.843	46.0194	90.2026	137.484	32.4936	124.938	120.201
MIMAT0000269	hsa-miR-212-3p	83.8452	36.4428	23.0567	164.242	142.921	205.395	190.853	152.593	385.78	120.386	67.6747	269.879
MIMAT0000270	hsa-miR-181a-3p	635.664	743.432	635.084	438.441	432.652	998.755	624.508	600.098	839.477	447.275	557.883	909.167
MIMAT0000271	hsa-miR-214-3p	14.3992	0	1.7933	0.166686	0	0.482432	1.41164	0.250563	0.274968	0.177561	0	0
MIMAT0000272	hsa-miR-215-5p	9.74944	11.4534	4.35516	16.5575	17.1764	11.0959	18.069	20.7967	21.4475	41.1941	20.823	24.1169
MIMAT0000275	hsa-miR-218-5p	4.34975	4.16489	1.53711	2.61142	0.324084	0.241216	1.41164	1.75394	1.09987	1.77561	1.73525	0
MIMAT0000276	hsa-miR-219a-5p	2.09988	4.6855	2.56186	2.5003	4.53717	3.37702	1.41164	3.00675	1.09987	3.01853	0.867625	4.59369
MIMAT0000278	hsa-miR-221-3p	11327.2	9414.73	11007	9332.61	7831.48	10530.2	5440.17	6383.09	8102.48	4130.6	2720.87	7454.79
MIMAT0000279	hsa-miR-222-3p	22871	16649.7	16647.5	5495.65	5594.33	8228.84	4710.92	5263.32	9158.08	3467.76	2649.73	7026.43
MIMAT0000281	hsa-miR-224-5p	1021.89	346.206	273.35	1105.02	354.223	858.367	1159.52	437.483	1089.42	1307.56	206.495	609.429
MIMAT0000318	hsa-miR-200b-3p	1.49991	2.60305	1.28093	4.27828	0.972251	6.27162	4.51724	5.26182	8.79897	6.39219	0.867625	10.3358
MIMAT0000414	hsa-let-7g-5p	5985.11	9253.86	7794.71	8190.91	9806.12	11830.1	9430.3	11500.1	13754.2	13666.1	10568.5	19762.8
MIMAT0000415	hsa-let-7i-5p	23854	23875.7	24907.4	28709.1	39353.5	62254.8	74144.8	38000.6	117265	39213.4	32758	60880.9
MIMAT0000416	hsa-miR-1-3p	1.94989	2.08244	0	0.611183	2.91675	0	0.282327	2.50563	0	0.355121	2.60287	0
MIMAT0000417	hsa-miR-15b-5p	532.62	347.768	605.623	338.485	183.755	391.011	203.558	119.769	438.299	344.113	118.865	632.398
MIMAT0000418	hsa-miR-23b-3p	2548.5	2758.72	1225.34	2449.35	3418.11	2158.64	2479.4	5027.79	3449.47	4836.93	5369.73	6778.37
MIMAT0000419	hsa-miR-27b-3p	51094.6	28976.7	18996.4	44344.9	33483	25267.6	49743.6	34871.8	46295	58418	35197.8	33869.6
MIMAT0000420	hsa-miR-30b-5p	648.863	292.583	498.794	464.833	243.387	353.623	321.289	227.511	414.926	773.987	344.447	522.915
MIMAT0000423	hsa-miR-125b-5p	119.543	33.8397	104.78	90.1773	39.2141	64.0428	126.2	56.3766	116.311	367.906	41.646	207.864
MIMAT0000423_1	hsa-miR-125b-5p	151.341	168.678	343.033	92.0109	135.467	73.8121	53.6422	86.4441	58.8431	629.275	179.598	1445.48
MIMAT0000424	hsa-miR-128-3p	42.1476	33.3191	24.85	81.1207	136.115	91.1796	78.7694	51.1148	116.586	103.34	29.4992	73.499
MIMAT0000424_1	hsa-miR-128-3p	3.74979	4.16489	2.81804	9.39	13.2874	6.63344	7.62284	8.01801	7.14916	15.2702	16.4849	8.03895
MIMAT0000425	hsa-miR-130a-3p	995.643	470.632	527.23	717.918	445.939	575.179	916.153	380.104	878.247	626.434	225.582	483.103
MIMAT0000426	hsa-miR-132-3p	283.034	172.322	106.829	426.439	404.456	736.794	1102.49	483.837	2247.04	549.373	349.653	1220.01
MIMAT0000429	hsa-miR-137	22.3487	18.742	17.6768	10.3346	7.45392	10.6135	14.9634	4.76069	23.9222	15.2702	5.20575	8.80457
MIMAT0000430	hsa-miR-138-5p	9.89944	3.64428	11.5284	6.72302	9.39843	5.90979	2.25862	7.26632	4.94942	1.24293	4.33812	0.382807
MIMAT0000430_1	hsa-miR-138-5p	31.1982	23.4275	32.7918	25.2808	26.2508	32.2023	12.4224	19.0428	12.3736	6.21463	4.33812	6.12492
MIMAT0000431	hsa-miR-140-5p	58.9466	34.8809	102.474	43.1162	24.3063	135.925	45.4547	19.5439	213.1	22.3727	18.2201	22.5856
MIMAT0000432	hsa-miR-141-3p	3.4498	3.12367	4.86753	2.94479	6.15759	2.05034	1.69396	1.75394	3.02465	15.6253	9.54387	16.4607
MIMAT0000433	hsa-miR-142-5p	26.0985	42.6901	75.5748	19.4467	23.334	10.4929	34.7263	26.0585	29.6965	96.9482	6.07337	47.0853
MIMAT0000435	hsa-miR-143-3p	230831	778623	289193	238450	762782	406792	135942	479352	173709	105108	482515	215945
MIMAT0000436	hsa-miR-144-3p	2.69985	2.08244	4.61134	0.722308	3.889	0.120608	0.282327	0	0.824904	6.21463	1.73525	0
MIMAT0000437	hsa-miR-145-5p	1665.51	2203.75	1200.74	429.606	1167.35	879.473	231.509	776.995	449.023	467.517	699.306	1229.19
MIMAT0000438	hsa-miR-152-3p	391.628	258.223	212.122	363.376	454.365	288.253	721.064	478.575	821.604	530.551	451.165	462.814
MIMAT0000440	hsa-miR-191-5p	20681.1	14617.7	10595.3	27167.1	41204.6	19939.6	40295.5	47889.8	48304.2	55804.7	43782.1	42578.5
MIMAT0000443	hsa-miR-125a-5p	20846.4	24422.4	38797.8	12794.7	20625	15177.6	9438.21	14992.9	18654.4	37794	19474.7	65205.8
MIMAT0000444	hsa-miR-126-5p	10.9494	4.16489	3.33041	17.0576	20.7414	7.96013	35.5733	18.7922	30.2465	26.6341	25.1611	8.03895
MIMAT0000445	hsa-miR-126-3p	1.19993	4.6855	0.512371	4.33385	3.24084	1.4473	6.2112	0.751688	4.94942	7.99023	2.60287	3.82807
MIMAT0000446	hsa-miR-127-3p	51498.8	40258.3	44789.2	49887.1	73136.9	53541.1	61191.4	64371.3	137698	61423.6	49058.1	105939
MIMAT0000447	hsa-miR-134-5p	579.567	1369.73	699.387	640.131	1836.58	1143.97	736.31	2601.59	1298.4	903.784	1133.99	5427.44
MIMAT0000448	hsa-miR-136-5p	182.24	78.6122	88.6402	176.299	75.8356	170.781	160.362	72.9138	354.983	207.213	53.7927	241.169
MIMAT0000449	hsa-miR-146a-5p	5988.11	9337.16	6327.27	45632.4	112961	13292.4	86533.1	76880.4	18064.8	99044.1	57290.1	9299.54
MIMAT0000450	hsa-miR-149-5p	148.792	178.049	80.4423	123.959	236.257	126.277	77.3577	107.241	98.1635	56.2868	40.7784	51.679
MIMAT0000451	hsa-miR-150-5p	0.599966	0	1.53711	0.333373	0.648167	1.4473	0.564655	0.501125	0.824904	3.72878	1.73525	1.14842
MIMAT0000452	hsa-miR-154-5p	19.7989	2.08244	4.61134	14.5573	8.42618	5.42736	9.88146	4.76069	20.3476	7.81267	0	10.3358
MIMAT0000453	hsa-miR-154-3p	8.54951	0.520611	1.28093	0.722308	0.324084	2.41216	4.79957	0.751688	9.07394	1.95317	0	0
MIMAT0000454	hsa-miR-184	0.299983	1.04122	0	0.611183	0.972251	0	1.69396	3.00675	0.549936	1.42049	0.867625	1.53123
MIMAT0000455	hsa-miR-185-5p	93.4447	58.3084	48.1629	64.8966	113.105	57.0476	100.226	90.4531	86.0649	145.6	68.5424	75.7958
MIMAT0000456	hsa-miR-186-5p	6112	3093.47	2095.86	5074.49	4015.07	3471.46	9205.57	4341	10543.6	10576.6	4046.6	5811.78
MIMAT0000457	hsa-miR-188-5p	2.69985	0.520611	0.512371	2.0558	0.648167	2.89459	0.282327	1.50338	1.09987	3.01853	3.4705	1.53123
MIMAT0000458	hsa-miR-190a-5p	35.548	36.9634	72.2444	101.234	41.1586	173.796	41.5021	74.1666	67.6421	120.741	45.9841	78.0927
MIMAT0000459	hsa-miR-193a-3p	61.3465	29.1542	30.7423	19.7801	8.42618	17.85	9.03448	1.25281	11.5486	9.58828	8.67625	8.03895
MIMAT0000460	hsa-miR-194-5p	0.449974	1.04122	0.768557	0.722308	0.972251	0.361824	3.95258	1.75394	4.39949	1.59805	0.867625	0.765614
MIMAT0000460_1	hsa-miR-194-5p	3.89978	3.12367	1.28093	2.5003	1.9445	1.92973	3.38793	0.501125	6.59923	2.84097	0	1.53123
MIMAT0000461	hsa-miR-195-5p	18.149	8.32977	11.5284	5.66734	11.9911	6.51283	4.51724	1.25281	6.8742	11.5414	17.3525	11.1014
MIMAT0000510	hsa-miR-320a	897.849	832.457	536.709	592.403	887.017	1165.43	1043.76	858.428	1776.29	972.323	699.306	1913.65
MIMAT0000617	hsa-miR-200c-3p	1.19993	1.04122	0	0.833432	0	0	0	0.501125	0.549936	3.37365	0	2.29684
MIMAT0000646	hsa-miR-155-5p	873.4	497.704	850.024	271.421	285.842	643.202	405.14	174.392	1255.5	80.7901	72.0129	429.892
MIMAT0000680	hsa-miR-106b-5p	118.493	38.5252	39.965	77.9537	19.7691	45.4692	40.9375	11.5259	57.4683	42.9697	28.6316	29.4762
MIMAT0000681	hsa-miR-29c-3p	9.14948	1.04122	3.07423	13.1127	2.26859	4.82432	18.6336	4.009	3.84955	26.279	5.20575	5.3593
MIMAT0000683	hsa-miR-302a-5p	9.14948	1.56183	0	4.94503	0	0.120608	34.1616	0	18.6978	0	19.0877	0
MIMAT0000684	hsa-miR-302a-3p	1.49991	1.04122	0	0.444497	0	0	5.08189	0	3.57458	0	4.33812	0
MIMAT0000685	hsa-miR-34b-5p	10.3494	2.60305	1.53711	6.61189	1.9445	1.4473	5.64655	3.00675	1.92477	1.95317	4.33812	1.14842
MIMAT0000686	hsa-miR-34c-5p	300.283	147.333	92.483	206.413	132.226	88.4057	212.028	100.977	138.309	163.889	104.115	42.4916
MIMAT0000687	hsa-miR-299-3p	155.391	79.6535	121.688	69.8972	48.9366	126.035	71.7112	31.5709	163.056	37.1102	24.2935	42.4916
MIMAT0000688	hsa-miR-301a-3p	258.435	112.452	78.1366	220.748	150.375	188.993	243.366	122.024	264.244	110.088	77.2186	132.068
MIMAT0000689	hsa-miR-99b-5p	10040.1	19127.8	19316.1	6216.07	23612.7	9286.57	5450.05	12745.9	10913.7	19000.8	26315.9	39820.4
MIMAT0000690	hsa-miR-296-5p	16.1991	12.4947	12.2969	10.5568	9.72251	3.73885	11.0108	2.25506	10.9987	19.1766	7.80862	15.3123
MIMAT0000691	hsa-miR-130b-3p	374.979	148.895	127.837	173.298	110.837	119.04	206.664	76.1711	232.073	171.346	72.0129	86.1316
MIMAT0000692	hsa-miR-30e-5p	4873.37	4314.82	4353.11	5228.4	3622.93	4798.03	5568.63	2202.45	7994.69	4820.24	2800.69	4268.68
MIMAT0000693	hsa-miR-30e-3p	561.268	992.805	1060.1	575.068	809.561	1417.75	1186.06	922.572	1711.4	781.977	775.657	1570.28
MIMAT0000703	hsa-miR-361-5p	557.968	818.921	638.671	464.388	922.018	561.792	428.573	738.158	635.726	1168.53	825.979	1229.19
MIMAT0000705	hsa-miR-362-5p	13.0493	28.113	21.7758	13.7238	32.4084	30.0314	5.64655	23.3023	10.1738	16.8683	41.646	35.2183
MIMAT0000707	hsa-miR-363-3p	0.599966	0	0.768557	0.500059	0	0	1.97629	0	1.64981	0.887804	0.867625	0
MIMAT0000715	hsa-miR-302b-3p	2.09988	0	0.256186	2.11136	0	0	13.834	0	5.49936	0.532682	7.80862	0
MIMAT0000717	hsa-miR-302c-3p	1.34992	0	0	0.888994	0	0	6.49353	0	4.94942	0.532682	10.4115	0
MIMAT0000718	hsa-miR-302d-3p	3.29981	0	0	2.27805	0	0	13.5517	0	9.07394	0	13.0144	0
MIMAT0000720	hsa-miR-376c-3p	409.777	177.528	324.587	199.801	99.4937	156.911	84.1336	51.1148	222.999	153.945	46.8517	177.623
MIMAT0000721	hsa-miR-369-3p	212.388	90.0657	95.0449	188.245	95.6047	111.08	131.847	49.6114	315.938	137.965	26.8964	75.0302
MIMAT0000722	hsa-miR-370-3p	301.633	289.46	156.273	110.235	118.939	99.8634	308.584	87.9475	787.508	155.188	85.8949	330.363
MIMAT0000727	hsa-miR-374a-5p	485.072	522.693	549.774	272.588	472.19	244.955	140.034	172.387	201.276	1067.14	631.631	651.155
MIMAT0000728	hsa-miR-375	0.149991	0	0	0.500059	0.648167	0	1.12931	1.25281	1.64981	1.77561	0.867625	0.765614
MIMAT0000730	hsa-miR-377-3p	110.694	58.3084	78.3928	58.5069	44.3995	39.4388	31.6207	16.036	81.3905	77.2389	18.2201	66.6085
MIMAT0000731	hsa-miR-378a-5p	0.899949	0	0.768557	0.222249	1.62042	1.5679	0.564655	0	0.549936	0.355121	0	0.382807
MIMAT0000733	hsa-miR-379-5p	530.52	867.338	918.426	670.968	1323.88	1158.8	483.627	1074.16	764.961	747.531	1151.34	1410.64
MIMAT0000735	hsa-miR-380-3p	39.1478	11.4534	18.7016	33.2817	10.6948	18.6942	16.6573	8.51913	37.6706	19.3541	5.20575	17.9919
MIMAT0000736	hsa-miR-381-3p	5063.41	4493.39	6785.85	3875.46	2971.2	8530.24	3519.49	1786.26	7165.11	1851.25	1036.81	3705.57
MIMAT0000737	hsa-miR-382-5p	168.89	171.802	141.927	143.073	349.362	155.222	209.769	108.494	491.643	88.2477	40.7784	226.239
MIMAT0000750	hsa-miR-340-3p	26.2485	23.9481	16.6521	19.2245	16.8524	15.076	12.7047	17.5394	15.6732	33.9141	8.67625	36.3667
MIMAT0000751	hsa-miR-330-3p	17.249	17.7008	7.68557	7.72314	18.4728	6.51283	17.7866	19.0428	17.5979	16.158	12.1467	11.867
MIMAT0000752	hsa-miR-328-3p	65.5463	79.6535	38.684	76.7313	136.763	112.648	160.08	271.109	261.769	236.511	204.759	493.438
MIMAT0000753	hsa-miR-342-3p	174.29	281.651	177.793	53.673	196.071	41.1273	77.3577	76.9228	99.2634	159.45	169.187	209.013
MIMAT0000754	hsa-miR-337-3p	112.344	37.484	55.0799	84.3433	39.8623	52.5851	26.2565	34.0765	53.8937	61.436	26.0287	64.3116
MIMAT0000755	hsa-miR-323a-3p	131.243	66.1176	42.0145	135.127	133.522	83.9432	281.481	108.744	504.016	160.337	43.3812	232.747
MIMAT0000756	hsa-miR-326	0.599966	2.08244	0	1.00012	1.62042	1.08547	0	1.50338	0.274968	0.355121	0	0
MIMAT0000757	hsa-miR-151a-3p	5196.9	11238.4	9012.1	5403.86	13796.2	15822.6	7017.25	14430.2	12964.5	6123.36	13448.2	20087.4
MIMAT0000759	hsa-miR-148b-3p	2301.62	2508.82	2405.58	2625.64	2917.73	2615.14	4254.68	2632.91	5535.93	4199.13	4052.68	5132.3
MIMAT0000760	hsa-miR-331-3p	35.098	30.716	19.2139	37.9489	33.7047	31.1169	35.0086	38.5867	41.2452	44.2126	29.4992	52.4446
MIMAT0000761	hsa-miR-324-5p	12.2993	12.4947	10.5036	13.9461	15.556	20.3827	9.88146	24.5551	29.1466	13.4946	22.5582	63.1632
MIMAT0000762	hsa-miR-324-3p	7.0496	4.16489	1.28093	3.50041	5.18534	2.65338	9.03448	2.0045	8.79897	5.68194	1.73525	6.12492
MIMAT0000764	hsa-miR-339-5p	2.84984	0.520611	1.53711	3.6671	5.50942	7.11587	2.82327	0.250563	2.47471	2.66341	0.867625	6.12492
MIMAT0000765	hsa-miR-335-5p	1121.64	697.619	1416.19	227.86	215.84	311.651	158.95	105.737	302.74	244.324	226.45	137.811
MIMAT0000772	hsa-miR-345-5p	421.776	180.652	187.272	682.97	374.965	427.797	374.649	300.174	600.53	397.026	226.45	260.692
MIMAT0001341	hsa-miR-424-5p	97.0445	40.6077	164.727	39.8936	26.5749	57.1682	16.0927	8.51913	38.4955	34.0917	9.54387	17.9919
MIMAT0001343	hsa-miR-425-3p	14.8492	9.371	8.71031	19.0023	31.112	11.2165	71.7112	42.5957	110.262	21.3073	26.0287	28.7105
MIMAT0001541	hsa-miR-449a	0.749957	0	0	1.1668	0	0.482432	2.25862	0.250563	1.92477	2.66341	1.73525	0
MIMAT0001618	hsa-miR-191-3p	17.549	8.32977	3.5866	10.279	7.45392	3.73885	12.1401	20.2956	25.847	21.6624	11.2791	11.867
MIMAT0001620	hsa-miR-200a-5p	0.599966	1.04122	0.256186	0.0555621	0	0	0	0	0.824904	2.84097	2.60287	1.91404
MIMAT0001621	hsa-miR-369-5p	41.5476	28.6336	19.4701	31.1704	17.8246	21.3476	112.649	15.7855	171.855	35.3346	13.882	47.8509
MIMAT0001625	hsa-miR-431-5p	335.231	208.244	149.869	58.7847	127.365	59.3391	53.0776	48.6092	116.586	27.877	44.2489	73.1162
MIMAT0001627	hsa-miR-433-3p	73.7958	63.5145	37.4031	51.1727	98.1974	56.5651	102.485	61.3879	190.278	41.3717	55.528	135.131
MIMAT0001631	hsa-miR-451a	5.09971	6.24733	13.834	5.33397	4.86125	1.32669	11.2931	4.76069	6.32426	23.7931	1.73525	4.97649
MIMAT0001635	hsa-miR-452-5p	125.543	52.5817	47.9067	168.187	39.2141	207.325	314.795	76.6722	454.797	245.389	55.528	252.653
MIMAT0001636	hsa-miR-452-3p	20.9988	2.08244	4.86753	20.5024	4.53717	14.5936	17.222	3.00675	23.3723	30.1853	7.80862	16.4607
MIMAT0001638	hsa-miR-409-5p	89.2449	59.3496	37.1469	29.1146	115.05	42.5746	36.7026	47.6069	34.6459	199.933	91.1006	121.35
MIMAT0001639	hsa-miR-409-3p	4974.02	8356.85	5598.68	2778.11	5641.65	5667.01	4101.65	5257.56	9367.88	3186.68	2962.07	11527.1
MIMAT0002170	hsa-miR-412-3p	1.49991	10.4122	0.768557	0.333373	6.80576	1.5679	0.282327	2.25506	0.824904	0.177561	1.73525	3.82807
MIMAT0002171	hsa-miR-410-3p	2157.78	2556.2	1819.17	1006.9	1596.11	2120.29	952.008	1128.79	2463.16	537.831	688.027	2123.81
MIMAT0002172	hsa-miR-376b-3p	34.348	15.6183	24.0815	17.3354	7.45392	20.8652	5.64655	3.50788	20.0727	7.63511	2.60287	11.1014
MIMAT0002174	hsa-miR-484	2792.54	1124.52	2551.61	531.563	735.994	323.712	223.603	241.292	331.061	2226.61	608.205	1320.3
MIMAT0002175	hsa-miR-485-5p	129.293	86.942	123.481	65.9523	100.466	84.5462	178.996	81.934	233.998	135.301	60.7337	213.224
MIMAT0002176	hsa-miR-485-3p	129.143	78.0916	72.7567	36.2821	83.6136	45.5898	22.5862	25.0563	52.5189	128.376	27.764	269.113
MIMAT0002178	hsa-miR-487a-3p	48.4472	10.4122	15.3711	10.7791	11.3429	14.8348	11.0108	2.75619	62.4177	6.39219	5.20575	12.6326
MIMAT0002806	hsa-miR-490-3p	1.04994	0	0.768557	1.6113	0.972251	0.241216	1.12931	1.75394	4.39949	0	0	0
MIMAT0002807	hsa-miR-491-5p	2.09988	1.04122	1.28093	2.61142	5.50942	1.20608	4.79957	3.25732	4.94942	6.92487	2.60287	1.14842
MIMAT0002809	hsa-miR-146b-5p	2458.66	4316.39	4128.43	3561.37	7842.5	11164.3	3000.58	7329.71	4555.12	4807.46	9404.19	10119.9
MIMAT0002813	hsa-miR-493-5p	984.544	995.408	952.498	977.338	1718.62	1648.71	804.916	1279.12	1563.19	746.998	936.167	1545.01
MIMAT0002814	hsa-miR-432-5p	554.218	842.869	366.089	388.102	1185.5	539.118	614.062	1065.14	971.736	565.353	694.968	2157.5
MIMAT0002815	hsa-miR-432-3p	4.94972	6.76794	3.84279	4.88947	18.1487	6.99526	3.1056	3.75844	7.6991	5.50438	5.20575	7.65614
MIMAT0002816	hsa-miR-494-3p	96.2945	55.1848	89.9212	19.8357	55.7424	22.7949	36.9849	18.5416	69.8418	206.148	26.8964	847.918
MIMAT0002817	hsa-miR-495-3p	88.195	65.0764	53.5428	37.56	56.3906	32.2023	18.6336	28.063	49.2192	20.9522	17.3525	54.3586
MIMAT0002818	hsa-miR-496	73.7958	66.6382	27.9242	37.56	63.8445	19.2973	38.1142	17.0383	53.8937	46.6985	19.0877	65.0772
MIMAT0002819	hsa-miR-193b-3p	908.498	594.538	1178.2	348.875	360.381	409.705	158.103	255.323	320.613	811.63	213.436	1346.33
MIMAT0002820	hsa-miR-497-5p	8.8495	3.64428	6.40464	2.77811	0.648167	1.32669	4.23491	0	16.4981	2.30829	0.867625	4.59369
MIMAT0002821	hsa-miR-181d-5p	172.19	238.96	164.727	137.683	256.998	249.417	349.804	304.935	436.374	222.306	269.831	426.447
MIMAT0002871	hsa-miR-500a-3p	375.579	490.415	394.014	347.43	600.203	511.137	477.698	595.337	618.678	731.728	555.28	816.145
MIMAT0002872	hsa-miR-501-5p	3.14982	4.16489	4.61134	1.22237	1.9445	1.20608	1.97629	2.25506	1.37484	1.95317	1.73525	2.29684
MIMAT0002873	hsa-miR-502-5p	2.54985	2.08244	2.04949	1.22237	0	1.20608	1.69396	1.25281	1.37484	0.887804	0.867625	0.765614
MIMAT0002874	hsa-miR-503-5p	12.1493	9.89161	21.0072	8.61213	27.8712	21.1064	3.1056	8.26857	11.5486	1.59805	4.33812	0.382807
MIMAT0002876	hsa-miR-505-3p	56.8468	41.1283	29.2052	27.3366	18.7969	26.6544	18.6336	13.0293	15.3982	20.0644	3.4705	20.2888
MIMAT0002888	hsa-miR-532-5p	110.544	90.5863	104.011	142.961	125.42	197.918	114.343	159.107	167.18	151.104	114.526	205.567
MIMAT0002890	hsa-miR-299-5p	32.2482	20.8244	25.1062	39.2824	28.1953	27.9811	32.1853	32.072	45.9196	36.0448	12.1467	20.2888
MIMAT0002891	hsa-miR-18a-3p	11.3994	7.28855	7.42938	4.22272	2.59267	4.70371	2.82327	1.50338	2.47471	4.26146	0.867625	4.21088
MIMAT0003150	hsa-miR-455-5p	47.9973	19.7832	19.4701	28.9479	15.556	26.4131	14.1164	5.01125	36.8457	11.719	6.07337	39.8119
MIMAT0003161	hsa-miR-493-3p	1379.77	1151.07	1278.62	777.592	670.205	1045.07	825.243	500.374	2119.45	602.641	255.949	1223.07
MIMAT0003163	hsa-miR-539-5p	22.7987	23.4275	25.1062	19.0023	40.5105	35.0969	19.7629	37.3338	28.3217	18.8214	45.1165	87.6628
MIMAT0003180	hsa-miR-487b-3p	529.32	322.779	221.857	368.933	285.194	265.699	432.808	261.838	736.364	369.859	167.452	490.759
MIMAT0003218	hsa-miR-92b-3p	6267.24	7146.43	7414.53	3310.11	6301.16	3293.2	3732.65	7594.31	4805.89	4702.7	4791.89	5601.62
MIMAT0003235	hsa-miR-570-3p	1.19993	0	2.81804	0.333373	0	0.361824	0	0	0	0.887804	0	0
MIMAT0003239	hsa-miR-574-3p	786.405	355.057	409.641	393.88	511.728	312.616	245.06	224.254	407.502	915.326	408.651	546.266
MIMAT0003241	hsa-miR-576-5p	17.399	8.85039	5.3799	15.613	11.3429	11.2165	7.34051	5.01125	11.2737	9.23316	6.07337	8.03895
MIMAT0003247	hsa-miR-582-5p	1.19993	1.04122	0.768557	10.8902	11.9911	3.37702	7.05819	6.76519	6.32426	7.81267	2.60287	1.53123
MIMAT0003249	hsa-miR-584-5p	16.799	3.64428	6.14846	11.168	5.50942	8.68378	15.2457	4.009	20.8976	6.21463	4.33812	4.59369
MIMAT0003250	hsa-miR-585-3p	2.84984	2.08244	4.86753	4.66722	0.648167	3.13581	3.38793	1.50338	6.32426	1.77561	2.60287	12.2498
MIMAT0003256	hsa-miR-589-3p	7.0496	11.9741	4.61134	2.94479	12.3152	0.361824	1.41164	1.25281	0.274968	10.2985	10.4115	3.82807
MIMAT0003260	hsa-miR-592	0.299983	0	0.256186	0.77787	0	0	4.51724	0	0	6.39219	0	0
MIMAT0003266	hsa-miR-598-3p	8.39952	14.5771	7.1732	11.6125	6.80576	14.9554	14.3987	7.76744	12.3736	8.70048	9.54387	15.6951
MIMAT0003287	hsa-miR-618	10.3494	2.60305	2.81804	3.55598	1.62042	0.723648	0.846982	0.501125	1.37484	2.66341	0.867625	0
MIMAT0003293	hsa-miR-624-5p	1.94989	0	1.7933	0.833432	0	0.964864	0	0	0.274968	1.42049	0	0.382807
MIMAT0003296	hsa-miR-627-5p	1.7999	0.520611	0.256186	1.38905	0	1.20608	1.69396	0.501125	1.92477	2.48585	0	1.14842
MIMAT0003297	hsa-miR-628-3p	5.84967	2.08244	3.84279	4.50053	13.9356	3.73885	9.03448	13.781	10.1738	16.8683	11.2791	13.3983
MIMAT0003298	hsa-miR-629-3p	1.64991	1.04122	0.256186	1.05568	0.972251	1.80912	0.564655	1.25281	2.74968	0.710243	0.867625	4.59369
MIMAT0003311	hsa-miR-641	27.2984	12.4947	14.6026	22.2249	6.48167	16.7645	14.1164	7.01576	21.9974	22.9053	7.80862	17.2263
MIMAT0003313	hsa-miR-643	0.599966	0.520611	4.09897	1.22237	0	0.241216	0.564655	1.00225	0.824904	0.710243	0	1.53123
MIMAT0003321	hsa-miR-651-5p	1.49991	1.04122	1.7933	1.00012	0.972251	1.68851	1.12931	0	1.64981	0.177561	0	0.382807
MIMAT0003322	hsa-miR-652-3p	25.3486	35.4015	20.751	25.0585	90.7434	24.8452	32.75	38.5867	31.8963	39.0634	15.6172	37.5151
MIMAT0003327	hsa-miR-449b-5p	0.599966	1.04122	0	0.277811	2.91675	0	1.69396	0	0	0.177561	0	0
MIMAT0003329	hsa-miR-411-5p	992.793	605.991	682.479	706.361	674.742	950.27	835.972	463.541	1471.08	611.697	380.02	835.668
MIMAT0003330	hsa-miR-654-5p	332.681	614.321	280.523	211.525	531.821	331.551	714.571	467.801	947.539	431.828	351.388	1061.52
MIMAT0003331	hsa-miR-655-3p	24.7486	23.4275	19.7263	42.6162	46.0199	43.0571	23.1509	11.0248	50.8691	20.2419	4.33812	23.3512
MIMAT0003332	hsa-miR-656-3p	123.593	77.0504	81.7232	74.7311	65.789	56.927	42.9138	30.8192	92.1142	51.1375	27.764	100.678
MIMAT0003338	hsa-miR-660-5p	81.2954	79.6535	71.732	96.0114	74.8633	112.527	90.3448	81.4329	114.662	123.937	65.9395	109.866
MIMAT0003339	hsa-miR-421	157.041	153.58	70.1949	181.133	273.527	108.065	305.761	262.84	294.216	356.72	274.169	302.418
MIMAT0003340	hsa-miR-542-5p	7.0496	3.64428	6.91701	4.44497	1.29633	2.89459	4.79957	2.75619	9.34891	1.77561	1.73525	1.53123
MIMAT0003386	hsa-miR-376a-5p	34.498	5.72672	15.6273	7.94539	8.42618	6.27162	8.75215	1.25281	9.89884	11.719	1.73525	18.7576
MIMAT0003389	hsa-miR-542-3p	44.5475	41.1283	48.6753	23.7806	16.8524	54.8766	25.1271	16.036	32.4462	13.4946	12.1467	26.0309
MIMAT0003393	hsa-miR-425-5p	360.279	118.699	128.605	350.375	271.582	210.34	1096	355.549	1609.66	614.893	231.656	390.081
MIMAT0003879	hsa-miR-758-3p	450.874	220.739	242.864	345.541	142.921	212.391	300.114	161.362	527.113	405.194	111.056	350.269
MIMAT0003880	hsa-miR-671-5p	41.9976	37.484	45.6011	30.2258	36.6215	48.4844	31.3384	35.5799	43.9949	44.9229	36.4402	48.2337
MIMAT0003881	hsa-miR-668-3p	26.8485	31.2367	21.2634	29.1701	48.6125	41.7304	87.5215	74.4171	129.51	52.3804	29.4992	166.521
MIMAT0003884	hsa-miR-454-5p	34.648	34.3603	21.2634	20.2802	19.1209	17.2469	18.069	17.5394	15.9481	10.8312	12.1467	13.0154
MIMAT0003885	hsa-miR-454-3p	183.59	111.411	109.904	220.859	97.8733	174.52	106.72	104.735	162.231	116.302	66.8071	98.7643
MIMAT0003886	hsa-miR-769-5p	639.414	882.956	820.819	843.322	814.422	1413.53	1006.22	1240.03	1481.53	835.246	960.461	1205.84
MIMAT0003887	hsa-miR-769-3p	1.7999	0.520611	1.02474	2.88923	4.53717	3.61824	9.88146	4.009	17.323	5.32682	2.60287	3.44526
MIMAT0003888	hsa-miR-766-3p	1.19993	18.2214	18.4454	10.9457	23.334	24.2422	5.64655	18.5416	4.39949	10.4761	32.9697	21.4372
MIMAT0003948	hsa-miR-770-5p	16.4991	5.20611	12.8093	11.0013	8.10209	13.1463	9.31681	7.51688	20.6226	7.27999	0.867625	11.1014
MIMAT0004481	hsa-let-7a-3p	1.64991	0	2.30567	1.72243	2.26859	2.65338	1.97629	0	1.37484	0.710243	1.73525	2.29684
MIMAT0004482	hsa-let-7b-3p	281.234	66.6382	190.09	173.354	47.3162	210.582	123.095	39.5889	167.73	225.325	52.0575	178.388
MIMAT0004484	hsa-let-7d-3p	178.94	123.385	71.732	128.682	207.089	87.3202	120.272	97.4689	187.253	172.767	104.115	132.451
MIMAT0004485	hsa-let-7e-3p	24.7486	7.80916	14.0902	22.1693	19.7691	23.8804	23.9978	16.7877	63.5176	34.9795	11.2791	45.5541
MIMAT0004486	hsa-let-7f-1-3p	39.8977	25.5099	28.949	22.0026	7.45392	25.5689	11.0108	10.2731	25.0221	18.4663	9.54387	9.18737
MIMAT0004487	hsa-let-7f-2-3p	19.9489	8.32977	10.2474	28.8367	12.9633	26.2925	18.9159	15.5349	35.1959	27.3444	19.9554	15.3123
MIMAT0004493	hsa-miR-20a-3p	8.54951	1.56183	2.56186	0.944556	0.648167	1.32669	0.564655	0	3.84955	0.887804	0.867625	1.91404
MIMAT0004494	hsa-miR-21-3p	10594.2	12382.7	11996.2	8618.08	8681.88	18867.4	8305.23	5950.86	12825.3	6208.94	5944.1	6328.57
MIMAT0004495	hsa-miR-22-5p	56.9968	38.5252	29.2052	50.2282	23.334	30.2726	210.052	21.799	268.644	63.0341	23.4259	35.2183
MIMAT0004496	hsa-miR-23a-5p	146.842	223.342	304.605	34.2263	49.2607	115.181	35.2909	50.1125	71.7666	66.9404	19.9554	140.873
MIMAT0004497	hsa-miR-24-2-5p	1251.23	849.637	1187.42	360.598	268.665	225.537	162.621	127.787	210.9	376.961	151.834	401.182
MIMAT0004498	hsa-miR-25-5p	28.7984	16.1389	15.8835	10.8902	5.18534	6.51283	21.1746	2.25506	20.8976	12.4293	8.67625	10.7186
MIMAT0004499	hsa-miR-26a-1-3p	2.54985	1.04122	1.28093	0.444497	0	0	0.282327	0	0	0.177561	0	0.765614
MIMAT0004500	hsa-miR-26b-3p	44.3975	18.2214	13.834	11.7792	12.6393	4.5831	22.0215	7.26632	26.6719	41.7268	7.80862	19.1404
MIMAT0004501	hsa-miR-27a-5p	265.635	263.95	314.596	28.0589	25.2785	74.6563	61.8297	41.3429	80.2906	55.3989	32.1021	114.842
MIMAT0004502	hsa-miR-28-3p	2722.79	4314.3	3393.44	1874.22	3691.64	3137.62	1763.98	2685.78	1692.98	1439.84	2508.3	1785.03
MIMAT0004503	hsa-miR-29a-5p	10.3494	3.12367	3.5866	4.1116	2.26859	2.05034	3.38793	3.00675	6.8742	5.50438	3.4705	5.74211
MIMAT0004504	hsa-miR-31-3p	113.544	82.2565	117.077	26.1698	17.5005	133.634	32.1853	16.036	98.4385	14.0273	8.67625	112.928
MIMAT0004505	hsa-miR-32-3p	8.6995	4.6855	9.73506	9.11219	1.29633	8.44256	14.681	5.76294	24.4721	10.6536	13.0144	6.50772
MIMAT0004506	hsa-miR-33a-3p	2.54985	2.08244	1.28093	1.66686	3.24084	2.17094	1.41164	0	2.74968	2.13073	0.867625	2.67965
MIMAT0004507	hsa-miR-92a-1-5p	16.3491	3.12367	9.73506	1.55574	1.62042	2.05034	3.1056	1.00225	6.8742	1.77561	0	1.91404
MIMAT0004509	hsa-miR-93-3p	13.0493	0.520611	12.0407	7.83426	5.18534	2.77398	4.23491	3.00675	5.49936	13.6722	3.4705	5.74211
MIMAT0004511	hsa-miR-99a-3p	18.4489	4.16489	1.53711	9.55669	3.24084	2.05034	11.0108	0.751688	2.47471	3.55121	1.73525	0
MIMAT0004512	hsa-miR-100-3p	455.824	608.594	573.856	168.798	124.448	915.415	171.937	116.011	531.513	69.2487	157.04	261.075
MIMAT0004513	hsa-miR-101-5p	2.84984	0	0.768557	2.0558	0	0	3.38793	0	2.19974	8.16779	1.73525	0.382807
MIMAT0004514	hsa-miR-29b-1-5p	33.5981	45.2931	60.9722	9.22331	14.2597	16.2821	12.1401	21.5484	11.8236	17.401	11.2791	29.0933
MIMAT0004518	hsa-miR-16-2-3p	130.193	61.9527	139.877	78.5093	21.7136	86.9584	53.3599	17.2888	128.96	36.9326	8.67625	63.9288
MIMAT0004549	hsa-miR-148a-5p	1.7999	10.9328	4.61134	2.61142	5.18534	12.5432	4.23491	12.5281	10.9987	2.13073	26.8964	22.2028
MIMAT0004550	hsa-miR-30c-2-3p	21.5988	20.3038	9.22268	21.0025	29.4916	20.624	44.0431	45.6024	26.1219	22.9053	61.6014	22.5856
MIMAT0004551	hsa-miR-30d-3p	39.4478	19.7832	27.1557	36.6154	12.6393	27.7398	31.903	12.027	45.6447	28.4097	17.3525	20.6716
MIMAT0004552	hsa-miR-139-3p	0.149991	0	0.256186	0.277811	3.889	0.844256	2.54095	0.250563	1.37484	0	0	0
MIMAT0004553	hsa-miR-7-1-3p	24.7486	10.4122	15.115	10.7791	8.10209	7.96013	7.34051	4.51013	12.0986	11.5414	4.33812	8.42176
MIMAT0004557	hsa-miR-34a-3p	41.2476	18.742	3.33041	112.291	44.3995	23.5186	83.5689	53.1193	55.2685	121.629	42.5136	48.6165
MIMAT0004558	hsa-miR-181a-2-3p	572.067	1139.62	688.115	523.062	1118.74	1129.49	728.405	1284.38	1033.05	504.45	1363.91	1109.76
MIMAT0004559	hsa-miR-181c-3p	102.294	91.1069	70.7072	79.4539	60.2796	77.5509	117.731	58.8822	143.258	71.2019	50.3222	76.5614
MIMAT0004565	hsa-miR-218-1-3p	25.0486	3.12367	7.1732	23.8917	8.42618	6.99526	16.0927	10.7742	10.4488	22.9053	6.07337	5.3593
MIMAT0004567	hsa-miR-219a-1-3p	3.89978	3.64428	5.3799	1.22237	4.21309	2.89459	3.38793	3.75844	3.29961	1.95317	0	3.44526
MIMAT0004568	hsa-miR-221-5p	4730.73	3479.24	3987.79	361.154	584.647	751.991	300.961	376.596	530.138	341.272	292.39	1148.04
MIMAT0004569	hsa-miR-222-5p	314.382	141.086	175.231	17.7243	19.7691	38.4739	19.1983	15.2843	36.8457	13.4946	13.882	25.6481
MIMAT0004584	hsa-let-7g-3p	4.04977	1.04122	1.7933	4.50053	0	1.08547	3.67026	1.50338	3.02465	3.37365	1.73525	0.765614
MIMAT0004585	hsa-let-7i-3p	24.7486	5.20611	9.47887	22.6694	7.12984	15.7996	11.0108	3.75844	27.4968	20.2419	8.67625	9.95299
MIMAT0004586	hsa-miR-15b-3p	14.6992	4.16489	14.0902	11.8347	3.56492	12.0608	4.51724	2.0045	8.24904	3.55121	0	9.57018
MIMAT0004587	hsa-miR-23b-5p	5.39969	0	0.512371	1.83355	0.972251	1.08547	3.95258	4.51013	4.67445	4.43902	0.867625	6.89053
MIMAT0004588	hsa-miR-27b-5p	146.242	91.1069	75.0624	47.8946	65.4649	40.0419	111.802	76.4216	71.4916	109.555	98.9092	98.3815
MIMAT0004589	hsa-miR-30b-3p	3.4498	0.520611	5.12371	3.50041	2.91675	3.98006	4.51724	5.26182	5.49936	3.37365	5.20575	3.44526
MIMAT0004592	hsa-miR-125b-1-3p	6561.53	3373.56	2869.54	4056.09	3406.77	4384.22	4158.68	3261.83	7586.36	4018.02	3514.75	4443.24
MIMAT0004594	hsa-miR-132-5p	34.648	17.1802	10.7598	74.4533	35.3251	62.7162	179.278	33.0743	299.165	68.716	42.5136	68.9053
MIMAT0004597	hsa-miR-140-3p	1631.31	2544.23	6055.72	1188.86	1542.96	7898.5	1728.97	1054.62	7727.15	771.679	699.306	1771.25
MIMAT0004599	hsa-miR-143-5p	229.787	183.776	89.1526	144.184	116.67	84.908	90.6271	117.013	110.812	82.2106	70.2776	55.8899
MIMAT0004600	hsa-miR-144-5p	2.09988	1.56183	2.30567	1.22237	1.62042	0.482432	3.38793	0.751688	4.12452	6.92487	1.73525	2.29684
MIMAT0004601	hsa-miR-145-3p	933.697	498.745	435.259	458.276	787.199	357.844	298.985	443.496	380.556	598.912	786.936	325.769
MIMAT0004602	hsa-miR-125a-3p	114.143	94.7512	101.706	44.8386	48.9366	110.718	97.9676	52.8687	247.746	69.7814	45.9841	139.342
MIMAT0004603	hsa-miR-125b-2-3p	520.02	702.304	481.373	259.531	238.85	205.154	241.672	126.033	107.787	125.003	104.115	103.741
MIMAT0004604	hsa-miR-127-5p	112.794	92.6687	118.614	79.6761	83.2895	191.405	71.7112	57.1283	195.502	60.0155	45.9841	209.778
MIMAT0004605	hsa-miR-129-2-3p	1.49991	0.520611	1.7933	3.16704	7.45392	1.4473	6.77586	2.75619	1.92477	0.532682	0	2.29684
MIMAT0004606	hsa-miR-136-3p	2195.42	2285.48	2424.29	2156.2	1448.33	2230.28	1301.25	948.63	3144.26	1517.79	1070.65	3315.88
MIMAT0004607	hsa-miR-138-1-3p	141.442	297.269	169.851	27.281	80.6968	48.9668	31.903	53.1193	39.8703	15.8029	7.80862	15.6951
MIMAT0004608	hsa-miR-146a-3p	0.149991	0	0	5.50065	3.889	0.241216	5.92888	0	0.274968	7.81267	0	0
MIMAT0004611	hsa-miR-185-3p	5.2497	2.60305	3.84279	3.88935	7.77801	1.80912	7.62284	6.01351	7.42413	9.58828	10.4115	3.06246
MIMAT0004613	hsa-miR-188-3p	2.54985	2.08244	2.56186	2.61142	3.24084	3.13581	0.564655	0.501125	1.09987	7.27999	1.73525	3.82807
MIMAT0004614	hsa-miR-193a-5p	587.817	863.694	828.504	554.899	1128.78	1337.42	551.668	1282.88	820.779	599.267	817.303	1244.51
MIMAT0004615	hsa-miR-195-3p	0.899949	0.520611	2.04949	0.444497	0	1.32669	0.282327	0	0.824904	0	0	0
MIMAT0004672	hsa-miR-106b-3p	161.691	114.014	147.563	120.681	106.948	182.359	149.634	107.241	217.225	96.7706	63.3366	160.013
MIMAT0004674	hsa-miR-30c-1-3p	42.7476	17.7008	15.3711	12.7237	12.3152	14.1111	30.7737	8.7697	41.7951	26.6341	13.0144	22.9684
MIMAT0004676	hsa-miR-34b-3p	7.49957	4.16489	1.7933	4.1116	3.24084	2.53277	1.69396	1.25281	2.19974	3.90634	4.33812	1.53123
MIMAT0004677	hsa-miR-34c-3p	2.84984	12.4947	1.28093	3.50041	8.75026	2.29155	3.67026	1.25281	0.824904	1.06536	4.33812	0.382807
MIMAT0004678	hsa-miR-99b-3p	47.8473	70.2825	57.6418	38.3934	89.123	104.205	59.2888	64.3946	138.859	36.0448	52.0575	146.998
MIMAT0004679	hsa-miR-296-3p	8.39952	0	5.12371	4.1116	1.29633	5.30675	16.0927	4.51013	31.3463	11.3639	6.941	3.06246
MIMAT0004680	hsa-miR-130b-5p	135.142	74.4474	59.6913	67.6191	36.2974	47.2783	68.0409	41.3429	74.2413	70.4916	32.9697	52.0618
MIMAT0004681	hsa-miR-26a-2-3p	30.1483	13.0153	16.3959	24.9474	13.2874	18.3324	6.49353	6.26407	10.4488	9.76584	12.1467	5.74211
MIMAT0004682	hsa-miR-361-3p	125.093	68.2	54.5675	132.293	51.8534	88.8881	184.36	63.8935	155.082	179.691	52.0575	115.225
MIMAT0004688	hsa-miR-374a-3p	104.244	130.153	123.481	99.7896	70.9743	255.207	73.4051	51.8665	130.335	58.7726	91.1006	91.8737
MIMAT0004689	hsa-miR-377-5p	62.6964	44.7725	47.6505	54.5065	37.5937	46.1929	53.3599	33.0743	90.4644	36.0448	39.0431	82.6864
MIMAT0004690	hsa-miR-379-3p	99.1444	48.4168	72.5005	39.2269	42.455	34.0115	52.2306	21.5484	95.6888	52.7355	19.9554	42.8744
MIMAT0004692	hsa-miR-340-5p	279.284	438.875	353.024	296.48	246.952	566.978	179.278	161.112	325.012	138.32	188.275	280.215
MIMAT0004693	hsa-miR-330-5p	51.1471	43.7313	14.3464	36.7266	17.1764	16.6439	21.4569	10.2731	52.2439	35.5121	11.2791	22.2028
MIMAT0004694	hsa-miR-342-5p	8.6995	8.32977	3.5866	2.77811	4.21309	5.18614	11.2931	5.01125	9.89884	6.39219	1.73525	14.1639
MIMAT0004695	hsa-miR-337-5p	77.5456	52.5817	63.2779	58.0069	38.2419	83.3401	17.7866	32.8237	49.4942	26.6341	22.5582	57.8039
MIMAT0004696	hsa-miR-323a-5p	2.39986	0.520611	2.04949	1.05568	2.91675	1.80912	4.51724	4.51013	4.12452	1.59805	7.80862	7.27334
MIMAT0004697	hsa-miR-151a-5p	41.8476	36.4428	55.0799	51.3394	34.677	76.1036	39.2435	35.3293	55.8185	60.7258	34.705	68.9053
MIMAT0004699	hsa-miR-148b-5p	214.488	115.576	116.821	118.403	72.5947	104.085	153.868	62.8912	197.702	173.299	50.3222	138.576
MIMAT0004700	hsa-miR-331-5p	23.6986	15.6183	23.0567	22.1693	38.2419	23.6392	27.9504	18.5416	53.3438	40.6614	32.9697	31.0074
MIMAT0004702	hsa-miR-339-3p	112.044	70.2825	87.6155	96.1781	59.3073	87.3202	165.726	59.8845	249.396	142.049	47.7194	167.287
MIMAT0004703	hsa-miR-335-3p	351.73	207.724	292.564	56.8401	42.1309	256.895	43.7608	41.3429	62.9676	13.1395	84.1596	3.44526
MIMAT0004749	hsa-miR-424-3p	63.1464	31.2367	67.1206	30.0591	15.8801	35.7	24.8448	23.0518	46.7445	11.3639	6.941	16.0779
MIMAT0004757	hsa-miR-431-3p	138.742	183.776	166.521	45.8388	99.1696	103.843	42.6315	81.6835	142.433	34.9795	59.8661	244.231
MIMAT0004761	hsa-miR-483-5p	0.149991	1.04122	0	0.722308	0	1.08547	0.282327	1.00225	1.09987	1.24293	5.20575	5.74211
MIMAT0004766	hsa-miR-146b-3p	1.19993	0	2.04949	2.33361	0.972251	1.5679	1.41164	0.751688	2.19974	1.06536	0.867625	2.67965
MIMAT0004767	hsa-miR-193b-5p	6.74962	7.28855	8.71031	2.94479	9.72251	5.78918	3.67026	5.26182	15.1232	11.719	1.73525	12.6326
MIMAT0004774	hsa-miR-501-3p	80.5454	90.0657	55.8485	27.0032	86.5303	21.1064	35.2909	35.0788	36.5707	105.294	106.718	104.889
MIMAT0004775	hsa-miR-502-3p	6.89961	2.60305	3.33041	3.2226	0.324084	3.37702	1.41164	2.0045	1.92477	6.03706	0.867625	3.44526
MIMAT0004776	hsa-miR-505-5p	6.74962	8.32977	6.40464	2.88923	0	2.05034	3.95258	3.75844	4.39949	1.77561	1.73525	2.67965
MIMAT0004780	hsa-miR-532-3p	4.19976	5.72672	0.768557	7.00083	1.29633	6.87466	5.92888	1.25281	7.97407	8.34535	8.67625	3.06246
MIMAT0004784	hsa-miR-455-3p	153.441	97.3542	173.438	95.5669	63.5204	142.92	46.8664	52.117	142.983	58.7726	63.3366	250.739
MIMAT0004785	hsa-miR-545-5p	1.49991	1.56183	1.53711	0.666746	0	0.120608	1.97629	0	0.274968	0.710243	0	3.82807
MIMAT0004792	hsa-miR-92b-5p	6.89961	3.12367	8.19794	2.77811	2.59267	3.61824	5.36422	0.751688	5.22439	3.01853	0.867625	2.67965
MIMAT0004797	hsa-miR-582-3p	3.89978	20.8244	3.33041	15.1129	36.6215	23.3979	7.05819	19.5439	18.4228	8.87804	12.1467	16.0779
MIMAT0004799	hsa-miR-589-5p	233.087	501.348	355.33	219.359	430.383	376.659	399.776	606.111	393.479	425.08	519.707	409.221
MIMAT0004801	hsa-miR-590-3p	45.4474	19.7832	23.8253	31.4482	6.15759	20.5034	9.31681	6.01351	20.8976	19.8868	8.67625	18.3747
MIMAT0004807	hsa-miR-624-3p	2.69985	0.520611	0.768557	1.66686	0.972251	0.120608	1.41164	0	0.274968	0.177561	0	0
MIMAT0004809	hsa-miR-628-5p	16.799	17.1802	8.19794	15.613	13.6115	7.83952	40.3728	14.7832	43.9949	41.3717	19.0877	32.9214
MIMAT0004810	hsa-miR-629-5p	50.8471	45.2931	33.8165	65.9523	63.8445	82.8577	113.778	71.1598	131.16	66.5853	45.1165	80.0067
MIMAT0004811	hsa-miR-33b-3p	7.19959	2.08244	2.81804	4.94503	1.9445	4.5831	3.67026	4.76069	1.64981	3.01853	2.60287	6.50772
MIMAT0004813	hsa-miR-411-3p	89.3949	37.484	51.7495	43.0607	23.0099	40.1625	97.1207	23.3023	242.522	30.8956	16.4849	27.9449
MIMAT0004814	hsa-miR-654-3p	5955.41	5182.16	5616.87	5273.57	3725.99	4775.23	3577.37	3130.03	7111.49	5004.19	1883.61	8326.82
MIMAT0004819	hsa-miR-671-3p	507.571	566.945	620.482	342.318	715.253	540.203	913.894	661.736	1120.77	885.495	629.896	996.064
MIMAT0004909	hsa-miR-450b-5p	135.592	77.571	104.011	98.9006	39.5382	96.8482	62.959	20.045	95.1389	49.717	13.0144	37.5151
MIMAT0004911	hsa-miR-874-3p	25.9485	60.9115	40.2212	17.3909	94.3083	42.2128	26.5388	69.6564	98.7135	94.995	147.496	146.232
MIMAT0004919	hsa-miR-541-5p	5.69968	4.6855	4.86753	3.83379	3.889	1.92973	7.90517	2.75619	7.42413	8.87804	0	4.97649
MIMAT0004920	hsa-miR-541-3p	30.7482	76.5298	46.882	18.4466	87.1785	32.2023	44.6077	78.9273	59.943	25.5687	28.6316	124.795
MIMAT0004921	hsa-miR-889-3p	1287.08	2461.97	1807.39	1503.18	2040.43	2644.21	1669.68	1413.67	3378.8	921.895	1344.82	2687.31
MIMAT0004924	hsa-miR-876-5p	5.69968	0	0	4.94503	0	0	3.67026	0	0	3.72878	0	0
MIMAT0004926	hsa-miR-708-5p	65.2463	118.179	186.503	547.676	409.642	446.611	405.705	511.649	244.721	1025.95	131.879	282.129
MIMAT0004927	hsa-miR-708-3p	24.1486	29.6748	60.716	63.2297	39.5382	79.7219	57.0302	24.5551	59.3931	61.9687	14.7496	17.2263
MIMAT0004929	hsa-miR-190b	1.04994	1.04122	0.512371	1.83355	1.62042	0.964864	1.41164	3.00675	1.09987	3.37365	0	3.44526
MIMAT0004945	hsa-miR-744-5p	242.536	256.141	145.257	144.35	232.692	167.404	607.851	281.883	662.947	362.579	361.8	356.394
MIMAT0004946	hsa-miR-744-3p	7.49957	0.520611	2.04949	6.8897	5.83351	4.70371	12.4224	4.25957	10.1738	16.5131	4.33812	8.80457
MIMAT0004949	hsa-miR-877-5p	35.9979	29.1542	19.9825	6.33408	32.7325	12.7844	10.1638	18.7922	19.2477	8.52292	30.3669	19.5232
MIMAT0004951	hsa-miR-887-3p	85.6451	90.5863	54.8237	51.6172	86.5303	59.3391	77.6401	62.8912	127.86	51.3151	90.233	80.0067
MIMAT0004952	hsa-miR-665	27.7484	17.1802	22.8005	2.77811	1.62042	5.30675	1.41164	0.751688	7.6991	5.32682	2.60287	5.3593
MIMAT0004953	hsa-miR-873-5p	26.3985	0.520611	0	11.0013	0	0	11.2931	0	0	9.23316	0	0
MIMAT0004954	hsa-miR-543	94.1946	51.5405	34.0727	39.3936	42.779	30.2726	101.92	46.3541	235.922	57.7072	25.1611	82.6864
MIMAT0004957	hsa-miR-760	4.04977	1.56183	2.56186	0.555621	4.21309	1.32669	1.41164	2.75619	4.94942	2.13073	0	0
MIMAT0004958	hsa-miR-301b-3p	48.5972	24.9893	11.2722	52.8396	32.4084	26.4131	56.1832	28.8147	64.6174	35.3346	25.1611	20.6716
MIMAT0004978	hsa-miR-935	0	0	0.768557	0.722308	0.324084	3.85946	1.97629	0	12.9235	1.24293	0	30.2418
MIMAT0004980	hsa-miR-937-3p	3.89978	5.20611	6.91701	3.16704	4.21309	6.99526	2.54095	5.76294	3.57458	2.30829	4.33812	2.29684
MIMAT0004982	hsa-miR-939-5p	0.899949	1.04122	0.512371	0.444497	0.648167	1.08547	0.846982	0	1.37484	0.355121	1.73525	1.91404
MIMAT0004983	hsa-miR-940	18.7489	9.89161	6.14846	5.44509	3.56492	4.94493	5.36422	6.26407	10.4488	5.50438	3.4705	16.4607
MIMAT0004985	hsa-miR-942-5p	9.44946	3.64428	4.09897	4.05604	2.91675	2.65338	1.69396	0.250563	3.57458	1.06536	0	0
MIMAT0004986	hsa-miR-943	0.599966	0	0.512371	0.277811	2.59267	0.844256	1.12931	1.25281	1.64981	1.59805	6.07337	2.29684
MIMAT0005577	hsa-miR-1226-3p	4.19976	3.12367	2.04949	3.05592	13.9356	1.92973	1.97629	5.01125	2.19974	1.77561	0.867625	3.06246
MIMAT0005583	hsa-miR-1228-3p	1.94989	4.6855	0.256186	1.27793	0.648167	0.361824	0.846982	0	0.549936	0.355121	1.73525	0
MIMAT0005592	hsa-miR-1237-3p	2.24987	7.28855	3.07423	0.77787	0.648167	0.361824	0.282327	0	0.549936	0.887804	0	0.765614
MIMAT0005794	hsa-miR-1296-5p	60.1466	43.7313	45.0887	51.2839	24.9544	36.4236	65.2177	33.826	59.943	68.8936	32.1021	44.7884
MIMAT0005796	hsa-miR-1271-5p	33.5981	11.4534	8.19794	2.00024	14.2597	0.120608	10.7284	3.00675	7.14916	26.6341	6.941	14.1639
MIMAT0005797	hsa-miR-1301-3p	16.4991	11.9741	6.66083	11.1124	17.1764	18.453	20.0453	21.2978	29.9715	27.3444	26.8964	27.9449
MIMAT0005825	hsa-miR-1180-3p	53.5469	57.7878	52.2619	61.1739	113.105	81.4104	317.901	127.787	410.252	170.991	83.292	211.692
MIMAT0005874	hsa-miR-548e-3p	18.7489	8.85039	12.5531	9.61225	7.12984	7.11587	6.2112	5.76294	7.42413	5.8595	2.60287	6.89053
MIMAT0005878	hsa-miR-1287-5p	6.29964	3.64428	3.07423	6.1674	5.50942	3.73885	18.3513	4.25957	24.7471	9.76584	6.07337	4.21088
MIMAT0005881	hsa-miR-1291	2.84984	6.76794	4.35516	11.2236	1.62042	1.4473	7.34051	5.51238	10.4488	8.70048	0	3.82807
MIMAT0005882	hsa-miR-548k	46.1974	32.7985	29.9737	50.0615	16.2042	36.303	47.431	27.3113	50.5941	30.3629	14.7496	30.2418
MIMAT0005883	hsa-miR-1293	1.19993	3.12367	1.02474	0.944556	0.648167	0.723648	0.282327	0	0.549936	0.710243	0	0
MIMAT0005884	hsa-miR-1294	4.34975	11.9741	3.5866	3.27817	25.6026	7.35709	1.97629	13.2798	6.04929	1.42049	19.9554	3.82807
MIMAT0005889	hsa-miR-548l	1.04994	0	0.512371	0.555621	2.26859	1.5679	0.846982	0	1.37484	0	0.867625	0
MIMAT0005892	hsa-miR-1304-5p	1.64991	1.04122	2.04949	2.5003	1.9445	2.77398	3.38793	1.75394	3.57458	2.13073	1.73525	6.89053
MIMAT0005893	hsa-miR-1305	3.59979	2.08244	0.512371	1.55574	1.29633	0.120608	0.846982	0	1.37484	1.59805	0.867625	0
MIMAT0005894	hsa-miR-1243	1.19993	0.520611	0.512371	0.388935	1.62042	0	2.25862	1.25281	0.274968	0.177561	0.867625	0
MIMAT0005899	hsa-miR-1247-5p	0.899949	1.04122	0	2.83367	0.324084	0.361824	2.25862	0	0.824904	3.72878	0	1.14842
MIMAT0005901	hsa-miR-1249-3p	1.94989	4.6855	1.28093	1.94467	2.91675	2.05034	0.846982	2.0045	0.274968	0.887804	0	0
MIMAT0005906	hsa-miR-1255a	13.4992	6.24733	16.3959	13.5016	12.9633	13.9905	26.2565	7.01576	24.4721	12.0741	7.80862	14.1639
MIMAT0005911	hsa-miR-1260a	1.04994	0	2.04949	2.27805	1.62042	1.08547	1.12931	5.51238	2.19974	7.81267	4.33812	10.7186
MIMAT0005914	hsa-miR-1262	1.7999	4.16489	2.04949	1.77799	4.53717	3.13581	3.1056	4.25957	5.77432	2.30829	0.867625	0
MIMAT0005923	hsa-miR-1269a	3.29981	7.28855	0	2.00024	1.9445	0	1.12931	3.75844	1.92477	1.77561	0	0.382807
MIMAT0005924	hsa-miR-1270	2.99983	0	0.512371	1.44462	0.324084	0.844256	1.69396	0	1.64981	0.887804	0	1.53123
MIMAT0005930	hsa-miR-1276	4.49974	7.28855	6.14846	3.83379	0.972251	3.25642	0.564655	0.501125	3.29961	0.887804	1.73525	2.29684
MIMAT0005943	hsa-miR-1292-5p	1.04994	0	0.256186	0.277811	1.9445	0.60304	2.25862	0.250563	4.67445	0.177561	0	1.91404
MIMAT0005948	hsa-miR-664a-5p	2.54985	4.6855	2.30567	4.50053	12.3152	3.25642	12.4224	16.7877	8.79897	20.4195	12.1467	16.4607
MIMAT0005949	hsa-miR-664a-3p	14.0992	22.3863	5.3799	16.3908	38.89	25.4483	48.8427	29.0653	33.2711	39.2409	91.1006	78.4755
MIMAT0005950	hsa-miR-1306-3p	1.64991	0.520611	2.56186	1.83355	0.324084	1.4473	1.97629	2.0045	1.37484	3.19609	1.73525	3.06246
MIMAT0005951	hsa-miR-1307-3p	116.543	126.508	75.5748	73.0086	195.747	78.154	111.237	149.837	196.052	74.2204	136.217	122.881
MIMAT0005955	hsa-miR-1197	41.0977	18.2214	15.3711	42.5606	17.5005	23.5186	19.1983	14.7832	32.4462	26.8117	15.6172	13.0154
MIMAT0006789	hsa-miR-1468-5p	34.1981	33.8397	28.949	25.0585	42.455	31.8405	51.3836	40.09	112.462	51.1375	22.5582	70.0537
MIMAT0007400	hsa-miR-1538	1.49991	1.56183	2.56186	1.88911	2.91675	1.68851	5.36422	2.75619	8.79897	5.68194	2.60287	3.82807
MIMAT0007881	hsa-miR-1908-5p	5.99966	5.72672	3.07423	13.7238	6.15759	8.92499	33.597	14.7832	22.8223	59.838	17.3525	79.6239
MIMAT0007884	hsa-miR-1910-5p	4.94972	38.0046	32.2794	0.722308	6.15759	2.53277	0.564655	2.50563	1.64981	0.355121	0.867625	5.3593
MIMAT0009196	hsa-miR-103a-2-5p	0.599966	2.08244	1.7933	1.44462	1.62042	0.60304	0.282327	1.50338	1.64981	1.42049	1.73525	1.53123
MIMAT0009198	hsa-miR-224-3p	11.0994	6.76794	3.84279	14.724	3.889	19.6591	37.2672	11.5259	42.0701	64.9872	11.2791	49.7649
MIMAT0009199	hsa-miR-365a-5p	2.54985	1.04122	0.512371	0.77787	0.648167	2.17094	0.282327	1.00225	1.64981	1.59805	2.60287	3.82807
MIMAT0010133	hsa-miR-2110	9.59945	10.9328	5.63608	2.55586	7.45392	5.06554	7.62284	8.7697	10.1738	7.99023	6.07337	8.42176
MIMAT0010195	hsa-let-7a-2-3p	11.3994	8.32977	8.19794	6.44521	10.3707	9.64864	5.92888	1.75394	7.14916	3.19609	6.07337	3.44526
MIMAT0010214	hsa-miR-151b	2.24987	0	3.33041	1.33349	0.324084	4.10067	2.82327	3.75844	1.64981	15.4478	0.867625	0.765614
MIMAT0010251	hsa-miR-449c-5p	2.99983	3.12367	0.256186	1.33349	3.24084	2.17094	2.25862	5.51238	4.39949	3.19609	2.60287	2.29684
MIMAT0011156	hsa-miR-2114-5p	2.09988	0	0.768557	0.833432	2.59267	0.482432	0	0	1.09987	0	0	0
MIMAT0011161	hsa-miR-2116-3p	13.3492	13.0153	15.6273	8.9455	11.0188	5.66858	6.77586	12.2776	3.29961	8.16779	11.2791	3.44526
MIMAT0013517	hsa-miR-2682-5p	38.9978	69.2413	74.8062	20.2246	37.5937	62.4749	31.056	26.5596	59.668	22.7278	14.7496	57.0383
MIMAT0013518	hsa-miR-2682-3p	3.29981	6.76794	2.30567	3.27817	2.91675	2.05034	0.846982	1.50338	1.37484	1.77561	0	10.7186
MIMAT0014979	hsa-miR-3117-3p	7.64956	1.56183	0.256186	10.2234	7.45392	5.66858	13.834	5.51238	18.9728	16.8683	10.4115	36.7495
MIMAT0014987	hsa-miR-548s	3.14982	0.520611	1.28093	0.888994	1.62042	1.80912	1.97629	1.00225	1.64981	0.177561	0	0
MIMAT0014989	hsa-miR-3126-5p	1.19993	0	0	1.77799	2.91675	0.844256	3.1056	2.75619	2.47471	3.19609	5.20575	2.67965
MIMAT0014990	hsa-miR-3127-5p	0.299983	1.04122	0.768557	0.222249	0.648167	0.844256	0.564655	2.25506	0.549936	0.887804	4.33812	1.53123
MIMAT0014991	hsa-miR-3128	0.899949	1.56183	1.7933	1.33349	1.29633	1.4473	0.564655	1.25281	0	0.355121	0	1.14842
MIMAT0014992	hsa-miR-3129-5p	2.39986	4.16489	0.512371	1.38905	1.9445	1.08547	2.54095	1.00225	0.274968	0.355121	0	0
MIMAT0015006	hsa-miR-3138	1.94989	1.56183	1.53711	0.944556	0.648167	0.482432	0.282327	0	0.824904	0.355121	0	0
MIMAT0015008	hsa-miR-3140-3p	0.149991	0	0.256186	0.444497	0	0.482432	1.41164	2.0045	0.549936	0	0	0.382807
MIMAT0015025	hsa-miR-3152-3p	6.74962	0	5.63608	1.94467	0	1.92973	1.41164	1.25281	1.37484	0.177561	0	0
MIMAT0015027	hsa-miR-3074-3p	2.84984	0.520611	0.256186	1.1668	0.324084	0.60304	0.564655	1.25281	0.824904	1.59805	0	2.67965
MIMAT0015031	hsa-miR-3157-5p	1.04994	1.04122	1.28093	1.11124	0.648167	1.80912	0.282327	0	3.02465	1.06536	0	0
MIMAT0015049	hsa-miR-1193	0.749957	0.520611	0.768557	1.00012	0.648167	1.5679	0.846982	2.50563	1.37484	0.532682	0	2.67965
MIMAT0015050	hsa-miR-323b-3p	135.592	45.2931	40.4773	128.46	53.7979	68.1435	267.646	81.1823	484.493	150.927	43.3812	182.982
MIMAT0015051	hsa-miR-3174	2.69985	3.64428	1.02474	0.77787	3.889	2.65338	1.41164	2.25506	0	0.177561	0.867625	0
MIMAT0015053	hsa-miR-3176	18.7489	12.4947	13.3217	5.66734	2.26859	5.90979	9.31681	2.25506	4.12452	2.84097	0.867625	2.67965
MIMAT0015054	hsa-miR-3177-3p	4.49974	3.12367	1.28093	2.66698	5.50942	0.723648	6.49353	1.00225	9.07394	5.32682	0.867625	1.14842
MIMAT0015069	hsa-miR-3187-3p	1.94989	1.56183	1.7933	0.888994	0.972251	0.60304	1.69396	0.501125	1.09987	0.355121	1.73525	0
MIMAT0015084_1	hsa-miR-3199	0.599966	6.24733	0.768557	0.500059	1.29633	0.964864	1.69396	0	0	0	0	0.382807
MIMAT0015085	hsa-miR-3200-3p	4.19976	6.76794	4.09897	4.22272	1.62042	4.82432	4.23491	2.50563	1.37484	2.30829	0	3.06246
MIMAT0015377	hsa-miR-3126-3p	0	0	0	0.388935	0	0.120608	1.41164	2.0045	1.09987	0.532682	0.867625	0
MIMAT0016888	hsa-miR-4326	8.6995	11.4534	6.40464	7.94539	15.8801	5.90979	10.7284	13.5304	18.4228	8.16779	11.2791	7.27334
MIMAT0016895	hsa-miR-2355-5p	26.0985	28.113	34.5851	15.1129	32.0843	18.6942	9.59913	18.5416	13.7484	24.3258	43.3812	21.82
MIMAT0017352	hsa-miR-2277-5p	8.8495	3.12367	9.73506	11.2791	3.56492	7.71891	3.67026	3.25732	7.42413	5.68194	0.867625	2.29684
MIMAT0017950	hsa-miR-2355-3p	2.39986	4.6855	2.56186	2.33361	1.62042	1.20608	0.564655	0.751688	1.09987	3.90634	4.33812	1.14842
MIMAT0017981	hsa-miR-3605-5p	17.249	27.5924	12.5531	38.0045	125.096	40.0419	68.8879	72.1621	67.9171	77.4165	71.1452	85.366
MIMAT0017982	hsa-miR-3605-3p	26.9985	35.9222	12.0407	68.7859	78.1042	23.3979	81.028	134.803	86.0649	217.512	95.4387	117.905
MIMAT0017985	hsa-miR-3607-3p	0.599966	0	0	0.111124	0.324084	0	0	0	0	0	0	3.44526
MIMAT0017986	hsa-miR-3609	2.84984	3.64428	1.53711	1.88911	2.59267	0.964864	8.46982	1.25281	7.97407	3.01853	6.07337	13.7811
MIMAT0017990	hsa-miR-3613-5p	2.84984	4.16489	8.9665	7.61201	3.56492	9.52803	1.12931	0	4.94942	2.30829	8.67625	2.67965
MIMAT0017991	hsa-miR-3613-3p	2.39986	2.08244	2.30567	3.33373	4.21309	2.05034	2.54095	2.25506	2.74968	2.30829	1.73525	2.67965
MIMAT0017994	hsa-miR-3615	19.4989	15.0977	11.5284	33.0595	28.5194	31.4787	135.517	45.6024	78.9158	51.1375	33.8374	55.8899
MIMAT0017999	hsa-miR-3619-5p	3.14982	1.04122	1.7933	0.722308	0.324084	0.844256	0.282327	0	0.824904	0.355121	0	0.765614
MIMAT0018001	hsa-miR-3620-3p	5.2497	11.4534	6.14846	0.77787	9.39843	0	0.846982	0	2.74968	5.8595	6.07337	4.59369
MIMAT0018073	hsa-miR-3653-3p	1.34992	1.56183	0	0.111124	3.56492	0.241216	2.54095	1.00225	1.92477	1.42049	0	4.59369
MIMAT0018082	hsa-miR-3661	6.29964	5.72672	7.1732	5.38953	8.75026	10.8547	20.8922	14.0315	15.6732	10.2985	8.67625	7.27334
MIMAT0018104	hsa-miR-3679-5p	5.09971	4.6855	2.81804	1.88911	2.59267	0.723648	1.12931	3.50788	3.57458	1.59805	1.73525	1.53123
MIMAT0018108	hsa-miR-3681-5p	0	0	0	0.166686	1.9445	1.68851	0	1.00225	0	0.355121	0	0.382807
MIMAT0018112	hsa-miR-3684	0.899949	0	2.30567	1.00012	0.324084	0.361824	0	2.0045	0.274968	1.06536	0	0
MIMAT0018120	hsa-miR-3691-5p	3.89978	9.371	5.3799	1.33349	4.21309	4.34189	3.95258	6.76519	0.549936	1.06536	2.60287	4.21088
MIMAT0018183	hsa-miR-3909	73.4958	61.4321	37.1469	106.957	50.8811	58.133	127.33	101.728	90.1895	185.196	90.233	78.4755
MIMAT0018186	hsa-miR-3912-3p	3.4498	2.08244	2.81804	2.83367	0.648167	2.77398	4.79957	0.751688	5.22439	2.13073	3.4705	5.74211
MIMAT0018197	hsa-miR-3922-3p	1.7999	1.56183	1.7933	2.00024	5.18534	1.92973	0	1.50338	0.824904	0.887804	1.73525	0.765614
MIMAT0018205	hsa-miR-3928-3p	8.8495	3.64428	8.71031	4.88947	2.91675	4.70371	6.49353	1.50338	11.2737	5.32682	6.07337	9.95299
MIMAT0018355	hsa-miR-3939	1.49991	0	1.02474	0.722308	0	0.60304	2.25862	0.751688	1.64981	0	0	0
MIMAT0018356	hsa-miR-3940-3p	0.899949	0.520611	4.35516	0.77787	0.972251	0.723648	0.282327	0	0.549936	0.532682	0	1.14842
MIMAT0018968	hsa-miR-4449	0	0	0	0.444497	1.62042	1.08547	1.41164	1.50338	3.57458	1.77561	0.867625	5.74211
MIMAT0019024	hsa-miR-548al	1.19993	0.520611	0.512371	0.611183	0	3.13581	0.564655	0	1.37484	0.177561	0.867625	0.765614
MIMAT0019054	hsa-miR-4517	1.7999	1.04122	1.28093	0.0555621	0	0.361824	0	0	0	0.177561	0	0.765614
MIMAT0019058	hsa-miR-4521	35.248	8.85039	14.3464	6.05627	8.10209	9.88985	2.82327	5.76294	5.77432	8.70048	3.4705	11.1014
MIMAT0019198	hsa-miR-3120-5p	25.9485	17.1802	12.0407	1.27793	0	2.53277	1.41164	2.75619	1.37484	1.24293	1.73525	2.29684
MIMAT0019202	hsa-miR-3129-3p	14.5492	19.7832	4.61134	5.2784	8.75026	0.60304	3.1056	5.76294	3.29961	5.68194	4.33812	1.53123
MIMAT0019207	hsa-miR-3152-5p	6.89961	2.08244	3.33041	5.22284	0.972251	3.49763	0.564655	0.501125	2.74968	1.24293	0.867625	0
MIMAT0019210	hsa-miR-3157-3p	0.749957	1.04122	0	0.833432	2.59267	0.241216	0.564655	0	1.09987	1.42049	0	0.765614
MIMAT0019214	hsa-miR-3173-5p	2.24987	0	1.28093	0.388935	0	0.120608	0	0.751688	0.549936	0.710243	0	0
MIMAT0019224	hsa-miR-3691-3p	0.599966	3.64428	1.02474	0	2.91675	0	0.282327	0	0	0.355121	0	0.765614
MIMAT0019232	hsa-miR-4423-5p	0.299983	0	0.768557	1.11124	0	0.60304	1.12931	0	2.47471	4.79414	0.867625	6.12492
MIMAT0019706	hsa-miR-4645-3p	1.94989	5.20611	1.7933	2.77811	3.24084	2.53277	1.69396	3.75844	0.549936	2.30829	5.20575	0.382807
MIMAT0019709	hsa-miR-4647	0	1.04122	0.256186	0.555621	0.972251	0.482432	0.846982	1.50338	0.824904	1.42049	2.60287	2.67965
MIMAT0019729	hsa-miR-4661-5p	1.04994	0.520611	2.30567	1.88911	3.24084	1.80912	2.25862	2.0045	1.37484	0.887804	0	1.91404
MIMAT0019730	hsa-miR-4661-3p	0.599966	1.04122	1.53711	0.166686	0	0	0.282327	0	0	0	0.867625	0
MIMAT0019760	hsa-miR-4677-5p	1.49991	0	1.02474	1.27793	0	0.723648	0.564655	1.50338	1.09987	1.77561	0	2.67965
MIMAT0019761	hsa-miR-4677-3p	54.8969	190.023	203.668	80.1762	90.0953	245.558	91.4741	96.4667	135.559	75.996	75.4834	155.803
MIMAT0019776	hsa-miR-1343-3p	1.19993	4.6855	2.56186	1.66686	3.24084	3.25642	3.95258	2.75619	8.24904	1.59805	2.60287	5.74211
MIMAT0019811	hsa-miR-4709-5p	0	0	0	0.555621	2.59267	0	0.846982	3.00675	1.37484	2.66341	0	1.14842
MIMAT0019871	hsa-miR-4741	2.39986	7.28855	2.30567	0.611183	1.62042	0.723648	1.41164	0	1.92477	0.177561	0.867625	4.59369
MIMAT0019873	hsa-miR-4742-3p	0.449974	2.08244	0.512371	0.388935	0.648167	0.60304	0.564655	0.250563	0	0.710243	0	0
MIMAT0019878	hsa-miR-4745-5p	1.94989	2.08244	5.63608	0.277811	1.29633	0.241216	0.564655	0	0.274968	0.532682	0	1.14842
MIMAT0019880	hsa-miR-4746-5p	8.24953	6.24733	11.7845	2.16692	5.18534	6.51283	3.95258	2.50563	11.8236	1.24293	4.33812	0.765614
MIMAT0019910	hsa-miR-4762-5p	1.7999	0	0	0.611183	1.62042	0.482432	1.41164	2.25506	0.549936	0	0	0
MIMAT0019920	hsa-miR-4768-5p	1.34992	0.520611	0.256186	1.77799	0	0.723648	3.67026	1.00225	2.47471	1.06536	0.867625	0
MIMAT0019931	hsa-miR-4775	79.6455	100.478	77.8804	69.5082	62.8722	117.713	63.5237	39.5889	64.0675	39.596	27.764	34.8355
MIMAT0019951	hsa-miR-1245b-3p	1.94989	2.08244	2.56186	1.55574	1.9445	2.41216	1.41164	3.25732	1.37484	1.77561	0	3.82807
MIMAT0019952	hsa-miR-2467-5p	7.19959	9.371	13.834	7.72314	11.667	3.98006	6.49353	1.50338	11.2737	4.43902	13.0144	13.7811
MIMAT0019954	hsa-miR-4786-5p	0.449974	6.24733	0.768557	0.77787	2.91675	0.60304	0.282327	1.75394	0.824904	0	1.73525	0.765614
MIMAT0021020	hsa-miR-5000-3p	1.19993	1.56183	1.28093	1.1668	0	0.964864	0.564655	0	1.09987	1.42049	0.867625	0
MIMAT0021044	hsa-miR-5010-3p	1.34992	0.520611	0.512371	1.83355	2.26859	1.20608	0.282327	0	0.274968	1.77561	0.867625	1.14842
MIMAT0021086	hsa-miR-5094	0.749957	2.60305	0	0.333373	0.648167	0.844256	0.564655	0	0.274968	0	0	0
MIMAT0022266	hsa-miR-548ar-3p	2.84984	2.08244	3.33041	0.0555621	0.972251	0	0	0	0	0.177561	1.73525	1.91404
MIMAT0022271	hsa-miR-664b-5p	0.299983	1.56183	0.512371	0.500059	5.18534	0.120608	1.69396	2.75619	2.19974	3.72878	1.73525	6.12492
MIMAT0022276	hsa-miR-5581-3p	0.899949	0	2.81804	0.388935	0.324084	1.4473	0.282327	0	0.549936	0	1.73525	1.14842
MIMAT0022290	hsa-miR-5587-3p	1.04994	1.56183	1.28093	0.444497	0.648167	0.361824	0.564655	0	1.37484	1.06536	0.867625	0.382807
MIMAT0022472	hsa-miR-5683	0.149991	0.520611	0.512371	0.388935	0	2.41216	0.564655	0	4.12452	0.177561	0	0.765614
MIMAT0022492	hsa-miR-5699-3p	8.39952	3.12367	6.66083	3.77823	2.26859	3.37702	1.97629	0.250563	1.37484	0.887804	0	0.382807
MIMAT0022691	hsa-miR-197-5p	1.94989	0.520611	2.30567	0.388935	0.972251	1.08547	0	1.25281	0.824904	0.355121	0	1.14842
MIMAT0022692	hsa-miR-181b-3p	26.3985	26.0305	29.4614	15.7796	16.2042	49.5699	17.222	11.7764	41.7951	15.6253	29.4992	20.6716
MIMAT0022695	hsa-miR-212-5p	32.2482	29.1542	11.2722	96.4003	157.505	97.21	135.517	117.013	213.65	147.02	124.938	197.529
MIMAT0022696	hsa-miR-301a-5p	3.14982	3.64428	2.04949	1.77799	0	1.08547	0	0.250563	0	0.710243	0	1.14842
MIMAT0022697	hsa-miR-382-3p	44.2475	23.4275	20.4949	44.0052	33.0565	41.3685	43.4784	14.5326	95.6888	13.6722	2.60287	24.4997
MIMAT0022698	hsa-miR-345-3p	0.899949	0	3.33041	0.77787	0	1.32669	1.12931	1.00225	0.549936	1.42049	0	2.29684
MIMAT0022705	hsa-miR-539-3p	307.332	147.853	222.113	201.635	99.4937	264.855	111.802	64.8957	316.213	115.414	58.1309	176.474
MIMAT0022706	hsa-miR-561-5p	24.5986	10.9328	24.3376	19.0023	4.86125	46.6753	17.222	7.01576	28.8716	9.23316	7.80862	16.0779
MIMAT0022710	hsa-miR-659-5p	4.19976	1.04122	4.09897	3.11148	1.62042	6.51283	2.82327	6.26407	6.8742	3.01853	0.867625	6.50772
MIMAT0022713	hsa-miR-1185-2-3p	13.1992	4.6855	6.91701	2.33361	2.59267	5.42736	3.67026	2.25506	7.97407	2.66341	2.60287	4.97649
MIMAT0022717	hsa-miR-873-3p	34.498	2.08244	0.256186	45.7276	1.9445	0	40.9375	0.250563	0	39.2409	0.867625	0
MIMAT0022720	hsa-miR-1304-3p	37.3479	45.8138	46.1134	26.2809	31.4361	54.3942	16.6573	17.2888	32.7212	11.8966	9.54387	21.0544
MIMAT0022726	hsa-miR-1306-5p	0.899949	1.56183	0.768557	1.38905	0.972251	1.4473	1.69396	0	2.47471	1.59805	0.867625	0
MIMAT0022727	hsa-miR-1307-5p	565.618	155.142	101.45	355.987	134.819	184.892	164.879	111.25	334.636	253.379	92.8359	138.193
MIMAT0022833	hsa-miR-365b-5p	45.8974	58.3084	25.6186	12.5015	26.8989	17.7294	16.9396	20.7967	20.3476	11.0088	6.07337	10.7186
MIMAT0022838	hsa-miR-1185-1-3p	175.79	53.6229	81.2109	38.5046	29.8157	43.9013	32.75	19.5439	112.737	30.5404	12.1467	22.2028
MIMAT0022842	hsa-miR-98-3p	99.1444	65.597	49.9562	45.6165	105.651	28.8253	24.5625	24.054	36.8457	56.2868	65.0719	50.5306
MIMAT0022844	hsa-miR-216a-3p	0.749957	2.60305	0	0.111124	0.324084	0.241216	0	0	1.09987	0.355121	1.73525	1.53123
MIMAT0022862	hsa-miR-381-5p	2.84984	2.08244	5.12371	1.44462	0	2.89459	0.846982	0.250563	1.92477	1.59805	0	1.14842
MIMAT0022928	hsa-miR-376a-2-5p	9.89944	2.60305	9.22268	1.33349	1.9445	0.241216	0	0	0.274968	3.55121	3.4705	4.59369
MIMAT0022929	hsa-miR-758-5p	2.24987	1.04122	0.512371	2.55586	1.29633	1.4473	2.82327	0.501125	3.02465	3.01853	1.73525	1.14842
MIMAT0023712	hsa-miR-6087	3.59979	0.520611	1.53711	0.166686	0.972251	1.92973	0.564655	0.501125	1.09987	1.42049	0	9.18737
MIMAT0025483	hsa-miR-6513-3p	6.44963	11.4534	15.6273	1.66686	3.24084	0.723648	1.69396	1.25281	0	3.90634	4.33812	13.7811
MIMAT0025484	hsa-miR-6514-5p	0.299983	2.08244	0.512371	0.77787	2.59267	0.964864	2.54095	1.50338	1.92477	0.887804	5.20575	5.74211
MIMAT0025486	hsa-miR-6515-5p	1.49991	2.08244	0.768557	0.666746	0.648167	1.5679	6.49353	2.75619	11.5486	2.13073	3.4705	3.06246
MIMAT0025845	hsa-miR-6716-3p	16.3491	18.2214	6.14846	12.0014	9.07434	7.23648	9.31681	13.0293	6.8742	14.0273	8.67625	4.21088
MIMAT0025852	hsa-miR-6721-5p	0.449974	0	0.256186	0	0.648167	0.844256	0.564655	1.75394	0.824904	0.532682	0	1.91404
MIMAT0026472	hsa-let-7c-3p	11.6993	2.08244	1.28093	3.16704	2.26859	0.361824	0.564655	0.250563	1.64981	3.19609	0	0
MIMAT0026475	hsa-miR-210-5p	2.84984	5.20611	6.66083	4.50053	2.91675	4.4625	3.1056	7.51688	8.79897	4.79414	8.67625	6.50772
MIMAT0026477	hsa-miR-128-1-5p	35.248	53.6229	54.8237	10.5012	38.89	50.4141	22.0215	33.5754	27.4968	21.3073	32.1021	59.3351
MIMAT0026479	hsa-miR-152-5p	104.394	146.292	155.761	42.894	58.9832	85.1492	57.5948	63.1418	79.4657	60.1931	53.7927	117.139
MIMAT0026481	hsa-miR-134-3p	14.9991	7.28855	12.2969	5.00059	0.972251	3.37702	4.79957	3.50788	14.5733	5.68194	0.867625	12.6326
MIMAT0026483	hsa-miR-370-5p	18.299	24.4687	16.6521	5.33397	8.75026	13.8699	8.75215	9.52138	17.323	6.56975	3.4705	29.859
MIMAT0026554	hsa-miR-433-5p	3.89978	3.12367	4.61134	4.38941	2.26859	3.98006	1.97629	2.0045	2.47471	4.0839	1.73525	6.12492
MIMAT0026557	hsa-miR-412-5p	30.7482	325.902	30.7423	19.2801	337.695	24.3628	59.8534	301.427	45.6447	39.7736	176.995	52.0618
MIMAT0026559	hsa-miR-487a-5p	1.94989	2.08244	1.7933	2.16692	4.86125	0.361824	1.69396	0.751688	3.29961	2.84097	0.867625	2.67965
MIMAT0026607	hsa-miR-494-5p	2.69985	2.60305	2.04949	1.55574	0.972251	1.20608	1.97629	2.0045	2.74968	2.13073	0	6.12492
MIMAT0026614	hsa-miR-487b-5p	4.49974	1.56183	1.7933	1.88911	0.324084	2.17094	1.69396	3.25732	3.02465	3.37365	0	1.53123
MIMAT0026618	hsa-miR-585-5p	2.54985	0	0.768557	2.11136	0	1.20608	0.564655	0	1.92477	1.24293	0	0
MIMAT0026619	hsa-miR-597-3p	0.449974	0.520611	0.512371	0.333373	0.324084	1.32669	0.564655	0.250563	0.549936	1.42049	0	2.29684
MIMAT0026623	hsa-miR-627-3p	2.24987	2.08244	0.256186	1.6113	0	1.92973	0.564655	0.751688	3.57458	2.13073	0	1.91404
MIMAT0026626	hsa-miR-655-5p	2.24987	1.04122	1.28093	2.5003	0	1.4473	2.25862	2.0045	3.02465	3.55121	0	2.67965
MIMAT0026718	hsa-miR-874-5p	1.49991	0.520611	1.02474	1.38905	3.24084	2.53277	1.41164	2.0045	5.49936	3.37365	6.07337	3.06246
MIMAT0026719	hsa-miR-889-5p	18.7489	12.4947	7.42938	5.83402	6.80576	2.89459	7.62284	5.26182	10.7237	8.34535	6.07337	17.2263
MIMAT0026720	hsa-miR-887-5p	9.44946	6.24733	5.3799	5.55621	6.48167	4.4625	8.1875	5.01125	5.77432	11.0088	4.33812	8.03895
MIMAT0026736	hsa-miR-548e-5p	5.99966	4.6855	5.12371	4.16716	3.56492	5.54797	11.8578	1.00225	17.048	5.68194	1.73525	0.765614
MIMAT0026916	hsa-miR-1908-3p	1.49991	2.08244	2.30567	1.05568	1.62042	1.20608	4.51724	1.75394	1.64981	3.90634	0	6.50772
MIMAT0027103	hsa-miR-5699-5p	6.29964	5.20611	4.35516	4.83391	2.91675	4.70371	5.08189	1.00225	5.22439	2.66341	1.73525	1.14842
MIMAT0027366	hsa-miR-6732-3p	1.94989	0.520611	2.81804	0.666746	3.24084	0.241216	1.12931	0.250563	0.824904	0.887804	0	0.765614
MIMAT0027367	hsa-miR-6733-5p	0.599966	1.04122	1.28093	0.333373	0.324084	0.723648	1.41164	0.751688	1.64981	2.48585	0	1.91404
MIMAT0027369	hsa-miR-6734-5p	1.04994	5.20611	2.04949	0.222249	1.29633	1.08547	0.564655	1.25281	0.824904	0.177561	0	0
MIMAT0027371	hsa-miR-6735-5p	1.7999	0	0.256186	0.77787	3.56492	0.723648	1.69396	1.25281	4.12452	1.06536	0.867625	2.29684
MIMAT0027384	hsa-miR-6741-3p	0.899949	1.56183	0.512371	0.388935	0.648167	0.60304	0.564655	2.25506	0	0.887804	0.867625	3.44526
MIMAT0027395	hsa-miR-6747-3p	0.749957	2.08244	1.28093	0.666746	0.972251	0.361824	1.69396	1.00225	0.274968	1.24293	1.73525	0
MIMAT0027407	hsa-miR-6753-3p	3.89978	6.24733	4.09897	0.222249	1.62042	0.120608	0	0	0.274968	0.710243	0	3.44526
MIMAT0027451	hsa-miR-6775-3p	7.79956	5.72672	6.91701	1.94467	2.91675	0.964864	0.846982	3.50788	0.549936	3.19609	4.33812	0
MIMAT0027469	hsa-miR-6784-3p	0	0	0.256186	0.722308	0.972251	0	0.564655	0.751688	0.549936	1.59805	1.73525	0
MIMAT0027473	hsa-miR-6786-3p	1.94989	0	1.7933	1.50018	5.50942	1.08547	1.12931	5.26182	4.12452	5.68194	7.80862	5.74211
MIMAT0027497	hsa-miR-6798-3p	0.899949	1.04122	1.28093	1.1668	0.324084	1.5679	0.846982	0.751688	3.02465	0.355121	0.867625	1.53123
MIMAT0027505	hsa-miR-6802-3p	0.149991	0	0	0.444497	0	0	0	0.751688	0	0.887804	1.73525	1.53123
MIMAT0027513	hsa-miR-6806-3p	1.7999	3.64428	3.07423	1.50018	0.324084	2.65338	0.564655	1.50338	0.549936	1.59805	3.4705	5.3593
MIMAT0027536	hsa-miR-6818-5p	1.04994	0	0.512371	1.22237	2.59267	1.80912	0.846982	1.75394	2.74968	3.01853	0	0.765614
MIMAT0027539	hsa-miR-6819-3p	2.84984	5.20611	3.07423	0.666746	2.59267	0.361824	0.846982	2.0045	0.274968	1.06536	3.4705	0
MIMAT0027540	hsa-miR-6820-5p	1.04994	0	0.256186	0.388935	0.648167	0.723648	0.846982	1.75394	1.92477	1.95317	0	0.382807
MIMAT0027549	hsa-miR-6824-3p	0.599966	0	0	0.444497	2.91675	0.482432	0.564655	0	0.274968	0.710243	5.20575	3.44526
MIMAT0027574	hsa-miR-6836-5p	0.749957	1.56183	1.28093	0.222249	2.26859	0.482432	0.282327	0	0.274968	0	0	1.14842
MIMAT0027577	hsa-miR-6837-3p	0.449974	3.12367	1.53711	0.77787	3.889	1.08547	0.282327	0.250563	1.37484	0	0.867625	6.50772
MIMAT0027582	hsa-miR-6840-5p	3.59979	0	0.512371	1.72243	0.648167	0.241216	1.69396	0	0.274968	1.24293	0	0
MIMAT0027587	hsa-miR-6842-3p	0.899949	0	0.256186	0.222249	0	0.964864	1.69396	0	0.824904	0.710243	0.867625	3.06246
MIMAT0027594	hsa-miR-6847-5p	0.749957	2.08244	2.04949	0.444497	2.59267	1.5679	0.564655	1.00225	2.47471	0.355121	0	0.765614
MIMAT0027604	hsa-miR-6852-5p	11.8493	11.4534	9.47887	8.50101	21.0654	10.6135	18.3513	20.045	14.8483	12.0741	19.9554	16.8435
MIMAT0027621	hsa-miR-6769b-3p	1.04994	0	1.7933	1.1668	2.26859	1.68851	1.12931	1.25281	1.09987	1.24293	0.867625	0.382807
MIMAT0027632	hsa-miR-6866-5p	1.64991	6.76794	1.7933	2.0558	0.648167	4.10067	5.08189	6.51463	6.8742	3.19609	0.867625	5.3593
MIMAT0027663	hsa-miR-6881-3p	1.94989	1.56183	0.256186	0.166686	0.648167	1.20608	0.564655	1.50338	1.64981	0	0	0
MIMAT0027684	hsa-miR-6892-5p	2.99983	1.56183	0	0.611183	1.9445	0.361824	0.846982	0.501125	0.274968	1.06536	2.60287	0.382807
MIMAT0027689	hsa-miR-6894-3p	1.94989	0	0.256186	1.38905	1.62042	0.482432	1.41164	0.501125	0.274968	0.177561	0.867625	0.765614
MIMAT0030021	hsa-miR-7706	60.2966	132.235	80.1861	124.348	530.525	145.694	215.981	478.324	213.925	226.212	600.396	464.345
MIMAT0030417	hsa-miR-6516-5p	0.899949	3.12367	0	1.00012	0	0.482432	0.564655	3.25732	1.92477	2.30829	1.73525	0.382807
MIMAT0030418	hsa-miR-6516-3p	0.599966	0.520611	0.256186	1.1668	2.91675	0.361824	1.97629	0.501125	1.09987	1.24293	1.73525	1.53123
MIMAT0031177	hsa-miR-7974	26.2485	21.345	57.1294	0.722308	0	2.53277	1.12931	0.751688	1.92477	1.77561	0	0.765614
MIMAT0031179	hsa-miR-7976	2.99983	1.04122	1.28093	2.55586	0	2.41216	0	0.501125	0.824904	1.59805	0.867625	2.29684
MIMAT0031180	hsa-miR-7977	2.24987	0.520611	3.33041	1.22237	3.56492	0	3.1056	1.25281	4.39949	3.90634	0.867625	3.06246
MIMAT0031893	hsa-miR-181b-2-3p	4.04977	3.64428	2.81804	1.22237	1.62042	1.68851	1.69396	0	3.29961	3.01853	2.60287	1.91404
MIMAT0032110	hsa-miR-3653-5p	3.29981	0	0	0.611183	1.29633	0.60304	1.12931	1.00225	0.549936	2.13073	0	3.82807

## Sheet: Table S8
miRBase Accession	miRNA name	mean CPM native USSC	mean CPM 3d XXL USSC	mean CPM 7d XXL USSC	mean CPM 14d XXL USSC	log2FC (3d XXL vs. native USSC)	p-value (3d XXL vs. native USSC)	q-value (3d XXL vs. native USSC)	log2FC (7d XXL vs. native USSC)	p-value (7d XXL vs. native USSC)	q-value (7d XXL vs. native USSC)	log2FC (14d XXL vs. native USSC)	p-value (14d XXL vs. native USSC)	q-value (14d XXL vs. native USSC)
MIMAT0000279	hsa-miR-222-3p	18722.7	6439.61	6377.44	4381.3	-1.53974	0.00244623	0.0705642	-1.55374	0.00224155	0.0348311	-2.09526	5.08888e-05	0.00341852
MIMAT0004568	hsa-miR-221-5p	4065.92	565.931	402.565	593.9	-2.84494	0.000112853	0.0114871	-3.3362	9.28685e-06	0.000696514	-2.77485	0.000158919	0.00744934
MIMAT0002174	hsa-miR-484	2156.22	530.423	265.319	1385.04	-2.02351	0.0120582	0.226092	-3.02264	0.000308275	0.00856321	-0.638323	0.412981	0.771763
MIMAT0004497	hsa-miR-24-2-5p	1096.1	284.934	167.103	309.993	-1.94354	0.000760427	0.0472291	-2.71356	4.97022e-06	0.00057048	-1.82007	0.00154802	0.0331719
MIMAT0000765	hsa-miR-335-5p	1078.48	251.784	189.142	202.861	-2.09867	0.00783851	0.163302	-2.51143	0.00172894	0.0288157	-2.41043	0.00254771	0.0424618
MIMAT0004703	hsa-miR-335-3p	284.006	118.622	49.3571	33.5815	-1.25902	0.17155	0.748036	-2.52417	0.00853485	0.0876868	-3.10053	0.00172821	0.0332349
MIMAT0004501	hsa-miR-27a-5p	281.394	42.6646	61.1544	67.4477	-2.71812	6.18927e-06	0.00092839	-2.20183	0.0001936	0.00631304	-2.05378	0.00046972	0.0146787
MIMAT0001625	hsa-miR-431-5p	231.115	81.8296	72.7577	48.414	-1.50135	0.0144131	0.240219	-1.66777	0.00683806	0.0801335	-2.25677	0.00035058	0.0119516
MIMAT0004569	hsa-miR-222-5p	210.233	25.3225	23.7761	17.6749	-3.05208	8.24369e-07	0.000206092	-3.14469	4.62409e-07	0.000127951	-3.56634	2.44225e-08	6.10562e-06
MIMAT0004607	hsa-miR-138-1-3p	202.854	52.3149	41.6309	13.1022	-1.95912	0.00059324	0.0404482	-2.28167	7.62195e-05	0.00317581	-3.91495	3.3305e-10	2.49788e-07
MIMAT0000070	hsa-miR-17-5p	148.785	98.9699	63.6413	47.035	-0.587531	0.274456	0.902815	-1.22684	0.0247535	0.170372	-1.66057	0.00275506	0.0443959
MIMAT0022838	hsa-miR-1185-1-3p	103.541	37.4072	55.0102	21.63	-1.46953	0.0368846	0.425592	-0.915171	0.190236	0.528434	-2.24198	0.00196546	0.0359536
MIMAT0001341	hsa-miR-424-5p	100.793	41.2122	21.0358	20.5425	-1.28966	0.0751846	0.574439	-2.26161	0.00262871	0.0394306	-2.27111	0.00239885	0.0418404
MIMAT0000449	hsa-miR-146a-5p	7217.51	57295.4	60492.8	55211.3	2.98885	0.000949569	0.0472291	3.0672	0.00072364	0.0160531	2.9354	0.00114102	0.0259323
MIMAT0000440	hsa-miR-191-5p	15298.1	29437.1	45496.5	47388.4	0.944268	0.0422876	0.461843	1.57239	0.000861201	0.0179417	1.63118	0.000558343	0.0167503
MIMAT0000415	hsa-let-7i-5p	24212.4	43439.1	76470.2	44284.1	0.843249	0.0762175	0.574439	1.65915	0.000618353	0.0149969	0.871049	0.0671517	0.294525
MIMAT0000255	hsa-miR-34a-5p	521.751	5372.03	5848.75	8075.93	3.36416	1.5386e-06	0.000288488	3.48675	7.26509e-07	0.000136221	3.95231	3.85419e-08	7.2266e-06
MIMAT0000418	hsa-miR-23b-3p	2177.52	2675.37	3652.22	5661.68	0.297051	0.512088	1	0.74617	0.10115	0.370059	1.37861	0.00278214	0.0443959
MIMAT0000426	hsa-miR-132-3p	187.395	522.563	1277.79	706.344	1.47885	0.0210318	0.29762	2.76857	3.57439e-05	0.00191485	1.91388	0.00320448	0.0471248
MIMAT0030021	hsa-miR-7706	90.906	266.856	302.743	430.318	1.55475	0.0195919	0.29762	1.73814	0.0094472	0.0911216	2.2442	0.000986945	0.0238777
MIMAT0003393	hsa-miR-425-5p	202.528	277.432	1020.4	412.21	0.452476	0.471246	1	2.3311	0.00039277	0.0105206	1.02481	0.105984	0.379448
MIMAT0000752	hsa-miR-328-3p	61.2946	108.714	230.986	311.57	0.827834	0.0985372	0.659847	1.91664	0.000188948	0.00631304	2.34924	6.49309e-06	0.000695688
MIMAT0022695	hsa-miR-212-5p	24.2248	117.038	155.393	156.496	2.27141	0.000122529	0.0114871	2.68105	8.15872e-06	0.000679893	2.69235	7.52348e-06	0.000705326
MIMAT0005825	hsa-miR-1180-3p	54.5322	85.2298	285.313	155.325	0.64235	0.218977	0.832066	2.38736	1.14245e-05	0.000778945	1.51427	0.00436239	0.0564102
MIMAT0000269	hsa-miR-212-3p	47.7816	170.853	243.075	152.647	1.83333	0.00606507	0.133788	2.34126	0.000568925	0.0147136	1.67255	0.0120329	0.106173
MIMAT0000259	hsa-miR-182-5p	42.9494	87.1598	188.116	144.476	1.01932	0.104841	0.661249	2.13183	0.000985596	0.0190194	1.7487	0.0063351	0.0709153
MIMAT0017981	hsa-miR-3605-5p	19.1315	67.7142	69.6557	77.9759	1.83002	0.0011335	0.0472291	1.87711	0.000895055	0.018143	2.04084	0.000326673	0.0116669
MIMAT0004594	hsa-miR-132-5p	20.8627	57.4982	170.506	60.045	1.45666	0.0437211	0.461843	3.02128	7.30452e-05	0.00317581	1.51994	0.0370255	0.205697
MIMAT0010195	hsa-let-7a-2-3p	9.30902	8.82151	4.94399	4.23824	-0.0991571	0.894036	1	-0.924567	0.148705	0.470587	-1.2209	0.0766492	0.314136
MIMAT0004481	hsa-let-7a-3p	1.31853	2.2148	1.11704	1.58078	0.588042	0.439432	1	-0.394297	0.810625	1	0.0177016	1	1
MIMAT0000062_2	hsa-let-7a-5p	113.574	171.179	270.871	337.314	0.592048	0.309442	0.920959	1.25393	0.033127	0.198762	1.57223	0.00807571	0.0829697
MIMAT0000062_1	hsa-let-7a-5p	87.1576	116.335	101.284	180.748	0.416692	0.437837	1	0.216871	0.687765	0.95523	1.05521	0.0516218	0.249783
MIMAT0004482	hsa-let-7b-3p	179.321	143.751	110.138	151.923	-0.319185	0.68431	1	-0.704656	0.371892	0.711528	-0.237497	0.761874	1
MIMAT0000063	hsa-let-7b-5p	9160.55	12112.7	15229.1	18034.3	0.403001	0.57736	1	0.7333	0.312359	0.649243	0.977243	0.179921	0.484887
MIMAT0026472	hsa-let-7c-3p	5.0209	1.93248	0.821675	1.06536	-1.40104	0.209142	0.820506	-2.60935	0.0281163	0.180142	-1.95929	0.0636121	0.2945
MIMAT0000064	hsa-let-7c-5p	3824.7	4113.76	2928.43	2538.24	0.105112	0.922725	1	-0.385203	0.722541	0.9729	-0.591452	0.586343	0.927663
MIMAT0004484	hsa-let-7d-3p	124.686	141.031	134.998	136.444	0.175616	0.77112	1	0.113797	0.851564	1	0.131542	0.830422	1
MIMAT0000065	hsa-let-7d-5p	2219.14	2617.11	2406.98	2806.54	0.237972	0.606534	1	0.117323	0.799639	1	0.339039	0.463576	0.818372
MIMAT0004485	hsa-let-7e-3p	15.5493	21.9396	34.7677	30.6042	0.480127	0.477749	1	1.1414	0.0957025	0.363307	0.973181	0.160157	0.448552
MIMAT0000066	hsa-let-7e-5p	15184.5	21013.9	17980.4	24444.8	0.468752	0.582496	1	0.24384	0.774566	1	0.686936	0.42159	0.782656
MIMAT0004486	hsa-let-7f-1-3p	31.4522	18.3418	15.4353	12.3992	-0.769521	0.222706	0.834142	-1.03032	0.108549	0.387676	-1.31865	0.042152	0.224213
MIMAT0004487	hsa-let-7f-2-3p	12.842	22.6975	23.2156	20.8707	0.808107	0.168545	0.747592	0.830198	0.158602	0.489511	0.685321	0.247705	0.593543
MIMAT0000067	hsa-let-7f-5p	21.8012	31.8947	42.095	54.867	0.548586	0.301898	0.920959	0.9563	0.0746404	0.312739	1.34305	0.0130413	0.112425
MIMAT0000067_1	hsa-let-7f-5p	2414.94	2724.2	4388.55	4649.55	0.17389	0.741873	1	0.861857	0.104882	0.376369	0.945318	0.0757396	0.312114
MIMAT0004584	hsa-let-7g-3p	2.29476	1.862	2.73276	1.95817	-0.26146	0.768282	1	0.187525	0.879964	1	-0.222013	0.893518	1
MIMAT0000414	hsa-let-7g-5p	7677.89	9942.37	11561.5	14665.8	0.372914	0.377393	0.979393	0.590585	0.16299	0.49895	0.933743	0.0281969	0.173341
MIMAT0004585	hsa-let-7i-3p	13.1445	15.1996	14.0887	12.9571	0.20152	0.825538	1	0.0836457	0.934488	1	-0.0194483	0.98978	1
MIMAT0004512	hsa-miR-100-3p	546.091	402.887	273.154	162.454	-0.438362	0.574659	1	-0.999294	0.204579	0.547665	-1.74951	0.0294148	0.179358
MIMAT0000098	hsa-miR-100-5p	79828.4	41399.7	48598.6	68717.7	-0.947284	0.119906	0.661249	-0.715986	0.238083	0.581928	-0.216217	0.720414	1
MIMAT0000099_1	hsa-miR-101-3p	6.05498	8.67443	9.30048	9.31306	0.517931	0.455398	1	0.5929	0.395252	0.742956	0.619167	0.387583	0.74336
MIMAT0004513	hsa-miR-101-5p	1.20613	0.685266	1.86256	3.42862	-0.760328	0.595435	1	0.506974	0.724239	0.973439	1.43535	0.309628	0.669224
MIMAT0009196	hsa-miR-103a-2-5p	1.4919	1.22269	1.14517	1.56232	-0.193892	0.783886	1	-0.237932	0.806006	1	0.152645	1	1
MIMAT0004672	hsa-miR-106b-3p	141.089	136.663	158.033	106.707	-0.0465957	0.922237	1	0.162006	0.729945	0.977604	-0.399371	0.395906	0.751156
MIMAT0000680	hsa-miR-106b-5p	65.6611	47.7307	36.6439	33.6925	-0.459382	0.49615	1	-0.846097	0.215634	0.559604	-0.960761	0.160282	0.448552
MIMAT0000104	hsa-miR-107	85.2138	84.925	100.183	82.2363	-0.00547369	0.992888	1	0.231871	0.633389	0.924625	-0.047235	0.920476	1
MIMAT0000253	hsa-miR-10a-5p	683.568	660.844	293.049	444.052	-0.0487822	0.978944	1	-1.2219	0.512975	0.842195	-0.622198	0.736627	1
MIMAT0000254	hsa-miR-10b-5p	590.706	399.507	385.881	533.552	-0.56438	0.639067	1	-0.614213	0.609942	0.909457	-0.146472	0.902875	1
MIMAT0022713	hsa-miR-1185-2-3p	8.26725	3.45121	4.63313	3.41426	-1.27996	0.0549112	0.478877	-0.868148	0.199194	0.539333	-1.28944	0.0656117	0.294525
MIMAT0015049	hsa-miR-1193	0.679708	1.07206	1.57582	1.07078	0.643862	0.480839	1	1.13515	0.243222	0.581928	0.670304	0.581236	0.923574
MIMAT0005955	hsa-miR-1197	24.8967	27.8599	22.1426	18.4815	0.158848	0.781077	1	-0.181192	0.764268	1	-0.422937	0.467177	0.818705
MIMAT0005577	hsa-miR-1226-3p	3.1243	6.30708	3.06243	1.9019	0.931952	0.205934	0.820341	-0.0368361	1	1	-0.647336	0.440289	0.803448
MIMAT0005583	hsa-miR-1228-3p	2.29719	0.76264	0.465639	0.69679	-1.40288	0.139952	0.701206	-2.15925	0.0502124	0.263352	-2.04278	0.13355	0.423409
MIMAT0005592	hsa-miR-1237-3p	4.20422	0.595954	0.277421	0.551139	-2.67953	0.000856696	0.0472291	-3.72971	0.000120093	0.00450348	-2.47056	0.0040314	0.0549736
MIMAT0005894	hsa-miR-1243	0.744305	0.669784	1.26213	0.348395	-0.629733	0.891086	1	0.624772	0.595188	0.896113	-1.67552	0.459515	0.816673
MIMAT0019951	hsa-miR-1245b-3p	2.19806	1.9708	2.0146	1.86789	-0.164414	0.854225	1	-0.112095	0.933575	1	-0.0805353	0.922276	1
MIMAT0005899	hsa-miR-1247-5p	0.647057	1.17319	1.02784	1.62573	0.94747	0.578547	1	0.670073	0.751011	0.991652	1.44986	0.411744	0.771763
MIMAT0005901	hsa-miR-1249-3p	2.63877	2.30392	1.04215	0.295935	-0.120988	0.866032	1	-1.18097	0.137483	0.444995	-2.29944	0.00467361	0.0574624
MIMAT0005906	hsa-miR-1255a	12.0475	13.4852	19.2481	11.3489	0.146843	0.824335	1	0.656687	0.321479	0.660573	-0.0835012	0.922445	1
MIMAT0004602	hsa-miR-125a-3p	103.533	68.1645	132.861	85.0358	-0.602621	0.400253	0.990542	0.359157	0.615666	0.913596	-0.281409	0.694333	1
MIMAT0000443	hsa-miR-125a-5p	28022.2	16199.1	14361.8	40824.8	-0.790664	0.203831	0.817505	-0.964328	0.122273	0.414954	0.542887	0.381414	0.74109
MIMAT0004592	hsa-miR-125b-1-3p	4268.21	3949.03	5002.29	3992	-0.112154	0.885056	1	0.228925	0.767979	1	-0.0965292	0.901005	1
MIMAT0004603	hsa-miR-125b-2-3p	567.899	234.512	158.498	110.953	-1.27581	0.197706	0.805867	-1.84091	0.0672894	0.293413	-2.35487	0.0215054	0.148374
MIMAT0000423_1	hsa-miR-125b-5p	221.017	100.43	66.3098	751.451	-1.13902	0.1167	0.661249	-1.73638	0.0185673	0.148287	1.76579	0.0165399	0.130578
MIMAT0000423	hsa-miR-125b-5p	86.0543	64.4781	99.6295	205.805	-0.417151	0.58862	1	0.20838	0.785875	1	1.25801	0.106245	0.379448
MIMAT0005911	hsa-miR-1260a	1.03314	1.66131	2.94714	7.62313	0.567264	0.498202	1	1.36747	0.127203	0.425903	2.74422	0.00172778	0.0332349
MIMAT0005914	hsa-miR-1262	2.67142	3.15032	4.37983	1.05864	0.261945	0.767955	1	0.779572	0.346616	0.678751	-1.02516	0.229661	0.568467
MIMAT0000445	hsa-miR-126-3p	2.1326	3.00733	3.97077	4.80706	0.666181	0.521033	1	1.04507	0.270324	0.616883	1.39702	0.134728	0.424561
MIMAT0000444	hsa-miR-126-5p	6.14823	15.253	28.204	19.9447	1.25849	0.0436943	0.461843	2.14913	0.0008276	0.0177343	1.64614	0.0101698	0.095342
MIMAT0005923	hsa-miR-1269a	3.52945	1.31491	2.27084	0.719472	-1.38249	0.213761	0.828048	-0.571982	0.596214	0.896113	-1.88788	0.0733478	0.311117
MIMAT0005924	hsa-miR-1270	1.17073	0.870985	1.11459	0.806344	-0.494553	0.678067	1	-0.262705	0.916975	1	-0.529376	0.695993	1
MIMAT0005796	hsa-miR-1271-5p	17.7498	5.46018	6.96145	15.913	-1.74015	0.149799	0.713999	-1.35348	0.248786	0.582055	-0.149422	0.903709	1
MIMAT0000446	hsa-miR-127-3p	45515.4	58855.1	87753.6	72140.3	0.370808	0.643499	1	0.947101	0.240593	0.581928	0.66445	0.408312	0.77137
MIMAT0004604	hsa-miR-127-5p	108.025	118.123	108.114	105.259	0.128811	0.849461	1	0.000468698	1	1	-0.0354269	0.958558	1
MIMAT0005930	hsa-miR-1276	5.97892	2.68748	1.45513	1.63997	-1.0462	0.0888123	0.628389	-2.00153	0.00578459	0.071122	-1.91541	0.0160285	0.127887
MIMAT0026477	hsa-miR-128-1-5p	47.8982	33.2685	27.6979	37.5815	-0.527936	0.366465	0.975965	-0.786476	0.179734	0.516476	-0.348409	0.551814	0.891941
MIMAT0000424	hsa-miR-128-3p	33.4389	102.805	82.1568	68.7795	1.61559	0.00220407	0.0688773	1.29357	0.0137309	0.122597	1.05114	0.0463421	0.234842
MIMAT0000424_1	hsa-miR-128-3p	3.57757	9.77029	7.59667	13.2647	1.44073	0.00848451	0.167457	1.09645	0.0560674	0.268356	1.88384	0.000883257	0.0236587
MIMAT0005878	hsa-miR-1287-5p	4.33938	5.13856	15.786	6.68336	0.214521	0.755259	1	1.82504	0.00782525	0.0875961	0.620572	0.385611	0.74336
MIMAT0005881	hsa-miR-1291	4.65765	4.76376	7.76722	4.17618	0.0836566	0.970698	1	0.754923	0.502373	0.842025	-0.0454499	0.920937	1
MIMAT0004605	hsa-miR-129-2-3p	1.27128	4.02275	3.81894	0.943175	1.48916	0.0503517	0.46797	1.46569	0.0560992	0.268356	-0.408542	0.764226	1
MIMAT0005943	hsa-miR-1292-5p	0.435375	0.941784	2.39455	0.697199	0.675942	0.489921	1	2.13103	0.0677374	0.293659	0.460288	0.836101	1
MIMAT0005883	hsa-miR-1293	1.78278	0.772124	0.277421	0.236748	-1.04335	0.241884	0.867127	-2.47908	0.0310768	0.191046	-2.09306	0.0274771	0.173341
MIMAT0005884	hsa-miR-1294	6.6368	12.0793	7.1018	8.40131	0.872341	0.370952	0.975965	0.128528	0.920718	1	0.289359	0.772815	1
MIMAT0005794	hsa-miR-1296-5p	49.6555	37.554	52.9955	48.5947	-0.398977	0.412596	1	0.0902325	0.855819	1	-0.0202371	0.963839	1
MIMAT0005797	hsa-miR-1301-3p	11.7113	15.5806	23.7715	27.3952	0.396393	0.451332	1	1.01088	0.0568914	0.268356	1.216	0.0225437	0.152322
MIMAT0022720	hsa-miR-1304-3p	43.0917	37.3704	22.2224	14.1649	-0.203874	0.766429	1	-0.953577	0.169635	0.50093	-1.59095	0.0246208	0.164871
MIMAT0005892	hsa-miR-1304-5p	1.5802	2.40626	2.90548	3.5855	0.574241	0.470286	1	0.814852	0.3231	0.661119	1.14887	0.176065	0.476711
MIMAT0005893	hsa-miR-1305	2.06487	0.990894	0.740607	0.82189	-1.07584	0.367928	0.975965	-1.48008	0.224127	0.571425	-1.21352	0.334576	0.697034
MIMAT0005950	hsa-miR-1306-3p	1.57746	1.20164	1.78521	2.6646	-0.321991	0.641485	1	0.074716	0.914005	1	0.724454	0.346495	0.711976
MIMAT0022726	hsa-miR-1306-5p	1.07678	1.26953	1.38956	0.82189	0.371526	0.769648	1	0.433306	0.798039	1	-0.102986	0.862671	1
MIMAT0005951	hsa-miR-1307-3p	106.209	115.636	152.375	111.106	0.119898	0.813234	1	0.521595	0.308168	0.649243	0.061842	0.903201	1
MIMAT0022727	hsa-miR-1307-5p	274.07	225.232	203.588	161.469	-0.283606	0.65875	1	-0.43029	0.503866	0.842025	-0.761246	0.237479	0.576405
MIMAT0000425	hsa-miR-130a-3p	664.502	579.679	724.835	445.04	-0.197217	0.715945	1	0.124876	0.817466	1	-0.577086	0.287769	0.65008
MIMAT0000691	hsa-miR-130b-3p	217.237	134.392	171.636	109.83	-0.693388	0.246572	0.868212	-0.341445	0.568315	0.870931	-0.980341	0.10289	0.370996
MIMAT0004680	hsa-miR-130b-5p	89.7603	50.3983	61.2084	51.841	-0.831282	0.104513	0.661249	-0.555353	0.280455	0.623612	-0.782497	0.127046	0.417915
MIMAT0019776	hsa-miR-1343-3p	2.81576	2.72137	4.98594	3.31434	0.0205114	1	1	0.915255	0.279513	0.623612	0.315643	0.782894	1
MIMAT0026481	hsa-miR-134-3p	11.5282	3.11662	7.62691	6.39407	-1.83741	0.0202806	0.29762	-0.607956	0.451282	0.798258	-0.805671	0.302209	0.657783
MIMAT0000447	hsa-miR-134-5p	882.894	1206.89	1545.43	2488.4	0.451115	0.511232	1	0.807999	0.241363	0.581928	1.49525	0.0326062	0.191052
MIMAT0004606	hsa-miR-136-3p	2301.73	1944.94	1798.05	1968.1	-0.242954	0.746213	1	-0.356289	0.635347	0.924625	-0.225798	0.763584	1
MIMAT0000448	hsa-miR-136-5p	116.497	140.972	196.086	167.392	0.274388	0.688633	1	0.749099	0.275448	0.622248	0.524249	0.446112	0.812098
MIMAT0000429	hsa-miR-137	19.5892	9.46733	14.5488	9.76018	-1.04193	0.115985	0.661249	-0.432258	0.515958	0.842195	-0.958135	0.152268	0.447846
MIMAT0000430_1	hsa-miR-138-5p	29.1392	27.9113	14.6129	5.55922	-0.0655335	0.918787	1	-0.996926	0.09885	0.365906	-2.35578	0.000270116	0.0101293
MIMAT0000430	hsa-miR-138-5p	8.35736	7.34375	4.82479	1.98795	-0.219286	0.793378	1	-0.807558	0.309196	0.649243	-2.33096	0.0154909	0.124926
MIMAT0004552	hsa-miR-139-3p	0.135392	1.67036	1.38878	0	3.11597	0.0182169	0.290696	2.90279	0.0487519	0.26305	-2.47783	1	1
MIMAT0000250	hsa-miR-139-5p	0.691401	1.39937	1.02048	0.473495	1.25757	0.412904	1	0.832825	0.684073	0.95523	0.202589	1	1
MIMAT0000416	hsa-miR-1-3p	1.34411	1.17598	0.929318	0.985999	-0.288904	0.910764	1	-0.478137	0.734807	0.982136	-0.73358	0.75676	1
MIMAT0004597	hsa-miR-140-3p	3410.42	3543.44	3503.58	1080.74	0.0552188	0.948255	1	0.0388744	0.963568	1	-1.65779	0.0573566	0.27055
MIMAT0000431	hsa-miR-140-5p	65.4339	67.7826	92.6996	21.0595	0.0507317	0.954652	1	0.500582	0.565715	0.870931	-1.63232	0.0687863	0.29986
MIMAT0000432	hsa-miR-141-3p	3.81367	3.71757	2.15752	13.8766	-0.0973954	0.94673	1	-0.823925	0.324586	0.661521	1.86073	0.013027	0.112425
MIMAT0000433	hsa-miR-142-5p	48.1211	17.7579	30.1604	50.0356	-1.4402	0.0837897	0.603702	-0.673177	0.412971	0.758204	0.069303	0.943872	1
MIMAT0000435	hsa-miR-143-3p	432882	469341	263001	267856	0.116663	0.898916	1	-0.718906	0.435977	0.783682	-0.692518	0.452847	0.816431
MIMAT0004599	hsa-miR-143-5p	167.572	115.254	106.151	69.4594	-0.539783	0.253983	0.872925	-0.658665	0.165378	0.500135	-1.26897	0.00852506	0.0852506
MIMAT0000436	hsa-miR-144-3p	3.13121	1.57731	0.369077	2.64996	-1.11993	0.385268	0.983712	-3.01127	0.0217185	0.159695	-0.164978	0.885163	1
MIMAT0004600	hsa-miR-144-5p	1.98913	1.10841	2.75471	3.65232	-0.904597	0.368348	0.975965	0.436838	0.636157	0.924625	0.931304	0.33697	0.700077
MIMAT0004601	hsa-miR-145-3p	622.567	534.44	374.345	570.539	-0.221074	0.678797	1	-0.734179	0.17038	0.501118	-0.127029	0.812724	1
MIMAT0000437	hsa-miR-145-5p	1690	825.476	485.842	798.672	-1.03385	0.126174	0.666546	-1.79826	0.0090875	0.090875	-1.08129	0.110112	0.388222
MIMAT0006789	hsa-miR-1468-5p	32.3289	33.118	67.9785	47.9165	0.0306858	0.95841	1	1.07162	0.069102	0.297854	0.578319	0.330344	0.692062
MIMAT0004608	hsa-miR-146a-3p	0.0499972	3.21029	2.06795	2.60422	5.21332	0.0142107	0.240219	4.3888	0.0565812	0.268356	4.77298	0.0187719	0.139395
MIMAT0004766	hsa-miR-146b-3p	1.08314	1.62459	1.45436	1.53755	0.49981	0.514891	1	0.262188	0.719589	0.9729	0.376947	0.685293	1
MIMAT0002809	hsa-miR-146b-5p	3634.49	7522.73	4961.8	8110.51	1.04953	0.0756465	0.574439	0.449159	0.443202	0.789552	1.15804	0.0504976	0.249166
MIMAT0000243	hsa-miR-148a-3p	401.465	388.387	512.913	780.485	-0.047469	0.952604	1	0.35428	0.657816	0.93617	0.959258	0.233258	0.571086
MIMAT0004549	hsa-miR-148a-5p	5.78136	6.78	9.25392	17.0766	0.2747	0.784899	1	0.72153	0.462544	0.80489	1.57794	0.0971953	0.357336
MIMAT0000759	hsa-miR-148b-3p	2405.34	2719.5	4141.17	4461.37	0.177102	0.65931	1	0.783808	0.0523299	0.263405	0.891293	0.0276318	0.173341
MIMAT0004699	hsa-miR-148b-5p	148.961	98.3608	138.154	120.733	-0.598762	0.317139	0.933026	-0.110194	0.855567	1	-0.29861	0.615448	0.948284
MIMAT0000450	hsa-miR-149-5p	135.761	162.164	94.254	49.5814	0.255958	0.605941	1	-0.524703	0.291617	0.631642	-1.44516	0.00450759	0.0572998
MIMAT0000451	hsa-miR-150-5p	0.71236	0.809612	0.630228	2.20415	0.0437715	1	1	-0.291345	1	1	1.54213	0.115809	0.395103
MIMAT0000757	hsa-miR-151a-3p	8482.48	11674.2	11470.6	13219.7	0.460784	0.450101	1	0.435414	0.475351	0.813957	0.640136	0.295015	0.652689
MIMAT0004697	hsa-miR-151a-5p	44.4568	54.04	43.4638	54.7787	0.282606	0.569766	1	-0.035313	0.952243	1	0.308179	0.544259	0.883537
MIMAT0010214	hsa-miR-151b	1.8601	1.91942	2.74384	5.69367	0.0155237	1	1	0.489713	0.69777	0.961999	1.59874	0.174467	0.475819
MIMAT0000438	hsa-miR-152-3p	287.324	368.665	673.748	481.51	0.3585	0.442605	1	1.2287	0.00941619	0.0911216	0.744444	0.112874	0.394387
MIMAT0026479	hsa-miR-152-5p	135.482	62.3421	66.7341	77.0416	-1.11914	0.0321818	0.395678	-1.02041	0.0509046	0.263405	-0.810121	0.119437	0.401695
MIMAT0007400	hsa-miR-1538	1.87453	2.16479	5.63979	4.03763	0.146917	0.838347	1	1.56442	0.0204397	0.154846	1.16971	0.113614	0.394387
MIMAT0000453	hsa-miR-154-3p	3.45035	1.15285	4.87506	0.651056	-1.58031	0.170451	0.747592	0.434899	0.694186	0.961999	-2.06917	0.0651048	0.294525
MIMAT0000452	hsa-miR-154-5p	8.83089	9.47027	11.6633	6.04949	0.0757713	0.931446	1	0.369196	0.687033	0.95523	-0.512209	0.55751	0.893446
MIMAT0000646	hsa-miR-155-5p	740.376	400.155	611.678	194.232	-0.88773	0.242112	0.867127	-0.275676	0.714806	0.971204	-1.92932	0.0133045	0.11339
MIMAT0000068	hsa-miR-15a-5p	88.0745	94.2316	108.548	83.4997	0.096668	0.866899	1	0.298222	0.602606	0.902062	-0.0762512	0.896636	1
MIMAT0004586	hsa-miR-15b-3p	10.9848	9.15348	4.92359	4.3738	-0.264713	0.75777	1	-1.17213	0.186648	0.524293	-1.27034	0.14087	0.431236
MIMAT0000417	hsa-miR-15b-5p	495.337	304.417	253.875	365.125	-0.702152	0.293037	0.917726	-0.964543	0.150659	0.474765	-0.438926	0.509602	0.857376
MIMAT0004518	hsa-miR-16-2-3p	110.674	62.3938	66.5362	36.5126	-0.825389	0.301862	0.920959	-0.735438	0.359652	0.698807	-1.5897	0.0508758	0.249172
MIMAT0000069	hsa-miR-16-5p	4.56944	15.2079	19.3446	8.72172	1.68645	0.0748547	0.574439	2.03065	0.0341733	0.200234	0.930105	0.328299	0.689704
MIMAT0000069_1	hsa-miR-16-5p	11.8574	10.6271	20.4073	12.9909	-0.171481	0.821558	1	0.764752	0.282704	0.623612	0.11687	0.875133	1
MIMAT0000071	hsa-miR-17-3p	30.0684	20.2177	17.7145	13.9908	-0.578283	0.374771	0.975965	-0.777282	0.240226	0.581928	-1.10639	0.0955818	0.354883
MIMAT0004558	hsa-miR-181a-2-3p	799.933	923.764	1015.28	992.705	0.207743	0.802003	1	0.344105	0.678079	0.952359	0.311366	0.7071	1
MIMAT0000270	hsa-miR-181a-3p	671.393	623.282	688.028	638.108	-0.107074	0.868472	1	0.0353835	0.956645	1	-0.0732718	0.910073	1
MIMAT0000256	hsa-miR-181a-5p	3.33669	3.11746	8.21042	4.65337	-0.11713	0.89675	1	1.28206	0.0485075	0.26305	0.512572	0.518359	0.860659
MIMAT0000256_1	hsa-miR-181a-5p	0.682455	1.94362	0.711296	2.84507	1.55323	0.130437	0.675853	0.133491	1	1	2.14053	0.0426122	0.225065
MIMAT0031893	hsa-miR-181b-2-3p	3.50403	1.51043	1.66453	2.51181	-1.23493	0.0901674	0.632015	-1.08186	0.136887	0.444995	-0.459593	0.604619	0.942753
MIMAT0022692	hsa-miR-181b-3p	27.2968	27.1846	23.5978	21.9321	-0.00305621	1	1	-0.211093	0.744834	0.986971	-0.332853	0.620849	0.950331
MIMAT0000257_1	hsa-miR-181b-5p	173.99	179.401	229.796	142.662	0.0448963	0.951698	1	0.401726	0.581289	0.88195	-0.285863	0.695167	1
MIMAT0000257	hsa-miR-181b-5p	19.5726	11.9564	15.2253	11.625	-0.699249	0.286096	0.917726	-0.345786	0.594483	0.896113	-0.722834	0.276221	0.633951
MIMAT0004559	hsa-miR-181c-3p	88.0361	72.4281	106.624	66.0285	-0.280445	0.611071	1	0.275815	0.618119	0.913596	-0.410743	0.458577	0.816673
MIMAT0000258	hsa-miR-181c-5p	970.723	1348.7	2106.38	1967.12	0.474621	0.334354	0.939198	1.11776	0.0243283	0.170372	1.01934	0.0396734	0.215616
MIMAT0002821	hsa-miR-181d-5p	191.959	214.7	363.704	306.195	0.161798	0.731728	1	0.923023	0.0515817	0.263405	0.67476	0.153966	0.448552
MIMAT0000261	hsa-miR-183-5p	3.84718	7.02978	17.1631	20.0706	0.788466	0.386461	0.983712	2.10463	0.0296325	0.185203	2.31502	0.0171992	0.133185
MIMAT0000454	hsa-miR-184	0.447068	0.527811	1.75022	1.27311	0.436968	0.839001	1	2.25886	0.0499358	0.263352	1.86605	0.18366	0.490197
MIMAT0004611	hsa-miR-185-3p	3.89851	4.49216	7.02016	7.68741	0.132711	0.846913	1	0.811503	0.312127	0.649243	0.927928	0.246233	0.591907
MIMAT0000455	hsa-miR-185-5p	66.6387	78.3498	92.2481	96.646	0.227335	0.657582	1	0.466067	0.368943	0.710892	0.539592	0.299938	0.656453
MIMAT0000456	hsa-miR-186-5p	3767.11	4187.01	8030.07	6811.65	0.152405	0.78144	1	1.09188	0.04937	0.263352	0.854576	0.122376	0.407921
MIMAT0004613	hsa-miR-188-3p	2.39805	2.99602	0.721884	4.2811	0.2905	0.712965	1	-1.71192	0.0566682	0.268356	0.914266	0.262605	0.617411
MIMAT0000457	hsa-miR-188-5p	1.24428	1.86619	0.961858	2.67342	0.478021	0.511036	1	-0.518154	0.700054	0.963377	0.880615	0.26905	0.626668
MIMAT0002891	hsa-miR-18a-3p	8.70576	3.8397	2.26712	3.11332	-1.16241	0.0492445	0.46797	-1.94931	0.0027544	0.0405059	-1.35004	0.0267155	0.173341
MIMAT0000072	hsa-miR-18a-5p	13.7799	8.28078	3.79596	2.07023	-0.749155	0.24438	0.868212	-1.88486	0.005626	0.070325	-2.62162	0.000204891	0.00853713
MIMAT0026916	hsa-miR-1908-3p	1.96268	1.29406	2.64033	3.47135	-0.614552	0.52958	1	0.435033	0.707457	0.967249	0.925127	0.375079	0.735842
MIMAT0007881	hsa-miR-1908-5p	4.93354	9.60214	23.7342	52.2715	0.978001	0.161033	0.738036	2.2617	0.00123146	0.0222137	3.41064	2.41719e-06	0.000302148
MIMAT0000458	hsa-miR-190a-5p	48.2519	105.396	61.1036	81.606	1.12787	0.0545868	0.478877	0.339374	0.560114	0.866156	0.763865	0.193297	0.508677
MIMAT0004929	hsa-miR-190b	0.867844	1.47294	1.83942	2.27297	0.76024	0.4178	1	1.07278	0.282338	0.623612	1.52987	0.144818	0.440332
MIMAT0007884	hsa-miR-1910-5p	25.0779	3.13756	1.57336	2.19402	-3.04941	0.00205777	0.068662	-3.95171	0.000113513	0.00448078	-3.47841	0.000669017	0.0192986
MIMAT0001618	hsa-miR-191-3p	9.82179	7.15726	19.4275	14.9362	-0.466731	0.557403	1	0.967316	0.208001	0.549299	0.604483	0.436148	0.798655
MIMAT0000222	hsa-miR-192-5p	842.74	1489.59	1226.13	1246.59	0.821993	0.132887	0.677994	0.54127	0.320787	0.660573	0.56531	0.30004	0.656453
MIMAT0000459	hsa-miR-193a-3p	40.4143	15.3521	7.27865	8.76783	-1.38969	0.0427536	0.461843	-2.47692	0.000624068	0.0149969	-2.20105	0.00227863	0.0406898
MIMAT0004614	hsa-miR-193a-5p	760.005	1007.03	885.109	887.025	0.40608	0.471764	1	0.220041	0.696538	0.961999	0.223058	0.692604	1
MIMAT0002819	hsa-miR-193b-3p	893.745	372.987	244.68	790.466	-1.26086	0.0455269	0.467742	-1.86898	0.00357255	0.0505549	-0.176528	0.775998	1
MIMAT0004767	hsa-miR-193b-5p	7.58283	6.15216	8.01844	8.69563	-0.332136	0.677226	1	0.0800156	0.928176	1	0.253489	0.778954	1
MIMAT0000460	hsa-miR-194-5p	0.753251	0.685461	3.36867	1.0771	-0.0723926	1	1	2.24577	0.00809446	0.0876868	0.761296	0.712571	1
MIMAT0000460_1	hsa-miR-194-5p	2.76812	2.12484	3.49609	1.4574	-0.372399	0.698901	1	0.322139	0.739774	0.983741	-0.691323	0.382657	0.741583
MIMAT0004615	hsa-miR-195-3p	1.15668	0.590395	0.369077	0	-0.864531	0.320739	0.933026	-1.64245	0.18127	0.518902	-5.16914	0.00946351	0.0910206
MIMAT0000461	hsa-miR-195-5p	12.669	8.05709	4.21475	13.3318	-0.693147	0.301625	0.920959	-1.60375	0.0195598	0.150342	0.0363558	0.955507	1
MIMAT0000227	hsa-miR-197-3p	219.458	252.39	150.181	192.23	0.201872	0.696721	1	-0.546389	0.29224	0.631642	-0.190565	0.713656	1
MIMAT0022691	hsa-miR-197-5p	1.59206	0.815553	0.692572	0.501181	-1.1463	0.258214	0.876292	-1.23727	0.239247	0.581928	-1.5784	0.146013	0.44157
MIMAT0000232_1	hsa-miR-199a-3p	2.24822	1.11428	0.463186	1.74238	-1.11456	0.241957	0.867127	-2.31868	0.0237855	0.168294	-0.615341	0.719422	1
MIMAT0000232	hsa-miR-199a-3p	153.232	76.6929	97.7642	86.6877	-0.997542	0.0772403	0.574439	-0.649224	0.24912	0.582055	-0.813068	0.147192	0.443351
MIMAT0000263	hsa-miR-199b-5p	272.728	220.744	189.874	94.2409	-0.305075	0.716107	1	-0.522917	0.534202	0.848887	-1.52879	0.0741271	0.311117
MIMAT0000073	hsa-miR-19a-3p	60.7264	46.0659	33.5619	26.2753	-0.399722	0.55259	1	-0.860509	0.205344	0.547665	-1.20153	0.0785331	0.316666
MIMAT0000074_1	hsa-miR-19b-3p	5.18659	2.50537	3.44728	3.60105	-1.01225	0.179012	0.762834	-0.625947	0.459608	0.80489	-0.544218	0.534273	0.876815
MIMAT0001620	hsa-miR-200a-5p	0.632458	0.0185207	0.274968	2.45263	-3.60005	0.0198101	0.29762	-1.02103	0.472792	0.813957	2.01762	0.08794	0.338231
MIMAT0000318	hsa-miR-200b-3p	1.79463	3.84072	6.19268	5.8652	1.21068	0.142795	0.703807	1.83798	0.0222619	0.162102	1.83443	0.027155	0.173341
MIMAT0000617	hsa-miR-200c-3p	0.747051	0.277811	0.350354	1.89017	-0.975777	0.333089	0.93916	-1.0142	0.534233	0.848887	1.48034	0.231462	0.569582
MIMAT0000265	hsa-miR-204-5p	1.54739	0.762388	0.912555	1.12705	-1.05207	0.409958	1	-0.593901	0.569008	0.870931	-0.140338	0.903791	1
MIMAT0004493	hsa-miR-20a-3p	4.2244	0.973137	1.4714	1.22315	-2.11344	0.0200682	0.29762	-1.56746	0.0961508	0.363307	-1.80472	0.0782786	0.316666
MIMAT0000075	hsa-miR-20a-5p	239.316	204.146	84.5781	77.6151	-0.228907	0.681294	1	-1.50097	0.0084789	0.0876868	-1.62729	0.00465043	0.0574624
MIMAT0000267	hsa-miR-210-3p	51.6336	71.9839	91.2353	92.5444	0.481603	0.521703	1	0.82409	0.274687	0.622248	0.840503	0.265197	0.621556
MIMAT0026475	hsa-miR-210-5p	4.90559	3.95993	6.47382	6.65937	-0.270242	0.707296	1	0.416819	0.582087	0.88195	0.416929	0.591562	0.928723
MIMAT0010133	hsa-miR-2110	8.72279	5.02511	8.85545	7.49512	-0.845251	0.130856	0.675853	0.0358968	0.977011	1	-0.177634	0.742989	1
MIMAT0011156	hsa-miR-2114-5p	0.956146	1.30284	0.366624	0	0.152102	0.820073	1	-1.49707	0.327672	0.666	-5.02348	0.0216982	0.148374
MIMAT0011161	hsa-miR-2116-3p	13.9973	8.54431	7.45102	7.63073	-0.721296	0.302847	0.920959	-0.905061	0.205929	0.547665	-0.906454	0.220485	0.551212
MIMAT0004494	hsa-miR-21-3p	11657.7	12055.8	9027.14	6160.54	0.0484607	0.918741	1	-0.368936	0.437817	0.783682	-0.920135	0.054649	0.25943
MIMAT0000271	hsa-miR-214-3p	5.39749	0.216373	0.645723	0.0591869	-4.43005	0.000908118	0.0472291	-3.0597	0.0178034	0.148287	-5.43523	0.000982586	0.0238777
MIMAT0000272	hsa-miR-215-5p	8.51935	14.9433	20.1044	28.7113	0.820915	0.182966	0.775278	1.25019	0.0441761	0.247254	1.77786	0.00428413	0.0563701
MIMAT0000076	hsa-miR-21-5p	142612	192876	205206	147164	0.435581	0.422742	1	0.524979	0.334348	0.670231	0.0453373	0.93338	1
MIMAT0022844	hsa-miR-216a-3p	1.11767	0.225475	0.366624	1.2072	-2.23235	0.175483	0.756394	-1.42368	0.383939	0.727158	0.125762	1	1
MIMAT0004565	hsa-miR-218-1-3p	11.7818	13.1044	12.4385	11.446	0.138102	0.871632	1	0.053304	0.950153	1	-0.0323979	0.975313	1
MIMAT0000275	hsa-miR-218-5p	3.35058	1.05891	1.42182	1.17029	-1.46681	0.0598752	0.504567	-1.20841	0.179643	0.516476	-1.48792	0.114109	0.394387
MIMAT0004567	hsa-miR-219a-1-3p	4.30798	2.77668	3.482	1.79948	-0.690926	0.440308	1	-0.310198	0.744746	0.986971	-1.1075	0.175152	0.475956
MIMAT0000276	hsa-miR-219a-5p	3.11575	3.4715	1.83942	2.82661	0.180981	0.866486	1	-0.693404	0.419633	0.765753	-0.0101306	1	1
MIMAT0000278	hsa-miR-221-3p	10583	9231.42	6641.91	4768.75	-0.197122	0.662648	1	-0.672085	0.138513	0.444995	-1.14994	0.0119508	0.106173
MIMAT0000077	hsa-miR-22-3p	46577.9	48209.5	81118	63070.6	0.0496719	0.931133	1	0.800371	0.166399	0.50093	0.437329	0.447578	0.812629
MIMAT0009198	hsa-miR-224-3p	7.2367	12.7574	30.2877	42.0104	0.818262	0.323108	0.935559	2.04937	0.0143588	0.124117	2.53301	0.00294621	0.0460346
MIMAT0000281	hsa-miR-224-5p	547.149	772.537	895.475	707.827	0.497441	0.497633	1	0.71022	0.33405	0.670231	0.371935	0.612247	0.948284
MIMAT0004495	hsa-miR-22-5p	41.5757	34.6116	166.831	40.5594	-0.26254	0.711016	1	2.00164	0.00644781	0.0774324	-0.0272568	0.970268	1
MIMAT0017352	hsa-miR-2277-5p	7.23607	7.52098	4.7839	2.9488	0.0506638	0.957223	1	-0.626843	0.400868	0.744812	-1.15631	0.102148	0.370167
MIMAT0017950	hsa-miR-2355-3p	3.21574	1.72004	0.805405	3.13096	-0.811678	0.270004	0.900014	-1.89934	0.0271146	0.176834	-0.0112672	1	1
MIMAT0016895	hsa-miR-2355-5p	29.5989	21.9638	13.9631	29.8424	-0.442007	0.428293	1	-1.0806	0.0536231	0.266127	-0.00703525	1	1
MIMAT0000078	hsa-miR-23a-3p	5199.44	4271.97	3349.09	7984.65	-0.283519	0.564597	1	-0.63456	0.198687	0.539333	0.618953	0.209886	0.535422
MIMAT0004496	hsa-miR-23a-5p	224.929	66.2225	52.39	75.9229	-1.76315	0.0135027	0.240219	-2.10118	0.0036717	0.0508818	-1.56016	0.0278549	0.173341
MIMAT0004587	hsa-miR-23b-5p	1.97069	1.29709	4.37906	4.06572	-0.709122	0.50245	1	0.981304	0.231923	0.579807	0.945234	0.289759	0.652611
MIMAT0000080	hsa-miR-24-3p	7.18214	3.23876	3.56552	5.49885	-1.12007	0.117948	0.661249	-0.992178	0.182244	0.518986	-0.278434	0.652234	0.980965
MIMAT0019952	hsa-miR-2467-5p	10.1349	7.79007	6.42353	10.4115	-0.394781	0.592575	1	-0.657334	0.370611	0.710892	0.00946682	0.982788	1
MIMAT0000081	hsa-miR-25-3p	1208.47	1630.43	2816.43	1764.59	0.432025	0.372789	0.975965	1.22064	0.012872	0.116313	0.546306	0.260452	0.614273
MIMAT0004498	hsa-miR-25-5p	20.2736	7.52945	14.7757	10.608	-1.41707	0.0453572	0.467742	-0.464707	0.512387	0.842195	-0.92448	0.195012	0.511395
MIMAT0013518	hsa-miR-2682-3p	4.12447	2.74842	1.24173	4.16474	-0.544138	0.552597	1	-1.66525	0.0956533	0.363307	0.103529	1	1
MIMAT0013517	hsa-miR-2682-5p	61.0151	40.0978	39.0946	31.5052	-0.604295	0.360114	0.975965	-0.640111	0.334117	0.670231	-0.941743	0.156874	0.448552
MIMAT0004499	hsa-miR-26a-1-3p	1.624	0.148166	0.0941092	0.314392	-2.84209	0.00111482	0.0472291	-3.85511	0.00190658	0.0310856	-2.26855	0.0345801	0.201047
MIMAT0004681	hsa-miR-26a-2-3p	19.8531	18.8557	7.73546	9.21823	-0.0795769	0.902042	1	-1.37015	0.0310164	0.191046	-1.13899	0.0816158	0.322168
MIMAT0000082_1	hsa-miR-26a-5p	52.9064	58.626	23.9581	74.8533	0.148531	0.796597	1	-1.14062	0.0486619	0.26305	0.509092	0.375792	0.735842
MIMAT0000082	hsa-miR-26a-5p	51.3916	69.2802	98.9605	103.218	0.429298	0.475698	1	0.941237	0.118323	0.408825	1.01048	0.0966271	0.356997
MIMAT0004500	hsa-miR-26b-3p	25.4843	9.66718	18.6532	22.8919	-1.40739	0.101969	0.661249	-0.456292	0.592828	0.896113	-0.140417	0.866447	1
MIMAT0000083	hsa-miR-26b-5p	2381.93	2936.15	4311.91	2963.28	0.301765	0.522447	1	0.856085	0.0713461	0.304031	0.315056	0.50443	0.852078
MIMAT0000084	hsa-miR-27a-3p	12577.8	5176.91	5564.91	6789.63	-1.28071	0.0341847	0.413525	-1.17646	0.0511686	0.263405	-0.889382	0.138188	0.430044
MIMAT0000419	hsa-miR-27b-3p	33022.6	34365.2	43636.8	42495.2	0.0574898	0.906207	1	0.402084	0.410637	0.758204	0.363849	0.456433	0.816474
MIMAT0004588	hsa-miR-27b-5p	104.137	51.1338	86.5717	102.282	-1.03244	0.0217348	0.301873	-0.269132	0.547902	0.858079	-0.0274153	0.955087	1
MIMAT0004502	hsa-miR-28-3p	3476.84	2901.16	2047.58	1911.06	-0.261153	0.624469	1	-0.76378	0.154289	0.480154	-0.863588	0.107921	0.383606
MIMAT0000085	hsa-miR-28-5p	154.548	109.22	112.421	76.8435	-0.501615	0.292794	0.917726	-0.461041	0.335115	0.670231	-1.00449	0.0369632	0.205697
MIMAT0004679	hsa-miR-296-3p	4.50775	3.57156	17.3164	7.12245	-0.366498	0.714681	1	1.86695	0.0255384	0.171016	0.60849	0.467207	0.818705
MIMAT0000690	hsa-miR-296-5p	13.6636	8.00605	8.08818	14.0992	-0.780238	0.202313	0.815777	-0.764594	0.218825	0.562051	0.0743743	0.925551	1
MIMAT0000687	hsa-miR-299-3p	118.911	81.623	88.7793	34.6318	-0.542947	0.39478	0.986949	-0.423423	0.50851	0.842195	-1.77315	0.00702842	0.0763958
MIMAT0002890	hsa-miR-299-5p	26.0596	31.8196	36.7257	22.8268	0.285043	0.656014	1	0.489455	0.446043	0.79273	-0.172256	0.781717	1
MIMAT0000086	hsa-miR-29a-3p	2202.3	2038.88	2596.61	3492.99	-0.111274	0.861001	1	0.237488	0.70857	0.967249	0.665489	0.296816	0.654741
MIMAT0004503	hsa-miR-29a-5p	5.68656	2.81017	4.42296	4.90566	-1.02507	0.190935	0.795562	-0.401899	0.641073	0.924625	-0.220122	0.821654	1
MIMAT0004514	hsa-miR-29b-1-5p	46.6211	13.255	15.1707	19.2578	-1.81778	0.00162788	0.0581385	-1.61496	0.00479634	0.0631097	-1.25566	0.0268133	0.173341
MIMAT0000681	hsa-miR-29c-3p	4.42164	6.73519	8.83072	12.2813	0.579925	0.55879	1	0.945611	0.345842	0.678751	1.45005	0.15072	0.446798
MIMAT0000688	hsa-miR-301a-3p	149.675	186.705	209.878	106.458	0.31735	0.559567	1	0.485329	0.373006	0.711844	-0.490657	0.370379	0.734878
MIMAT0022696	hsa-miR-301a-5p	2.94786	0.954487	0.0835209	0.619555	-1.36525	0.0368159	0.425592	-4.60704	5.80496e-05	0.00272107	-1.95044	0.0184021	0.139395
MIMAT0004958	hsa-miR-301b-3p	28.2862	37.2204	49.8718	27.0558	0.391712	0.530309	1	0.810407	0.195085	0.537917	-0.0645554	0.921238	1
MIMAT0000684	hsa-miR-302a-3p	0.847045	0.148166	2.88549	1.44604	-2.05309	0.145453	0.703807	1.70962	0.242866	0.581928	0.390296	0.756656	1
MIMAT0000683	hsa-miR-302a-5p	3.57044	1.68855	17.6198	6.36258	-1.05525	0.634931	1	2.27753	0.310737	0.649243	0.779526	0.720214	1
MIMAT0000715	hsa-miR-302b-3p	0.785355	0.703787	6.44447	2.78044	-0.164831	1	1	2.86034	0.0802164	0.328756	1.53666	0.314778	0.674525
MIMAT0000717	hsa-miR-302c-3p	0.449974	0.296331	3.81432	3.64806	-0.5631	0.798222	1	2.81151	0.0923524	0.357033	2.65286	0.114901	0.395103
MIMAT0000718	hsa-miR-302d-3p	1.09994	0.759349	7.54189	4.33812	-0.522455	0.787089	1	2.65353	0.138772	0.444995	1.78839	0.313428	0.673555
MIMAT0015027	hsa-miR-3074-3p	1.20888	0.697976	0.880791	1.4259	-0.801748	0.418376	1	-0.589555	0.710605	0.967249	0.234135	0.907954	1
MIMAT0000088	hsa-miR-30a-3p	784.006	1190.49	1690.51	1308.79	0.602629	0.369931	0.975965	1.10869	0.101825	0.370723	0.7389	0.272475	0.632681
MIMAT0000087	hsa-miR-30a-5p	11993.2	18361.1	15682.6	18591.9	0.614445	0.379032	0.97955	0.386955	0.578753	0.880455	0.632427	0.365343	0.730685
MIMAT0004589	hsa-miR-30b-3p	3.03138	3.46574	5.0928	4.00822	0.114264	0.827541	1	0.650871	0.266736	0.614257	0.249178	0.688021	1
MIMAT0000420	hsa-miR-30b-5p	480.08	353.947	321.242	547.116	-0.439859	0.398961	0.990542	-0.580354	0.266997	0.614257	0.189035	0.717248	1
MIMAT0004674	hsa-miR-30c-1-3p	25.2732	13.05	27.1128	20.8723	-0.962019	0.126199	0.666546	0.0893924	0.884848	1	-0.267421	0.670676	1
MIMAT0004550	hsa-miR-30c-2-3p	17.0418	23.706	38.5892	35.6974	0.473877	0.493271	1	1.17941	0.0903642	0.352985	1.04958	0.131338	0.423409
MIMAT0000244_1	hsa-miR-30c-5p	1.05598	1.85652	1.09264	1.6807	0.82617	0.332494	0.93916	0.0802501	1	1	0.699306	0.593422	0.928723
MIMAT0004551	hsa-miR-30d-3p	28.7955	25.6648	29.8582	22.1446	-0.164214	0.785685	1	0.0433672	0.946907	1	-0.373223	0.541802	0.882289
MIMAT0000245	hsa-miR-30d-5p	3027.58	3911.38	5029.28	4255.29	0.369525	0.41051	1	0.732205	0.104283	0.376022	0.491224	0.274533	0.633538
MIMAT0000693	hsa-miR-30e-3p	871.39	934.125	1273.34	1042.64	0.100525	0.844154	1	0.547425	0.284891	0.625411	0.259241	0.612197	0.948284
MIMAT0000692	hsa-miR-30e-5p	4513.77	4549.79	5255.25	3963.21	0.0114838	0.982133	1	0.219408	0.668035	0.943552	-0.187552	0.713866	1
MIMAT0014979	hsa-miR-3117-3p	3.15586	7.78198	12.7731	21.3431	1.23161	0.162802	0.738036	1.9365	0.0294623	0.185203	2.68433	0.00359673	0.0508971
MIMAT0019198	hsa-miR-3120-5p	18.3898	1.27023	1.84756	1.75834	-3.70253	1.28909e-07	4.83409e-05	-3.29038	5.32448e-06	0.00057048	-3.41178	9.03361e-06	0.000752801
MIMAT0015377	hsa-miR-3126-3p	0	0.169848	1.50534	0.466769	3.82648	0.28385	0.917726	5.60541	0.000639868	0.0149969	3.72672	0.15955	0.448552
MIMAT0014989	hsa-miR-3126-5p	0.399977	1.84633	2.77883	3.69383	1.63273	0.0206643	0.29762	2.27336	0.00445434	0.0596563	2.60681	0.00172344	0.0332349
MIMAT0014990	hsa-miR-3127-5p	0.703254	0.571557	1.12322	2.25239	-0.229389	0.877506	1	0.84654	0.550315	0.858079	1.5604	0.12675	0.417915
MIMAT0014991	hsa-miR-3128	1.41836	1.35904	0.605823	0.501181	-0.00336346	1	1	-1.10631	0.288148	0.628479	-1.26741	0.215723	0.542927
MIMAT0019202	hsa-miR-3129-3p	12.9812	4.87723	4.05605	3.85043	-1.43055	0.0969613	0.659847	-1.65816	0.0539351	0.266127	-1.7214	0.0490562	0.244213
MIMAT0014992	hsa-miR-3129-5p	2.35904	1.47301	1.27272	0.118374	-0.640692	0.479092	1	-0.810078	0.394691	0.742956	-3.32604	0.00253726	0.0424618
MIMAT0015006	hsa-miR-3138	1.68295	0.691719	0.369077	0.118374	-1.22298	0.112508	0.661249	-2.15169	0.0250455	0.170765	-2.90113	0.00338002	0.0487503
MIMAT0004504	hsa-miR-31-3p	104.292	59.1013	48.8866	45.2106	-0.818224	0.380065	0.97955	-1.09337	0.244677	0.581928	-1.20147	0.201376	0.520884
MIMAT0015008	hsa-miR-3140-3p	0.135392	0.308976	1.32203	0.127602	1.15297	0.526442	1	2.84349	0.0084608	0.0876868	-0.382004	1	1
MIMAT0015025	hsa-miR-3152-3p	4.12857	1.29147	1.34643	0.0591869	-1.61557	0.111307	0.661249	-1.6468	0.129585	0.428143	-5.03695	0.000752147	0.020893
MIMAT0019207	hsa-miR-3152-5p	4.10415	3.23091	1.27182	0.703517	-0.335468	0.666292	1	-1.72069	0.0529089	0.264545	-2.43452	0.0119862	0.106173
MIMAT0019210	hsa-miR-3157-3p	0.59706	1.22244	0.554842	0.7287	0.946432	0.468085	1	-0.0333641	1	1	0.646232	0.840794	1
MIMAT0015031	hsa-miR-3157-5p	1.12403	1.18951	1.10232	0.355121	0.118835	1	1	-0.0415758	1	1	-1.10129	0.376751	0.735842
MIMAT0000089	hsa-miR-31-5p	6054.59	5967.91	9347.55	4290.47	-0.0208121	0.979477	1	0.626526	0.440065	0.78583	-0.496845	0.539797	0.882022
MIMAT0019214	hsa-miR-3173-5p	1.17693	0.169848	0.433875	0.236748	-2.45318	0.0128626	0.235291	-1.52801	0.217572	0.560752	-1.77879	0.0695675	0.29986
MIMAT0015051	hsa-miR-3174	2.45629	2.44008	1.22223	0.348395	-0.0312225	1	1	-0.949748	0.400573	0.744812	-3.1719	0.0318573	0.189627
MIMAT0015053	hsa-miR-3176	14.8551	4.61524	5.23213	2.12942	-1.64882	0.005603	0.13132	-1.5157	0.0142092	0.124117	-2.65242	5.46963e-05	0.00341852
MIMAT0015054	hsa-miR-3177-3p	2.96811	2.96668	5.52324	2.44762	-0.0732816	1	1	0.870668	0.31934	0.659793	-0.137935	0.851693	1
MIMAT0015069	hsa-miR-3187-3p	1.76834	0.821428	1.09832	0.69679	-1.13287	0.225269	0.834142	-0.704427	0.462209	0.80489	-1.83695	0.161682	0.450787
MIMAT0015084_1	hsa-miR-3199	2.53862	0.920419	0.564655	0.127602	-1.39185	0.207585	0.820341	-2.01032	0.0857416	0.342054	-3.95647	0.0068558	0.0756155
MIMAT0015085	hsa-miR-3200-3p	5.02222	3.55582	2.70513	1.79025	-0.430107	0.538384	1	-0.8614	0.271429	0.616883	-1.26997	0.0850357	0.33045
MIMAT0000510	hsa-miR-320a	755.672	881.618	1226.16	1195.09	0.222344	0.65177	1	0.698306	0.158047	0.489511	0.661673	0.181046	0.484943
MIMAT0000755	hsa-miR-323a-3p	79.7915	117.531	298.08	145.488	0.556364	0.421205	1	1.89886	0.00765452	0.0869832	0.867808	0.213513	0.540995
MIMAT0004696	hsa-miR-323a-5p	1.65665	1.92718	4.38396	5.56	0.0107937	0.946716	1	1.27265	0.0797797	0.328756	1.52621	0.0355413	0.203481
MIMAT0015050	hsa-miR-323b-3p	73.7876	83.467	277.774	125.763	0.176406	0.82672	1	1.90918	0.0213683	0.158676	0.769253	0.341555	0.707641
MIMAT0004505	hsa-miR-32-3p	7.70669	6.28369	14.972	10.0586	-0.272514	0.693259	1	0.933605	0.171984	0.502819	0.346367	0.607574	0.945396
MIMAT0000762	hsa-miR-324-3p	4.16514	3.77971	6.61265	4.51404	-0.196252	0.840976	1	0.63168	0.374002	0.711933	0.169846	0.881175	1
MIMAT0000761	hsa-miR-324-5p	11.7659	16.6283	21.1944	33.072	0.499727	0.500558	1	0.849	0.252412	0.586097	1.49046	0.0439349	0.228828
MIMAT0000090	hsa-miR-32-5p	4.37439	4.98469	9.88594	6.40802	0.162882	0.832206	1	1.10824	0.161584	0.496672	0.559032	0.510996	0.857376
MIMAT0000756	hsa-miR-326	0.894136	1.23534	0.592781	0.118374	0.635547	0.743114	1	-0.327671	0.880202	1	-1.86902	0.131542	0.423409
MIMAT0000751	hsa-miR-330-3p	14.2118	10.9029	18.1424	13.3906	-0.413904	0.44515	1	0.358383	0.504688	0.842025	-0.0635074	0.895503	1
MIMAT0004693	hsa-miR-330-5p	36.4083	23.5156	27.9913	22.998	-0.62347	0.332434	0.93916	-0.379332	0.561994	0.867274	-0.637751	0.319731	0.683186
MIMAT0000760	hsa-miR-331-3p	28.3427	34.2568	38.2801	42.0522	0.27366	0.570565	1	0.432744	0.369692	0.710892	0.578399	0.23834	0.576629
MIMAT0004700	hsa-miR-331-5p	20.7912	28.0168	33.2786	34.8795	0.413811	0.435112	1	0.66844	0.217292	0.560752	0.74084	0.17177	0.470172
MIMAT0000754	hsa-miR-337-3p	68.3025	58.9302	38.0756	50.5921	-0.214898	0.730237	1	-0.847427	0.17646	0.510984	-0.428197	0.487577	0.836803
MIMAT0004695	hsa-miR-337-5p	64.4684	59.863	33.3682	35.6654	-0.10666	0.847716	1	-0.951673	0.0889255	0.349184	-0.848882	0.130135	0.423409
MIMAT0004702	hsa-miR-339-3p	89.9805	80.9352	158.336	119.018	-0.153002	0.805779	1	0.813254	0.191155	0.529025	0.406574	0.515741	0.859961
MIMAT0000764	hsa-miR-339-5p	1.63585	5.4308	1.84952	3.21865	1.61668	0.0689863	0.568568	0.0658863	1	1	0.922623	0.331721	0.693011
MIMAT0004506	hsa-miR-33a-3p	1.97108	2.35955	1.38711	1.89267	0.183175	0.809451	1	-0.532215	0.540397	0.855058	0.0312808	1	1
MIMAT0000091	hsa-miR-33a-5p	1.29153	0.982491	0.926372	0.560368	-0.417861	0.686427	1	-0.653807	0.644554	0.927861	-1.15971	0.282775	0.644624
MIMAT0004811	hsa-miR-33b-3p	4.03336	3.82421	3.36025	4.04304	-0.101476	0.918719	1	-0.32589	0.686151	0.95523	-0.0421731	1	1
MIMAT0000750	hsa-miR-340-3p	22.2829	17.0509	15.3058	26.319	-0.384564	0.530602	1	-0.540387	0.383293	0.727158	0.264925	0.68815	1
MIMAT0004692	hsa-miR-340-5p	357.061	370.136	221.801	202.27	0.0527722	0.92329	1	-0.68634	0.206652	0.547665	-0.819607	0.132942	0.423409
MIMAT0000753	hsa-miR-342-3p	211.244	96.957	84.5146	179.216	-1.12675	0.0753194	0.574439	-1.32046	0.0376698	0.215667	-0.236244	0.706007	1
MIMAT0004694	hsa-miR-342-5p	6.87196	4.05911	8.7344	7.43043	-0.763085	0.293097	0.917726	0.346861	0.626786	0.921744	0.167407	0.852167	1
MIMAT0022698	hsa-miR-345-3p	1.41012	0.701519	0.893832	1.23911	-0.932014	0.392901	0.986949	-0.711573	0.60378	0.902062	-0.10706	1	1
MIMAT0000772	hsa-miR-345-5p	263.233	495.244	425.118	294.723	0.910748	0.0845183	0.603702	0.690045	0.189831	0.528434	0.16315	0.756747	1
MIMAT0004557	hsa-miR-34a-3p	21.1067	60.0697	63.9856	70.9197	1.50305	0.0527653	0.476795	1.5912	0.0413938	0.233424	1.74525	0.0261182	0.173341
MIMAT0004676	hsa-miR-34b-3p	4.48592	3.29507	1.71551	3.25856	-0.46673	0.501538	1	-1.4102	0.0448664	0.249258	-0.519398	0.502356	0.85049
MIMAT0000685	hsa-miR-34b-5p	4.82986	3.33456	3.52603	2.4799	-0.535947	0.581925	1	-0.490921	0.640414	0.924625	-1.09247	0.322724	0.685674
MIMAT0004677	hsa-miR-34c-3p	5.54181	4.84741	1.91599	1.92877	-0.16578	0.87384	1	-1.46335	0.127939	0.426465	-1.67829	0.138916	0.43039
MIMAT0000686	hsa-miR-34c-5p	180.033	142.348	150.438	103.498	-0.339486	0.56617	1	-0.260478	0.66086	0.938721	-0.797531	0.180378	0.484887
MIMAT0017982	hsa-miR-3605-3p	24.9871	56.7627	100.632	143.618	1.18861	0.0577539	0.492221	2.01606	0.00161061	0.0274536	2.53219	9.64414e-05	0.00504137
MIMAT0017985	hsa-miR-3607-3p	0.199989	0.145069	0	1.14842	-1.18683	0.75469	1	-3.24846	0.31749	0.657784	1.99818	0.159688	0.448552
MIMAT0017986	hsa-miR-3609	2.67708	1.81555	5.8989	7.62432	-0.568599	0.561611	1	1.15293	0.198325	0.539333	1.51817	0.0888899	0.34014
MIMAT0017991	hsa-miR-3613-3p	2.26266	3.19905	2.51523	2.24106	0.447973	0.483348	1	0.133328	0.869114	1	0.0142835	1	1
MIMAT0017990	hsa-miR-3613-5p	5.32707	6.90165	2.02624	4.55473	0.386654	0.675434	1	-1.38931	0.126454	0.425903	-0.326773	0.796874	1
MIMAT0004682	hsa-miR-361-3p	82.6202	91.0116	134.445	115.658	0.139667	0.814686	1	0.699646	0.238296	0.581928	0.489074	0.412201	0.771763
MIMAT0017994	hsa-miR-3615	15.375	31.0192	86.6785	46.9549	1.00855	0.0773578	0.574439	2.48763	2.47343e-05	0.00142698	1.61076	0.00550292	0.0641313
MIMAT0000703	hsa-miR-361-5p	671.853	649.399	600.819	1074.57	-0.049159	0.924469	1	-0.160889	0.755649	0.996022	0.678103	0.191693	0.506269
MIMAT0017999	hsa-miR-3619-5p	1.99478	0.630216	0.369077	0.373579	-1.6182	0.0563005	0.485349	-2.44807	0.0180425	0.148287	-2.22229	0.0407928	0.220105
MIMAT0018001	hsa-miR-3620-3p	7.6172	3.3921	1.19889	5.50885	-1.21906	0.319721	0.933026	-2.63221	0.0341532	0.200234	-0.456206	0.70616	1
MIMAT0000705	hsa-miR-362-5p	20.9793	25.3879	13.0409	31.2442	0.279717	0.660952	1	-0.670611	0.285187	0.625411	0.57026	0.366951	0.731951
MIMAT0000707	hsa-miR-363-3p	0.456174	0.166686	1.2087	0.585143	-1.06304	0.456964	1	1.1281	0.248516	0.582055	0.161651	1	1
MIMAT0018073	hsa-miR-3653-3p	0.970585	1.30575	1.82266	2.00472	0.300284	0.793894	1	0.920514	0.554773	0.861448	1.12584	0.462718	0.818372
MIMAT0032110	hsa-miR-3653-5p	1.09994	0.836853	0.893832	1.98627	-0.625381	0.756026	1	-0.453447	0.839919	1	0.762835	0.572471	0.914205
MIMAT0009199	hsa-miR-365a-5p	1.36782	1.19899	0.978129	2.67633	-0.24248	0.808386	1	-0.557204	0.639415	0.924625	0.828451	0.361862	0.727191
MIMAT0022833	hsa-miR-365b-5p	43.2748	19.0433	19.3613	9.26691	-1.19284	0.0223994	0.303457	-1.15364	0.0266067	0.175044	-2.17252	6.81752e-05	0.00393318
MIMAT0018082	hsa-miR-3661	6.39985	8.3315	16.8656	8.74937	0.364679	0.544498	1	1.38633	0.0208252	0.156189	0.451718	0.474236	0.825064
MIMAT0018104	hsa-miR-3679-5p	4.20108	1.73514	2.73726	1.62151	-1.33689	0.0481557	0.46797	-0.606113	0.339488	0.673607	-1.37127	0.0747544	0.311117
MIMAT0018108	hsa-miR-3681-5p	0	1.26657	0.334084	0.245976	6.07751	0.00237925	0.0705642	3.57737	0.198508	0.539333	3.28932	0.547136	0.886289
MIMAT0018112	hsa-miR-3684	1.06854	0.562009	0.759823	0.355121	-0.885627	0.471904	1	-0.538246	0.703336	0.964666	-1.13305	0.389348	0.74336
MIMAT0019224	hsa-miR-3691-3p	1.75633	0.972251	0.0941092	0.373579	-1.03578	0.524951	1	-3.75805	0.0185012	0.148287	-1.86235	0.191707	0.506269
MIMAT0018120	hsa-miR-3691-5p	6.21689	3.29616	3.7559	2.62637	-0.914296	0.214188	0.828048	-0.67802	0.353152	0.687958	-1.25717	0.13349	0.423409
MIMAT0000721	hsa-miR-369-3p	132.499	131.643	165.799	79.9638	-0.00992619	0.990548	1	0.321943	0.673808	0.948135	-0.722826	0.344896	0.711976
MIMAT0001621	hsa-miR-369-5p	29.8838	23.4475	100.096	32.3558	-0.348104	0.636561	1	1.7403	0.0192334	0.150261	0.123565	0.874209	1
MIMAT0000722	hsa-miR-370-3p	249.122	109.679	394.68	190.482	-1.18351	0.143749	0.703807	0.663804	0.407925	0.755417	-0.38576	0.629599	0.959754
MIMAT0026483	hsa-miR-370-5p	19.8066	9.31805	11.8655	13.2997	-1.08398	0.119187	0.661249	-0.732882	0.294518	0.633122	-0.5456	0.430167	0.795068
MIMAT0004688	hsa-miR-374a-3p	119.293	141.99	85.2021	80.5823	0.253108	0.660003	1	-0.484947	0.398845	0.744812	-0.568153	0.326543	0.689408
MIMAT0000727	hsa-miR-374a-5p	519.18	329.911	171.233	783.309	-0.654716	0.256058	0.872925	-1.60004	0.00650432	0.0774324	0.593793	0.30258	0.657783
MIMAT0000728	hsa-miR-375	0.0499972	0.382742	1.34398	1.13628	2.04225	0.260078	0.878643	3.71658	0.0318403	0.192791	3.53179	0.0212229	0.148374
MIMAT0022928	hsa-miR-376a-2-5p	7.24172	1.17307	0.091656	3.8718	-2.72332	0.00146849	0.0550684	-5.9349	5.11804e-07	0.000127951	-0.923736	0.257967	0.610332
MIMAT0003386	hsa-miR-376a-5p	18.6174	7.54773	6.6346	10.7373	-1.31747	0.124778	0.666546	-1.50172	0.0842892	0.338058	-0.772124	0.35489	0.721321
MIMAT0002172	hsa-miR-376b-3p	24.6826	15.2182	9.74236	7.11313	-0.694855	0.342594	0.953745	-1.34704	0.0733577	0.309184	-1.75259	0.0211889	0.148374
MIMAT0000720	hsa-miR-376c-3p	303.964	152.069	119.416	126.14	-0.99894	0.164549	0.738993	-1.34846	0.0629113	0.282346	-1.2656	0.0798962	0.318735
MIMAT0000730	hsa-miR-377-3p	82.465	47.4484	43.0157	54.0225	-0.798295	0.254448	0.872925	-0.940795	0.182683	0.518986	-0.601473	0.386621	0.74336
MIMAT0004689	hsa-miR-377-5p	51.7065	46.0977	58.9662	52.5914	-0.165673	0.784158	1	0.187009	0.757341	0.996501	0.024328	0.972235	1
MIMAT0000731	hsa-miR-378a-5p	0.556169	1.13686	0.37153	0.245976	0.635517	0.325574	0.935559	-0.805442	0.637826	0.924625	-1.01411	0.37824	0.736832
MIMAT0004690	hsa-miR-379-3p	73.3539	38.5644	56.4893	38.5218	-0.930964	0.152256	0.71819	-0.379991	0.558589	0.865582	-0.918833	0.155842	0.448552
MIMAT0000733	hsa-miR-379-5p	772.094	1051.22	774.25	1103.17	0.44523	0.430639	1	0.00423826	0.994408	1	0.514801	0.362626	0.727191
MIMAT0000735	hsa-miR-380-3p	23.1009	20.8902	20.949	14.1839	-0.147762	0.846866	1	-0.152544	0.855622	1	-0.683464	0.361091	0.727191
MIMAT0000736	hsa-miR-381-3p	5447.55	5125.63	4156.96	2197.88	-0.0878706	0.915743	1	-0.390088	0.639056	0.924625	-1.30939	0.120802	0.404471
MIMAT0022862	hsa-miR-381-5p	3.352	1.4464	1.00744	0.915489	-1.1212	0.159805	0.738036	-1.73587	0.0662116	0.290402	-1.5935	0.0708773	0.30376
MIMAT0022697	hsa-miR-382-3p	29.3899	39.4768	51.2333	13.5916	0.421991	0.555107	1	0.79582	0.268403	0.615604	-1.08259	0.136276	0.427643
MIMAT0000737	hsa-miR-382-5p	160.873	215.886	269.969	118.422	0.423389	0.530787	1	0.7468	0.27087	0.616883	-0.438457	0.515977	0.859961
MIMAT0018183	hsa-miR-3909	57.3583	71.9904	106.416	117.968	0.330494	0.520069	1	0.89067	0.0824849	0.334398	1.04443	0.0431397	0.226257
MIMAT0018186	hsa-miR-3912-3p	2.78343	2.08527	3.59188	3.78111	-0.367469	0.624666	1	0.322848	0.666832	0.943552	0.380635	0.622	0.950331
MIMAT0018197	hsa-miR-3922-3p	1.71834	3.03843	0.776093	1.12956	0.709327	0.293938	0.917726	-1.10191	0.23778	0.581928	-0.771642	0.492506	0.841237
MIMAT0018205	hsa-miR-3928-3p	7.06803	4.16998	6.42353	7.11773	-0.764523	0.283009	0.917726	-0.169503	0.847476	1	-0.017368	1	1
MIMAT0018355	hsa-miR-3939	0.841552	0.441783	1.55337	0	-0.86518	0.3674	0.975965	0.63228	0.460087	0.80489	-4.89283	0.0146782	0.122318
MIMAT0018356	hsa-miR-3940-3p	1.92524	0.82459	0.277421	0.560368	-1.28469	0.170338	0.747592	-2.73543	0.0126214	0.116313	-1.59051	0.0927712	0.347892
MIMAT0001639	hsa-miR-409-3p	6309.85	4695.59	6242.36	5891.95	-0.426295	0.555822	1	-0.0154905	0.982901	1	-0.0988046	0.891216	1
MIMAT0001638	hsa-miR-409-5p	61.9138	62.2463	39.6518	137.461	0.000123933	0.99707	1	-0.643879	0.303834	0.647374	1.1519	0.0666455	0.294525
MIMAT0002171	hsa-miR-410-3p	2177.72	1574.43	1514.65	1116.56	-0.467974	0.533257	1	-0.523798	0.485836	0.824383	-0.963624	0.202634	0.522253
MIMAT0004813	hsa-miR-411-3p	59.5428	35.411	120.982	25.1085	-0.749619	0.293174	0.917726	1.01875	0.153845	0.480154	-1.23719	0.0870532	0.336546
MIMAT0003329	hsa-miR-411-5p	760.421	777.125	923.53	609.128	0.031183	0.958581	1	0.280112	0.6406	0.924625	-0.319683	0.594383	0.928723
MIMAT0002170	hsa-miR-412-3p	4.2269	2.90234	1.12077	1.91363	-0.544387	0.667859	1	-1.81619	0.137114	0.444995	-1.1146	0.395211	0.751156
MIMAT0026557	hsa-miR-412-5p	129.131	127.113	135.642	89.6103	-0.022421	0.986159	1	0.0727882	0.95509	1	-0.528212	0.677378	1
MIMAT0003339	hsa-miR-421	126.939	187.575	287.606	311.102	0.562495	0.256042	0.872925	1.18038	0.018275	0.148287	1.29446	0.00989932	0.0939809
MIMAT0004749	hsa-miR-424-3p	53.8346	27.2131	31.547	11.4609	-0.982311	0.140241	0.701206	#NAME?	0.245378	0.581928	-2.21116	0.00153008	0.0331719
MIMAT0001343	hsa-miR-425-3p	10.9768	20.4436	74.8563	25.3489	0.870915	0.125506	0.666546	2.7522	4.36098e-06	0.00057048	1.18746	0.041459	0.222102
MIMAT0004757	hsa-miR-431-3p	163.013	82.9506	88.9161	113.026	-0.975216	0.177361	0.760118	-0.8738	0.226069	0.57281	-0.526814	0.463744	0.818372
MIMAT0002815	hsa-miR-432-3p	5.18682	10.0111	4.85438	6.12209	0.93324	0.144703	0.703807	-0.0713051	0.935542	1	0.271394	0.699058	1
MIMAT0002814	hsa-miR-432-5p	587.726	704.239	883.647	1139.27	0.260879	0.743098	1	0.588535	0.460844	0.80489	0.955167	0.23382	0.571086
MIMAT0016888	hsa-miR-4326	8.85253	9.91176	14.2272	8.90675	0.15063	0.797531	1	0.69942	0.238055	0.581928	-0.00258336	1	1
MIMAT0001627	hsa-miR-433-3p	58.2378	68.6451	118.05	77.3435	0.233993	0.692552	1	1.01863	0.0880047	0.347387	0.409874	0.490859	0.840511
MIMAT0026554	hsa-miR-433-5p	3.87826	3.54602	2.15183	3.98135	-0.103365	0.868975	1	-0.861461	0.209112	0.550296	0.0982076	0.949501	1
MIMAT0019232	hsa-miR-4423-5p	0.35618	0.571428	1.20134	3.92889	0.711346	0.646383	1	1.52626	0.227951	0.575633	3.27688	0.00536703	0.0638932
MIMAT0018968	hsa-miR-4449	0	1.05013	2.1632	2.79511	5.7612	0.00137914	0.0544396	6.11132	0.000160243	0.00572295	6.42255	0.000100827	0.00504137
MIMAT0001541	hsa-miR-449a	0.249986	0.549746	1.47799	1.46622	0.922887	0.555517	1	2.13429	0.169648	0.50093	2.14876	0.136867	0.42771
MIMAT0003327	hsa-miR-449b-5p	0.547063	1.06485	0.564655	0.0591869	0.913912	0.684888	1	0.104763	1	1	-2.16638	0.466479	0.818705
MIMAT0010251	hsa-miR-449c-5p	2.12656	2.24842	4.05683	2.6986	0.0689484	0.972764	1	0.937716	0.480003	0.820051	0.362832	0.83543	1
MIMAT0004909	hsa-miR-450b-5p	105.725	78.429	59.381	33.4155	-0.429877	0.508337	1	-0.833891	0.203191	0.546212	-1.64431	0.0134764	0.113565
MIMAT0019054	hsa-miR-4517	1.37402	0.139129	0	0.314392	-3.1367	0.00359835	0.0899588	-5.52899	0.00101437	0.0190194	-1.99896	0.0837504	0.32715
MIMAT0001631	hsa-miR-451a	8.39369	3.84064	7.45935	10.1683	-1.13188	0.218075	0.832066	-0.173237	0.869397	1	0.326438	0.765977	1
MIMAT0019058	hsa-miR-4521	19.4816	8.01607	4.78685	7.75746	-1.29733	0.0821954	0.603702	-2.0309	0.00831582	0.0876868	-1.30076	0.0834811	0.32715
MIMAT0001636	hsa-miR-452-3p	9.31626	13.2111	14.5337	18.1516	0.485137	0.592082	1	0.610148	0.502156	0.842025	0.949405	0.300218	0.656453
MIMAT0001635	hsa-miR-452-5p	75.3438	138.242	282.088	184.523	0.87447	0.248741	0.871756	1.90164	0.0143975	0.124117	1.2921	0.0916958	0.346092
MIMAT0003885	hsa-miR-454-3p	134.968	164.418	124.562	93.9579	0.284753	0.563664	1	-0.117528	0.814345	1	-0.51867	0.293829	0.652689
MIMAT0003884	hsa-miR-454-5p	30.0906	18.8827	17.1855	11.9978	-0.668804	0.115147	0.661249	-0.804565	0.0625501	0.282346	-1.32926	0.00308218	0.0462328
MIMAT0004784	hsa-miR-455-3p	141.411	100.669	80.6556	124.283	-0.490088	0.447851	1	-0.810979	0.211481	0.554583	-0.185619	0.774455	1
MIMAT0003150	hsa-miR-455-5p	29.0835	23.639	18.6578	19.2014	-0.300898	0.693972	1	-0.646978	0.396478	0.743396	-0.590334	0.436598	0.798655
MIMAT0019706	hsa-miR-4645-3p	2.9831	2.85057	2.00078	2.63228	0.0131942	1	1	-0.466724	0.530547	0.848004	-0.256305	0.824033	1
MIMAT0019709	hsa-miR-4647	0.432469	0.670101	1.05842	2.23434	1.10985	0.563533	1	1.83523	0.168515	0.50093	2.78782	0.0279837	0.173341
MIMAT0019730	hsa-miR-4661-3p	1.05943	0.0555621	0.0941092	0.289208	-3.28708	0.00843234	0.167457	-3.12393	0.0262438	0.174185	-2.7502	0.117072	0.395513
MIMAT0019729	hsa-miR-4661-5p	1.29207	2.31302	1.87932	0.933947	0.735031	0.400826	0.990542	0.47339	0.656649	0.93617	-0.352242	0.782326	1
MIMAT0019761	hsa-miR-4677-3p	149.529	138.61	107.833	102.427	-0.10705	0.858148	1	-0.469786	0.43708	0.783682	-0.542621	0.370211	0.734878
MIMAT0019760	hsa-miR-4677-5p	0.841552	0.667192	1.05597	1.48509	-0.315766	0.826671	1	0.153388	0.903135	1	0.769086	0.539284	0.882022
MIMAT0019811	hsa-miR-4709-5p	0	1.04943	1.74286	1.27061	5.67548	0.00496225	0.120054	5.81505	0.00204381	0.032614	5.47543	0.0082208	0.083319
MIMAT0019871	hsa-miR-4741	3.99803	0.985083	1.11214	1.87962	-2.04733	0.0704436	0.572925	-1.78741	0.11316	0.398452	-1.0365	0.385563	0.74336
MIMAT0019873	hsa-miR-4742-3p	1.01493	0.546714	0.271739	0.236748	-0.715678	0.509207	1	-1.57896	0.224761	0.571425	-1.18717	0.165934	0.459226
MIMAT0019878	hsa-miR-4745-5p	3.22281	0.60512	0.279874	0.560368	-2.79459	0.00210564	0.068662	-3.43906	0.000276085	0.007964	-2.28717	0.00946614	0.0910206
MIMAT0019880	hsa-miR-4746-5p	8.76047	4.6217	6.09394	2.11555	-0.949198	0.193386	0.796895	-0.534374	0.466589	0.81005	-2.29247	0.00886228	0.0874567
MIMAT0019910	hsa-miR-4762-5p	0.599966	0.904678	1.40555	0	0.107396	0.715442	1	0.880952	0.305351	0.648762	-4.52155	0.0445221	0.230287
MIMAT0019920	hsa-miR-4768-5p	0.708907	0.833879	2.38241	0.64433	0.293409	0.91257	1	1.58079	0.1176	0.408333	-0.193644	1	1
MIMAT0019931	hsa-miR-4775	86.0013	83.3646	55.7267	34.0652	-0.0413336	0.924964	1	-0.624163	0.168564	0.50093	-1.32228	0.00420184	0.0562747
MIMAT0019954	hsa-miR-4786-5p	2.48862	1.43255	0.953723	0.833621	-0.766288	0.50708	1	-1.21359	0.300322	0.641715	-1.81156	0.242401	0.584568
MIMAT0004761	hsa-miR-483-5p	0.397071	0.602593	0.794817	4.06359	1.06578	0.689852	1	1.30173	0.52275	0.843146	3.5593	0.0308518	0.186604
MIMAT0002176	hsa-miR-485-3p	93.3303	55.1618	33.3871	141.751	-0.763316	0.262308	0.880173	-1.48369	0.0318748	0.192791	0.605303	0.373685	0.735842
MIMAT0002175	hsa-miR-485-5p	113.239	83.6548	164.976	136.42	-0.439523	0.445017	1	0.541201	0.344829	0.678751	0.271215	0.638904	0.967767
MIMAT0002178	hsa-miR-487a-3p	24.7435	12.3189	25.3949	8.07686	-1.01393	0.251559	0.872925	0.0274446	0.976251	1	-1.60862	0.0746412	0.311117
MIMAT0026559	hsa-miR-487a-5p	1.94188	2.46333	1.91509	2.12942	0.256479	0.753367	1	-0.0192986	1	1	0.248416	0.929747	1
MIMAT0003180	hsa-miR-487b-3p	357.985	306.609	477.003	342.69	-0.223744	0.69938	1	0.413587	0.475278	0.813957	-0.0618703	0.914574	1
MIMAT0026614	hsa-miR-487b-5p	2.61829	1.46138	2.65864	1.63496	-0.801459	0.343348	0.953745	-0.0366205	1	1	-0.494752	0.518691	0.860659
MIMAT0002806	hsa-miR-490-3p	0.606166	0.94159	2.42758	0	0.428591	0.512598	1	1.69828	0.0338777	0.200234	-4.47017	0.0546533	0.25943
MIMAT0002807	hsa-miR-491-5p	1.47401	3.10897	4.33543	3.55872	0.926904	0.234483	0.853699	1.46401	0.0649184	0.286405	1.27995	0.133797	0.423409
MIMAT0003161	hsa-miR-493-3p	1269.82	830.955	1148.36	693.886	-0.611749	0.366414	0.975965	-0.145107	0.829925	1	-0.871259	0.199951	0.520705
MIMAT0002813	hsa-miR-493-5p	977.483	1448.22	1215.74	1076.06	0.567037	0.274398	0.902815	0.314704	0.54342	0.856229	0.138618	0.788984	1
MIMAT0002816	hsa-miR-494-3p	80.4668	32.791	41.7895	360.321	-1.30018	0.155271	0.727835	-0.946108	0.297452	0.637397	2.16209	0.0206578	0.148374
MIMAT0026607	hsa-miR-494-5p	2.4508	1.24469	2.24349	2.75188	-0.917002	0.225774	0.834142	-0.126346	0.941273	1	0.276621	0.876804	1
MIMAT0002817	hsa-miR-495-3p	68.938	42.051	31.972	30.8878	-0.71724	0.253884	0.872925	-1.10886	0.0799459	0.328756	-1.15113	0.0693128	0.29986
MIMAT0002818	hsa-miR-496	56.1194	40.2339	36.3487	43.6211	-0.4844	0.463855	1	-0.626301	0.343292	0.67755	-0.352743	0.58752	0.927663
MIMAT0002820	hsa-miR-497-5p	6.29947	1.58432	6.91099	2.58987	-1.92992	0.0473767	0.46797	0.112541	0.90121	1	-1.23228	0.205968	0.527221
MIMAT0021020	hsa-miR-5000-3p	1.34756	0.710556	0.554842	0.762704	-0.64502	0.38539	0.983712	-1.22685	0.212509	0.555338	-0.608509	0.634263	0.963322
MIMAT0002871	hsa-miR-500a-3p	420.003	486.257	563.904	701.051	0.211298	0.651825	1	0.425446	0.364314	0.706035	0.739965	0.115897	0.395103
MIMAT0021044	hsa-miR-5010-3p	0.794302	1.76941	0.185765	1.26388	0.946407	0.20782	0.820341	-2.11365	0.0839854	0.338058	0.63024	0.614963	0.948284
MIMAT0004774	hsa-miR-501-3p	75.4865	44.88	35.6468	105.634	-0.756968	0.242795	0.867127	-1.08082	0.0963975	0.363307	0.485465	0.449237	0.812629
MIMAT0002872	hsa-miR-501-5p	3.97535	1.45765	1.86873	1.99509	-1.49945	0.0165483	0.269809	-1.05312	0.0957782	0.363307	-0.942522	0.148413	0.445239
MIMAT0004775	hsa-miR-502-3p	4.27769	2.3079	1.7803	3.44998	-0.839633	0.229235	0.842776	-1.29476	0.103637	0.375495	-0.217607	0.74838	1
MIMAT0002873	hsa-miR-502-5p	2.22726	0.809482	1.44054	0.840348	-1.26167	0.0981059	0.659847	-0.635867	0.485042	0.824383	-1.38051	0.154594	0.448552
MIMAT0002874	hsa-miR-503-5p	14.3494	19.1966	7.64094	2.10633	0.406334	0.59376	1	-0.910514	0.248925	0.582055	-2.94822	0.00163327	0.0332349
MIMAT0002876	hsa-miR-505-3p	42.3934	24.2626	15.687	14.6079	-0.801923	0.131566	0.675853	-1.43578	0.00869255	0.0881002	-1.47892	0.0060386	0.0686204
MIMAT0004776	hsa-miR-505-5p	7.16134	1.64652	4.03684	2.0635	-1.93742	0.00287556	0.0798766	-0.812284	0.238761	0.581928	-1.76067	0.0190447	0.140035
MIMAT0021086	hsa-miR-5094	1.11767	0.608599	0.279874	0	-0.691059	0.576407	1	-1.70036	0.186483	0.524293	-4.85464	0.0217615	0.148374
MIMAT0004780	hsa-miR-532-3p	3.56501	5.05727	5.05192	6.69469	0.588802	0.481016	1	0.535895	0.50392	0.842025	0.931516	0.249159	0.595005
MIMAT0002888	hsa-miR-532-5p	101.714	155.433	146.877	157.066	0.611283	0.225718	0.834142	0.529025	0.294613	0.633122	0.627757	0.215353	0.542927
MIMAT0022705	hsa-miR-539-3p	225.766	188.661	164.303	116.673	-0.25907	0.702767	1	-0.459358	0.500006	0.842025	-0.949988	0.165072	0.458533
MIMAT0003163	hsa-miR-539-5p	23.7775	31.5365	28.4728	50.5336	0.401815	0.490793	1	0.260426	0.663537	0.940743	1.08335	0.0667006	0.294525
MIMAT0004920	hsa-miR-541-3p	51.3867	45.9425	61.1593	59.6652	-0.163396	0.829208	1	0.255404	0.735948	0.982136	0.222234	0.772866	1
MIMAT0004919	hsa-miR-541-5p	5.08423	3.21751	6.0285	4.61818	-0.67434	0.388238	0.983712	0.233443	0.778555	1	-0.0122265	0.933693	1
MIMAT0003389	hsa-miR-542-3p	44.7837	31.8365	24.5365	17.2241	-0.487839	0.387052	0.983712	-0.868925	0.128828	0.427526	-1.36829	0.0186383	0.139395
MIMAT0003340	hsa-miR-542-5p	5.8703	2.87863	5.63489	1.6807	-0.983027	0.123461	0.666546	-0.0920889	0.945046	1	-1.81044	0.0172253	0.133185
MIMAT0004954	hsa-miR-543	59.9359	37.4817	128.066	55.1849	-0.680668	0.300103	0.920959	1.09219	0.097001	0.363754	-0.114044	0.861756	1
MIMAT0004785	hsa-miR-545-5p	1.53295	0.262451	0.75042	1.51277	-2.14054	0.0435643	0.461843	-1.0214	0.389719	0.736244	0.0641305	1	1
MIMAT0019024	hsa-miR-548al	0.744305	1.249	0.646498	0.6036	0.715068	0.555007	1	-0.301212	0.875383	1	-0.619585	0.84479	1
MIMAT0022266	hsa-miR-548ar-3p	2.75423	0.342604	0	1.27562	-3.48306	0.0226581	0.303457	-6.46955	0.00124397	0.0222137	-1.22772	0.396611	0.751156
MIMAT0005874	hsa-miR-548e-3p	13.3841	7.95265	6.46609	5.11764	-0.761326	0.170238	0.747592	-1.06795	0.0640196	0.284111	-1.33065	0.0215968	0.148374
MIMAT0026736	hsa-miR-548e-5p	5.26962	4.42668	9.96934	2.7276	-0.250887	0.773238	1	0.905635	0.288263	0.628479	-0.841828	0.32195	0.685674
MIMAT0005882	hsa-miR-548k	36.3232	34.1896	41.7788	25.1181	-0.0815808	0.880278	1	0.197783	0.718259	0.9729	-0.515081	0.347957	0.713027
MIMAT0005889	hsa-miR-548l	0.520771	1.46404	0.740607	0.289208	1.13035	0.218081	0.832066	0.22783	0.857705	1	-2.00435	0.553492	0.892728
MIMAT0014987	hsa-miR-548s	1.65045	1.43951	1.54278	0.0591869	-0.386251	0.76555	1	-0.247061	0.920653	1	-3.77946	0.00376439	0.0522831
MIMAT0022276	hsa-miR-5581-3p	1.23933	0.720105	0.277421	0.961224	-0.809178	0.546193	1	-2.14557	0.12045	0.411644	-0.760846	0.701124	1
MIMAT0022290	hsa-miR-5587-3p	1.29757	0.484829	0.646498	0.771932	-1.42587	0.098101	0.659847	-0.942308	0.329295	0.667491	-0.602038	0.487323	0.836803
MIMAT0022706	hsa-miR-561-5p	19.9564	23.5129	17.7031	11.0399	0.235355	0.737318	1	-0.183984	0.800903	1	-0.851033	0.23163	0.569582
MIMAT0022472	hsa-miR-5683	0.394325	0.933698	1.56306	0.314392	1.37368	0.493552	1	2.00219	0.197355	0.539333	-0.0994447	1	1
MIMAT0022492	hsa-miR-5699-3p	6.06134	3.14128	1.20056	0.423537	-0.954963	0.116879	0.661249	-2.37429	0.00072774	0.0160531	-3.34524	1.9979e-05	0.00149843
MIMAT0027103	hsa-miR-5699-5p	5.28697	4.15146	3.76951	1.84903	-0.329032	0.611144	1	-0.500665	0.485207	0.824383	-1.43255	0.0511633	0.249172
MIMAT0003235	hsa-miR-570-3p	1.33932	0.231732	0	0.295935	-2.30481	0.0834918	0.603702	-5.51211	0.00798548	0.0876868	-1.6773	0.168969	0.4642
MIMAT0003239	hsa-miR-574-3p	517.034	406.075	292.272	623.414	-0.349609	0.481972	1	-0.823657	0.0991876	0.365906	0.270339	0.586397	0.927663
MIMAT0003241	hsa-miR-576-5p	10.5431	12.7241	7.87515	7.78183	0.255301	0.647442	1	-0.443446	0.460005	0.80489	-0.427268	0.484192	0.836738
MIMAT0004797	hsa-miR-582-3p	9.35154	25.0441	15.0083	12.3676	1.45297	0.106814	0.661249	0.71932	0.430522	0.778051	0.436092	0.640017	0.967767
MIMAT0003247	hsa-miR-582-5p	1.00324	8.75277	6.71588	3.98226	3.07776	0.000199616	0.0149712	2.68965	0.000997301	0.0190194	2.03488	0.0196406	0.143014
MIMAT0003249	hsa-miR-584-5p	8.86393	8.45373	13.3841	5.04881	-0.0898999	0.918005	1	0.55459	0.413474	0.758204	-0.818529	0.276403	0.633951
MIMAT0003250	hsa-miR-585-3p	3.2666	2.81706	3.73852	5.54277	-0.172443	0.840996	1	0.171169	0.900271	1	0.749829	0.413665	0.771763
MIMAT0026618	hsa-miR-585-5p	1.10614	1.10581	0.82981	0.414308	-0.0308797	1	1	-0.517346	0.785277	1	-1.11617	0.432066	0.796191
MIMAT0003256	hsa-miR-589-3p	7.87833	5.20727	0.979806	8.17936	-0.627231	0.535314	1	-2.95117	0.00718217	0.0828712	0.0617771	0.967481	1
MIMAT0004799	hsa-miR-589-5p	363.255	342.134	466.455	451.336	-0.0859464	0.857417	1	0.361909	0.450973	0.798258	0.313764	0.513448	0.859568
MIMAT0004801	hsa-miR-590-3p	29.6853	19.3697	12.076	15.6459	-0.608536	0.345575	0.956389	-1.30459	0.0501496	0.263352	-0.905328	0.168374	0.4642
MIMAT0003260	hsa-miR-592	0.18539	0.25929	1.50575	2.13073	0.488847	0.838048	1	2.63257	0.115857	0.406041	3.24034	0.0791205	0.317328
MIMAT0026619	hsa-miR-597-3p	0.494319	0.661381	0.455051	1.23911	0.464848	0.772987	1	-0.103694	1	1	1.45029	0.234526	0.571086
MIMAT0003266	hsa-miR-598-3p	10.0499	11.1245	11.5132	11.3131	0.192858	0.773011	1	0.223259	0.720907	0.9729	0.202283	0.76761	1
MIMAT0023712	hsa-miR-6087	1.88584	1.02289	0.721884	3.53595	-0.983953	0.413734	1	-1.43054	0.245961	0.581928	0.86352	0.449655	0.812629
MIMAT0003287	hsa-miR-618	5.25684	1.96668	0.907649	1.17701	-1.41061	0.18728	0.784694	-2.52756	0.0283016	0.180142	-2.01134	0.0632193	0.2945
MIMAT0004807	hsa-miR-624-3p	1.32967	0.919908	0.562202	0.0591869	-0.59387	0.654977	1	-1.32708	0.279933	0.623612	-3.47782	0.0363343	0.204893
MIMAT0003293	hsa-miR-624-5p	1.24773	0.599432	0.091656	0.601098	-0.998243	0.320961	0.933026	-3.55711	0.00947665	0.0911216	-0.775093	0.412522	0.771763
MIMAT0026623	hsa-miR-627-3p	1.5295	1.18034	1.63031	1.34825	-0.25736	0.795501	1	0.0965988	1	1	0.003153	1	1
MIMAT0003296	hsa-miR-627-5p	0.858898	0.865044	1.37329	1.21142	0.0268794	1	1	0.517406	0.653029	0.93617	0.588349	0.685746	1
MIMAT0003297	hsa-miR-628-3p	3.92497	7.39166	10.9964	13.8485	0.815436	0.224754	0.834142	1.42737	0.0405999	0.230682	1.77126	0.0119977	0.106173
MIMAT0004809	hsa-miR-628-5p	14.059	12.3547	33.0503	31.1269	-0.181775	0.769038	1	1.23507	0.0371402	0.214271	1.16527	0.0530133	0.254872
MIMAT0003298	hsa-miR-629-3p	0.982438	1.27902	1.52238	2.05718	0.331522	0.702383	1	0.553336	0.548285	0.858079	0.988985	0.274102	0.633538
MIMAT0004810	hsa-miR-629-5p	43.3189	70.8848	105.366	63.9028	0.710437	0.104395	0.661249	1.28083	0.00373133	0.0508818	0.567882	0.201408	0.520884
MIMAT0003311	hsa-miR-641	18.1319	15.157	14.3765	15.9801	-0.254386	0.68728	1	-0.348539	0.599089	0.898634	-0.161535	0.793446	1
MIMAT0003313	hsa-miR-643	1.73985	0.487861	0.79727	0.747157	-1.58086	0.118803	0.661249	-1.11939	0.339498	0.673607	-1.06092	0.352125	0.717646
MIMAT0025483	hsa-miR-6513-3p	11.1768	1.87712	0.98226	7.34184	-2.631	0.00334143	0.0864163	-3.46034	0.000254795	0.00764385	-0.588916	0.475237	0.825064
MIMAT0025484	hsa-miR-6514-5p	0.964933	1.44513	1.9897	3.94522	0.711873	0.632414	1	1.25143	0.310963	0.649243	2.16105	0.0670748	0.294525
MIMAT0025486	hsa-miR-6515-5p	1.45031	0.960939	6.93279	2.8879	-0.50037	0.553003	1	2.28836	0.00315804	0.0455486	0.978434	0.249902	0.595005
MIMAT0003321	hsa-miR-651-5p	1.44481	1.22029	0.926372	0.186789	-0.26587	0.861555	1	-0.68844	0.511849	0.842195	-2.61771	0.0270096	0.173341
MIMAT0030418	hsa-miR-6516-3p	0.458921	1.48179	1.19243	1.50313	1.47137	0.128972	0.675853	1.28025	0.230938	0.579275	1.56091	0.149081	0.445463
MIMAT0030417	hsa-miR-6516-5p	1.3412	0.494183	1.91558	1.47545	-1.01573	0.303562	0.920959	0.683937	0.62946	0.923864	0.335445	0.917589	1
MIMAT0003322	hsa-miR-652-3p	27.167	46.8824	34.411	30.7319	0.783025	0.160679	0.738036	0.34774	0.54155	0.855079	0.204074	0.742443	1
MIMAT0004814	hsa-miR-654-3p	5584.81	4591.6	4606.3	5071.54	-0.282505	0.705367	1	-0.277907	0.709959	0.967249	-0.139016	0.852308	1
MIMAT0003330	hsa-miR-654-5p	409.175	358.299	709.97	614.913	-0.191501	0.748611	1	0.795683	0.185275	0.524293	0.588791	0.32616	0.689408
MIMAT0003331	hsa-miR-655-3p	22.6341	43.8977	28.3482	15.9771	0.954546	0.136412	0.691276	0.323454	0.612818	0.911931	-0.464486	0.456932	0.816474
MIMAT0026626	hsa-miR-655-5p	1.52401	1.31586	2.42926	2.07696	-0.118912	0.881302	1	0.589768	0.473628	0.813957	0.562775	0.62215	0.950331
MIMAT0003332	hsa-miR-656-3p	94.1222	65.8157	55.2824	59.8599	-0.517297	0.4015	0.990542	-0.769229	0.214701	0.559117	-0.647581	0.294573	0.652689
MIMAT0022710	hsa-miR-659-5p	3.11332	3.74824	5.32051	3.46463	0.233189	0.766621	1	0.707707	0.366185	0.707832	0.16116	0.86492	1
MIMAT0003338	hsa-miR-660-5p	77.5603	94.4673	95.4798	99.9142	0.285957	0.539388	1	0.299735	0.519451	0.842623	0.371884	0.430397	0.795068
MIMAT0005949	hsa-miR-664a-3p	13.9551	26.9097	37.0597	69.6057	0.958098	0.12147	0.664983	1.42648	0.0227995	0.16442	2.32885	0.00025339	0.0100022
MIMAT0005948	hsa-miR-664a-5p	3.18034	6.69071	12.6697	16.3423	1.07789	0.0951094	0.659847	2.0518	0.00139039	0.024251	2.4364	0.000199882	0.00853713
MIMAT0022271	hsa-miR-664b-5p	0.791396	1.93534	2.21663	3.86298	1.32342	0.319346	0.933026	1.64195	0.222075	0.568451	2.4645	0.0491682	0.244213
MIMAT0004952	hsa-miR-665	22.5764	3.23509	3.28748	4.42967	-2.76967	0.000154904	0.0129087	-2.77894	0.000213142	0.00666068	-2.29257	0.00184089	0.0345167
MIMAT0003881	hsa-miR-668-3p	26.4495	39.8377	97.1495	82.8003	0.590754	0.32735	0.937072	1.87882	0.00227563	0.0348311	1.65367	0.00713932	0.0764928
MIMAT0004819	hsa-miR-671-3p	564.999	532.591	898.8	837.152	-0.0856995	0.85435	1	0.669762	0.151379	0.475038	0.567768	0.223752	0.557522
MIMAT0003880	hsa-miR-671-5p	41.6942	38.4439	36.971	43.1989	-0.11993	0.780269	1	-0.175687	0.684285	0.95523	0.0554769	0.903462	1
MIMAT0025845	hsa-miR-6716-3p	13.573	9.43741	9.74009	8.97148	-0.507286	0.359212	0.975965	-0.465552	0.411453	0.758204	-0.554721	0.327239	0.689408
MIMAT0025852	hsa-miR-6721-5p	0.235387	0.497474	1.04783	0.815573	0.537042	0.536757	1	1.74657	0.14738	0.468367	1.49388	0.228045	0.566337
MIMAT0027366	hsa-miR-6732-3p	1.76285	1.38293	0.734925	0.551139	-0.654285	0.627999	1	-1.32289	0.202776	0.546212	-1.40871	0.11674	0.395513
MIMAT0027367	hsa-miR-6733-5p	0.974039	0.460368	1.27104	1.46663	-0.977278	0.308775	0.920959	0.420359	0.795187	1	0.864575	0.578296	0.920854
MIMAT0027369	hsa-miR-6734-5p	2.76851	0.868018	0.880791	0.0591869	-1.70137	0.0649522	0.541268	-1.49039	0.0994256	0.365906	-4.26139	0.000924647	0.0238777
MIMAT0027371	hsa-miR-6735-5p	0.685361	1.68881	2.3571	1.40994	0.872125	0.283221	0.917726	1.4699	0.112155	0.396774	0.772863	0.486064	0.836803
MIMAT0027384	hsa-miR-6741-3p	0.991384	0.546714	0.939907	1.73356	-0.813077	0.43942	1	0.04253	1	1	0.896375	0.470514	0.820663
MIMAT0027395	hsa-miR-6747-3p	1.37111	0.66694	0.990395	0.992725	-0.985553	0.290781	0.917726	-0.335394	0.697388	0.961999	-0.424196	0.760602	1
MIMAT0027407	hsa-miR-6753-3p	4.74869	0.654425	0.091656	1.38517	-3.19469	0.00324982	0.0864163	-5.27709	4.05816e-05	0.00202908	-1.64108	0.0750828	0.311117
MIMAT0027621	hsa-miR-6769b-3p	0.947747	1.70797	1.16067	0.831119	0.611124	0.374456	0.975965	0.126935	0.888876	1	-0.244145	1	1
MIMAT0027451	hsa-miR-6775-3p	6.81443	1.9421	1.63493	2.51141	-1.86346	0.0233819	0.307656	-2.03088	0.0127851	0.116313	-1.51319	0.0771192	0.314344
MIMAT0027469	hsa-miR-6784-3p	0.0853952	0.564853	0.622093	1.1111	2.42685	0.150416	0.713999	2.51612	0.134602	0.442771	3.25911	0.0461176	0.234842
MIMAT0027473	hsa-miR-6786-3p	1.24773	2.69836	3.50522	6.41089	0.861036	0.273912	0.902815	1.32455	0.116639	0.406881	2.16414	0.0111506	0.103246
MIMAT0027497	hsa-miR-6798-3p	1.07403	1.0196	1.54111	0.917992	0.0648189	1	1	0.516377	0.618191	0.913596	-0.345938	0.859746	1
MIMAT0027505	hsa-miR-6802-3p	0.0499972	0.148166	0.250563	1.38476	1.30929	0.671686	1	1.46221	0.671686	0.946926	3.60947	0.0074641	0.0788462
MIMAT0027513	hsa-miR-6806-3p	2.83947	1.49255	0.872656	3.47595	-0.773298	0.262878	0.880173	-1.60017	0.0610825	0.27961	0.28966	0.738535	1
MIMAT0027536	hsa-miR-6818-5p	0.520771	1.87472	1.78353	1.26138	1.52802	0.105815	0.661249	1.48377	0.139432	0.444995	1.25319	0.293676	0.652689
MIMAT0027539	hsa-miR-6819-3p	3.71006	1.20708	1.04215	1.51195	-1.77068	0.0710428	0.572925	-1.75007	0.0625651	0.282346	-1.5322	0.14002	0.43039
MIMAT0027540	hsa-miR-6820-5p	0.435375	0.586917	1.50857	0.778658	0.0339358	1	1	1.41331	0.120749	0.411644	0.854248	0.519889	0.860743
MIMAT0027549	hsa-miR-6824-3p	0.199989	1.28123	0.279874	3.12042	2.06565	0.117967	0.661249	0.0490102	1	1	3.31963	0.014883	0.122662
MIMAT0027574	hsa-miR-6836-5p	1.19757	0.991089	0.185765	0.382807	-0.490833	0.846884	1	-2.45972	0.0523284	0.263405	-1.55033	0.268252	0.626668
MIMAT0027577	hsa-miR-6837-3p	1.70358	1.91745	0.63591	2.45845	0.186561	0.92948	1	-1.29571	0.331775	0.670231	0.616214	0.649525	0.980169
MIMAT0027582	hsa-miR-6840-5p	1.37072	0.870603	0.656311	0.414308	-0.70886	0.611484	1	-1.16709	0.428553	0.776364	-1.38993	0.29414	0.652689
MIMAT0027587	hsa-miR-6842-3p	0.385378	0.395704	0.839623	1.54678	-0.151092	1	1	0.735439	0.575396	0.877128	1.61582	0.150239	0.446798
MIMAT0027594	hsa-miR-6847-5p	1.6273	1.53502	1.34721	0.373579	-0.156591	0.935329	1	-0.176726	0.825564	1	-1.75764	0.081062	0.321675
MIMAT0027604	hsa-miR-6852-5p	10.9272	13.3933	17.7482	16.291	0.272594	0.637986	1	0.698874	0.250598	0.583691	0.55644	0.35904	0.727191
MIMAT0027632	hsa-miR-6866-5p	3.40372	2.26821	6.15691	3.14101	-0.400524	0.553409	1	0.966077	0.23816	0.581928	0.0916392	1	1
MIMAT0027663	hsa-miR-6881-3p	1.25597	0.673645	1.23928	0	-0.977418	0.391474	0.986949	-0.0278964	1	1	-5.2498	0.0051378	0.0621508
MIMAT0027684	hsa-miR-6892-5p	1.52055	0.972503	0.541025	1.35035	-0.822111	0.52995	1	-1.48515	0.245419	0.581928	-0.376535	0.919642	1
MIMAT0027689	hsa-miR-6894-3p	0.735358	1.16397	0.729244	0.6036	0.334613	0.688667	1	-0.293534	1	1	-0.815035	0.691854	1
MIMAT0004927	hsa-miR-708-3p	38.1798	60.8299	46.9928	31.3149	0.672658	0.361637	0.975965	0.29842	0.6853	0.95523	-0.268335	0.713507	1
MIMAT0004926	hsa-miR-708-5p	123.309	467.976	387.358	479.985	1.92454	0.00883405	0.169886	1.65159	0.0235073	0.167909	1.9625	0.00768928	0.0800966
MIMAT0004553	hsa-miR-7-1-3p	16.7586	8.94709	7.98308	8.10044	-0.914505	0.119234	0.661249	-1.08698	0.0733797	0.309184	-1.00301	0.0918297	0.346092
MIMAT0004946	hsa-miR-744-3p	3.35656	5.80897	8.95193	9.88528	0.675929	0.308933	0.920959	1.28974	0.0580894	0.268933	1.48776	0.0322835	0.19065
MIMAT0004945	hsa-miR-744-5p	214.645	181.482	517.561	360.257	-0.242845	0.586554	1	1.27016	0.00488852	0.0632136	0.747564	0.0950702	0.354739
MIMAT0003879	hsa-miR-758-3p	304.826	233.617	329.53	288.839	-0.383717	0.579656	1	0.11178	0.871708	1	-0.0764091	0.911798	1
MIMAT0022929	hsa-miR-758-5p	1.26782	1.7665	2.11635	1.9674	0.431966	0.59515	1	0.619565	0.502737	0.842025	0.609942	0.498035	0.845082
MIMAT0000252_2	hsa-miR-7-5p	21.0282	4.43649	3.36426	2.29352	-2.26749	0.000108727	0.0114871	-2.61756	1.32542e-05	0.00082839	-3.2422	1.35923e-06	0.000203884
MIMAT0000252_1	hsa-miR-7-5p	1.97162	0.454046	0.183312	0.672016	-1.90467	0.030379	0.379738	-3.16049	0.00513686	0.0652991	-1.78069	0.128361	0.420398
MIMAT0004957	hsa-miR-760	2.72449	2.0318	3.03908	0.710243	-0.599227	0.585885	1	0.107024	0.917995	1	-1.51645	0.0736265	0.311117
MIMAT0003888	hsa-miR-766-3p	12.6222	19.5073	9.52923	21.6277	0.640261	0.462174	1	-0.385419	0.657136	0.93617	0.775587	0.372165	0.735842
MIMAT0003887	hsa-miR-769-3p	1.11508	3.68155	10.4045	3.79165	1.52279	0.0250672	0.324145	3.03132	7.78294e-06	0.000679893	1.66374	0.0174603	0.133625
MIMAT0003886	hsa-miR-769-5p	781.063	1023.76	1242.59	1000.52	0.390701	0.372497	0.975965	0.670067	0.127143	0.425903	0.357412	0.414751	0.771869
MIMAT0003948	hsa-miR-770-5p	11.5048	10.7499	12.4854	6.41634	-0.11336	0.88801	1	0.0945515	0.889035	1	-0.789054	0.2535	0.601661
MIMAT0031177	hsa-miR-7974	34.9077	1.08503	1.26859	0.847074	-4.87876	1.25097e-08	9.38229e-06	-4.75685	6.47864e-08	4.85898e-05	-4.98647	2.20762e-08	6.10562e-06
MIMAT0031179	hsa-miR-7976	1.77399	1.65601	0.44201	1.5875	-0.0624825	0.950614	1	-2.00187	0.0576641	0.268933	-0.169197	0.920104	1
MIMAT0031180	hsa-miR-7977	2.03363	1.59576	2.9193	2.61214	-0.544584	0.706701	1	0.447254	0.651288	0.935759	0.390517	0.730349	1
MIMAT0022717	hsa-miR-873-3p	12.2789	15.8907	13.7293	13.3695	0.36914	0.870636	1	0.154704	0.95036	1	0.127308	0.956797	1
MIMAT0004953	hsa-miR-873-5p	8.97304	3.6671	3.76437	3.07772	-1.28133	0.612146	1	-1.25475	0.624617	0.920359	-1.5026	0.557165	0.893446
MIMAT0004911	hsa-miR-874-3p	42.3604	51.304	64.9696	129.575	0.275653	0.720316	1	0.621157	0.421678	0.767619	1.61546	0.0392874	0.215077
MIMAT0026718	hsa-miR-874-5p	1.01509	2.38755	2.97183	4.16983	1.02602	0.174966	0.756394	1.39121	0.0700987	0.300423	1.79794	0.0154081	0.124926
MIMAT0004924	hsa-miR-876-5p	1.89989	1.64834	1.22342	1.24293	-0.21046	0.942335	1	-0.670979	0.811831	1	-0.535099	0.818058	1
MIMAT0004949	hsa-miR-877-5p	28.3782	17.2837	16.0679	19.471	-0.742314	0.219665	0.832066	-0.820102	0.167318	0.50093	-0.582114	0.351387	0.717646
MIMAT0004951	hsa-miR-887-3p	77.0184	65.8289	89.4638	73.8516	-0.228624	0.637512	1	0.2171	0.655318	0.93617	-0.0659136	0.900476	1
MIMAT0026720	hsa-miR-887-5p	7.02556	5.50013	6.32436	7.79528	-0.392499	0.463957	1	-0.178235	0.760504	0.99891	0.204735	0.745766	1
MIMAT0004921	hsa-miR-889-3p	1852.15	2062.61	2154.05	1651.34	0.15532	0.861988	1	0.217908	0.807341	1	-0.165501	0.853047	1
MIMAT0026719	hsa-miR-889-5p	12.891	5.17812	7.86947	10.5484	-1.34021	0.0272224	0.346047	-0.720589	0.229474	0.577536	-0.274681	0.652668	0.980965
MIMAT0004507	hsa-miR-92a-1-5p	9.73593	1.74216	3.66068	1.22988	-2.50215	0.00111254	0.0472291	-1.4432	0.0543837	0.266587	-2.76181	0.000397226	0.012953
MIMAT0000092	hsa-miR-92a-3p	1633.61	2139.35	3828.95	2719.05	0.389022	0.45429	1	1.22871	0.0196448	0.150342	0.735078	0.159044	0.448552
MIMAT0000092_1	hsa-miR-92a-3p	94.3648	43.8746	87.5862	63.7123	-1.10323	0.0479835	0.46797	-0.107089	0.847484	1	-0.556651	0.312085	0.672597
MIMAT0003218	hsa-miR-92b-3p	6942.73	4301.49	5377.62	5032.07	-0.690728	0.161666	0.738036	-0.368521	0.453744	0.800726	-0.464336	0.345598	0.711976
MIMAT0004792	hsa-miR-92b-5p	6.07374	2.99634	3.7801	2.1886	-1.03968	0.119627	0.661249	-0.722926	0.310015	0.649243	-1.35463	0.0460117	0.234842
MIMAT0004509	hsa-miR-93-3p	8.53686	5.26453	4.24701	7.62826	-0.718031	0.448879	1	-1.03134	0.279445	0.623612	-0.147638	0.883454	1
MIMAT0004978	hsa-miR-935	0.256186	1.63528	4.96659	10.4949	2.57512	0.112906	0.661249	4.07611	0.0185853	0.148287	5.15003	0.00306996	0.0462328
MIMAT0000093	hsa-miR-93-5p	311.258	447.831	495.26	298.246	0.524123	0.245526	0.868212	0.668845	0.139063	0.444995	-0.0620031	0.892039	1
MIMAT0004980	hsa-miR-937-3p	5.34097	4.7918	3.95949	2.98109	-0.147367	0.825406	1	-0.412409	0.505634	0.842025	-0.936624	0.188879	0.502337
MIMAT0004982	hsa-miR-939-5p	0.817847	0.726045	0.740607	1.3348	-0.158808	1	1	-0.129226	1	1	0.523502	0.619531	0.950331
MIMAT0004983	hsa-miR-940	11.5963	4.65165	7.35902	8.47853	-1.31065	0.0471972	0.46797	-0.668588	0.323507	0.661119	-0.435518	0.510233	0.857376
MIMAT0004985	hsa-miR-942-5p	5.7309	3.20872	1.8397	0.355121	-0.848105	0.349487	0.963658	-1.65541	0.0810442	0.330343	-3.42257	0.00113534	0.0259323
MIMAT0004986	hsa-miR-943	0.370779	1.23825	1.34398	3.32275	1.21895	0.147343	0.70838	1.53277	0.110382	0.392354	2.66777	0.00555804	0.0641313
MIMAT0022842	hsa-miR-98-3p	71.5658	60.031	28.4874	57.2964	-0.259193	0.703022	1	-1.32948	0.0517183	0.263405	-0.323805	0.634508	0.963322
MIMAT0000096	hsa-miR-98-5p	13556.7	17089.6	13145.1	20757.1	0.334122	0.619078	1	-0.0444484	0.947204	1	0.61461	0.361695	0.727191
MIMAT0004511	hsa-miR-99a-3p	8.05032	4.94929	4.74572	1.76215	-0.702954	0.5573	1	-0.777739	0.539136	0.854868	-2.13257	0.101281	0.370167
MIMAT0000097	hsa-miR-99a-5p	911.441	473.334	263.75	229.294	-0.945412	0.355697	0.973624	-1.78895	0.0868882	0.344794	-1.98984	0.058419	0.273839
MIMAT0004678	hsa-miR-99b-3p	58.5905	77.2406	87.5141	78.3668	0.399287	0.518266	1	0.580718	0.347564	0.678836	0.42266	0.496874	0.845024
MIMAT0000689	hsa-miR-99b-5p	16161.3	13038.5	9703.22	28379	-0.309789	0.632701	1	-0.735998	0.258232	0.59776	0.812283	0.212638	0.540605
