# Supplementary material for: Functional omics analyses reveal only minor effects of microRNAs on human somatic stem cell differentiation
Source: Sci Rep. 2020 Feb 24;10:3284. doi: 10.1038/s41598-020-60065-8 (PMC7040006; doi:10.1038/s41598-020-60065-8)
Supplement: Supplementary file 5 — Supplementary Table S9. [file 41598_2020_60065_MOESM5_ESM.xlsx]

## Sheet: hsa-miR-27a-5p
miRNA	MIMATid	Gene	EntrezID	RefseqID	miRWalk	Microt4	miRanda	mirbridge	miRDB	miRMap	miRNAMap	Pictar2	PITA	RNA22	RNAhybrid	Targetscan	SUM	18205 Genes w/o redundancies
hsa-miR-27a-5p	MIMAT0004501	DNALI1	7802	NM_003462	1	1	1	0	1	1	0	1	0	1	1	1	9	A1BG
hsa-miR-27a-5p	MIMAT0004501	BTF3	689	NM_001037637	1	1	1	0	0	1	0	1	0	1	1	1	8	A1CF
hsa-miR-27a-5p	MIMAT0004501	EIF1AX	1964	NM_001412	1	1	1	0	1	1	0	0	0	1	1	1	8	A2M
hsa-miR-27a-5p	MIMAT0004501	EIF5	1983	NM_001969	0	1	1	0	1	1	0	1	0	1	1	1	8	A2ML1
hsa-miR-27a-5p	MIMAT0004501	ELAVL1	1994	NM_001419	1	1	1	0	0	1	0	1	0	1	1	1	8	A4GALT
hsa-miR-27a-5p	MIMAT0004501	F13A1	2162	NM_000129	1	1	1	0	1	1	0	0	0	1	1	1	8	A4GNT
hsa-miR-27a-5p	MIMAT0004501	AFF2	2334	NM_002025	1	1	1	0	1	1	0	0	0	1	1	1	8	AAAS
hsa-miR-27a-5p	MIMAT0004501	GSPT1	2935	NM_001130007	1	1	1	0	1	1	0	0	0	1	1	1	8	AACS
hsa-miR-27a-5p	MIMAT0004501	SMAD4	4089	NM_005359	1	1	1	0	0	1	0	1	0	1	1	1	8	AADAC
hsa-miR-27a-5p	MIMAT0004501	NOTCH2	4853	NM_024408	1	1	1	0	0	1	0	1	0	1	1	1	8	AADACL3
hsa-miR-27a-5p	MIMAT0004501	PPAT	5471	NM_002703	1	1	1	0	1	1	0	0	0	1	1	1	8	AADACL4
hsa-miR-27a-5p	MIMAT0004501	PPP2R2A	5520	NM_002717	1	1	1	0	0	1	0	1	0	1	1	1	8	AADAT
hsa-miR-27a-5p	MIMAT0004501	PPP6C	5537	NM_001123355	1	1	1	0	1	1	0	0	0	1	1	1	8	AAED1
hsa-miR-27a-5p	MIMAT0004501	PRKCA	5578	NM_002737	1	1	1	0	1	1	0	0	0	1	1	1	8	AAGAB
hsa-miR-27a-5p	MIMAT0004501	SLC12A4	6560	NM_005072	1	1	1	0	0	1	0	1	0	1	1	1	8	AAK1
hsa-miR-27a-5p	MIMAT0004501	PTP4A2	8073	NM_080391	1	1	1	0	0	1	0	1	0	1	1	1	8	AAMDC
hsa-miR-27a-5p	MIMAT0004501	SERPINB7	8710	NM_003784	1	1	1	0	0	1	0	1	0	1	1	1	8	AAMP
hsa-miR-27a-5p	MIMAT0004501	SLC23A2	9962	NM_203327	1	1	1	0	1	1	0	0	0	1	1	1	8	AANAT
hsa-miR-27a-5p	MIMAT0004501	IQGAP2	10788	NM_006633	1	1	1	0	0	1	0	1	0	1	1	1	8	AAR2
hsa-miR-27a-5p	MIMAT0004501	WDFY3	23001	NM_014991	1	1	1	0	0	1	0	1	0	1	1	1	8	AARD
hsa-miR-27a-5p	MIMAT0004501	DISC1	27185	NM_001164537	1	1	1	0	1	1	0	0	0	1	1	1	8	AARS
hsa-miR-27a-5p	MIMAT0004501	CPSF2	53981	NM_017437	1	1	1	0	1	1	0	0	0	1	1	1	8	AARS2
hsa-miR-27a-5p	MIMAT0004501	PAF1	54623	NM_019088	0	1	1	0	1	1	0	1	0	1	1	1	8	AARSD1
hsa-miR-27a-5p	MIMAT0004501	TMEM33	55161	NM_018126	1	1	1	0	0	1	0	1	0	1	1	1	8	AASDH
hsa-miR-27a-5p	MIMAT0004501	KCNQ5	56479	NM_001160133	1	1	1	0	1	1	0	0	0	1	1	1	8	AASDHPPT
hsa-miR-27a-5p	MIMAT0004501	TSHZ3	57616	NM_020856	1	1	1	0	1	1	0	0	0	1	1	1	8	AASS
hsa-miR-27a-5p	MIMAT0004501	ZBTB4	57659	NM_020899	1	1	1	0	0	1	0	1	0	1	1	1	8	AATF
hsa-miR-27a-5p	MIMAT0004501	C6orf106	64771	NM_024294	1	1	1	0	1	1	0	0	0	1	1	1	8	AATK
hsa-miR-27a-5p	MIMAT0004501	PCDH20	64881	NM_022843	1	1	1	0	0	1	0	1	0	1	1	1	8	ABAT
hsa-miR-27a-5p	MIMAT0004501	PSD2	84249	NM_032289	1	1	1	0	0	1	0	1	0	1	1	1	8	ABCA1
hsa-miR-27a-5p	MIMAT0004501	KIAA1324L	222223	NM_001142749	1	1	1	0	1	1	0	0	0	1	1	1	8	ABCA10
hsa-miR-27a-5p	MIMAT0004501	CCSER1	401145	NM_001145065	1	1	1	0	0	1	0	1	0	1	1	1	8	ABCA12
hsa-miR-27a-5p	MIMAT0004501	ANTXR1	84168	NM_032208	1	0	1	0	1	1	0	1	0	1	1	1	8	ABCA13
hsa-miR-27a-5p	MIMAT0004501	ABAT	18	NM_000663	0	1	1	0	0	1	0	1	0	1	1	1	7	ABCA2
hsa-miR-27a-5p	MIMAT0004501	ADCY1	107	NM_021116	1	1	1	0	0	1	0	0	0	1	1	1	7	ABCA3
hsa-miR-27a-5p	MIMAT0004501	ADCYAP1R1	117	NM_001199635	1	1	1	0	0	1	0	0	0	1	1	1	7	ABCA4
hsa-miR-27a-5p	MIMAT0004501	APEX1	328	NM_001641	0	1	1	0	1	1	0	0	0	1	1	1	7	ABCA5
hsa-miR-27a-5p	MIMAT0004501	AQP2	359	NM_000486	1	1	1	0	0	1	0	0	0	1	1	1	7	ABCA7
hsa-miR-27a-5p	MIMAT0004501	ATP2B2	491	XM_005265179	1	1	1	0	0	1	0	0	0	1	1	1	7	ABCA8
hsa-miR-27a-5p	MIMAT0004501	BCL2	596	NM_000633	1	1	1	0	0	1	0	0	0	1	1	1	7	ABCA9
hsa-miR-27a-5p	MIMAT0004501	PRDM1	639	XM_005267094	1	1	1	0	0	1	0	0	0	1	1	1	7	ABCB1
hsa-miR-27a-5p	MIMAT0004501	BMI1	648	NM_005180	1	1	0	0	0	1	0	1	0	1	1	1	7	ABCB10
hsa-miR-27a-5p	MIMAT0004501	CALM2	805	XM_005264576	1	1	1	0	0	1	0	0	0	1	1	1	7	ABCB11
hsa-miR-27a-5p	MIMAT0004501	CANX	821	NM_001746	1	1	1	0	0	1	0	0	0	1	1	1	7	ABCB5
hsa-miR-27a-5p	MIMAT0004501	CDK6	1021	NM_001145306	1	1	1	0	0	1	0	0	0	1	1	1	7	ABCB6
hsa-miR-27a-5p	MIMAT0004501	FOXN3	1112	XM_005267289	1	1	1	0	0	1	0	0	0	1	1	1	7	ABCB7
hsa-miR-27a-5p	MIMAT0004501	CHM	1121	NM_000390	1	1	1	0	0	1	0	0	0	1	1	1	7	ABCB8
hsa-miR-27a-5p	MIMAT0004501	CCR5	1234	NM_000579	1	1	1	0	1	1	0	0	0	0	1	1	7	ABCB9
hsa-miR-27a-5p	MIMAT0004501	COX11	1353	NM_004375	1	1	1	0	0	1	0	0	0	1	1	1	7	ABCC1
hsa-miR-27a-5p	MIMAT0004501	CYP19A1	1588	NM_031226	0	1	1	0	1	1	0	0	0	1	1	1	7	ABCC10
hsa-miR-27a-5p	MIMAT0004501	DLG2	1740	NM_001142699	0	1	1	0	0	1	0	1	0	1	1	1	7	ABCC11
hsa-miR-27a-5p	MIMAT0004501	ERBB4	2066	XM_005246375	1	1	1	0	0	1	0	0	0	1	1	1	7	ABCC12
hsa-miR-27a-5p	MIMAT0004501	FN1	2335	NM_212482	1	1	1	0	0	1	0	0	0	1	1	1	7	ABCC2
hsa-miR-27a-5p	MIMAT0004501	GAD2	2572	NM_000818	1	1	1	0	0	1	0	0	0	1	1	1	7	ABCC3
hsa-miR-27a-5p	MIMAT0004501	HADHA	3030	NM_000182	1	1	1	0	0	1	0	0	0	1	1	1	7	ABCC4
hsa-miR-27a-5p	MIMAT0004501	HLF	3131	NM_002126	1	1	1	0	0	1	0	0	0	1	1	1	7	ABCC5
hsa-miR-27a-5p	MIMAT0004501	NR4A1	3164	XM_005268823	1	1	1	0	0	1	0	0	0	1	1	1	7	ABCC6
hsa-miR-27a-5p	MIMAT0004501	HOXB7	3217	NM_004502	1	1	1	0	0	0	0	1	0	1	1	1	7	ABCC8
hsa-miR-27a-5p	MIMAT0004501	IL2	3558	NM_000586	1	1	1	0	1	0	0	1	0	0	1	1	7	ABCC9
hsa-miR-27a-5p	MIMAT0004501	ITPKB	3707	NM_002221	0	1	1	0	1	1	0	0	0	1	1	1	7	ABCD1
hsa-miR-27a-5p	MIMAT0004501	IVD	3712	NM_002225	1	1	1	0	0	1	0	0	0	1	1	1	7	ABCD2
hsa-miR-27a-5p	MIMAT0004501	KCNA2	3737	XM_005270842	1	1	1	0	0	1	0	0	0	1	1	1	7	ABCD3
hsa-miR-27a-5p	MIMAT0004501	KCNMA1	3778	XM_005269773	1	1	1	0	0	1	0	0	0	1	1	1	7	ABCD4
hsa-miR-27a-5p	MIMAT0004501	MIP	4284	NM_012064	1	1	1	0	0	1	0	0	0	1	1	1	7	ABCE1
hsa-miR-27a-5p	MIMAT0004501	ATXN3	4287	NM_004993	1	1	1	0	0	1	0	0	0	1	1	1	7	ABCF1
hsa-miR-27a-5p	MIMAT0004501	NEO1	4756	XM_005254408	1	1	1	0	0	1	0	0	0	1	1	1	7	ABCF2
hsa-miR-27a-5p	MIMAT0004501	NF2	4771	NM_181832	1	1	1	0	0	1	0	0	0	1	1	1	7	ABCF3
hsa-miR-27a-5p	MIMAT0004501	CDK16	5127	XM_005272615	1	1	1	0	0	1	0	0	0	1	1	1	7	ABCG1
hsa-miR-27a-5p	MIMAT0004501	PGR	5241	NM_000926	1	1	1	0	0	1	0	0	0	1	1	1	7	ABCG2
hsa-miR-27a-5p	MIMAT0004501	MASP1	5648	NM_001879	1	1	1	0	0	1	0	0	0	1	1	1	7	ABCG4
hsa-miR-27a-5p	MIMAT0004501	RELN	5649	NM_005045	1	1	0	0	0	1	0	1	0	1	1	1	7	ABCG5
hsa-miR-27a-5p	MIMAT0004501	PTPRB	5787	NM_001109754	1	1	0	0	0	1	0	1	0	1	1	1	7	ABCG8
hsa-miR-27a-5p	MIMAT0004501	RAB6A	5870	NM_002869	1	1	1	0	0	1	0	0	0	1	1	1	7	ABHD1
hsa-miR-27a-5p	MIMAT0004501	RAB6A	5870	NM_198896	1	1	1	0	0	1	0	0	0	1	1	1	7	ABHD10
hsa-miR-27a-5p	MIMAT0004501	RPS6KA3	6197	XM_005274574	1	1	1	0	0	1	0	0	0	1	1	1	7	ABHD11
hsa-miR-27a-5p	MIMAT0004501	SLC1A2	6506	NM_004171	1	1	1	0	0	1	0	0	0	1	1	1	7	ABHD12
hsa-miR-27a-5p	MIMAT0004501	SLC8A3	6547	NM_183002	1	1	1	0	0	1	0	0	0	1	1	1	7	ABHD12B
hsa-miR-27a-5p	MIMAT0004501	SOAT1	6646	NM_003101	1	1	1	0	0	1	0	0	0	1	1	1	7	ABHD13
hsa-miR-27a-5p	MIMAT0004501	SORL1	6653	NM_003105	1	1	1	0	0	1	0	0	0	1	1	1	7	ABHD14A
hsa-miR-27a-5p	MIMAT0004501	SPARC	6678	NM_003118	1	1	1	0	0	1	0	0	0	1	1	1	7	ABHD14B
hsa-miR-27a-5p	MIMAT0004501	TAL1	6886	NM_003189	1	1	1	0	0	1	0	0	0	1	1	1	7	ABHD15
hsa-miR-27a-5p	MIMAT0004501	TEAD1	7003	NM_021961	1	1	1	0	0	1	0	0	0	1	1	1	7	ABHD17B
hsa-miR-27a-5p	MIMAT0004501	THRB	7068	NM_001252634	1	1	1	0	0	1	0	0	0	1	1	1	7	ABHD17C
hsa-miR-27a-5p	MIMAT0004501	TK2	7084	NM_001271934	1	1	1	0	0	1	0	0	0	1	1	1	7	ABHD2
hsa-miR-27a-5p	MIMAT0004501	TLN1	7094	NM_006289	1	1	1	0	0	1	0	0	0	1	1	1	7	ABHD3
hsa-miR-27a-5p	MIMAT0004501	TYRO3	7301	NM_006293	1	1	1	0	0	1	0	0	0	1	1	1	7	ABHD4
hsa-miR-27a-5p	MIMAT0004501	USF2	7392	NM_003367	1	1	1	0	0	1	0	0	0	1	1	1	7	ABHD5
hsa-miR-27a-5p	MIMAT0004501	ZMYM2	7750	NM_003453	1	1	1	0	0	1	0	0	0	1	1	1	7	ABHD6
hsa-miR-27a-5p	MIMAT0004501	PAX8	7849	XM_005263758	1	1	1	0	0	1	0	0	0	1	1	1	7	ABHD8
hsa-miR-27a-5p	MIMAT0004501	RND2	8153	NM_005440	1	1	0	0	0	1	0	1	0	1	1	1	7	ABI1
hsa-miR-27a-5p	MIMAT0004501	CLTCL1	8218	XM_005261278	1	1	1	0	0	1	0	0	0	1	1	1	7	ABI2
hsa-miR-27a-5p	MIMAT0004501	CLTCL1	8218	XM_005277800	1	1	1	0	0	1	0	0	0	1	1	1	7	ABI3
hsa-miR-27a-5p	MIMAT0004501	BCAS1	8537	NM_003657	0	1	1	0	1	1	0	0	0	1	1	1	7	ABI3BP
hsa-miR-27a-5p	MIMAT0004501	GBF1	8729	NM_004193	1	1	1	0	0	1	0	0	0	1	1	1	7	ABL1
hsa-miR-27a-5p	MIMAT0004501	RIPK1	8737	XM_005249457	1	1	1	0	0	1	0	0	0	1	1	1	7	ABL2
hsa-miR-27a-5p	MIMAT0004501	NAPA	8775	NM_003827	1	1	1	0	0	1	0	0	0	1	1	1	7	ABLIM1
hsa-miR-27a-5p	MIMAT0004501	DCAF5	8816	NM_003861	0	1	1	0	0	1	0	1	0	1	1	1	7	ABLIM2
hsa-miR-27a-5p	MIMAT0004501	NRP2	8828	NM_201266	1	1	1	0	0	1	0	0	0	1	1	1	7	ABLIM3
hsa-miR-27a-5p	MIMAT0004501	LRAT	9227	NM_004744	1	1	1	0	0	1	0	0	0	1	1	1	7	ABO
hsa-miR-27a-5p	MIMAT0004501	STXBP5L	9515	NM_014980	1	1	1	0	0	1	0	0	0	1	1	1	7	ABR
hsa-miR-27a-5p	MIMAT0004501	CLOCK	9575	NM_001267843	1	1	0	0	0	1	0	1	0	1	1	1	7	ABRA
hsa-miR-27a-5p	MIMAT0004501	ENTPD4	9583	NM_004901	1	1	1	0	0	1	0	0	0	1	1	1	7	ABRACL
hsa-miR-27a-5p	MIMAT0004501	TRIM14	9830	NM_014788	1	1	1	0	0	1	0	0	0	1	1	1	7	ABT1
hsa-miR-27a-5p	MIMAT0004501	RUSC2	9853	NM_001135999	0	1	1	0	0	1	0	1	0	1	1	1	7	ABTB1
hsa-miR-27a-5p	MIMAT0004501	SRGAP3	9901	NM_014850	1	1	1	0	0	1	0	0	0	1	1	1	7	ABTB2
hsa-miR-27a-5p	MIMAT0004501	TMCC2	9911	NM_014858	1	1	1	0	0	1	0	0	0	1	1	1	7	ACAA1
hsa-miR-27a-5p	MIMAT0004501	PIGK	10026	NM_005482	0	1	1	0	1	1	0	0	0	1	1	1	7	ACAA2
hsa-miR-27a-5p	MIMAT0004501	RAD50	10111	NM_005732	1	1	1	0	0	1	0	0	0	1	1	1	7	ACACA
hsa-miR-27a-5p	MIMAT0004501	TENM1	10178	NM_001163278	0	1	1	0	1	1	0	0	0	1	1	1	7	ACACB
hsa-miR-27a-5p	MIMAT0004501	SAP18	10284	NM_005870	1	1	1	0	0	1	0	0	0	1	1	1	7	ACAD10
hsa-miR-27a-5p	MIMAT0004501	YAP1	10413	XM_005271378	1	1	1	0	0	1	0	0	0	1	1	1	7	ACAD11
hsa-miR-27a-5p	MIMAT0004501	DLL3	10683	NM_016941	0	1	1	0	1	1	0	0	0	1	1	1	7	ACAD8
hsa-miR-27a-5p	MIMAT0004501	BTN2A1	11120	NM_078476	1	1	1	0	0	1	0	0	0	1	1	1	7	ACAD9
hsa-miR-27a-5p	MIMAT0004501	LMTK2	22853	NM_014916	1	1	1	0	0	1	0	0	0	1	1	1	7	ACADL
hsa-miR-27a-5p	MIMAT0004501	TRAPPC8	22878	NM_014939	0	1	1	0	1	1	0	0	0	1	1	1	7	ACADM
hsa-miR-27a-5p	MIMAT0004501	FAN1	22909	NM_014967	1	1	1	0	0	1	0	0	0	1	1	1	7	ACADS
hsa-miR-27a-5p	MIMAT0004501	MAST3	23031	XM_005259822	1	1	1	0	0	1	0	0	0	1	1	1	7	ACADSB
hsa-miR-27a-5p	MIMAT0004501	CDK19	23097	NM_015076	1	1	1	0	0	1	0	0	0	1	1	1	7	ACADVL
hsa-miR-27a-5p	MIMAT0004501	OTUD3	23252	NM_015207	1	1	1	0	0	1	0	0	0	1	1	1	7	ACAN
hsa-miR-27a-5p	MIMAT0004501	KLHL18	23276	XM_005265001	1	1	1	0	0	1	0	0	0	1	1	1	7	ACAP1
hsa-miR-27a-5p	MIMAT0004501	NEDD4L	23327	XM_005266657	1	1	1	0	0	1	0	0	0	1	1	1	7	ACAP2
hsa-miR-27a-5p	MIMAT0004501	UFL1	23376	NM_015323	1	1	1	0	0	1	0	0	0	1	1	1	7	ACAP3
hsa-miR-27a-5p	MIMAT0004501	GLTSCR1L	23506	NM_015349	1	1	1	0	0	1	0	0	0	1	1	1	7	ACAT1
hsa-miR-27a-5p	MIMAT0004501	PPIL2	23759	XM_005261450	1	1	1	0	0	1	0	0	0	1	1	1	7	ACAT2
hsa-miR-27a-5p	MIMAT0004501	PARM1	25849	NM_015393	1	1	1	0	0	1	0	0	0	1	1	1	7	ACBD3
hsa-miR-27a-5p	MIMAT0004501	SOSTDC1	25928	XM_005249695	1	1	1	0	0	1	0	0	0	1	1	1	7	ACBD4
hsa-miR-27a-5p	MIMAT0004501	CLIP3	25999	NM_001199570	1	1	0	0	0	1	0	1	0	1	1	1	7	ACBD5
hsa-miR-27a-5p	MIMAT0004501	KLHL3	26249	NM_001257194	0	1	1	0	0	1	0	1	0	1	1	1	7	ACBD6
hsa-miR-27a-5p	MIMAT0004501	USP21	27005	XM_005245089	1	1	1	0	0	1	0	0	0	1	1	1	7	ACBD7
hsa-miR-27a-5p	MIMAT0004501	FAM155B	27112	NM_015686	1	1	1	0	0	1	0	0	0	1	1	1	7	ACCS
hsa-miR-27a-5p	MIMAT0004501	TMOD2	29767	NM_014548	1	1	1	0	0	1	0	0	0	1	1	1	7	ACCSL
hsa-miR-27a-5p	MIMAT0004501	STRN4	29888	NM_001039877	0	1	1	0	0	1	0	1	0	1	1	1	7	ACD
hsa-miR-27a-5p	MIMAT0004501	TMED5	50999	NM_001167830	1	1	1	0	0	1	0	0	0	1	1	1	7	ACE
hsa-miR-27a-5p	MIMAT0004501	RRP15	51018	NM_016052	1	1	1	0	0	1	0	0	0	1	1	1	7	ACE2
hsa-miR-27a-5p	MIMAT0004501	ZDHHC9	51114	NM_001008222	0	1	1	0	0	1	0	1	0	1	1	1	7	ACER2
hsa-miR-27a-5p	MIMAT0004501	ASB1	51665	NM_001040445	1	1	1	0	0	1	0	0	0	1	1	1	7	ACER3
hsa-miR-27a-5p	MIMAT0004501	SPATA6	54558	NM_019073	0	1	1	0	1	1	0	0	0	1	1	1	7	ACHE
hsa-miR-27a-5p	MIMAT0004501	STRBP	55342	NM_018387	1	1	1	0	0	1	0	0	0	1	1	1	7	ACIN1
hsa-miR-27a-5p	MIMAT0004501	NPLOC4	55666	NM_017921	1	1	1	0	0	1	0	0	0	1	1	1	7	ACKR2
hsa-miR-27a-5p	MIMAT0004501	IPO9	55705	NM_018085	1	1	1	0	0	1	0	0	0	1	1	1	7	ACKR3
hsa-miR-27a-5p	MIMAT0004501	C1orf106	55765	NM_001142569	1	1	1	0	0	1	0	0	0	1	1	1	7	ACKR4
hsa-miR-27a-5p	MIMAT0004501	MBNL3	55796	XM_005262434	1	1	1	0	0	1	0	0	0	1	1	1	7	ACLY
hsa-miR-27a-5p	MIMAT0004501	GPCPD1	56261	XM_005260759	1	1	1	0	0	1	0	0	0	1	1	1	7	ACN9
hsa-miR-27a-5p	MIMAT0004501	ZC3HAV1	56829	XM_005250501	1	1	1	0	0	1	0	0	0	1	1	1	7	ACO1
hsa-miR-27a-5p	MIMAT0004501	CDC42SE1	56882	NM_001038707	1	1	1	0	0	1	0	0	0	1	1	1	7	ACO2
hsa-miR-27a-5p	MIMAT0004501	CA10	56934	NM_001082533	1	1	1	0	0	1	0	0	0	1	1	1	7	ACOT1
hsa-miR-27a-5p	MIMAT0004501	C11orf30	56946	XM_005274106	1	1	1	0	0	1	0	0	0	1	1	1	7	ACOT11
hsa-miR-27a-5p	MIMAT0004501	ATXN7L3	56970	XM_005257526	1	1	1	0	0	1	0	0	0	1	1	1	7	ACOT12
hsa-miR-27a-5p	MIMAT0004501	PCNP	57092	NM_020357	0	1	1	0	1	1	0	0	0	1	1	1	7	ACOT13
hsa-miR-27a-5p	MIMAT0004501	GATAD2B	57459	NM_020699	1	1	1	0	0	1	0	0	0	1	1	1	7	ACOT2
hsa-miR-27a-5p	MIMAT0004501	RNF150	57484	XM_005263150	1	1	1	0	0	1	0	0	0	1	1	1	7	ACOT7
hsa-miR-27a-5p	MIMAT0004501	KLHL42	57542	NM_020782	1	1	1	0	0	1	0	0	0	1	1	1	7	ACOT8
hsa-miR-27a-5p	MIMAT0004501	WDR48	57599	XM_005265346	1	1	1	0	0	1	0	0	0	1	1	1	7	ACOT9
hsa-miR-27a-5p	MIMAT0004501	EPB41L5	57669	XM_005263721	1	1	1	0	0	1	0	0	0	1	1	1	7	ACOX1
hsa-miR-27a-5p	MIMAT0004501	KIAA1586	57691	NM_020931	1	1	1	0	0	1	0	0	0	1	1	1	7	ACOX3
hsa-miR-27a-5p	MIMAT0004501	PRX	57716	NM_020956	1	1	1	0	0	1	0	1	0	0	1	1	7	ACOXL
hsa-miR-27a-5p	MIMAT0004501	GPR107	57720	NM_001136557	1	1	1	0	0	1	0	0	0	1	1	1	7	ACP1
hsa-miR-27a-5p	MIMAT0004501	CCDC81	60494	NM_001156474	1	1	1	0	0	1	0	0	0	1	1	1	7	ACP2
hsa-miR-27a-5p	MIMAT0004501	ABHD4	63874	XM_005267986	1	1	1	0	0	1	0	0	0	1	1	1	7	ACP5
hsa-miR-27a-5p	MIMAT0004501	ZMAT3	64393	NM_152240	1	1	1	0	0	1	0	0	0	1	1	1	7	ACPL2
hsa-miR-27a-5p	MIMAT0004501	MRPS25	64432	XM_005265401	1	1	1	0	0	1	0	0	0	1	1	1	7	ACPP
hsa-miR-27a-5p	MIMAT0004501	COPS7B	64708	NM_022730	0	1	1	0	0	1	0	1	0	1	1	1	7	ACPT
hsa-miR-27a-5p	MIMAT0004501	CREB3L2	64764	NM_194071	1	1	1	0	0	1	0	0	0	1	1	1	7	ACR
hsa-miR-27a-5p	MIMAT0004501	LPIN3	64900	NM_022896	1	1	1	0	0	1	0	0	0	1	1	1	7	ACRBP
hsa-miR-27a-5p	MIMAT0004501	OTUB2	78990	NM_023112	1	1	1	0	0	1	0	0	0	1	1	1	7	ACRC
hsa-miR-27a-5p	MIMAT0004501	TANGO6	79613	NM_024562	1	1	1	0	0	1	0	0	0	1	1	1	7	ACRV1
hsa-miR-27a-5p	MIMAT0004501	HMBOX1	79618	XM_005273634	1	1	1	0	0	1	0	0	0	1	1	1	7	ACSBG1
hsa-miR-27a-5p	MIMAT0004501	HECTD3	79654	NM_024602	1	1	0	0	0	1	0	1	0	1	1	1	7	ACSBG2
hsa-miR-27a-5p	MIMAT0004501	SAP30L	79685	NM_024632	1	1	1	0	1	1	0	0	0	0	1	1	7	ACSF2
hsa-miR-27a-5p	MIMAT0004501	EFCC1	79825	XM_005247781	1	1	1	0	0	1	0	0	0	1	1	1	7	ACSF3
hsa-miR-27a-5p	MIMAT0004501	DCAKD	79877	NM_024819	1	1	1	0	0	1	0	0	0	1	1	1	7	ACSL1
hsa-miR-27a-5p	MIMAT0004501	NAA15	80155	NM_057175	1	1	0	0	0	1	0	1	0	1	1	1	7	ACSL3
hsa-miR-27a-5p	MIMAT0004501	KLHL15	80311	NM_030624	1	1	1	0	0	1	0	0	0	1	1	1	7	ACSL4
hsa-miR-27a-5p	MIMAT0004501	CMIP	80790	NM_198390	1	1	1	0	0	1	0	0	0	1	1	1	7	ACSL5
hsa-miR-27a-5p	MIMAT0004501	ZNF436	80818	NM_001077195	1	1	1	0	0	1	0	0	0	1	1	1	7	ACSL6
hsa-miR-27a-5p	MIMAT0004501	C1orf21	81563	NM_030806	1	1	1	0	0	1	0	0	0	1	1	1	7	ACSM1
hsa-miR-27a-5p	MIMAT0004501	SNX27	81609	XM_005245511	1	1	1	0	0	1	0	0	0	1	1	1	7	ACSM2A
hsa-miR-27a-5p	MIMAT0004501	TSPAN14	81619	XM_005270192	1	1	1	0	0	1	0	0	0	1	1	1	7	ACSM2B
hsa-miR-27a-5p	MIMAT0004501	RASSF5	83593	NM_182663	1	1	1	0	0	1	0	0	0	1	1	1	7	ACSM5
hsa-miR-27a-5p	MIMAT0004501	FAM167A	83648	XM_005272397	1	1	1	0	0	1	0	0	0	1	1	1	7	ACSS1
hsa-miR-27a-5p	MIMAT0004501	CALN1	83698	NM_001017440	1	1	1	0	0	1	0	0	0	1	1	1	7	ACSS2
hsa-miR-27a-5p	MIMAT0004501	CRISPLD2	83716	XM_005256190	1	1	1	0	0	1	0	0	0	1	1	1	7	ACSS3
hsa-miR-27a-5p	MIMAT0004501	ITCH	83737	NM_001257137	1	1	1	0	0	1	0	0	0	1	1	1	7	ACTA1
hsa-miR-27a-5p	MIMAT0004501	GINS4	84296	NM_032336	1	1	1	0	0	1	0	0	0	1	1	1	7	ACTA2
hsa-miR-27a-5p	MIMAT0004501	ADO	84890	NM_032804	1	1	1	0	0	1	0	0	0	1	1	1	7	ACTB
hsa-miR-27a-5p	MIMAT0004501	SESTD1	91404	NM_178123	1	1	1	0	0	1	0	0	0	1	1	1	7	ACTBL2
hsa-miR-27a-5p	MIMAT0004501	CHURC1	91612	NM_145165	1	1	1	0	1	1	0	0	0	0	1	1	7	ACTC1
hsa-miR-27a-5p	MIMAT0004501	HNRNPLL	92906	XM_005264641	1	1	1	0	0	1	0	0	0	1	1	1	7	ACTG1
hsa-miR-27a-5p	MIMAT0004501	PLCD3	113026	NM_133373	1	1	1	0	0	1	0	0	0	1	1	1	7	ACTG2
hsa-miR-27a-5p	MIMAT0004501	KCTD12	115207	NM_138444	1	1	1	0	0	1	0	0	0	1	1	1	7	ACTL10
hsa-miR-27a-5p	MIMAT0004501	FTSJ3	117246	NM_017647	1	1	1	0	0	1	0	0	0	1	1	1	7	ACTL6A
hsa-miR-27a-5p	MIMAT0004501	ANTXR2	118429	NM_058172	1	1	1	0	0	1	0	0	0	1	1	1	7	ACTL6B
hsa-miR-27a-5p	MIMAT0004501	ZNF641	121274	NM_152320	1	1	1	0	0	1	0	0	0	1	1	1	7	ACTL7B
hsa-miR-27a-5p	MIMAT0004501	GALM	130589	NM_138801	1	1	1	0	0	1	0	0	0	1	1	1	7	ACTL8
hsa-miR-27a-5p	MIMAT0004501	CPNE4	131034	XM_005247106	1	1	1	0	0	1	0	0	0	1	1	1	7	ACTL9
hsa-miR-27a-5p	MIMAT0004501	CTCFL	140690	NM_001269041	1	1	1	0	0	1	0	0	0	1	1	1	7	ACTN1
hsa-miR-27a-5p	MIMAT0004501	EXOC8	149371	NM_175876	0	1	1	0	1	1	0	0	0	1	1	1	7	ACTN2
hsa-miR-27a-5p	MIMAT0004501	SPICE1	152185	NM_144718	1	1	1	0	0	1	0	0	0	1	1	1	7	ACTN3
hsa-miR-27a-5p	MIMAT0004501	SBSPON	157869	NM_153225	1	1	1	0	0	1	0	0	0	1	1	1	7	ACTN4
hsa-miR-27a-5p	MIMAT0004501	MDGA2	161357	NM_001113498	1	1	1	0	0	1	0	0	0	1	1	1	7	ACTR10
hsa-miR-27a-5p	MIMAT0004501	ANO6	196527	NM_001204803	0	1	1	0	0	1	0	1	0	1	1	1	7	ACTR1A
hsa-miR-27a-5p	MIMAT0004501	LRRC55	219527	NM_001005210	1	1	1	0	0	1	0	0	0	1	1	1	7	ACTR1B
hsa-miR-27a-5p	MIMAT0004501	RNF182	221687	NM_001165032	1	1	1	0	0	1	0	0	0	1	1	1	7	ACTR2
hsa-miR-27a-5p	MIMAT0004501	KCTD20	222658	XM_005248940	1	1	1	0	0	1	0	0	0	1	1	1	7	ACTR3
hsa-miR-27a-5p	MIMAT0004501	NALCN	259232	NM_052867	1	1	1	0	0	1	0	0	0	1	1	1	7	ACTR3B
hsa-miR-27a-5p	MIMAT0004501	DPY19L2	283417	NM_173812	1	1	1	0	0	1	0	0	0	1	1	1	7	ACTR3C
hsa-miR-27a-5p	MIMAT0004501	GSDMA	284110	NM_178171	0	1	1	0	1	1	0	0	0	1	1	1	7	ACTR5
hsa-miR-27a-5p	MIMAT0004501	RGMB	285704	XM_005271966	1	1	1	0	0	1	0	0	0	1	1	1	7	ACTR6
hsa-miR-27a-5p	MIMAT0004501	KIAA2022	340533	NM_001008537	1	1	0	0	0	1	0	1	0	1	1	1	7	ACTR8
hsa-miR-27a-5p	MIMAT0004501	KRTAP10-7	386675	NM_198689	1	1	1	0	0	1	0	0	0	1	1	1	7	ACTRT1
hsa-miR-27a-5p	MIMAT0004501	KBTBD13	390594	NM_001101362	1	1	1	0	0	1	0	0	0	1	1	1	7	ACTRT3
hsa-miR-27a-5p	MIMAT0004501	LHX8	431707	NM_001001933	0	1	1	0	1	1	0	0	0	1	1	1	7	ACVR1
hsa-miR-27a-5p	MIMAT0004501	SHISA9	729993	NM_001145204	0	1	1	0	1	1	0	0	0	1	1	1	7	ACVR1B
hsa-miR-27a-5p	MIMAT0004501	TMEM170B	100113407	NM_001100829	1	1	1	0	0	1	0	0	0	1	1	1	7	ACVR1C
hsa-miR-27a-5p	MIMAT0004501	ABCA1	19	NM_005502	1	0	1	0	1	1	0	0	0	1	1	1	7	ACVR2A
hsa-miR-27a-5p	MIMAT0004501	CUX1	1523	NM_181552	1	0	1	0	1	1	0	1	0	0	1	1	7	ACVR2B
hsa-miR-27a-5p	MIMAT0004501	CUX1	1523	NM_001202543	1	0	1	0	1	1	0	1	0	0	1	1	7	ACVRL1
hsa-miR-27a-5p	MIMAT0004501	DCX	1641	NM_000555	1	0	1	0	1	1	0	0	0	1	1	1	7	ACY1
hsa-miR-27a-5p	MIMAT0004501	MYOD1	4654	NM_002478	1	0	1	0	0	1	0	1	0	1	1	1	7	ACY3
hsa-miR-27a-5p	MIMAT0004501	PDGFA	5154	NM_002607	1	0	1	0	1	1	0	0	0	1	1	1	7	ACYP1
hsa-miR-27a-5p	MIMAT0004501	IKBKAP	8518	NM_003640	1	0	1	0	1	1	0	0	0	1	1	1	7	ACYP2
hsa-miR-27a-5p	MIMAT0004501	BTN2A2	10385	NM_001197237	1	0	1	0	1	1	0	0	0	1	1	1	7	ADA
hsa-miR-27a-5p	MIMAT0004501	BTNL3	10917	NM_197975	1	0	1	0	1	1	0	0	0	1	1	1	7	ADAD2
hsa-miR-27a-5p	MIMAT0004501	ABCB10	23456	NM_012089	1	0	1	0	1	1	0	0	0	1	1	1	7	ADAL
hsa-miR-27a-5p	MIMAT0004501	CHD5	26038	NM_015557	1	0	1	0	0	1	0	1	0	1	1	1	7	ADAM10
hsa-miR-27a-5p	MIMAT0004501	MRPL35	51318	NM_016622	1	0	1	0	1	1	0	0	0	1	1	1	7	ADAM11
hsa-miR-27a-5p	MIMAT0004501	HMP19	51617	NM_015980	1	0	1	0	1	1	0	0	0	1	1	1	7	ADAM12
hsa-miR-27a-5p	MIMAT0004501	FAM222B	55731	NM_001077498	1	0	1	0	1	1	0	1	0	0	1	1	7	ADAM15
hsa-miR-27a-5p	MIMAT0004501	FAM222B	55731	NM_018182	1	0	1	0	1	1	0	1	0	0	1	1	7	ADAM17
hsa-miR-27a-5p	MIMAT0004501	PCDHB4	56131	NM_018938	1	0	1	0	1	1	0	0	0	1	1	1	7	ADAM18
hsa-miR-27a-5p	MIMAT0004501	TWSG1	57045	NM_020648	1	0	1	0	1	1	0	0	0	1	1	1	7	ADAM19
hsa-miR-27a-5p	MIMAT0004501	COG6	57511	NM_001145079	1	0	1	0	1	1	0	0	0	1	1	1	7	ADAM2
hsa-miR-27a-5p	MIMAT0004501	UBXN6	80700	NM_025241	1	0	1	0	1	1	0	0	0	1	1	1	7	ADAM20
hsa-miR-27a-5p	MIMAT0004501	SNX27	81609	NM_030918	1	0	1	0	1	1	0	1	0	0	1	1	7	ADAM21
hsa-miR-27a-5p	MIMAT0004501	SYCE1	93426	NM_001143763	0	0	1	0	1	1	0	1	0	1	1	1	7	ADAM22
hsa-miR-27a-5p	MIMAT0004501	UBXN2B	137886	NM_001077619	1	0	1	0	1	1	0	0	0	1	1	1	7	ADAM23
hsa-miR-27a-5p	MIMAT0004501	LIX1	167410	NM_153234	1	0	1	0	1	1	0	0	0	1	1	1	7	ADAM28
hsa-miR-27a-5p	MIMAT0004501	ADD1	118	XM_005247936	1	1	0	0	0	1	0	0	0	1	1	1	6	ADAM30
hsa-miR-27a-5p	MIMAT0004501	APBB2	323	NM_004307	0	1	1	0	0	1	0	0	0	1	1	1	6	ADAM32
hsa-miR-27a-5p	MIMAT0004501	AQP1	358	NM_198098	1	1	0	0	0	1	0	0	0	1	1	1	6	ADAM33
hsa-miR-27a-5p	MIMAT0004501	ATP2B4	493	NM_001001396	1	1	0	0	0	1	0	0	0	1	1	1	6	ADAM7
hsa-miR-27a-5p	MIMAT0004501	MPPED2	744	NM_001145399	1	1	0	0	0	1	0	0	0	1	1	1	6	ADAM8
hsa-miR-27a-5p	MIMAT0004501	CACNB1	782	NM_000723	0	1	1	0	0	1	0	0	0	1	1	1	6	ADAM9
hsa-miR-27a-5p	MIMAT0004501	CCND2	894	NM_001759	1	1	0	0	0	1	0	0	0	1	1	1	6	ADAMDEC1
hsa-miR-27a-5p	MIMAT0004501	CCND3	896	XM_005249463	1	1	0	0	0	1	0	0	0	1	1	1	6	ADAMTS1
hsa-miR-27a-5p	MIMAT0004501	CNR1	1268	XM_005248651	0	1	1	0	0	1	0	0	0	1	1	1	6	ADAMTS10
hsa-miR-27a-5p	MIMAT0004501	COL4A3	1285	NM_000091	1	1	0	0	0	1	0	0	0	1	1	1	6	ADAMTS12
hsa-miR-27a-5p	MIMAT0004501	CPN2	1370	NM_001080513	1	1	0	0	0	1	0	0	0	1	1	1	6	ADAMTS13
hsa-miR-27a-5p	MIMAT0004501	CREBBP	1387	NM_004380	0	1	1	0	0	1	0	0	0	1	1	1	6	ADAMTS14
hsa-miR-27a-5p	MIMAT0004501	CREM	1390	NM_183013	1	1	0	0	0	1	0	0	0	1	1	1	6	ADAMTS15
hsa-miR-27a-5p	MIMAT0004501	CRX	1406	NM_000554	0	1	1	0	0	1	0	0	0	1	1	1	6	ADAMTS16
hsa-miR-27a-5p	MIMAT0004501	CSF3R	1441	NM_156039	0	1	1	0	0	1	0	0	0	1	1	1	6	ADAMTS17
hsa-miR-27a-5p	MIMAT0004501	CYC1	1537	NM_001916	1	1	0	0	0	1	0	0	0	1	1	1	6	ADAMTS18
hsa-miR-27a-5p	MIMAT0004501	DMXL1	1657	XM_005271910	0	1	1	0	0	1	0	0	0	1	1	1	6	ADAMTS19
hsa-miR-27a-5p	MIMAT0004501	DLX4	1748	NM_138281	1	1	0	0	0	1	0	0	0	1	1	1	6	ADAMTS2
hsa-miR-27a-5p	MIMAT0004501	DMD	1756	NM_004010	0	1	0	0	0	1	0	1	0	1	1	1	6	ADAMTS3
hsa-miR-27a-5p	MIMAT0004501	DYNC1LI2	1783	NM_006141	1	1	0	0	0	1	0	0	0	1	1	1	6	ADAMTS4
hsa-miR-27a-5p	MIMAT0004501	DSC3	1825	NM_024423	0	1	1	0	0	1	0	0	0	1	1	1	6	ADAMTS5
hsa-miR-27a-5p	MIMAT0004501	EIF4A2	1974	NM_001967	1	1	1	0	0	1	0	0	0	0	1	1	6	ADAMTS6
hsa-miR-27a-5p	MIMAT0004501	EPAS1	2034	NM_001430	0	1	1	0	0	1	0	0	0	1	1	1	6	ADAMTS7
hsa-miR-27a-5p	MIMAT0004501	ETV1	2115	NM_004956	0	1	0	0	0	1	0	1	0	1	1	1	6	ADAMTS8
hsa-miR-27a-5p	MIMAT0004501	FKBP1A	2280	NM_000801	1	1	0	0	0	1	0	0	0	1	1	1	6	ADAMTS9
hsa-miR-27a-5p	MIMAT0004501	FOXG1	2290	NM_005249	0	1	1	0	0	1	0	1	0	0	1	1	6	ADAMTSL1
hsa-miR-27a-5p	MIMAT0004501	FOXC1	2296	NM_001453	0	1	1	0	0	1	0	0	0	1	1	1	6	ADAMTSL2
hsa-miR-27a-5p	MIMAT0004501	GBA	2629	NM_001005741	0	1	1	0	0	1	0	0	0	1	1	1	6	ADAMTSL3
hsa-miR-27a-5p	MIMAT0004501	GFRA1	2674	NM_005264	1	1	0	0	0	1	0	0	0	1	1	1	6	ADAMTSL4
hsa-miR-27a-5p	MIMAT0004501	GLI3	2737	XM_005249704	0	1	1	0	0	1	0	0	0	1	1	1	6	ADAMTSL5
hsa-miR-27a-5p	MIMAT0004501	GNAL	2774	NM_182978	1	1	0	0	0	1	0	0	0	1	1	1	6	ADAP1
hsa-miR-27a-5p	MIMAT0004501	GRIA1	2890	NM_001258020	1	1	0	0	0	1	0	0	0	1	1	1	6	ADAP2
hsa-miR-27a-5p	MIMAT0004501	NDST1	3340	XM_005268435	0	1	1	0	0	1	0	0	0	1	1	1	6	ADAR
hsa-miR-27a-5p	MIMAT0004501	IGF1R	3480	NM_000875	1	1	0	0	0	1	0	0	0	1	1	1	6	ADARB1
hsa-miR-27a-5p	MIMAT0004501	IHH	3549	NM_002181	1	1	0	0	0	1	0	0	0	1	1	1	6	ADARB2
hsa-miR-27a-5p	MIMAT0004501	INPP5D	3635	NM_001017915	1	1	0	0	0	1	0	0	0	1	1	1	6	ADAT1
hsa-miR-27a-5p	MIMAT0004501	KCNA6	3742	XM_005253686	1	1	0	0	0	1	0	0	0	1	1	1	6	ADAT2
hsa-miR-27a-5p	MIMAT0004501	KCNJ10	3766	NM_002241	0	1	1	0	0	1	0	0	0	1	1	1	6	ADAT3
hsa-miR-27a-5p	MIMAT0004501	L1CAM	3897	NM_001278116	1	1	1	0	0	1	0	0	0	0	1	1	6	ADC
hsa-miR-27a-5p	MIMAT0004501	LGALS8	3964	NM_006499	1	1	0	0	0	1	0	0	0	1	1	1	6	ADCK1
hsa-miR-27a-5p	MIMAT0004501	LPP	4026	XM_005247445	1	1	0	0	0	1	0	0	0	1	1	1	6	ADCK2
hsa-miR-27a-5p	MIMAT0004501	MAPT	4137	NM_001123066	0	1	1	0	0	1	0	0	0	1	1	1	6	ADCK3
hsa-miR-27a-5p	MIMAT0004501	MECP2	4204	XM_005274683	1	1	0	0	0	1	0	0	0	1	1	1	6	ADCK4
hsa-miR-27a-5p	MIMAT0004501	MECP2	4204	XM_005277853	1	1	0	0	0	1	0	0	0	1	1	1	6	ADCK5
hsa-miR-27a-5p	MIMAT0004501	MGAT3	4248	NM_002409	1	1	0	0	0	1	0	0	0	1	1	1	6	ADCY1
hsa-miR-27a-5p	MIMAT0004501	KMT2A	4297	NM_001197104	1	1	0	0	0	1	0	0	0	1	1	1	6	ADCY10
hsa-miR-27a-5p	MIMAT0004501	NFATC3	4775	XM_005255973	1	1	0	0	0	1	0	0	0	1	1	1	6	ADCY2
hsa-miR-27a-5p	MIMAT0004501	TBC1D25	4943	NM_002536	1	1	0	0	0	1	0	0	0	1	1	1	6	ADCY3
hsa-miR-27a-5p	MIMAT0004501	OCM2	4951	NM_006188	1	1	1	0	0	1	0	0	0	0	1	1	6	ADCY4
hsa-miR-27a-5p	MIMAT0004501	PAX6	5080	NM_000280	1	1	0	0	0	1	0	0	0	1	1	1	6	ADCY5
hsa-miR-27a-5p	MIMAT0004501	PCSK5	5125	NM_001190482	1	1	0	0	0	1	0	0	0	1	1	1	6	ADCY6
hsa-miR-27a-5p	MIMAT0004501	PDYN	5173	NM_024411	1	1	0	0	0	1	0	0	0	1	1	1	6	ADCY7
hsa-miR-27a-5p	MIMAT0004501	PFKFB2	5208	NM_006212	1	1	0	0	0	1	0	0	0	1	1	1	6	ADCY8
hsa-miR-27a-5p	MIMAT0004501	PHKG2	5261	NM_000294	1	1	0	0	0	1	0	0	0	1	1	1	6	ADCY9
hsa-miR-27a-5p	MIMAT0004501	PIK3CG	5294	NM_002649	1	1	0	0	0	1	0	0	0	1	1	1	6	ADCYAP1
hsa-miR-27a-5p	MIMAT0004501	PLAGL2	5326	XM_005260436	1	1	0	0	0	1	0	0	0	1	1	1	6	ADCYAP1R1
hsa-miR-27a-5p	MIMAT0004501	POLH	5429	NM_006502	1	1	1	0	0	1	0	0	0	0	1	1	6	ADD1
hsa-miR-27a-5p	MIMAT0004501	PRCC	5546	XM_005245313	1	1	1	0	0	1	0	0	0	0	1	1	6	ADD2
hsa-miR-27a-5p	MIMAT0004501	PRKG1	5592	NM_001098512	1	1	0	0	0	1	0	0	0	1	1	1	6	ADD3
hsa-miR-27a-5p	MIMAT0004501	PRM2	5620	XM_005255433	1	1	0	0	0	1	0	0	0	1	1	1	6	ADGB
hsa-miR-27a-5p	MIMAT0004501	ABCD3	5825	XM_005271087	1	1	0	0	0	1	0	0	0	1	1	1	6	ADH1A
hsa-miR-27a-5p	MIMAT0004501	RAB3B	5865	NM_002867	1	1	0	0	0	1	0	0	0	1	1	1	6	ADH1B
hsa-miR-27a-5p	MIMAT0004501	RAD23B	5887	NM_002874	0	1	0	0	0	1	0	1	0	1	1	1	6	ADH1C
hsa-miR-27a-5p	MIMAT0004501	RGS4	5999	NM_001102445	1	1	0	0	0	1	0	0	0	1	1	1	6	ADH4
hsa-miR-27a-5p	MIMAT0004501	RPS16	6217	XM_005259137	1	1	1	0	0	1	0	0	0	0	1	1	6	ADH5
hsa-miR-27a-5p	MIMAT0004501	SALL2	6297	XM_005267983	1	1	0	0	0	1	0	0	0	1	1	1	6	ADH6
hsa-miR-27a-5p	MIMAT0004501	SFRP5	6425	NM_003015	1	1	0	0	0	1	0	0	0	1	1	1	6	ADH7
hsa-miR-27a-5p	MIMAT0004501	SLC1A4	6509	NM_003038	1	1	0	0	0	1	0	0	0	1	1	1	6	ADHFE1
hsa-miR-27a-5p	MIMAT0004501	SLIT3	6586	NM_001271946	1	1	0	0	0	1	0	0	0	1	1	1	6	ADI1
hsa-miR-27a-5p	MIMAT0004501	HSPA13	6782	NM_006948	1	1	1	0	0	1	0	0	0	0	1	1	6	ADIG
hsa-miR-27a-5p	MIMAT0004501	STK4	6789	XM_005260533	1	1	0	0	0	1	0	0	0	1	1	1	6	ADIPOQ
hsa-miR-27a-5p	MIMAT0004501	HNF1B	6928	NM_000458	1	1	0	0	0	1	0	0	0	1	1	1	6	ADIPOR1
hsa-miR-27a-5p	MIMAT0004501	MLX	6945	NM_170607	1	1	0	0	0	1	0	0	0	1	1	1	6	ADIPOR2
hsa-miR-27a-5p	MIMAT0004501	TPD52L2	7165	NM_199360	1	1	0	0	0	1	0	0	0	1	1	1	6	ADIRF
hsa-miR-27a-5p	MIMAT0004501	TUFT1	7286	XM_005245474	1	1	0	0	0	1	0	0	0	1	1	1	6	ADK
hsa-miR-27a-5p	MIMAT0004501	TXNRD1	7296	NM_001261445	1	1	0	0	0	1	0	0	0	1	1	1	6	ADM
hsa-miR-27a-5p	MIMAT0004501	UQCRB	7381	NM_001254752	1	1	0	0	0	1	0	0	0	1	1	1	6	ADM2
hsa-miR-27a-5p	MIMAT0004501	WT1	7490	XM_005253120	1	1	0	0	0	1	0	0	0	1	1	1	6	ADM5
hsa-miR-27a-5p	MIMAT0004501	XK	7504	NM_021083	1	1	0	0	0	1	0	0	0	1	1	1	6	ADNP
hsa-miR-27a-5p	MIMAT0004501	CNBP	7555	NM_001127192	1	1	1	0	0	0	0	1	0	0	1	1	6	ADNP2
hsa-miR-27a-5p	MIMAT0004501	ZNF202	7753	XM_005271660	1	1	0	0	0	1	0	0	0	1	1	1	6	ADO
hsa-miR-27a-5p	MIMAT0004501	TUSC3	7991	NM_006765	0	1	1	0	0	1	0	0	0	1	1	1	6	ADORA1
hsa-miR-27a-5p	MIMAT0004501	ST8SIA2	8128	NM_006011	1	1	0	0	0	1	0	0	0	1	1	1	6	ADORA2A
hsa-miR-27a-5p	MIMAT0004501	FOXN1	8456	NM_003593	1	1	1	0	0	1	0	0	0	0	1	1	6	ADORA2B
hsa-miR-27a-5p	MIMAT0004501	SMARCA5	8467	NM_003601	1	1	0	0	0	1	0	0	0	1	1	1	6	ADORA3
hsa-miR-27a-5p	MIMAT0004501	PPFIA4	8497	XM_005245553	0	1	1	0	0	1	0	0	0	1	1	1	6	ADPGK
hsa-miR-27a-5p	MIMAT0004501	KCNAB2	8514	NM_001199860	1	1	0	0	0	1	0	0	0	1	1	1	6	ADPRH
hsa-miR-27a-5p	MIMAT0004501	UNC5C	8633	XM_005263321	0	1	1	0	0	1	0	0	0	1	1	1	6	ADPRHL1
hsa-miR-27a-5p	MIMAT0004501	PDE5A	8654	NM_001083	0	1	1	0	0	1	0	0	0	1	1	1	6	ADPRHL2
hsa-miR-27a-5p	MIMAT0004501	SYNJ1	8867	NM_203446	0	1	0	0	0	1	0	1	0	1	1	1	6	ADPRM
hsa-miR-27a-5p	MIMAT0004501	CACNA1I	8911	NM_021096	1	1	0	0	0	1	0	0	0	1	1	1	6	ADRA1A
hsa-miR-27a-5p	MIMAT0004501	BSN	8927	NM_003458	1	1	0	0	0	1	0	0	0	1	1	1	6	ADRA1B
hsa-miR-27a-5p	MIMAT0004501	SEMA5A	9037	NM_003966	0	1	1	0	0	1	0	0	0	1	1	1	6	ADRA1D
hsa-miR-27a-5p	MIMAT0004501	PRC1	9055	NM_003981	1	1	0	0	0	1	0	0	0	1	1	1	6	ADRA2A
hsa-miR-27a-5p	MIMAT0004501	GPR56	9289	XM_005256238	1	1	0	0	0	1	0	0	0	1	1	1	6	ADRA2B
hsa-miR-27a-5p	MIMAT0004501	GTPBP1	9567	NM_004286	0	1	1	0	0	1	0	0	0	1	1	1	6	ADRA2C
hsa-miR-27a-5p	MIMAT0004501	RASSF2	9770	XM_005260895	0	1	1	0	0	1	0	0	0	1	1	1	6	ADRB1
hsa-miR-27a-5p	MIMAT0004501	ABCC5	10057	XM_005247059	1	1	0	0	0	1	0	0	0	1	1	1	6	ADRB2
hsa-miR-27a-5p	MIMAT0004501	GDF11	10220	NM_005811	1	1	0	0	0	1	0	0	0	1	1	1	6	ADRB3
hsa-miR-27a-5p	MIMAT0004501	DCAF7	10238	NM_005828	0	1	1	0	0	1	0	0	0	1	1	1	6	ADRBK1
hsa-miR-27a-5p	MIMAT0004501	TLR6	10333	NM_006068	1	1	0	0	0	1	0	0	0	1	1	1	6	ADRBK2
hsa-miR-27a-5p	MIMAT0004501	HMG20A	10363	XM_005254123	1	1	0	0	0	1	0	0	0	1	1	1	6	ADRM1
hsa-miR-27a-5p	MIMAT0004501	IFI30	10437	NM_006332	1	1	1	0	0	1	0	0	0	0	1	1	6	ADSS
hsa-miR-27a-5p	MIMAT0004501	NCOA2	10499	XM_005251129	1	1	1	0	0	1	0	0	0	0	1	1	6	ADSSL1
hsa-miR-27a-5p	MIMAT0004501	ATG7	10533	NM_006395	0	1	0	0	0	1	0	1	0	1	1	1	6	ADTRP
hsa-miR-27a-5p	MIMAT0004501	SORBS1	10580	XM_005269403	1	1	0	0	0	1	0	0	0	1	1	1	6	AEBP1
hsa-miR-27a-5p	MIMAT0004501	ARID3B	10620	XM_005254129	1	1	0	0	0	1	0	0	0	1	1	1	6	AEBP2
hsa-miR-27a-5p	MIMAT0004501	PNMA2	10687	XM_005273377	1	1	0	0	0	1	0	0	0	1	1	1	6	AEN
hsa-miR-27a-5p	MIMAT0004501	ARPP19	10776	XM_005254132	0	1	1	0	0	1	0	0	0	1	1	1	6	AES
hsa-miR-27a-5p	MIMAT0004501	SPIN1	10927	XM_005251669	1	1	0	0	0	1	0	0	0	1	1	1	6	AFAP1
hsa-miR-27a-5p	MIMAT0004501	RALBP1	10928	NM_006788	0	1	1	0	0	1	0	0	0	1	1	1	6	AFAP1L1
hsa-miR-27a-5p	MIMAT0004501	HNRNPA0	10949	NM_006805	0	1	1	0	0	1	0	0	0	1	1	1	6	AFAP1L2
hsa-miR-27a-5p	MIMAT0004501	ADAMTS5	11096	NM_007038	0	1	1	0	0	1	0	0	0	1	1	1	6	AFF1
hsa-miR-27a-5p	MIMAT0004501	ABCB8	11194	NM_007188	1	1	0	0	0	1	0	0	0	1	1	1	6	AFF2
hsa-miR-27a-5p	MIMAT0004501	GALNT6	11226	XM_005268607	0	1	1	0	0	1	0	0	0	1	1	1	6	AFF3
hsa-miR-27a-5p	MIMAT0004501	STK38	11329	NM_007271	0	1	0	0	0	1	0	1	0	1	1	1	6	AFF4
hsa-miR-27a-5p	MIMAT0004501	RNF44	22838	XM_005265842	0	1	1	0	0	1	0	0	0	1	1	1	6	AFG3L2
hsa-miR-27a-5p	MIMAT0004501	FBXO21	23014	XM_005253857	1	1	0	0	0	1	0	0	0	1	1	1	6	AFM
hsa-miR-27a-5p	MIMAT0004501	RRP1B	23076	NM_015056	1	1	0	0	0	1	0	0	0	1	1	1	6	AFMID
hsa-miR-27a-5p	MIMAT0004501	HIC2	23119	XM_005261395	1	1	0	0	0	1	0	0	0	1	1	1	6	AFP
hsa-miR-27a-5p	MIMAT0004501	PHLDB1	23187	XM_005271470	0	1	1	0	0	1	0	0	0	1	1	1	6	AFTPH
hsa-miR-27a-5p	MIMAT0004501	PHLDB1	23187	XM_005277683	0	1	1	0	0	1	0	0	0	1	1	1	6	AGA
hsa-miR-27a-5p	MIMAT0004501	UBXN4	23190	NM_014607	0	1	1	0	1	1	0	0	0	0	1	1	6	AGAP1
hsa-miR-27a-5p	MIMAT0004501	MDN1	23195	NM_014611	1	1	0	0	0	1	0	0	0	1	1	1	6	AGAP10
hsa-miR-27a-5p	MIMAT0004501	GSE1	23199	XM_005255859	1	1	0	0	0	1	0	0	0	1	1	1	6	AGAP11
hsa-miR-27a-5p	MIMAT0004501	JMJD6	23210	NM_001081461	0	1	1	0	0	1	0	0	0	1	1	1	6	AGAP2
hsa-miR-27a-5p	MIMAT0004501	SLC7A8	23428	NM_012244	1	1	0	0	0	1	0	0	0	1	1	1	6	AGAP3
hsa-miR-27a-5p	MIMAT0004501	DAPK2	23604	NM_014326	0	1	1	0	0	1	0	0	0	1	1	1	6	AGAP4
hsa-miR-27a-5p	MIMAT0004501	BACE1	23621	NM_012104	0	1	1	0	0	1	0	0	0	1	1	1	6	AGAP5
hsa-miR-27a-5p	MIMAT0004501	TTLL1	25809	NM_012263	1	1	1	0	0	1	0	0	0	0	1	1	6	AGAP6
hsa-miR-27a-5p	MIMAT0004501	GPR124	25960	NM_032777	1	1	0	0	0	1	0	0	0	1	1	1	6	AGAP7
hsa-miR-27a-5p	MIMAT0004501	SLC17A5	26503	XM_005248711	1	1	0	0	0	1	0	0	0	1	1	1	6	AGAP8
hsa-miR-27a-5p	MIMAT0004501	CYFIP2	26999	NM_001037332	1	1	0	0	0	1	0	0	0	1	1	1	6	AGAP9
hsa-miR-27a-5p	MIMAT0004501	PDCD4	27250	NM_145341	0	1	0	0	0	1	0	1	0	1	1	1	6	AGBL1
hsa-miR-27a-5p	MIMAT0004501	HIPK2	28996	NM_022740	1	1	0	0	0	1	0	0	0	1	1	1	6	AGBL2
hsa-miR-27a-5p	MIMAT0004501	STXBP6	29091	XM_005267556	1	1	0	0	0	1	0	0	0	1	1	1	6	AGBL3
hsa-miR-27a-5p	MIMAT0004501	CHST11	50515	NM_018413	0	1	1	0	0	1	0	0	0	1	1	1	6	AGBL4
hsa-miR-27a-5p	MIMAT0004501	POLR1D	51082	XM_005266414	1	1	0	0	0	1	0	0	0	1	1	1	6	AGBL5
hsa-miR-27a-5p	MIMAT0004501	RLIM	51132	NM_183353	1	1	1	0	0	0	0	1	0	0	1	1	6	AGER
hsa-miR-27a-5p	MIMAT0004501	DNAJC27	51277	NM_016544	0	1	1	0	0	1	0	0	0	1	1	1	6	AGFG1
hsa-miR-27a-5p	MIMAT0004501	MST4	51765	NM_016542	0	1	1	0	0	1	0	0	0	1	1	1	6	AGFG2
hsa-miR-27a-5p	MIMAT0004501	CCDC93	54520	NM_019044	0	1	1	0	0	1	0	0	0	1	1	1	6	AGGF1
hsa-miR-27a-5p	MIMAT0004501	LEPROT	54741	XM_005270951	0	1	1	0	0	1	0	0	0	1	1	1	6	AGK
hsa-miR-27a-5p	MIMAT0004501	AHI1	54806	XM_005267039	1	1	0	0	0	1	0	0	0	1	1	1	6	AGL
hsa-miR-27a-5p	MIMAT0004501	BCAS3	54828	XM_005257473	0	1	1	0	0	1	0	0	0	1	1	1	6	AGMAT
hsa-miR-27a-5p	MIMAT0004501	INO80D	54891	XM_005246658	0	1	1	0	0	1	0	0	0	1	1	1	6	AGMO
hsa-miR-27a-5p	MIMAT0004501	RPRD1A	55197	XM_005258294	0	1	1	0	0	1	0	0	0	1	1	1	6	AGO1
hsa-miR-27a-5p	MIMAT0004501	SBNO1	55206	XM_005253573	1	1	0	0	0	1	0	0	0	1	1	1	6	AGO2
hsa-miR-27a-5p	MIMAT0004501	PCMTD2	55251	XM_005260222	1	1	0	0	0	1	0	0	0	1	1	1	6	AGO3
hsa-miR-27a-5p	MIMAT0004501	TMEM143	55260	XM_005259031	0	1	1	0	0	1	0	0	0	1	1	1	6	AGO4
hsa-miR-27a-5p	MIMAT0004501	MCM10	55388	NM_182751	0	1	1	0	0	1	0	0	0	1	1	1	6	AGPAT1
hsa-miR-27a-5p	MIMAT0004501	MED29	55588	NM_017592	1	1	0	0	0	1	0	0	0	1	1	1	6	AGPAT2
hsa-miR-27a-5p	MIMAT0004501	DEPDC1	55635	NM_001114120	0	1	1	0	0	1	0	0	0	1	1	1	6	AGPAT3
hsa-miR-27a-5p	MIMAT0004501	TENM3	55714	XM_005263119	0	1	1	0	0	1	0	0	0	1	1	1	6	AGPAT4
hsa-miR-27a-5p	MIMAT0004501	TTC17	55761	XM_005253016	1	1	0	0	0	1	0	0	0	1	1	1	6	AGPAT5
hsa-miR-27a-5p	MIMAT0004501	MYNN	55892	NM_001185118	0	1	1	0	0	1	0	0	0	1	1	1	6	AGPAT6
hsa-miR-27a-5p	MIMAT0004501	MTFR1L	56181	NM_019557	0	1	1	0	1	1	0	0	0	0	1	1	6	AGPAT9
hsa-miR-27a-5p	MIMAT0004501	KCMF1	56888	NM_020122	1	1	0	0	0	1	0	1	0	0	1	1	6	AGPS
hsa-miR-27a-5p	MIMAT0004501	TMEM63C	57156	NM_020431	1	1	0	0	0	1	0	0	0	1	1	1	6	AGR2
hsa-miR-27a-5p	MIMAT0004501	NDRG3	57446	NM_032013	1	1	0	0	0	1	0	0	0	1	1	1	6	AGR3
hsa-miR-27a-5p	MIMAT0004501	USP31	57478	NM_020718	0	1	1	0	0	1	0	0	0	1	1	1	6	AGRN
hsa-miR-27a-5p	MIMAT0004501	ZNF608	57507	XM_005272039	0	1	1	0	0	1	0	0	0	1	1	1	6	AGT
hsa-miR-27a-5p	MIMAT0004501	HECW2	57520	XM_005246704	1	1	1	0	0	0	0	0	0	1	1	1	6	AGTPBP1
hsa-miR-27a-5p	MIMAT0004501	PTCHD2	57540	XM_005263486	0	1	1	0	0	1	0	0	0	1	1	1	6	AGTR1
hsa-miR-27a-5p	MIMAT0004501	MICAL3	57553	XM_005261257	0	1	1	0	0	1	0	0	0	1	1	1	6	AGTR2
hsa-miR-27a-5p	MIMAT0004501	NLGN2	57555	NM_020795	1	1	0	0	0	1	0	0	0	1	1	1	6	AGTRAP
hsa-miR-27a-5p	MIMAT0004501	ARRDC3	57561	NM_020801	0	1	0	0	0	1	0	1	0	1	1	1	6	AGXT
hsa-miR-27a-5p	MIMAT0004501	KIAA1456	57604	XM_005273594	1	1	1	0	0	1	0	0	0	0	1	1	6	AGXT2
hsa-miR-27a-5p	MIMAT0004501	EP400	57634	XM_005253587	1	1	0	0	0	1	0	0	0	1	1	1	6	AHCTF1
hsa-miR-27a-5p	MIMAT0004501	SNX6	58533	XM_005267957	0	1	1	0	0	1	0	0	0	1	1	1	6	AHCY
hsa-miR-27a-5p	MIMAT0004501	PBOV1	59351	NM_021635	0	1	1	0	0	1	0	0	0	1	1	1	6	AHCYL1
hsa-miR-27a-5p	MIMAT0004501	TMEM35	59353	NM_021637	0	1	1	0	0	1	0	0	0	1	1	1	6	AHCYL2
hsa-miR-27a-5p	MIMAT0004501	NOL6	65083	NM_022917	0	1	1	0	0	1	0	0	0	1	1	1	6	AHDC1
hsa-miR-27a-5p	MIMAT0004501	ZBTB10	65986	NM_001105539	1	1	0	0	0	1	0	0	0	1	1	1	6	AHI1
hsa-miR-27a-5p	MIMAT0004501	FAM134A	79137	NM_024293	1	1	0	0	0	1	0	0	0	1	1	1	6	AHNAK
hsa-miR-27a-5p	MIMAT0004501	NKAIN1	79570	NM_024522	1	1	0	0	0	1	0	0	0	1	1	1	6	AHNAK2
hsa-miR-27a-5p	MIMAT0004501	USB1	79650	NM_001204911	1	1	0	0	0	1	0	0	0	1	1	1	6	AHR
hsa-miR-27a-5p	MIMAT0004501	ARMC5	79798	NM_024742	1	1	0	0	0	1	0	0	0	1	1	1	6	AHRR
hsa-miR-27a-5p	MIMAT0004501	WDR78	79819	XM_005271212	0	1	1	0	0	1	0	0	0	1	1	1	6	AHSA1
hsa-miR-27a-5p	MIMAT0004501	ARHGAP28	79822	XM_005258144	0	1	1	0	0	1	0	0	0	1	1	1	6	AHSA2
hsa-miR-27a-5p	MIMAT0004501	PHF17	79960	XM_005263230	1	1	0	0	0	1	0	0	0	1	1	1	6	AHSG
hsa-miR-27a-5p	MIMAT0004501	FRAS1	80144	NM_025074	1	1	0	0	0	1	0	0	0	1	1	1	6	AICDA
hsa-miR-27a-5p	MIMAT0004501	OPA3	80207	NM_025136	0	1	1	0	0	1	0	0	0	1	1	1	6	AIDA
hsa-miR-27a-5p	MIMAT0004501	EDEM3	80267	NM_025191	0	1	0	0	0	1	0	1	0	1	1	1	6	AIF1
hsa-miR-27a-5p	MIMAT0004501	TET1	80312	NM_030625	0	1	0	0	0	1	0	1	0	1	1	1	6	AIF1L
hsa-miR-27a-5p	MIMAT0004501	JHDM1D	80853	NM_030647	1	1	0	0	0	1	0	0	0	1	1	1	6	AIFM1
hsa-miR-27a-5p	MIMAT0004501	MIXL1	83881	NM_031944	0	1	1	0	0	1	0	0	0	1	1	1	6	AIFM2
hsa-miR-27a-5p	MIMAT0004501	ZNF394	84124	NM_032164	0	1	1	0	0	1	0	0	0	1	1	1	6	AIFM3
hsa-miR-27a-5p	MIMAT0004501	RNASEH2C	84153	NM_032193	1	1	0	0	0	1	0	0	0	1	1	1	6	AIG1
hsa-miR-27a-5p	MIMAT0004501	RHBDD1	84236	NM_001167608	0	1	1	0	0	1	0	0	0	1	1	1	6	AIM1
hsa-miR-27a-5p	MIMAT0004501	ELOF1	84337	XM_005260097	1	1	0	0	0	1	0	0	0	1	1	1	6	AIM1L
hsa-miR-27a-5p	MIMAT0004501	CBX2	84733	NM_005189	1	1	0	0	0	1	0	0	0	1	1	1	6	AIM2
hsa-miR-27a-5p	MIMAT0004501	TMEM25	84866	NM_032780	0	1	1	0	0	1	0	0	0	1	1	1	6	AIMP1
hsa-miR-27a-5p	MIMAT0004501	SPRYD3	84926	NM_032840	1	1	0	0	0	1	0	0	0	1	1	1	6	AIMP2
hsa-miR-27a-5p	MIMAT0004501	KIAA1644	85352	XM_005261790	1	1	0	0	0	1	0	0	0	1	1	1	6	AIP
hsa-miR-27a-5p	MIMAT0004501	SSH2	85464	XM_005258058	0	1	1	0	0	1	0	0	0	1	1	1	6	AIPL1
hsa-miR-27a-5p	MIMAT0004501	SSH2	85464	XM_005258059	0	1	1	0	0	1	0	0	0	1	1	1	6	AIRE
hsa-miR-27a-5p	MIMAT0004501	TSPAN18	90139	XM_005253217	1	1	0	0	0	1	0	0	0	1	1	1	6	AJAP1
hsa-miR-27a-5p	MIMAT0004501	FMNL3	91010	NM_175736	1	1	1	0	0	1	0	0	0	0	1	1	6	AJUBA
hsa-miR-27a-5p	MIMAT0004501	CENPBD1	92806	NM_145039	1	1	0	0	0	1	0	0	0	1	1	1	6	AK1
hsa-miR-27a-5p	MIMAT0004501	OPALIN	93377	NM_001040103	0	1	1	0	0	1	0	0	0	1	1	1	6	AK2
hsa-miR-27a-5p	MIMAT0004501	FNIP1	96459	NM_133372	1	1	0	0	0	1	0	0	0	1	1	1	6	AK3
hsa-miR-27a-5p	MIMAT0004501	SLC52A3	113278	NM_033409	1	1	0	0	0	1	0	0	0	1	1	1	6	AK4
hsa-miR-27a-5p	MIMAT0004501	FHAD1	114827	XM_005245730	0	1	1	0	0	1	0	0	0	1	1	1	6	AK5
hsa-miR-27a-5p	MIMAT0004501	FAM210B	116151	NM_080821	0	1	1	0	0	1	0	0	0	1	1	1	6	AK7
hsa-miR-27a-5p	MIMAT0004501	MED12L	116931	NM_053002	1	1	0	0	0	1	0	0	0	1	1	1	6	AK8
hsa-miR-27a-5p	MIMAT0004501	AGAP1	116987	NM_001037131	1	1	0	0	0	1	0	0	0	1	1	1	6	AK9
hsa-miR-27a-5p	MIMAT0004501	PIK3AP1	118788	NM_152309	0	1	1	0	0	1	0	0	0	1	1	1	6	AKAP1
hsa-miR-27a-5p	MIMAT0004501	ZSWIM7	125150	NM_001042697	1	1	0	0	0	1	0	0	0	1	1	1	6	AKAP10
hsa-miR-27a-5p	MIMAT0004501	VSTM2L	128434	NM_080607	0	1	1	0	0	1	0	0	0	1	1	1	6	AKAP11
hsa-miR-27a-5p	MIMAT0004501	DUSP15	128853	XM_005260276	0	1	1	0	0	1	0	0	0	1	1	1	6	AKAP12
hsa-miR-27a-5p	MIMAT0004501	ANKRD54	129138	NM_138797	0	1	0	0	0	1	0	1	0	1	1	1	6	AKAP13
hsa-miR-27a-5p	MIMAT0004501	PLEKHH2	130271	NM_172069	0	1	1	0	0	1	0	0	0	1	1	1	6	AKAP17A
hsa-miR-27a-5p	MIMAT0004501	HDX	139324	NM_001177479	0	1	1	0	0	1	0	0	0	1	1	1	6	AKAP2
hsa-miR-27a-5p	MIMAT0004501	VTI1A	143187	NM_145206	1	1	0	0	0	1	0	0	0	1	1	1	6	AKAP3
hsa-miR-27a-5p	MIMAT0004501	TMEM86A	144110	NM_153347	1	1	0	0	0	1	0	0	0	1	1	1	6	AKAP5
hsa-miR-27a-5p	MIMAT0004501	CD300LG	146894	NM_145273	0	1	1	0	0	1	0	0	0	1	1	1	6	AKAP6
hsa-miR-27a-5p	MIMAT0004501	CCDC117	150275	NM_173510	0	1	1	0	0	1	0	0	0	1	1	1	6	AKAP7
hsa-miR-27a-5p	MIMAT0004501	GLIPR2	152007	XM_005251370	1	1	0	0	0	1	0	0	0	1	1	1	6	AKAP8
hsa-miR-27a-5p	MIMAT0004501	RBM33	155435	XM_005249531	0	1	1	0	0	1	0	0	0	1	1	1	6	AKAP8L
hsa-miR-27a-5p	MIMAT0004501	CLVS1	157807	XM_005251175	1	1	0	0	0	1	0	0	0	1	1	1	6	AKAP9
hsa-miR-27a-5p	MIMAT0004501	TMTC2	160335	XM_005268681	1	1	0	0	0	1	0	0	0	1	1	1	6	AKIP1
hsa-miR-27a-5p	MIMAT0004501	TOR1AIP2	163590	NM_001199260	1	1	0	0	0	1	0	0	0	1	1	1	6	AKIRIN1
hsa-miR-27a-5p	MIMAT0004501	APCDD1L	164284	XM_005260306	1	1	0	0	0	1	0	0	0	1	1	1	6	AKIRIN2
hsa-miR-27a-5p	MIMAT0004501	CLEC4F	165530	NM_173535	1	1	0	0	0	1	0	0	0	1	1	1	6	AKNA
hsa-miR-27a-5p	MIMAT0004501	ARX	170302	NM_139058	1	1	0	0	0	1	0	0	0	1	1	1	6	AKNAD1
hsa-miR-27a-5p	MIMAT0004501	SLFNL1	200172	XM_005270596	1	1	0	0	0	1	0	0	0	1	1	1	6	AKR1A1
hsa-miR-27a-5p	MIMAT0004501	CREG2	200407	NM_153836	1	1	1	0	0	0	0	0	0	1	1	1	6	AKR1B1
hsa-miR-27a-5p	MIMAT0004501	FBXO45	200933	NM_001105573	0	1	1	0	0	1	0	0	0	1	1	1	6	AKR1B10
hsa-miR-27a-5p	MIMAT0004501	ZBTB7C	201501	XM_005258225	0	1	1	0	0	1	0	0	0	1	1	1	6	AKR1B15
hsa-miR-27a-5p	MIMAT0004501	STK32A	202374	XM_005268385	1	1	0	0	0	1	0	0	0	1	1	1	6	AKR1C1
hsa-miR-27a-5p	MIMAT0004501	TUBB	203068	XM_005248883	0	1	1	0	0	1	0	0	0	1	1	1	6	AKR1C2
hsa-miR-27a-5p	MIMAT0004501	ANKS6	203286	NM_173551	1	1	0	0	0	1	0	0	0	1	1	1	6	AKR1C3
hsa-miR-27a-5p	MIMAT0004501	ARL5B	221079	XM_005252400	1	1	1	0	0	1	0	0	0	0	1	1	6	AKR1C4
hsa-miR-27a-5p	MIMAT0004501	CDHR3	222256	NM_152750	0	1	1	0	0	1	0	0	0	1	1	1	6	AKR1D1
hsa-miR-27a-5p	MIMAT0004501	HSPA12A	259217	XM_005269672	0	1	1	0	0	1	0	0	0	1	1	1	6	AKR1E2
hsa-miR-27a-5p	MIMAT0004501	KSR2	283455	NM_173598	1	1	0	0	0	1	0	0	0	1	1	1	6	AKR7A2
hsa-miR-27a-5p	MIMAT0004501	FAM133A	286499	NM_001171110	0	1	1	0	0	1	0	0	0	1	1	1	6	AKR7A3
hsa-miR-27a-5p	MIMAT0004501	ANKRD42	338699	XM_005273972	1	1	0	0	0	1	0	0	0	1	1	1	6	AKT1
hsa-miR-27a-5p	MIMAT0004501	RAB43	339122	NM_001204887	1	1	0	0	0	1	0	0	0	1	1	1	6	AKT1S1
hsa-miR-27a-5p	MIMAT0004501	ZNF710	374655	XM_005254908	1	1	0	0	0	1	0	0	0	1	1	1	6	AKT2
hsa-miR-27a-5p	MIMAT0004501	SHISA6	388336	NM_207386	1	1	0	0	0	1	0	0	0	1	1	1	6	AKT3
hsa-miR-27a-5p	MIMAT0004501	C9orf171	389799	NM_207417	1	1	0	0	0	1	0	0	0	1	1	1	6	AKTIP
hsa-miR-27a-5p	MIMAT0004501	ZNF704	619279	XM_005251279	1	1	0	0	0	1	0	0	0	1	1	1	6	ALAD
hsa-miR-27a-5p	MIMAT0004501	C18orf63	644041	NM_001174123	1	1	0	0	0	1	0	0	0	1	1	1	6	ALAS1
hsa-miR-27a-5p	MIMAT0004501	FAM227A	646851	NM_001013647	1	1	1	0	0	1	0	0	0	0	1	1	6	ALAS2
hsa-miR-27a-5p	MIMAT0004501	ACTR3C	653857	NM_001164458	1	1	0	0	0	1	0	0	0	1	1	1	6	ALB
hsa-miR-27a-5p	MIMAT0004501	ABL2	27	NM_007314	1	0	1	0	0	1	0	0	0	1	1	1	6	ALCAM
hsa-miR-27a-5p	MIMAT0004501	ARF3	377	XM_005268856	1	0	1	0	0	1	0	0	0	1	1	1	6	ALDH16A1
hsa-miR-27a-5p	MIMAT0004501	ARSD	414	XM_005274515	1	0	1	0	0	1	0	0	0	1	1	1	6	ALDH18A1
hsa-miR-27a-5p	MIMAT0004501	ATM	472	XM_005271562	1	0	1	0	0	1	0	0	0	1	1	1	6	ALDH1A1
hsa-miR-27a-5p	MIMAT0004501	ATM	472	NM_000051	1	0	1	0	1	1	0	0	0	0	1	1	6	ALDH1A2
hsa-miR-27a-5p	MIMAT0004501	BCAT1	586	NM_005504	1	0	1	0	0	1	0	0	0	1	1	1	6	ALDH1A3
hsa-miR-27a-5p	MIMAT0004501	BDKRB2	624	XM_005267980	1	0	1	0	0	1	0	0	0	1	1	1	6	ALDH1B1
hsa-miR-27a-5p	MIMAT0004501	BDNF	627	NM_170735	1	0	1	0	0	1	0	0	0	1	1	1	6	ALDH1L1
hsa-miR-27a-5p	MIMAT0004501	PRDM1	639	NM_182907	1	0	1	0	0	1	0	1	0	0	1	1	6	ALDH1L2
hsa-miR-27a-5p	MIMAT0004501	PRDM1	639	NM_001198	1	0	1	0	0	1	0	1	0	0	1	1	6	ALDH2
hsa-miR-27a-5p	MIMAT0004501	BLK	640	NM_001715	1	0	1	0	0	1	0	0	0	1	1	1	6	ALDH3A1
hsa-miR-27a-5p	MIMAT0004501	BOK	666	NM_032515	1	0	1	0	0	1	0	0	0	1	1	1	6	ALDH3A2
hsa-miR-27a-5p	MIMAT0004501	BTF3	689	NM_001207	1	0	1	0	0	1	0	1	0	0	1	1	6	ALDH3B1
hsa-miR-27a-5p	MIMAT0004501	MYRF	745	XM_005274222	1	0	1	0	0	1	0	0	0	1	1	1	6	ALDH3B2
hsa-miR-27a-5p	MIMAT0004501	TMEM50B	757	NM_006134	1	0	1	0	0	1	0	0	0	1	1	1	6	ALDH4A1
hsa-miR-27a-5p	MIMAT0004501	CALM2	805	NM_001743	1	0	1	0	0	1	0	1	0	0	1	1	6	ALDH5A1
hsa-miR-27a-5p	MIMAT0004501	ENTPD1	953	NM_001776	1	0	1	0	0	1	0	0	0	1	1	1	6	ALDH6A1
hsa-miR-27a-5p	MIMAT0004501	FOXN3	1112	NM_001085471	1	0	1	0	0	1	0	1	0	0	1	1	6	ALDH7A1
hsa-miR-27a-5p	MIMAT0004501	FOXN3	1112	NM_005197	1	0	1	0	0	1	0	1	0	0	1	1	6	ALDH8A1
hsa-miR-27a-5p	MIMAT0004501	CLCN6	1185	NM_001286	0	0	1	0	0	1	0	1	0	1	1	1	6	ALDH9A1
hsa-miR-27a-5p	MIMAT0004501	CCR5	1234	NM_001100168	1	0	1	0	1	1	0	0	0	0	1	1	6	ALDOA
hsa-miR-27a-5p	MIMAT0004501	CX3CR1	1524	NM_001171171	1	0	1	0	0	1	0	0	0	1	1	1	6	ALDOB
hsa-miR-27a-5p	MIMAT0004501	DCX	1641	NM_001195553	1	0	1	0	1	1	0	0	0	0	1	1	6	ALDOC
hsa-miR-27a-5p	MIMAT0004501	DCX	1641	NM_178153	1	0	1	0	1	1	0	0	0	0	1	1	6	ALG1
hsa-miR-27a-5p	MIMAT0004501	DCX	1641	NM_178152	1	0	1	0	1	1	0	0	0	0	1	1	6	ALG10
hsa-miR-27a-5p	MIMAT0004501	DCX	1641	NM_178151	1	0	1	0	1	1	0	0	0	0	1	1	6	ALG10B
hsa-miR-27a-5p	MIMAT0004501	AKR1C2	1646	NM_001354	1	0	1	0	0	1	0	0	0	1	1	1	6	ALG11
hsa-miR-27a-5p	MIMAT0004501	EIF5	1983	NM_183004	0	0	1	0	1	1	0	1	0	0	1	1	6	ALG12
hsa-miR-27a-5p	MIMAT0004501	ERBB4	2066	NM_001042599	1	0	1	0	0	1	0	1	0	0	1	1	6	ALG13
hsa-miR-27a-5p	MIMAT0004501	ERBB4	2066	NM_005235	1	0	1	0	0	1	0	1	0	0	1	1	6	ALG14
hsa-miR-27a-5p	MIMAT0004501	FANCC	2176	NM_000136	1	0	1	0	0	1	0	0	0	1	1	1	6	ALG1L
hsa-miR-27a-5p	MIMAT0004501	AFF2	2334	NM_001170628	1	0	1	0	1	1	0	0	0	0	1	1	6	ALG2
hsa-miR-27a-5p	MIMAT0004501	AFF2	2334	NM_001169125	1	0	1	0	1	1	0	0	0	0	1	1	6	ALG3
hsa-miR-27a-5p	MIMAT0004501	AFF2	2334	NM_001169122	1	0	1	0	1	1	0	0	0	0	1	1	6	ALG5
hsa-miR-27a-5p	MIMAT0004501	AFF2	2334	NM_001169124	1	0	1	0	1	1	0	0	0	0	1	1	6	ALG6
hsa-miR-27a-5p	MIMAT0004501	AFF2	2334	NM_001169123	1	0	1	0	1	1	0	0	0	0	1	1	6	ALG8
hsa-miR-27a-5p	MIMAT0004501	GSPT1	2935	NM_001130006	1	0	1	0	1	1	0	0	0	0	1	1	6	ALG9
hsa-miR-27a-5p	MIMAT0004501	GSPT1	2935	NM_002094	1	0	1	0	1	1	0	0	0	0	1	1	6	ALK
hsa-miR-27a-5p	MIMAT0004501	GTF2F1	2962	NM_002096	1	0	1	0	0	1	0	0	0	1	1	1	6	ALKBH1
hsa-miR-27a-5p	MIMAT0004501	HPS1	3257	NM_000195	1	0	1	0	0	1	0	0	0	1	1	1	6	ALKBH2
hsa-miR-27a-5p	MIMAT0004501	INPP5B	3633	NM_005540	0	0	1	0	1	1	0	0	0	1	1	1	6	ALKBH3
hsa-miR-27a-5p	MIMAT0004501	JAK3	3718	XM_005259896	1	0	1	0	0	1	0	0	0	1	1	1	6	ALKBH4
hsa-miR-27a-5p	MIMAT0004501	KCNC4	3749	NM_004978	1	0	1	0	0	1	0	0	0	1	1	1	6	ALKBH5
hsa-miR-27a-5p	MIMAT0004501	KCNE1	3753	NM_000219	1	0	1	0	0	1	0	0	0	1	1	1	6	ALKBH6
hsa-miR-27a-5p	MIMAT0004501	KCNMA1	3778	NM_001271518	1	0	1	0	0	1	0	1	0	0	1	1	6	ALKBH7
hsa-miR-27a-5p	MIMAT0004501	KCNMA1	3778	NM_001014797	1	0	1	0	0	1	0	1	0	0	1	1	6	ALKBH8
hsa-miR-27a-5p	MIMAT0004501	KPNA4	3840	NM_002268	1	0	1	0	0	1	0	0	0	1	1	1	6	ALLC
hsa-miR-27a-5p	MIMAT0004501	KRT32	3882	NM_002278	1	0	1	0	0	1	0	0	0	1	1	1	6	ALMS1
hsa-miR-27a-5p	MIMAT0004501	LAMP2	3920	NM_002294	1	0	1	0	0	1	0	0	0	1	1	1	6	ALOX12
hsa-miR-27a-5p	MIMAT0004501	MAP4	4134	XM_005265140	1	0	1	0	0	1	0	0	0	1	1	1	6	ALOX15
hsa-miR-27a-5p	MIMAT0004501	MGAT5	4249	XM_005263666	1	0	1	0	0	1	0	0	0	1	1	1	6	ALOX15B
hsa-miR-27a-5p	MIMAT0004501	MTHFR	4524	XM_005263459	1	0	1	0	0	1	0	0	0	1	1	1	6	ALOX5
hsa-miR-27a-5p	MIMAT0004501	SEPT2	4735	NM_001008491	1	0	1	0	0	1	0	0	0	1	1	1	6	ALOX5AP
hsa-miR-27a-5p	MIMAT0004501	NFIB	4781	XM_005251467	1	0	1	0	0	1	0	0	0	1	1	1	6	ALOXE3
hsa-miR-27a-5p	MIMAT0004501	NMT1	4836	XM_005257422	1	0	1	0	0	1	0	0	0	1	1	1	6	ALPI
hsa-miR-27a-5p	MIMAT0004501	NT5E	4907	NM_002526	1	0	1	0	0	1	0	0	0	1	1	1	6	ALPK1
hsa-miR-27a-5p	MIMAT0004501	OAS2	4939	NM_002535	1	0	1	0	0	1	0	0	0	1	1	1	6	ALPK2
hsa-miR-27a-5p	MIMAT0004501	OPHN1	4983	NM_002547	1	0	1	0	0	1	0	0	0	1	1	1	6	ALPK3
hsa-miR-27a-5p	MIMAT0004501	PAPPA	5069	NM_002581	1	0	1	0	0	1	0	0	0	1	1	1	6	ALPL
hsa-miR-27a-5p	MIMAT0004501	PCCB	5096	XM_005247510	1	0	1	0	0	1	0	0	0	1	1	1	6	ALPP
hsa-miR-27a-5p	MIMAT0004501	PDGFA	5154	NM_033023	1	0	1	0	1	1	0	0	0	0	1	1	6	ALPPL2
hsa-miR-27a-5p	MIMAT0004501	PEX6	5190	NM_000287	1	0	1	0	0	1	0	0	0	1	1	1	6	ALS2
hsa-miR-27a-5p	MIMAT0004501	SERPINB5	5268	NM_002639	1	0	1	0	0	1	0	0	0	1	1	1	6	ALS2CL
hsa-miR-27a-5p	MIMAT0004501	PPM1A	5494	XM_005267777	1	0	1	0	0	1	0	0	0	1	1	1	6	ALS2CR11
hsa-miR-27a-5p	MIMAT0004501	PPP1R1A	5502	XM_005268994	1	0	1	0	0	1	0	0	0	1	1	1	6	ALS2CR12
hsa-miR-27a-5p	MIMAT0004501	PPP2R2A	5520	NM_001177591	1	0	1	0	0	1	0	1	0	0	1	1	6	ALX1
hsa-miR-27a-5p	MIMAT0004501	PPP6C	5537	NM_001123369	1	0	1	0	1	1	0	0	0	0	1	1	6	ALX3
hsa-miR-27a-5p	MIMAT0004501	PPP6C	5537	NM_002721	1	0	1	0	1	1	0	0	0	0	1	1	6	ALX4
hsa-miR-27a-5p	MIMAT0004501	PRF1	5551	NM_001083116	1	0	1	0	0	1	0	0	0	1	1	1	6	ALYREF
hsa-miR-27a-5p	MIMAT0004501	PRLR	5618	NM_000949	1	0	1	0	0	1	0	0	0	1	1	1	6	AMACR
hsa-miR-27a-5p	MIMAT0004501	PXN	5829	XM_005253910	1	0	1	0	0	1	0	0	0	1	1	1	6	AMBN
hsa-miR-27a-5p	MIMAT0004501	PYGM	5837	NM_005609	1	0	1	0	0	1	0	0	0	1	1	1	6	AMBP
hsa-miR-27a-5p	MIMAT0004501	RALB	5899	XM_005263728	1	0	1	0	0	1	0	0	0	1	1	1	6	AMBRA1
hsa-miR-27a-5p	MIMAT0004501	RALB	5899	NM_002881	1	0	1	0	1	1	0	0	0	0	1	1	6	AMD1
hsa-miR-27a-5p	MIMAT0004501	RFC1	5981	NM_001204747	1	0	1	0	0	1	0	0	0	1	1	1	6	AMDHD1
hsa-miR-27a-5p	MIMAT0004501	RPL32	6161	NM_001007074	1	0	1	0	0	1	0	0	0	1	1	1	6	AMDHD2
hsa-miR-27a-5p	MIMAT0004501	RPS6KA3	6197	NM_004586	1	0	1	0	0	1	0	1	0	0	1	1	6	AMER1
hsa-miR-27a-5p	MIMAT0004501	SERPINB3	6317	NM_006919	1	0	1	0	1	1	0	0	0	0	1	1	6	AMER2
hsa-miR-27a-5p	MIMAT0004501	SERPINB4	6318	NM_002974	1	0	1	0	1	1	0	0	0	0	1	1	6	AMER3
hsa-miR-27a-5p	MIMAT0004501	SCN4B	6330	NM_174934	1	0	1	0	0	1	0	0	0	1	1	1	6	AMFR
hsa-miR-27a-5p	MIMAT0004501	CCL13	6357	NM_005408	1	0	1	0	0	1	0	0	0	1	1	1	6	AMH
hsa-miR-27a-5p	MIMAT0004501	SLC5A3	6526	NM_006933	1	0	1	0	0	1	0	0	0	1	1	1	6	AMHR2
hsa-miR-27a-5p	MIMAT0004501	SLC8A1	6546	XM_005264512	1	0	1	0	0	1	0	0	0	1	1	1	6	AMICA1
hsa-miR-27a-5p	MIMAT0004501	SLC12A4	6560	NM_001145964	1	0	1	0	0	1	0	1	0	0	1	1	6	AMIGO1
hsa-miR-27a-5p	MIMAT0004501	SLC12A4	6560	NM_001145963	1	0	1	0	0	1	0	1	0	0	1	1	6	AMIGO2
hsa-miR-27a-5p	MIMAT0004501	SLC12A4	6560	NM_001145962	1	0	1	0	0	1	0	1	0	0	1	1	6	AMIGO3
hsa-miR-27a-5p	MIMAT0004501	SLC12A4	6560	NM_001145961	1	0	1	0	0	1	0	1	0	0	1	1	6	AMMECR1
hsa-miR-27a-5p	MIMAT0004501	SOD3	6649	NM_003102	1	0	1	0	0	1	0	0	0	1	1	1	6	AMMECR1L
hsa-miR-27a-5p	MIMAT0004501	SPRR3	6707	NM_005416	1	0	1	0	0	1	0	0	0	1	1	1	6	AMN
hsa-miR-27a-5p	MIMAT0004501	STAT3	6774	XM_005257614	1	0	1	0	0	1	0	0	0	1	1	1	6	AMN1
hsa-miR-27a-5p	MIMAT0004501	STRN	6801	NM_003162	1	0	1	0	1	1	0	0	0	0	1	1	6	AMOT
hsa-miR-27a-5p	MIMAT0004501	VAMP1	6843	NM_199245	1	0	1	0	0	1	0	0	0	1	1	1	6	AMOTL1
hsa-miR-27a-5p	MIMAT0004501	MAP3K7	6885	NM_145331	1	0	1	0	0	1	0	0	0	1	1	1	6	AMOTL2
hsa-miR-27a-5p	MIMAT0004501	TFDP2	7029	NM_001178138	1	0	1	0	0	1	0	0	0	1	1	1	6	AMPD2
hsa-miR-27a-5p	MIMAT0004501	TNNI1	7135	NM_003281	1	0	1	0	0	1	0	0	0	1	1	1	6	AMPD3
hsa-miR-27a-5p	MIMAT0004501	TP73	7161	NM_005427	1	0	1	0	0	1	0	0	0	1	1	1	6	AMPH
hsa-miR-27a-5p	MIMAT0004501	TRH	7200	NM_007117	1	0	1	0	0	1	0	0	0	1	1	1	6	AMT
hsa-miR-27a-5p	MIMAT0004501	TYR	7299	NM_000372	1	0	1	0	0	1	0	0	0	1	1	1	6	AMY2B
hsa-miR-27a-5p	MIMAT0004501	NR1H2	7376	NM_007121	1	0	1	0	0	1	0	0	0	1	1	1	6	AMZ1
hsa-miR-27a-5p	MIMAT0004501	LUZP1	7798	XM_005245991	1	0	1	0	0	1	0	0	0	1	1	1	6	ANAPC1
hsa-miR-27a-5p	MIMAT0004501	FZD5	7855	NM_003468	1	0	1	0	0	1	0	0	0	1	1	1	6	ANAPC10
hsa-miR-27a-5p	MIMAT0004501	LHX3	8022	XM_005263410	1	0	1	0	0	1	0	0	0	1	1	1	6	ANAPC11
hsa-miR-27a-5p	MIMAT0004501	PTP4A2	8073	NM_001195101	1	0	1	0	0	1	0	1	0	0	1	1	6	ANAPC13
hsa-miR-27a-5p	MIMAT0004501	PTP4A2	8073	NM_001195100	1	0	1	0	0	1	0	1	0	0	1	1	6	ANAPC15
hsa-miR-27a-5p	MIMAT0004501	SNN	8303	NM_003498	1	0	1	0	0	1	0	0	0	1	1	1	6	ANAPC16
hsa-miR-27a-5p	MIMAT0004501	HYAL3	8372	NM_003549	1	0	1	0	0	1	0	0	0	1	1	1	6	ANAPC7
hsa-miR-27a-5p	MIMAT0004501	CDC42BPA	8476	XM_005273321	1	0	1	0	0	1	0	0	0	1	1	1	6	ANG
hsa-miR-27a-5p	MIMAT0004501	AGPS	8540	NM_003659	1	0	1	0	0	1	0	0	0	1	1	1	6	ANGEL1
hsa-miR-27a-5p	MIMAT0004501	VAMP4	8674	NM_003762	1	0	1	0	0	1	0	0	0	1	1	1	6	ANGEL2
hsa-miR-27a-5p	MIMAT0004501	SERPINB7	8710	NM_001261830	1	0	1	0	0	1	0	1	0	0	1	1	6	ANGPT1
hsa-miR-27a-5p	MIMAT0004501	SERPINB7	8710	NM_001040147	1	0	1	0	0	1	0	1	0	0	1	1	6	ANGPT2
hsa-miR-27a-5p	MIMAT0004501	SERPINB7	8710	NM_001261831	1	0	1	0	0	1	0	1	0	0	1	1	6	ANGPT4
hsa-miR-27a-5p	MIMAT0004501	RIPK1	8737	NM_003804	1	0	1	0	0	1	0	1	0	0	1	1	6	ANGPTL1
hsa-miR-27a-5p	MIMAT0004501	CLDN1	9076	NM_021101	1	0	1	0	0	1	0	0	0	1	1	1	6	ANGPTL2
hsa-miR-27a-5p	MIMAT0004501	EIF1AY	9086	NM_004681	1	0	1	0	0	1	0	0	0	1	1	1	6	ANGPTL3
hsa-miR-27a-5p	MIMAT0004501	CBFA2T2	9139	NM_005093	1	0	1	0	0	1	0	0	0	1	1	1	6	ANGPTL4
hsa-miR-27a-5p	MIMAT0004501	SYNGR1	9145	NM_004711	1	0	1	0	0	1	0	0	0	1	1	1	6	ANGPTL5
hsa-miR-27a-5p	MIMAT0004501	EBAG9	9166	NM_004215	1	0	1	0	0	1	0	0	0	1	1	1	6	ANGPTL6
hsa-miR-27a-5p	MIMAT0004501	LPAR2	9170	NM_004720	1	0	1	0	0	1	0	0	0	1	1	1	6	ANGPTL7
hsa-miR-27a-5p	MIMAT0004501	BUB3	9184	NM_004725	0	0	1	0	1	1	0	0	0	1	1	1	6	ANHX
hsa-miR-27a-5p	MIMAT0004501	GTF3C5	9328	XM_005272234	1	0	1	0	0	1	0	0	0	1	1	1	6	ANK1
hsa-miR-27a-5p	MIMAT0004501	UBE4A	9354	NM_004788	1	0	1	0	0	1	0	0	0	1	1	1	6	ANK2
hsa-miR-27a-5p	MIMAT0004501	PPIG	9360	XM_005246967	1	0	1	0	0	1	0	0	0	1	1	1	6	ANK3
hsa-miR-27a-5p	MIMAT0004501	LIPG	9388	XM_005258390	1	0	1	0	0	1	0	0	0	1	1	1	6	ANKAR
hsa-miR-27a-5p	MIMAT0004501	SLC22A13	9390	NM_004256	1	0	1	0	0	1	0	0	0	1	1	1	6	ANKDD1A
hsa-miR-27a-5p	MIMAT0004501	ONECUT2	9480	NM_004852	1	0	1	0	0	1	0	0	0	1	1	1	6	ANKDD1B
hsa-miR-27a-5p	MIMAT0004501	SPTLC2	9517	NM_004863	1	0	1	0	0	1	0	0	0	1	1	1	6	ANKEF1
hsa-miR-27a-5p	MIMAT0004501	MPDU1	9526	NM_004870	1	0	1	0	0	1	0	0	0	1	1	1	6	ANKFY1
hsa-miR-27a-5p	MIMAT0004501	ZNF592	9640	NM_014630	1	0	1	0	0	1	0	0	0	1	1	1	6	ANKH
hsa-miR-27a-5p	MIMAT0004501	SNPH	9751	XM_005260888	1	0	1	0	0	1	0	0	0	1	1	1	6	ANKHD1
hsa-miR-27a-5p	MIMAT0004501	RNF144A	9781	NM_014746	1	0	1	0	0	1	0	0	0	1	1	1	6	ANKHD1-EIF4EBP3
hsa-miR-27a-5p	MIMAT0004501	IP6K1	9807	NM_001242829	1	0	1	0	0	1	0	0	0	1	1	1	6	ANKIB1
hsa-miR-27a-5p	MIMAT0004501	ZBTB24	9841	NM_014797	1	0	1	0	0	1	0	0	0	1	1	1	6	ANKK1
hsa-miR-27a-5p	MIMAT0004501	MFAP3L	9848	XM_005263365	1	0	1	0	0	1	0	0	0	1	1	1	6	ANKLE1
hsa-miR-27a-5p	MIMAT0004501	SLC23A2	9962	NM_005116	1	0	1	0	1	1	0	0	0	0	1	1	6	ANKLE2
hsa-miR-27a-5p	MIMAT0004501	COL4A3BP	10087	NM_001130105	1	0	1	0	0	1	0	0	0	1	1	1	6	ANKMY1
hsa-miR-27a-5p	MIMAT0004501	FARP1	10160	XM_005254023	1	0	1	0	0	1	0	0	0	1	1	1	6	ANKMY2
hsa-miR-27a-5p	MIMAT0004501	GPA33	10223	NM_005814	1	0	1	0	0	1	0	0	0	1	1	1	6	ANKRA2
hsa-miR-27a-5p	MIMAT0004501	CD96	10225	NM_198196	1	0	1	0	0	1	0	0	0	1	1	1	6	ANKRD1
hsa-miR-27a-5p	MIMAT0004501	PCGF3	10336	XM_005272253	1	0	1	0	0	1	0	0	0	1	1	1	6	ANKRD10
hsa-miR-27a-5p	MIMAT0004501	BPNT1	10380	XM_005272999	1	0	1	0	0	1	0	0	0	1	1	1	6	ANKRD11
hsa-miR-27a-5p	MIMAT0004501	BTN2A2	10385	NM_001197239	1	0	1	0	1	1	0	0	0	0	1	1	6	ANKRD12
hsa-miR-27a-5p	MIMAT0004501	BTN2A2	10385	NM_181531	1	0	1	0	1	1	0	0	0	0	1	1	6	ANKRD13A
hsa-miR-27a-5p	MIMAT0004501	BTN2A2	10385	NM_006995	1	0	1	0	1	1	0	0	0	0	1	1	6	ANKRD13B
hsa-miR-27a-5p	MIMAT0004501	SEMA6B	10501	NM_032108	1	0	1	0	0	1	0	0	0	1	1	1	6	ANKRD13C
hsa-miR-27a-5p	MIMAT0004501	SEMA3C	10512	NM_006379	0	0	1	0	1	1	0	0	0	1	1	1	6	ANKRD13D
hsa-miR-27a-5p	MIMAT0004501	CGREF1	10669	XM_005264093	1	0	1	0	0	1	0	0	0	1	1	1	6	ANKRD16
hsa-miR-27a-5p	MIMAT0004501	ZNF266	10781	NM_006631	1	0	1	0	0	1	0	0	0	1	1	1	6	ANKRD17
hsa-miR-27a-5p	MIMAT0004501	MSL3	10943	NM_078628	1	0	1	0	0	1	0	0	0	1	1	1	6	ANKRD18A
hsa-miR-27a-5p	MIMAT0004501	BVES	11149	NM_001199563	1	0	1	0	0	1	0	0	0	1	1	1	6	ANKRD18B
hsa-miR-27a-5p	MIMAT0004501	SP140	11262	NM_007237	1	0	1	0	0	1	0	0	0	1	1	1	6	ANKRD2
hsa-miR-27a-5p	MIMAT0004501	COPZ1	22818	NM_001271736	1	0	1	0	0	1	0	0	0	1	1	1	6	ANKRD20A3
hsa-miR-27a-5p	MIMAT0004501	COBLL1	22837	NM_001278458	1	0	1	0	0	1	0	0	0	1	1	1	6	ANKRD20A4
hsa-miR-27a-5p	MIMAT0004501	MAPKBP1	23005	NM_001128608	1	0	1	0	0	1	0	0	0	1	1	1	6	ANKRD22
hsa-miR-27a-5p	MIMAT0004501	SARM1	23098	NM_015077	1	0	1	0	0	1	0	0	0	1	1	1	6	ANKRD23
hsa-miR-27a-5p	MIMAT0004501	NFASC	23114	XM_005244973	1	0	1	0	0	1	0	0	0	1	1	1	6	ANKRD24
hsa-miR-27a-5p	MIMAT0004501	ZZEF1	23140	XM_005256561	1	0	1	0	0	1	0	0	0	1	1	1	6	ANKRD26
hsa-miR-27a-5p	MIMAT0004501	CSTF2T	23283	NM_015235	1	0	1	0	0	1	0	0	0	1	1	1	6	ANKRD27
hsa-miR-27a-5p	MIMAT0004501	BICD2	23299	NM_001003800	1	0	1	0	0	1	0	0	0	1	1	1	6	ANKRD28
hsa-miR-27a-5p	MIMAT0004501	USP49	25862	XM_005248991	1	0	1	0	0	1	0	0	0	1	1	1	6	ANKRD29
hsa-miR-27a-5p	MIMAT0004501	C3orf17	25871	NM_015412	1	0	1	0	0	1	0	0	0	1	1	1	6	ANKRD30A
hsa-miR-27a-5p	MIMAT0004501	SOSTDC1	25928	NM_015464	1	0	1	0	1	1	0	0	0	0	1	1	6	ANKRD30B
hsa-miR-27a-5p	MIMAT0004501	WWTR1	25937	NM_015472	1	0	1	0	0	1	0	0	0	1	1	1	6	ANKRD31
hsa-miR-27a-5p	MIMAT0004501	TENM4	26011	XM_005273900	1	0	1	0	0	1	0	0	0	1	1	1	6	ANKRD32
hsa-miR-27a-5p	MIMAT0004501	FAM127B	26071	NM_001078172	1	0	1	0	0	1	0	0	0	1	1	1	6	ANKRD33
hsa-miR-27a-5p	MIMAT0004501	LDLRAP1	26119	XM_005245841	1	0	1	0	0	1	0	0	0	1	1	1	6	ANKRD33B
hsa-miR-27a-5p	MIMAT0004501	GMEB2	26205	NM_012384	1	0	1	0	0	1	0	0	0	1	1	1	6	ANKRD34A
hsa-miR-27a-5p	MIMAT0004501	DISC1	27185	NM_001164540	1	0	1	0	1	1	0	0	0	0	1	1	6	ANKRD34B
hsa-miR-27a-5p	MIMAT0004501	DISC1	27185	NM_001012957	1	0	1	0	1	1	0	0	0	0	1	1	6	ANKRD34C
hsa-miR-27a-5p	MIMAT0004501	DISC1	27185	NM_018662	1	0	1	0	1	1	0	0	0	0	1	1	6	ANKRD35
hsa-miR-27a-5p	MIMAT0004501	NKIRAS1	28512	NM_020345	0	0	1	0	1	1	0	0	0	1	1	1	6	ANKRD36
hsa-miR-27a-5p	MIMAT0004501	SNX12	29934	NM_001256185	1	0	1	0	0	1	0	0	0	1	1	1	6	ANKRD36B
hsa-miR-27a-5p	MIMAT0004501	EFEMP2	30008	NM_016938	1	0	1	0	0	1	0	0	0	1	1	1	6	ANKRD36C
hsa-miR-27a-5p	MIMAT0004501	TMX2	51075	NM_015959	1	0	1	0	0	1	0	0	0	1	1	1	6	ANKRD37
hsa-miR-27a-5p	MIMAT0004501	HSD17B14	51171	NM_016246	1	0	1	0	0	1	0	0	0	1	1	1	6	ANKRD39
hsa-miR-27a-5p	MIMAT0004501	CRBN	51185	NM_016302	0	0	1	0	1	1	0	0	0	1	1	1	6	ANKRD40
hsa-miR-27a-5p	MIMAT0004501	MRPL35	51318	NM_145644	1	0	1	0	1	1	0	0	0	0	1	1	6	ANKRD42
hsa-miR-27a-5p	MIMAT0004501	HEMK1	51409	NM_016173	1	0	1	0	0	1	0	0	0	1	1	1	6	ANKRD44
hsa-miR-27a-5p	MIMAT0004501	S1PR5	53637	XM_005259937	1	0	1	0	0	1	0	0	0	1	1	1	6	ANKRD45
hsa-miR-27a-5p	MIMAT0004501	BRWD1	54014	NM_033656	1	0	1	0	0	1	0	0	0	1	1	1	6	ANKRD46
hsa-miR-27a-5p	MIMAT0004501	CHRAC1	54108	NM_017444	0	0	1	0	1	1	0	0	0	1	1	1	6	ANKRD49
hsa-miR-27a-5p	MIMAT0004501	MTRF1L	54516	NM_019041	1	0	1	0	0	1	0	0	0	1	1	1	6	ANKRD50
hsa-miR-27a-5p	MIMAT0004501	LZTFL1	54585	NM_001276378	1	0	1	0	0	1	0	0	0	1	1	1	6	ANKRD52
hsa-miR-27a-5p	MIMAT0004501	GATAD2A	54815	XM_005259956	1	0	1	0	0	1	0	0	0	1	1	1	6	ANKRD53
hsa-miR-27a-5p	MIMAT0004501	PPP6R3	55291	NM_001164160	1	0	1	0	0	1	0	0	0	1	1	1	6	ANKRD54
hsa-miR-27a-5p	MIMAT0004501	RFK	55312	NM_018339	0	0	1	0	1	1	0	0	0	1	1	1	6	ANKRD55
hsa-miR-27a-5p	MIMAT0004501	TMEM144	55314	NM_018342	1	0	1	0	0	1	0	0	0	1	1	1	6	ANKRD6
hsa-miR-27a-5p	MIMAT0004501	FAM46A	55603	XM_005248731	1	0	1	0	0	1	0	0	0	1	1	1	6	ANKRD62
hsa-miR-27a-5p	MIMAT0004501	KANSL3	55683	XM_005263984	1	0	1	0	0	1	0	0	0	1	1	1	6	ANKRD65
hsa-miR-27a-5p	MIMAT0004501	POLR3E	55718	NM_018119	0	0	1	0	0	1	0	1	0	1	1	1	6	ANKRD7
hsa-miR-27a-5p	MIMAT0004501	FAM222B	55731	XM_005258002	1	0	1	0	0	1	0	0	0	1	1	1	6	ANKRD9
hsa-miR-27a-5p	MIMAT0004501	CMTR2	55783	XM_005256047	1	0	1	0	0	1	0	0	0	1	1	1	6	ANKS1A
hsa-miR-27a-5p	MIMAT0004501	MBNL3	55796	NM_001170703	1	0	1	0	1	1	0	0	0	0	1	1	6	ANKS1B
hsa-miR-27a-5p	MIMAT0004501	MBNL3	55796	NM_001170702	1	0	1	0	1	1	0	0	0	0	1	1	6	ANKS3
hsa-miR-27a-5p	MIMAT0004501	MBNL3	55796	NM_001170701	1	0	1	0	1	1	0	0	0	0	1	1	6	ANKS4B
hsa-miR-27a-5p	MIMAT0004501	MBNL3	55796	NM_133486	1	0	1	0	1	1	0	0	0	0	1	1	6	ANKS6
hsa-miR-27a-5p	MIMAT0004501	MBNL3	55796	NM_018388	1	0	1	0	1	1	0	0	0	0	1	1	6	ANKUB1
hsa-miR-27a-5p	MIMAT0004501	MBNL3	55796	NM_001170704	1	0	1	0	1	1	0	0	0	0	1	1	6	ANKZF1
hsa-miR-27a-5p	MIMAT0004501	SCN3B	55800	NM_018400	1	0	1	0	0	1	0	0	0	1	1	1	6	ANLN
hsa-miR-27a-5p	MIMAT0004501	SEPT3	55964	NM_019106	1	0	1	0	0	1	0	0	0	1	1	1	6	ANO1
hsa-miR-27a-5p	MIMAT0004501	SMG9	56006	NM_019108	1	0	1	0	0	1	0	0	0	1	1	1	6	ANO10
hsa-miR-27a-5p	MIMAT0004501	KCNQ5	56479	NM_001160134	1	0	1	0	1	1	0	0	0	0	1	1	6	ANO2
hsa-miR-27a-5p	MIMAT0004501	KCNQ5	56479	NM_001160130	1	0	1	0	1	1	0	0	0	0	1	1	6	ANO3
hsa-miR-27a-5p	MIMAT0004501	KCNQ5	56479	NM_019842	1	0	1	0	1	1	0	0	0	0	1	1	6	ANO4
hsa-miR-27a-5p	MIMAT0004501	KCNQ5	56479	NM_001160132	1	0	1	0	1	1	0	0	0	0	1	1	6	ANO5
hsa-miR-27a-5p	MIMAT0004501	UGGT1	56886	NM_020120	1	0	1	0	0	1	0	0	0	1	1	1	6	ANO6
hsa-miR-27a-5p	MIMAT0004501	RGMA	56963	NM_020211	1	0	1	0	0	1	0	0	0	1	1	1	6	ANO7
hsa-miR-27a-5p	MIMAT0004501	ATXN7L3	56970	NM_001098833	1	0	1	0	0	1	0	1	0	0	1	1	6	ANO8
hsa-miR-27a-5p	MIMAT0004501	ATXN7L3	56970	NM_020218	1	0	1	0	0	1	0	1	0	0	1	1	6	ANO9
hsa-miR-27a-5p	MIMAT0004501	JPH2	57158	NM_020433	1	0	1	0	0	1	0	0	0	1	1	1	6	ANP32A
hsa-miR-27a-5p	MIMAT0004501	GPR158	57512	NM_020752	1	0	1	0	0	1	0	0	0	1	1	1	6	ANP32B
hsa-miR-27a-5p	MIMAT0004501	HECW2	57520	NM_020760	1	0	1	0	1	0	0	1	0	0	1	1	6	ANP32E
hsa-miR-27a-5p	MIMAT0004501	NUFIP2	57532	NM_020772	1	0	1	0	0	1	0	0	0	1	1	1	6	ANPEP
hsa-miR-27a-5p	MIMAT0004501	TRMT5	57570	XM_005267916	1	0	1	0	0	1	0	0	0	1	1	1	6	ANTXR1
hsa-miR-27a-5p	MIMAT0004501	TMEM181	57583	NM_020823	0	0	1	0	1	1	0	0	0	1	1	1	6	ANTXR2
hsa-miR-27a-5p	MIMAT0004501	CRAMP1L	57585	XM_005255459	1	0	1	0	0	1	0	0	0	1	1	1	6	ANTXRL
hsa-miR-27a-5p	MIMAT0004501	CRAMP1L	57585	NM_020825	1	0	1	0	1	1	0	0	0	0	1	1	6	ANXA1
hsa-miR-27a-5p	MIMAT0004501	WDR48	57599	NM_020839	0	0	1	0	1	1	0	1	0	0	1	1	6	ANXA11
hsa-miR-27a-5p	MIMAT0004501	ZBTB4	57659	NM_001128833	1	0	1	0	0	1	0	1	0	0	1	1	6	ANXA13
hsa-miR-27a-5p	MIMAT0004501	SEMA4G	57715	XM_005270009	1	0	1	0	0	1	0	0	0	1	1	1	6	ANXA2
hsa-miR-27a-5p	MIMAT0004501	BRINP2	57795	XM_005245379	1	0	1	0	0	1	0	0	0	1	1	1	6	ANXA2R
hsa-miR-27a-5p	MIMAT0004501	LMBR1	64327	XM_005249554	1	0	1	0	0	1	0	0	0	1	1	1	6	ANXA3
hsa-miR-27a-5p	MIMAT0004501	NOM1	64434	NM_138400	1	0	1	0	0	1	0	0	0	1	1	1	6	ANXA4
hsa-miR-27a-5p	MIMAT0004501	GAREM	64762	NM_001242409	1	0	1	0	0	1	0	0	0	1	1	1	6	ANXA5
hsa-miR-27a-5p	MIMAT0004501	IPPK	64768	NM_022755	1	0	1	0	0	1	0	0	0	1	1	1	6	ANXA6
hsa-miR-27a-5p	MIMAT0004501	C6orf106	64771	NM_022758	1	0	1	0	1	1	0	0	0	0	1	1	6	ANXA7
hsa-miR-27a-5p	MIMAT0004501	ZNF343	79175	NM_024325	0	0	1	0	0	1	0	1	0	1	1	1	6	ANXA8
hsa-miR-27a-5p	MIMAT0004501	RIC3	79608	NM_001206671	1	0	1	0	0	1	0	0	0	1	1	1	6	ANXA8L1
hsa-miR-27a-5p	MIMAT0004501	CCDC121	79635	XM_005264560	1	0	1	0	0	1	0	0	0	1	1	1	6	ANXA8L2
hsa-miR-27a-5p	MIMAT0004501	NARG2	79664	NM_024611	1	0	1	0	0	1	0	0	0	1	1	1	6	ANXA9
hsa-miR-27a-5p	MIMAT0004501	PLEKHF2	79666	NM_024613	0	0	1	0	1	1	0	0	0	1	1	1	6	AOAH
hsa-miR-27a-5p	MIMAT0004501	C22orf29	79680	NM_024627	1	0	1	0	0	1	0	0	0	1	1	1	6	AOC1
hsa-miR-27a-5p	MIMAT0004501	SAP30L	79685	NM_001131063	1	0	1	0	1	1	0	0	0	0	1	1	6	AOC2
hsa-miR-27a-5p	MIMAT0004501	SAP30L	79685	NM_001131062	1	0	1	0	1	1	0	0	0	0	1	1	6	AOC3
hsa-miR-27a-5p	MIMAT0004501	ADM2	79924	NM_024866	1	0	1	0	0	1	0	0	0	1	1	1	6	AOX1
hsa-miR-27a-5p	MIMAT0004501	FAM110D	79927	NM_024869	1	0	1	0	0	1	0	0	0	1	1	1	6	AP1AR
hsa-miR-27a-5p	MIMAT0004501	UBXN6	80700	NM_001171091	1	0	1	0	1	1	0	0	0	0	1	1	6	AP1B1
hsa-miR-27a-5p	MIMAT0004501	OR51E2	81285	NM_030774	1	0	1	0	1	1	0	0	0	0	1	1	6	AP1G1
hsa-miR-27a-5p	MIMAT0004501	LRRC3	81543	NM_030891	1	0	1	0	0	1	0	0	0	1	1	1	6	AP1G2
hsa-miR-27a-5p	MIMAT0004501	VANGL1	81839	NM_138959	1	0	1	0	0	1	0	0	0	1	1	1	6	AP1M1
hsa-miR-27a-5p	MIMAT0004501	FCRL5	83416	NM_031281	1	0	1	0	0	1	0	0	0	1	1	1	6	AP1M2
hsa-miR-27a-5p	MIMAT0004501	CRISPLD2	83716	NM_031476	1	0	1	0	1	1	0	0	0	0	1	1	6	AP1S1
hsa-miR-27a-5p	MIMAT0004501	TM2D2	83877	NM_031940	1	0	1	0	0	1	0	0	0	1	1	1	6	AP1S2
hsa-miR-27a-5p	MIMAT0004501	SLA2	84174	NM_032214	1	0	1	0	0	1	0	0	0	1	1	1	6	AP1S3
hsa-miR-27a-5p	MIMAT0004501	SRRM4	84530	NM_194286	1	0	1	0	0	1	0	0	0	1	1	1	6	AP2A1
hsa-miR-27a-5p	MIMAT0004501	LMNB2	84823	NM_032737	1	0	1	0	0	1	0	0	0	1	1	1	6	AP2A2
hsa-miR-27a-5p	MIMAT0004501	NAV1	89796	XM_005245572	1	0	1	0	0	1	0	0	0	1	1	1	6	AP2B1
hsa-miR-27a-5p	MIMAT0004501	MVB12B	89853	XM_005252297	1	0	1	0	0	1	0	0	0	1	1	1	6	AP2M1
hsa-miR-27a-5p	MIMAT0004501	CHURC1	91612	NM_001204064	1	0	1	0	1	1	0	0	0	0	1	1	6	AP2S1
hsa-miR-27a-5p	MIMAT0004501	CHURC1	91612	NM_001204063	1	0	1	0	1	1	0	0	0	0	1	1	6	AP3B1
hsa-miR-27a-5p	MIMAT0004501	CABLES1	91768	NM_001100619	1	0	1	0	0	1	0	0	0	1	1	1	6	AP3B2
hsa-miR-27a-5p	MIMAT0004501	SNX29	92017	NM_032167	1	0	1	0	0	1	0	0	0	1	1	1	6	AP3D1
hsa-miR-27a-5p	MIMAT0004501	TTC30A	92104	NM_152275	1	0	1	0	1	0	0	0	0	1	1	1	6	AP3M1
hsa-miR-27a-5p	MIMAT0004501	TMEM132C	92293	NM_001136103	0	0	1	0	1	1	0	0	0	1	1	1	6	AP3M2
hsa-miR-27a-5p	MIMAT0004501	SYCE1	93426	NM_130784	0	0	1	0	1	1	0	1	0	0	1	1	6	AP3S1
hsa-miR-27a-5p	MIMAT0004501	CEP41	95681	NM_018718	1	0	1	0	0	1	0	0	0	1	1	1	6	AP3S2
hsa-miR-27a-5p	MIMAT0004501	RAB3IP	117177	NM_175623	1	0	1	0	0	1	0	0	0	1	1	1	6	AP4B1
hsa-miR-27a-5p	MIMAT0004501	ZNF488	118738	XM_005270312	1	0	1	0	0	1	0	0	0	1	1	1	6	AP4E1
hsa-miR-27a-5p	MIMAT0004501	ZNF488	118738	XM_005277645	1	0	1	0	0	1	0	0	0	1	1	1	6	AP4M1
hsa-miR-27a-5p	MIMAT0004501	FOXN4	121643	NM_213596	1	0	1	0	0	1	0	0	0	1	1	1	6	AP4S1
hsa-miR-27a-5p	MIMAT0004501	IRGQ	126298	NM_001007561	1	0	1	0	0	1	0	0	0	1	1	1	6	AP5B1
hsa-miR-27a-5p	MIMAT0004501	IFFO2	126917	NM_001136265	1	0	1	0	0	1	0	0	0	1	1	1	6	AP5M1
hsa-miR-27a-5p	MIMAT0004501	UHMK1	127933	NM_175866	1	0	1	0	0	1	0	0	0	1	1	1	6	AP5S1
hsa-miR-27a-5p	MIMAT0004501	TMEM139	135932	NM_001242774	1	0	1	0	0	1	0	0	0	1	1	1	6	AP5Z1
hsa-miR-27a-5p	MIMAT0004501	SAMD10	140700	XM_005260199	1	0	1	0	0	1	0	0	0	1	1	1	6	APAF1
hsa-miR-27a-5p	MIMAT0004501	ASB15	142685	XM_005250145	1	0	1	0	0	1	0	0	0	1	1	1	6	APBA1
hsa-miR-27a-5p	MIMAT0004501	ASB15	142685	NM_080928	1	0	1	0	1	1	0	0	0	0	1	1	6	APBA2
hsa-miR-27a-5p	MIMAT0004501	SMYD1	150572	NM_198274	1	0	1	0	0	1	0	0	0	1	1	1	6	APBA3
hsa-miR-27a-5p	MIMAT0004501	SGOL1	151648	NM_001199257	1	0	1	0	1	1	0	0	0	0	1	1	6	APBB1
hsa-miR-27a-5p	MIMAT0004501	SGOL1	151648	NM_138484	1	0	1	0	1	1	0	0	0	0	1	1	6	APBB1IP
hsa-miR-27a-5p	MIMAT0004501	SGOL1	151648	NM_001012412	1	0	1	0	1	1	0	0	0	0	1	1	6	APBB2
hsa-miR-27a-5p	MIMAT0004501	SGOL1	151648	NM_001199256	1	0	1	0	1	1	0	0	0	0	1	1	6	APBB3
hsa-miR-27a-5p	MIMAT0004501	SGOL1	151648	NM_001199254	1	0	1	0	1	1	0	0	0	0	1	1	6	APC
hsa-miR-27a-5p	MIMAT0004501	SGOL1	151648	NM_001012410	1	0	1	0	1	1	0	0	0	0	1	1	6	APC2
hsa-miR-27a-5p	MIMAT0004501	SGOL1	151648	NM_001199252	1	0	1	0	1	1	0	0	0	0	1	1	6	APCDD1
hsa-miR-27a-5p	MIMAT0004501	TMEM167A	153339	NM_174909	1	0	1	0	0	1	0	0	0	1	1	1	6	APCDD1L
hsa-miR-27a-5p	MIMAT0004501	AMOTL1	154810	XM_005273798	1	0	1	0	0	1	0	0	0	1	1	1	6	APEH
hsa-miR-27a-5p	MIMAT0004501	KCTD7	154881	NM_153033	1	0	1	0	0	1	0	0	0	1	1	1	6	APEX1
hsa-miR-27a-5p	MIMAT0004501	ZNF780B	163131	NM_001005851	1	0	1	0	0	1	0	0	0	1	1	1	6	APEX2
hsa-miR-27a-5p	MIMAT0004501	HFM1	164045	NM_001017975	1	0	1	0	0	1	0	0	0	1	1	1	6	APH1A
hsa-miR-27a-5p	MIMAT0004501	DCP2	167227	NM_152624	1	0	1	0	0	1	0	0	0	1	1	1	6	APH1B
hsa-miR-27a-5p	MIMAT0004501	ZNF800	168850	XM_005250181	1	0	1	0	0	1	0	0	0	1	1	1	6	API5
hsa-miR-27a-5p	MIMAT0004501	SYNPO2	171024	NM_001128933	1	0	1	0	0	1	0	0	0	1	1	1	6	APIP
hsa-miR-27a-5p	MIMAT0004501	APLF	200558	NM_173545	1	0	1	0	0	1	0	0	0	1	1	1	6	APITD1
hsa-miR-27a-5p	MIMAT0004501	C9orf91	203197	XM_005251792	1	0	1	0	0	1	0	0	0	1	1	1	6	APITD1-CORT
hsa-miR-27a-5p	MIMAT0004501	RTKN2	219790	NM_145307	1	0	1	0	0	1	0	0	0	1	1	1	6	APLF
hsa-miR-27a-5p	MIMAT0004501	LRTOMT	220074	NM_001145309	1	0	1	0	0	1	0	0	0	1	1	1	6	APLN
hsa-miR-27a-5p	MIMAT0004501	FOXK1	221937	NM_001037165	1	0	1	0	0	1	0	0	0	1	1	1	6	APLNR
hsa-miR-27a-5p	MIMAT0004501	KIAA1324L	222223	NM_152748	1	0	1	0	1	1	0	0	0	0	1	1	6	APLP1
hsa-miR-27a-5p	MIMAT0004501	KCTD20	222658	NM_173562	1	0	1	0	1	1	0	0	0	0	1	1	6	APLP2
hsa-miR-27a-5p	MIMAT0004501	LYPD5	284348	NM_001031749	1	0	1	0	0	1	0	0	0	1	1	1	6	APMAP
hsa-miR-27a-5p	MIMAT0004501	NKPD1	284353	NM_198478	1	0	1	0	0	1	0	0	0	1	1	1	6	APOA1BP
hsa-miR-27a-5p	MIMAT0004501	ZNF619	285267	NM_001145082	1	0	1	0	0	1	0	0	0	1	1	1	6	APOA2
hsa-miR-27a-5p	MIMAT0004501	C1QTNF9	338872	XM_005266369	1	0	1	0	0	1	0	0	0	1	1	1	6	APOA4
hsa-miR-27a-5p	MIMAT0004501	VSX2	338917	NM_182894	1	0	1	0	0	1	0	0	0	1	1	1	6	APOA5
hsa-miR-27a-5p	MIMAT0004501	C6orf222	389384	NM_001010903	1	0	1	0	0	1	0	0	0	1	1	1	6	APOB
hsa-miR-27a-5p	MIMAT0004501	C15orf53	400359	NM_207444	1	0	1	0	0	1	0	0	0	1	1	1	6	APOBEC2
hsa-miR-27a-5p	MIMAT0004501	RGS7BP	401190	XM_005248503	1	0	1	0	0	1	0	0	0	1	1	1	6	APOBEC3A
hsa-miR-27a-5p	MIMAT0004501	RGS7BP	401190	NM_001029875	1	0	1	0	1	1	0	0	0	0	1	1	6	APOBEC3A_B
hsa-miR-27a-5p	MIMAT0004501	SNX30	401548	NM_001012994	1	0	1	0	0	1	0	0	0	1	1	1	6	APOBEC3B
hsa-miR-27a-5p	MIMAT0004501	HEPN1	641654	NM_001037558	0	0	1	0	1	1	0	0	0	1	1	1	6	APOBEC3C
hsa-miR-27a-5p	MIMAT0004501	ZG16	653808	NM_152338	1	0	1	0	0	1	0	0	0	1	1	1	6	APOBEC3D
hsa-miR-27a-5p	MIMAT0004501	ZNF783	100289678	NM_001195220	0	0	1	0	1	1	0	0	0	1	1	1	6	APOBEC3F
hsa-miR-27a-5p	MIMAT0004501	CDK17	5128	NM_001170464	1	0	0	0	0	1	0	1	0	1	1	1	6	APOBEC3G
hsa-miR-27a-5p	MIMAT0004501	CLIP2	7461	NM_003388	1	0	0	0	0	1	0	1	0	1	1	1	6	APOBEC3H
hsa-miR-27a-5p	MIMAT0004501	MLEC	9761	NM_014730	1	0	0	0	0	1	0	1	0	1	1	1	6	APOBEC4
hsa-miR-27a-5p	MIMAT0004501	KIAA1045	23349	NM_015297	1	0	0	0	0	1	0	1	0	1	1	1	6	APOBR
hsa-miR-27a-5p	MIMAT0004501	LIMD2	80774	NM_030576	1	0	0	0	0	1	0	1	0	1	1	1	6	APOC1
hsa-miR-27a-5p	MIMAT0004501	ACADSB	36	NM_001609	1	1	0	0	0	1	0	0	0	1	1	0	5	APOC2
hsa-miR-27a-5p	MIMAT0004501	ACVR2A	92	NM_001278579	1	1	0	0	0	1	0	0	0	1	1	0	5	APOC3
hsa-miR-27a-5p	MIMAT0004501	ADCY9	115	NM_001116	0	1	0	0	0	1	0	0	0	1	1	1	5	APOC4
hsa-miR-27a-5p	MIMAT0004501	ADRA2A	150	NM_000681	1	1	0	0	0	1	0	0	0	1	1	0	5	APOD
hsa-miR-27a-5p	MIMAT0004501	ADSS	159	NM_001126	1	1	0	0	0	1	0	0	0	1	1	0	5	APOE
hsa-miR-27a-5p	MIMAT0004501	AHCY	191	XM_005260317	0	1	0	0	0	1	0	0	0	1	1	1	5	APOF
hsa-miR-27a-5p	MIMAT0004501	AK4	205	NM_001005353	0	1	0	0	0	1	0	0	0	1	1	1	5	APOL1
hsa-miR-27a-5p	MIMAT0004501	AKT1	207	NM_005163	1	1	0	0	0	1	0	0	0	1	1	0	5	APOL2
hsa-miR-27a-5p	MIMAT0004501	AMD1	262	NM_001634	1	1	0	0	0	1	0	0	0	1	1	0	5	APOL3
hsa-miR-27a-5p	MIMAT0004501	AQP9	366	NM_020980	0	1	0	0	0	1	0	0	0	1	1	1	5	APOL4
hsa-miR-27a-5p	MIMAT0004501	RHOA	387	NM_001664	0	1	0	0	0	1	0	0	0	1	1	1	5	APOL5
hsa-miR-27a-5p	MIMAT0004501	ARHGAP5	394	XM_005267636	0	1	0	0	0	1	0	0	0	1	1	1	5	APOL6
hsa-miR-27a-5p	MIMAT0004501	ARNT	405	NM_001668	1	1	0	0	0	1	0	0	0	1	1	0	5	APOLD1
hsa-miR-27a-5p	MIMAT0004501	ASTN1	460	NM_004319	0	1	0	0	0	1	0	0	0	1	1	1	5	APOM
hsa-miR-27a-5p	MIMAT0004501	RERE	473	NM_012102	0	1	0	0	0	1	0	0	0	1	1	1	5	APOO
hsa-miR-27a-5p	MIMAT0004501	ATP1A2	477	NM_000702	1	1	0	0	0	1	0	0	0	1	1	0	5	APOOL
hsa-miR-27a-5p	MIMAT0004501	ATP2B1	490	XM_005268919	1	1	0	0	0	1	0	0	0	1	1	0	5	APOPT1
hsa-miR-27a-5p	MIMAT0004501	ATP7A	538	XM_005262147	1	1	0	0	0	1	0	0	0	1	1	0	5	APP
hsa-miR-27a-5p	MIMAT0004501	ATP7A	538	XM_005277809	1	1	0	0	0	1	0	0	0	1	1	0	5	APPBP2
hsa-miR-27a-5p	MIMAT0004501	AXL	558	NM_021913	1	1	0	0	0	1	0	0	0	1	1	0	5	APPL1
hsa-miR-27a-5p	MIMAT0004501	BCKDHB	594	NM_183050	1	1	0	0	0	1	0	0	0	1	1	0	5	APPL2
hsa-miR-27a-5p	MIMAT0004501	BMPR1B	658	NM_001203	1	1	0	0	0	1	0	0	0	1	1	0	5	APRT
hsa-miR-27a-5p	MIMAT0004501	BMPR2	659	NM_001204	1	1	0	0	0	1	0	0	0	1	1	0	5	APTX
hsa-miR-27a-5p	MIMAT0004501	KLF9	687	NM_001206	1	1	0	0	0	1	0	0	0	1	1	0	5	AQP1
hsa-miR-27a-5p	MIMAT0004501	CACNA1B	774	NM_000718	1	1	0	0	0	1	0	0	0	1	1	0	5	AQP10
hsa-miR-27a-5p	MIMAT0004501	CAPZA1	829	NM_006135	1	1	0	0	0	1	0	0	0	1	1	0	5	AQP11
hsa-miR-27a-5p	MIMAT0004501	CCNT1	904	NM_001240	0	1	0	0	0	1	0	0	0	1	1	1	5	AQP12A
hsa-miR-27a-5p	MIMAT0004501	CD1D	912	NM_001766	0	1	1	0	1	0	0	0	0	0	1	1	5	AQP12B
hsa-miR-27a-5p	MIMAT0004501	CD5	921	NM_014207	0	1	0	0	0	1	0	0	0	1	1	1	5	AQP2
hsa-miR-27a-5p	MIMAT0004501	CD8A	925	NM_001145873	0	1	0	0	0	1	0	0	0	1	1	1	5	AQP3
hsa-miR-27a-5p	MIMAT0004501	CD53	963	NM_001040033	1	1	0	0	0	1	0	0	0	1	1	0	5	AQP4
hsa-miR-27a-5p	MIMAT0004501	CDC25A	993	XM_005265629	1	1	0	0	0	1	0	0	0	1	1	0	5	AQP5
hsa-miR-27a-5p	MIMAT0004501	CDC25B	994	NM_021873	0	1	0	0	0	1	0	0	0	1	1	1	5	AQP6
hsa-miR-27a-5p	MIMAT0004501	CDH1	999	NM_004360	0	1	0	0	0	1	0	0	0	1	1	1	5	AQP7
hsa-miR-27a-5p	MIMAT0004501	CDKN2B	1030	NM_078487	1	1	0	0	0	1	0	0	0	1	1	0	5	AQP8
hsa-miR-27a-5p	MIMAT0004501	CHI3L1	1116	XM_005244857	0	1	0	0	0	1	0	0	0	1	1	1	5	AQP9
hsa-miR-27a-5p	MIMAT0004501	CHRM3	1131	XM_005273031	1	1	1	0	0	0	0	0	0	0	1	1	5	AQPEP
hsa-miR-27a-5p	MIMAT0004501	CHRNB1	1140	NM_000747	1	1	0	0	0	1	0	0	0	1	1	0	5	AQR
hsa-miR-27a-5p	MIMAT0004501	ERCC8	1161	NM_000082	1	1	0	0	0	1	0	0	0	1	1	0	5	AR
hsa-miR-27a-5p	MIMAT0004501	TPP1	1200	NM_000391	1	1	0	0	0	1	0	0	0	1	1	0	5	ARAF
hsa-miR-27a-5p	MIMAT0004501	CCR1	1230	NM_001295	1	1	0	0	0	1	0	0	0	1	1	0	5	ARAP1
hsa-miR-27a-5p	MIMAT0004501	CSF2RB	1439	XM_005261340	0	1	0	0	0	1	0	0	0	1	1	1	5	ARAP2
hsa-miR-27a-5p	MIMAT0004501	CSNK1G3	1456	XM_005271892	0	1	0	0	0	1	0	0	0	1	1	1	5	ARAP3
hsa-miR-27a-5p	MIMAT0004501	CYB561	1534	XM_005257090	0	1	0	0	0	1	0	0	0	1	1	1	5	ARC
hsa-miR-27a-5p	MIMAT0004501	CYP21A2	1589	NM_000500	1	1	0	0	0	1	0	0	0	1	1	0	5	ARCN1
hsa-miR-27a-5p	MIMAT0004501	DACH1	1602	NM_080759	1	1	0	0	0	1	0	0	0	1	1	0	5	AREL1
hsa-miR-27a-5p	MIMAT0004501	DGKG	1608	NM_001346	1	1	0	0	0	1	0	0	0	1	1	0	5	ARF1
hsa-miR-27a-5p	MIMAT0004501	DBH	1621	NM_000787	1	1	0	0	0	1	0	0	0	1	1	0	5	ARF3
hsa-miR-27a-5p	MIMAT0004501	DLG4	1742	NM_001365	1	1	0	0	0	1	0	0	0	1	1	0	5	ARF4
hsa-miR-27a-5p	MIMAT0004501	DNTT	1791	NM_004088	0	1	0	0	0	1	0	0	0	1	1	1	5	ARF5
hsa-miR-27a-5p	MIMAT0004501	DOCK2	1794	NM_004946	0	1	0	0	0	1	0	0	0	1	1	1	5	ARF6
hsa-miR-27a-5p	MIMAT0004501	DPYSL3	1809	NM_001197294	1	1	0	0	0	1	0	0	0	1	1	0	5	ARFGAP1
hsa-miR-27a-5p	MIMAT0004501	DUSP2	1844	XM_005263896	1	1	0	0	0	1	0	0	0	1	1	0	5	ARFGAP2
hsa-miR-27a-5p	MIMAT0004501	DUSP4	1846	NM_057158	1	1	0	0	0	1	0	0	0	1	1	0	5	ARFGAP3
hsa-miR-27a-5p	MIMAT0004501	E2F3	1871	NM_001949	1	1	0	0	0	1	0	0	0	1	1	0	5	ARFGEF1
hsa-miR-27a-5p	MIMAT0004501	EDN2	1907	NM_001956	1	1	0	0	0	1	0	0	0	1	1	0	5	ARFGEF2
hsa-miR-27a-5p	MIMAT0004501	PHC2	1912	XM_005270569	1	1	0	0	0	1	0	0	0	1	1	0	5	ARFIP1
hsa-miR-27a-5p	MIMAT0004501	EFNA4	1945	NM_005227	1	1	0	0	0	1	0	0	0	1	1	0	5	ARFIP2
hsa-miR-27a-5p	MIMAT0004501	CELSR2	1952	NM_001408	1	1	0	0	0	1	0	0	0	1	1	0	5	ARFRP1
hsa-miR-27a-5p	MIMAT0004501	EIF4B	1975	XM_005268709	1	1	0	0	0	1	0	0	0	1	1	0	5	ARG1
hsa-miR-27a-5p	MIMAT0004501	ELF3	1999	NM_001114309	1	1	0	0	0	1	0	0	0	1	1	0	5	ARG2
hsa-miR-27a-5p	MIMAT0004501	EPHA4	2043	XM_005246374	1	1	0	0	0	1	0	0	0	1	1	0	5	ARGFX
hsa-miR-27a-5p	MIMAT0004501	STX2	2054	NM_194356	1	1	0	0	0	1	0	0	0	1	1	0	5	ARGLU1
hsa-miR-27a-5p	MIMAT0004501	ERBB2	2064	XM_005257139	1	1	0	0	0	1	0	0	0	1	1	0	5	ARHGAP1
hsa-miR-27a-5p	MIMAT0004501	ESR1	2099	NM_001122742	1	1	0	0	0	1	0	0	0	1	1	0	5	ARHGAP10
hsa-miR-27a-5p	MIMAT0004501	ETS2	2114	NM_001256295	0	1	0	0	0	1	0	0	0	1	1	1	5	ARHGAP11A
hsa-miR-27a-5p	MIMAT0004501	EVC	2121	NM_153717	1	1	0	0	0	1	0	0	0	1	1	0	5	ARHGAP12
hsa-miR-27a-5p	MIMAT0004501	F2RL2	2151	NM_004101	0	1	0	0	0	1	0	0	0	1	1	1	5	ARHGAP15
hsa-miR-27a-5p	MIMAT0004501	BPTF	2186	XM_005257159	0	1	0	0	0	1	0	0	0	1	1	1	5	ARHGAP17
hsa-miR-27a-5p	MIMAT0004501	FLI1	2313	NM_001271010	0	1	0	0	0	1	0	0	0	1	1	1	5	ARHGAP18
hsa-miR-27a-5p	MIMAT0004501	FLNC	2318	NM_001458	1	1	0	0	0	1	0	0	0	1	1	0	5	ARHGAP19
hsa-miR-27a-5p	MIMAT0004501	FLT3LG	2323	NM_001204502	1	1	0	0	0	1	0	0	0	1	1	0	5	ARHGAP20
hsa-miR-27a-5p	MIMAT0004501	KDSR	2531	NM_002035	0	1	0	0	0	1	0	0	0	1	1	1	5	ARHGAP21
hsa-miR-27a-5p	MIMAT0004501	GABRA4	2557	NM_000809	0	1	0	0	0	1	0	0	0	1	1	1	5	ARHGAP22
hsa-miR-27a-5p	MIMAT0004501	GABRG2	2566	NM_198903	1	1	0	0	0	1	0	0	0	1	1	0	5	ARHGAP23
hsa-miR-27a-5p	MIMAT0004501	GHR	2690	NM_001242400	1	1	0	0	0	1	0	0	0	1	1	0	5	ARHGAP24
hsa-miR-27a-5p	MIMAT0004501	GJA3	2700	NM_021954	0	1	0	0	0	1	0	0	0	1	1	1	5	ARHGAP25
hsa-miR-27a-5p	MIMAT0004501	GLI2	2736	XM_005263640	0	1	0	0	0	1	0	0	0	1	1	1	5	ARHGAP26
hsa-miR-27a-5p	MIMAT0004501	GNAO1	2775	NM_138736	1	1	0	0	0	1	0	0	0	1	1	0	5	ARHGAP27
hsa-miR-27a-5p	MIMAT0004501	GNAZ	2781	NM_002073	0	1	0	0	0	1	0	0	0	1	1	1	5	ARHGAP28
hsa-miR-27a-5p	MIMAT0004501	GP9	2815	XM_005247374	0	1	0	0	0	1	0	0	0	1	1	1	5	ARHGAP29
hsa-miR-27a-5p	MIMAT0004501	GPD2	2820	NM_001083112	1	1	0	0	0	1	0	0	0	1	1	0	5	ARHGAP30
hsa-miR-27a-5p	MIMAT0004501	MCHR1	2847	NM_005297	0	1	0	0	0	1	0	0	0	1	1	1	5	ARHGAP31
hsa-miR-27a-5p	MIMAT0004501	GPX3	2878	NM_002084	1	1	0	0	0	1	0	0	0	1	1	0	5	ARHGAP32
hsa-miR-27a-5p	MIMAT0004501	GSK3B	2932	NM_002093	1	1	0	0	0	1	0	0	0	1	1	0	5	ARHGAP33
hsa-miR-27a-5p	MIMAT0004501	GUCY1A2	2977	NM_001256424	1	1	0	0	0	1	0	0	0	0	1	1	5	ARHGAP35
hsa-miR-27a-5p	MIMAT0004501	GUCY1B3	2983	NM_000857	0	1	0	0	0	1	0	0	0	1	1	1	5	ARHGAP36
hsa-miR-27a-5p	MIMAT0004501	HABP2	3026	NM_004132	1	1	0	0	0	1	0	0	0	1	1	0	5	ARHGAP39
hsa-miR-27a-5p	MIMAT0004501	HSD17B10	3028	NM_004493	0	1	0	0	0	1	0	0	0	1	1	1	5	ARHGAP4
hsa-miR-27a-5p	MIMAT0004501	HMGCL	3155	XM_005245857	1	1	0	0	0	1	0	0	0	1	1	0	5	ARHGAP40
hsa-miR-27a-5p	MIMAT0004501	HOXA5	3202	NM_019102	1	1	0	0	0	1	0	0	0	1	1	0	5	ARHGAP42
hsa-miR-27a-5p	MIMAT0004501	HOXD8	3234	NM_019558	1	1	0	0	0	1	0	0	0	1	1	0	5	ARHGAP44
hsa-miR-27a-5p	MIMAT0004501	HP	3240	NM_005143	1	1	0	0	0	1	0	0	0	1	1	0	5	ARHGAP5
hsa-miR-27a-5p	MIMAT0004501	HSD3B2	3284	NM_001166120	0	1	0	0	0	1	0	0	0	1	1	1	5	ARHGAP6
hsa-miR-27a-5p	MIMAT0004501	IL1RAP	3556	NM_001167928	1	1	0	0	0	1	0	0	0	1	1	0	5	ARHGAP8
hsa-miR-27a-5p	MIMAT0004501	IL1RN	3557	XM_005263662	1	1	0	0	0	1	0	0	0	1	1	0	5	ARHGAP9
hsa-miR-27a-5p	MIMAT0004501	IL2RA	3559	NM_000417	0	1	0	0	0	1	0	0	0	1	1	1	5	ARHGDIA
hsa-miR-27a-5p	MIMAT0004501	IL7R	3575	NM_002185	0	1	0	0	0	1	0	0	0	1	1	1	5	ARHGDIB
hsa-miR-27a-5p	MIMAT0004501	IL10	3586	NM_000572	0	1	0	0	0	1	0	1	0	0	1	1	5	ARHGEF1
hsa-miR-27a-5p	MIMAT0004501	ITGB6	3694	XM_005246537	0	1	0	0	0	1	0	0	0	1	1	1	5	ARHGEF10
hsa-miR-27a-5p	MIMAT0004501	KCND2	3751	NM_012281	0	1	0	0	0	1	0	0	0	1	1	1	5	ARHGEF10L
hsa-miR-27a-5p	MIMAT0004501	KCNJ2	3759	XM_005257332	1	1	0	0	0	1	0	0	0	1	1	0	5	ARHGEF11
hsa-miR-27a-5p	MIMAT0004501	KIF5C	3800	NM_004522	1	1	0	0	0	1	0	0	0	1	1	0	5	ARHGEF12
hsa-miR-27a-5p	MIMAT0004501	KIT	3815	NM_000222	0	1	0	0	0	1	0	0	0	1	1	1	5	ARHGEF15
hsa-miR-27a-5p	MIMAT0004501	KPNB1	3837	XM_005257341	1	1	1	0	0	0	0	0	0	0	1	1	5	ARHGEF16
hsa-miR-27a-5p	MIMAT0004501	KPNA3	3839	NM_002267	1	1	0	0	0	1	0	0	0	1	1	0	5	ARHGEF17
hsa-miR-27a-5p	MIMAT0004501	IPO5	3843	XM_005254051	1	1	0	0	0	1	0	0	0	1	1	0	5	ARHGEF18
hsa-miR-27a-5p	MIMAT0004501	LGALS4	3960	NM_006149	0	1	1	0	0	1	0	0	0	0	1	1	5	ARHGEF19
hsa-miR-27a-5p	MIMAT0004501	LHX1	3975	NM_005568	1	1	0	0	0	1	0	0	0	1	1	0	5	ARHGEF2
hsa-miR-27a-5p	MIMAT0004501	LIFR	3977	NM_001127671	0	1	0	0	0	1	0	0	0	1	1	1	5	ARHGEF25
hsa-miR-27a-5p	MIMAT0004501	LRP6	4040	NM_002336	1	1	0	0	0	1	0	0	0	1	1	0	5	ARHGEF26
hsa-miR-27a-5p	MIMAT0004501	LTA	4049	NM_001159740	0	1	0	0	0	1	0	0	0	1	1	1	5	ARHGEF28
hsa-miR-27a-5p	MIMAT0004501	NBR1	4077	NM_031858	1	1	0	0	0	1	0	0	0	1	1	0	5	ARHGEF3
hsa-miR-27a-5p	MIMAT0004501	MAX	4149	NM_145113	1	1	0	0	0	1	0	0	0	1	1	0	5	ARHGEF33
hsa-miR-27a-5p	MIMAT0004501	MBD1	4152	NM_015846	0	1	0	0	0	1	0	0	0	1	1	1	5	ARHGEF35
hsa-miR-27a-5p	MIMAT0004501	CD46	4179	NM_002389	1	1	0	0	0	1	0	0	0	1	1	0	5	ARHGEF37
hsa-miR-27a-5p	MIMAT0004501	MAP3K9	4293	NM_033141	1	1	1	0	0	0	0	0	0	0	1	1	5	ARHGEF38
hsa-miR-27a-5p	MIMAT0004501	MLLT4	4301	XM_005266993	1	1	0	0	0	1	0	0	0	1	1	0	5	ARHGEF39
hsa-miR-27a-5p	MIMAT0004501	NR3C2	4306	NM_000901	0	1	0	0	0	1	0	0	0	1	1	1	5	ARHGEF4
hsa-miR-27a-5p	MIMAT0004501	MSX2	4488	NM_002449	1	1	0	0	0	1	0	0	0	1	1	0	5	ARHGEF40
hsa-miR-27a-5p	MIMAT0004501	MTR	4548	NM_000254	1	1	0	0	0	1	0	0	0	1	1	0	5	ARHGEF5
hsa-miR-27a-5p	MIMAT0004501	MYL3	4634	NM_000258	0	1	0	0	0	1	0	0	0	1	1	1	5	ARHGEF6
hsa-miR-27a-5p	MIMAT0004501	MYO9A	4649	XM_005254404	1	1	0	0	0	1	0	0	0	1	1	0	5	ARHGEF7
hsa-miR-27a-5p	MIMAT0004501	NAGA	4668	NM_000262	1	1	0	0	0	1	0	0	0	1	1	0	5	ARHGEF9
hsa-miR-27a-5p	MIMAT0004501	NCAM1	4684	NM_001242607	0	1	0	0	0	1	0	0	0	1	1	1	5	ARID1A
hsa-miR-27a-5p	MIMAT0004501	NDP	4693	NM_000266	0	1	0	0	0	1	0	0	0	1	1	1	5	ARID1B
hsa-miR-27a-5p	MIMAT0004501	NEDD9	4739	NM_001142393	1	1	0	0	0	1	0	0	0	1	1	0	5	ARID2
hsa-miR-27a-5p	MIMAT0004501	NEFH	4744	NM_021076	1	1	0	0	0	1	0	0	0	1	1	0	5	ARID3A
hsa-miR-27a-5p	MIMAT0004501	NFKB1	4790	NM_003998	1	1	0	0	0	1	0	0	0	1	1	0	5	ARID3B
hsa-miR-27a-5p	MIMAT0004501	NHS	4810	XM_005274539	1	1	0	0	0	1	0	0	0	1	1	0	5	ARID4A
hsa-miR-27a-5p	MIMAT0004501	NID1	4811	NM_002508	0	1	0	0	0	1	0	0	0	1	1	1	5	ARID4B
hsa-miR-27a-5p	MIMAT0004501	NKTR	4820	XM_005265177	0	1	0	0	0	1	0	0	0	1	1	1	5	ARID5A
hsa-miR-27a-5p	MIMAT0004501	NME4	4833	XM_005255335	0	1	0	0	0	1	0	0	0	1	1	1	5	ARID5B
hsa-miR-27a-5p	MIMAT0004501	NPR1	4881	NM_000906	0	1	0	0	0	1	0	0	0	1	1	1	5	ARIH1
hsa-miR-27a-5p	MIMAT0004501	NPR3	4883	NM_001204375	1	1	0	0	0	1	0	0	0	0	1	1	5	ARIH2
hsa-miR-27a-5p	MIMAT0004501	NRF1	4899	XM_005250387	1	1	0	0	0	1	0	0	0	1	1	0	5	ARIH2OS
hsa-miR-27a-5p	MIMAT0004501	NTRK2	4915	XM_005252001	1	1	0	0	0	1	0	0	0	1	1	0	5	ARL1
hsa-miR-27a-5p	MIMAT0004501	OPRK1	4986	XM_005251252	1	1	0	0	0	1	0	0	0	1	1	0	5	ARL10
hsa-miR-27a-5p	MIMAT0004501	P2RY4	5030	NM_002565	1	1	0	0	0	1	0	0	0	1	1	0	5	ARL11
hsa-miR-27a-5p	MIMAT0004501	PAFAH1B1	5048	NM_000430	1	1	0	0	0	1	0	0	0	1	1	0	5	ARL13A
hsa-miR-27a-5p	MIMAT0004501	PAFAH2	5051	XM_005245874	1	1	0	0	0	1	0	0	0	1	1	0	5	ARL13B
hsa-miR-27a-5p	MIMAT0004501	PDCD2	5134	NM_002598	0	1	0	0	0	1	0	0	0	1	1	1	5	ARL14
hsa-miR-27a-5p	MIMAT0004501	PDE3A	5139	XM_005253389	0	1	0	0	0	1	0	0	0	1	1	1	5	ARL14EP
hsa-miR-27a-5p	MIMAT0004501	PDE4D	5144	XM_005248538	0	1	0	0	0	1	0	0	0	1	1	1	5	ARL14EPL
hsa-miR-27a-5p	MIMAT0004501	PLCL1	5334	NM_006226	1	1	1	0	0	0	0	0	0	0	1	1	5	ARL15
hsa-miR-27a-5p	MIMAT0004501	PLD1	5337	NM_002662	1	1	0	0	0	1	0	0	0	1	1	0	5	ARL16
hsa-miR-27a-5p	MIMAT0004501	PLEK	5341	NM_002664	0	1	0	0	0	1	0	0	0	1	1	1	5	ARL17A
hsa-miR-27a-5p	MIMAT0004501	PLP1	5354	NM_001128834	1	1	0	0	0	1	0	0	0	1	1	0	5	ARL17B
hsa-miR-27a-5p	MIMAT0004501	PMM1	5372	XM_005261641	0	1	0	0	0	1	0	0	0	1	1	1	5	ARL2
hsa-miR-27a-5p	MIMAT0004501	PMP22	5376	NM_000304	1	1	0	0	0	1	0	0	0	1	1	0	5	ARL2BP
hsa-miR-27a-5p	MIMAT0004501	SEPT4	5414	NM_080415	1	1	0	0	0	1	0	0	0	1	1	0	5	ARL3
hsa-miR-27a-5p	MIMAT0004501	PKIA	5569	NM_006823	1	1	0	0	0	1	0	0	0	1	1	0	5	ARL4A
hsa-miR-27a-5p	MIMAT0004501	PRKAR2A	5576	XM_005265314	1	1	0	0	0	1	0	0	0	0	1	1	5	ARL4C
hsa-miR-27a-5p	MIMAT0004501	MAPK9	5601	XM_005265940	1	1	0	0	0	1	0	0	0	1	1	0	5	ARL4D
hsa-miR-27a-5p	MIMAT0004501	PSKH1	5681	NM_006742	1	1	0	0	0	1	0	0	0	1	1	0	5	ARL5A
hsa-miR-27a-5p	MIMAT0004501	PSME1	5720	NM_176783	0	1	0	0	0	1	0	0	0	1	1	1	5	ARL5B
hsa-miR-27a-5p	MIMAT0004501	PTPN2	5771	NM_002828	0	1	0	0	0	1	0	0	0	1	1	1	5	ARL6
hsa-miR-27a-5p	MIMAT0004501	PTPRE	5791	XM_005252692	1	1	0	0	0	1	0	0	0	1	1	0	5	ARL6IP1
hsa-miR-27a-5p	MIMAT0004501	RANGAP1	5905	NM_001278651	1	1	0	0	0	1	0	0	0	1	1	0	5	ARL6IP4
hsa-miR-27a-5p	MIMAT0004501	PRPH2	5961	NM_000322	1	1	0	0	0	1	0	0	0	1	1	0	5	ARL6IP5
hsa-miR-27a-5p	MIMAT0004501	RELA	5970	NM_021975	1	1	0	0	0	1	0	0	0	1	1	0	5	ARL6IP6
hsa-miR-27a-5p	MIMAT0004501	RFX3	5991	NM_134428	1	1	0	0	0	1	0	0	0	1	1	0	5	ARL8A
hsa-miR-27a-5p	MIMAT0004501	RFX5	5993	XM_005245408	1	1	0	0	0	1	0	0	0	1	1	0	5	ARL8B
hsa-miR-27a-5p	MIMAT0004501	BRD2	6046	NM_005104	1	1	0	0	0	1	0	0	0	1	1	0	5	ARL9
hsa-miR-27a-5p	MIMAT0004501	RORA	6095	NM_134260	1	1	0	0	0	1	0	0	0	1	1	0	5	ARMC1
hsa-miR-27a-5p	MIMAT0004501	RP2	6102	NM_006915	0	1	0	0	0	1	0	0	0	1	1	1	5	ARMC10
hsa-miR-27a-5p	MIMAT0004501	RPS29	6235	NM_001030001	0	1	0	0	0	1	0	0	0	1	1	1	5	ARMC2
hsa-miR-27a-5p	MIMAT0004501	RXRB	6257	NM_001270401	1	1	0	0	0	1	0	0	0	1	1	0	5	ARMC2-AS1
hsa-miR-27a-5p	MIMAT0004501	RYR2	6262	XM_005273224	1	1	0	0	0	1	0	0	0	1	1	0	5	ARMC3
hsa-miR-27a-5p	MIMAT0004501	CCL22	6367	NM_002990	1	1	0	0	0	1	0	0	0	1	1	0	5	ARMC4
hsa-miR-27a-5p	MIMAT0004501	SFRP2	6423	NM_003013	0	1	0	0	0	1	0	0	0	1	1	1	5	ARMC5
hsa-miR-27a-5p	MIMAT0004501	SRSF1	6426	NM_001078166	1	1	1	0	0	0	0	0	0	0	1	1	5	ARMC6
hsa-miR-27a-5p	MIMAT0004501	SRSF6	6431	NM_006275	0	1	0	0	0	1	0	0	0	1	1	1	5	ARMC7
hsa-miR-27a-5p	MIMAT0004501	SFTPC	6440	XM_005273599	1	1	0	0	0	1	0	0	0	1	1	0	5	ARMC8
hsa-miR-27a-5p	MIMAT0004501	SGCD	6444	NM_000337	1	1	0	0	0	1	0	0	0	1	1	0	5	ARMC9
hsa-miR-27a-5p	MIMAT0004501	SHC1	6464	NM_001130040	1	1	0	0	0	1	0	0	0	1	1	0	5	ARMCX1
hsa-miR-27a-5p	MIMAT0004501	ST3GAL1	6482	XM_005251023	1	1	0	0	0	1	0	0	0	1	1	0	5	ARMCX3
hsa-miR-27a-5p	MIMAT0004501	ST3GAL2	6483	NM_006927	1	1	0	0	0	1	0	0	0	1	1	0	5	ARMCX4
hsa-miR-27a-5p	MIMAT0004501	SKI	6497	NM_003036	1	1	0	0	0	1	0	0	0	1	1	0	5	ARMCX5
hsa-miR-27a-5p	MIMAT0004501	SKP2	6502	NM_005983	0	1	0	0	0	1	0	0	0	1	1	1	5	ARMCX5-GPRASP2
hsa-miR-27a-5p	MIMAT0004501	SLC5A1	6523	NM_000343	0	1	0	0	0	1	0	0	0	1	1	1	5	ARMCX6
hsa-miR-27a-5p	MIMAT0004501	SMARCD1	6602	XM_005269107	1	1	0	0	0	1	0	0	0	1	1	0	5	ARMS2
hsa-miR-27a-5p	MIMAT0004501	SNRPD3	6634	NM_004175	1	1	1	0	0	0	0	0	0	0	1	1	5	ARNT
hsa-miR-27a-5p	MIMAT0004501	CAPN15	6650	XM_005255516	0	1	0	0	0	1	0	0	0	1	1	1	5	ARNT2
hsa-miR-27a-5p	MIMAT0004501	SOX5	6660	NM_152989	1	1	0	0	0	1	0	0	0	1	1	0	5	ARNTL
hsa-miR-27a-5p	MIMAT0004501	SPOCK1	6695	NM_004598	1	1	0	0	0	1	0	0	0	1	1	0	5	ARNTL2
hsa-miR-27a-5p	MIMAT0004501	SRPK1	6732	NM_003137	1	1	0	0	0	1	0	0	0	1	1	0	5	ARPC1A
hsa-miR-27a-5p	MIMAT0004501	SSTR1	6751	NM_001049	1	1	0	0	0	1	0	0	0	1	1	0	5	ARPC1B
hsa-miR-27a-5p	MIMAT0004501	ST5	6764	XM_005253078	0	1	0	0	0	1	0	0	0	1	1	1	5	ARPC2
hsa-miR-27a-5p	MIMAT0004501	STAT6	6778	NM_001178078	1	1	0	0	0	1	0	0	0	1	1	0	5	ARPC3
hsa-miR-27a-5p	MIMAT0004501	STYX	6815	NM_145251	1	1	0	0	0	1	0	0	0	1	1	0	5	ARPC4
hsa-miR-27a-5p	MIMAT0004501	SULT1C2	6819	NM_176825	1	1	0	0	0	1	0	0	0	1	1	0	5	ARPC4-TTLL3
hsa-miR-27a-5p	MIMAT0004501	VAMP7	6845	NM_005638	0	1	0	0	0	1	0	0	0	1	1	1	5	ARPC5
hsa-miR-27a-5p	MIMAT0004501	TACC1	6867	XM_005273622	0	1	0	0	0	1	0	0	0	1	1	1	5	ARPC5L
hsa-miR-27a-5p	MIMAT0004501	TACC1	6867	XM_005273623	0	1	0	0	0	1	0	0	0	1	1	1	5	ARPP19
hsa-miR-27a-5p	MIMAT0004501	TAP2	6891	NM_000544	1	1	0	0	0	1	0	0	0	1	1	0	5	ARPP21
hsa-miR-27a-5p	MIMAT0004501	TAZ	6901	NM_000116	0	1	0	0	0	1	0	0	0	1	1	1	5	ARR3
hsa-miR-27a-5p	MIMAT0004501	TCEB3	6924	NM_003198	0	1	0	0	0	1	0	0	0	1	1	1	5	ARRB1
hsa-miR-27a-5p	MIMAT0004501	TFAM	7019	NM_003201	1	1	0	0	0	1	0	0	0	1	1	0	5	ARRB2
hsa-miR-27a-5p	MIMAT0004501	TGFBI	7045	NM_000358	1	1	0	0	0	1	0	0	0	1	1	0	5	ARRDC1
hsa-miR-27a-5p	MIMAT0004501	TGM4	7047	NM_003241	0	1	0	0	0	1	0	0	0	1	1	1	5	ARRDC2
hsa-miR-27a-5p	MIMAT0004501	THBD	7056	NM_000361	1	1	0	0	0	1	0	0	0	1	1	0	5	ARRDC3
hsa-miR-27a-5p	MIMAT0004501	THPO	7066	XM_005247737	1	1	0	0	0	1	0	0	0	1	1	0	5	ARRDC4
hsa-miR-27a-5p	MIMAT0004501	TK1	7083	XM_005257631	1	1	0	0	0	1	0	0	0	1	1	0	5	ARRDC5
hsa-miR-27a-5p	MIMAT0004501	TSPAN7	7102	XM_005272646	1	1	0	0	0	1	0	0	0	1	1	0	5	ARSA
hsa-miR-27a-5p	MIMAT0004501	TPI1	7167	XM_005253762	0	1	0	0	0	1	0	0	0	1	1	1	5	ARSB
hsa-miR-27a-5p	MIMAT0004501	TPI1	7167	XM_005277757	0	1	0	0	0	1	0	0	0	1	1	1	5	ARSD
hsa-miR-27a-5p	MIMAT0004501	TPM1	7168	XM_005254636	0	1	0	0	0	1	0	0	0	1	1	1	5	ARSE
hsa-miR-27a-5p	MIMAT0004501	TUBG1	7283	NM_001070	1	1	0	0	0	1	0	0	0	1	1	0	5	ARSF
hsa-miR-27a-5p	MIMAT0004501	UBE2N	7334	NM_003348	1	1	0	0	0	0	0	1	0	0	1	1	5	ARSG
hsa-miR-27a-5p	MIMAT0004501	UBP1	7342	NM_014517	1	1	0	0	0	1	0	0	0	1	1	0	5	ARSI
hsa-miR-27a-5p	MIMAT0004501	UROS	7390	XM_005270141	1	1	0	0	0	1	0	0	0	1	1	0	5	ARSJ
hsa-miR-27a-5p	MIMAT0004501	VDR	7421	NM_001017536	1	1	0	0	0	1	0	0	0	1	1	0	5	ARSK
hsa-miR-27a-5p	MIMAT0004501	TRPV1	7442	NM_080706	0	1	0	0	0	1	0	0	0	1	1	1	5	ART1
hsa-miR-27a-5p	MIMAT0004501	WNT2	7472	NM_003391	0	1	0	0	0	1	0	0	0	1	1	1	5	ART3
hsa-miR-27a-5p	MIMAT0004501	XPC	7508	NM_004628	0	1	0	0	0	1	0	0	0	1	1	1	5	ART5
hsa-miR-27a-5p	MIMAT0004501	XRCC5	7520	XM_005246836	1	1	0	0	0	1	0	0	0	1	1	0	5	ARTN
hsa-miR-27a-5p	MIMAT0004501	ZNF3	7551	NM_001278284	0	1	0	0	0	1	0	0	0	1	1	1	5	ARV1
hsa-miR-27a-5p	MIMAT0004501	ZNF35	7584	XM_005265444	1	1	0	0	0	1	0	0	0	1	1	0	5	ARVCF
hsa-miR-27a-5p	MIMAT0004501	ZNF74	7625	NM_003426	0	1	0	0	0	1	0	0	0	1	1	1	5	ARX
hsa-miR-27a-5p	MIMAT0004501	ZNF189	7743	NM_197977	0	1	0	0	0	1	0	0	0	1	1	1	5	AS3MT
hsa-miR-27a-5p	MIMAT0004501	ZNF213	7760	XM_005255561	1	1	0	0	0	1	0	0	0	1	1	0	5	ASAH1
hsa-miR-27a-5p	MIMAT0004501	MALL	7851	NM_005434	1	1	0	0	0	1	0	0	0	1	1	0	5	ASAH2
hsa-miR-27a-5p	MIMAT0004501	MAPKAPK3	7867	NM_001243926	1	1	0	0	0	1	0	0	0	1	1	0	5	ASAH2B
hsa-miR-27a-5p	MIMAT0004501	EPM2A	7957	NM_005670	1	1	0	0	0	1	0	0	0	1	1	0	5	ASAP1
hsa-miR-27a-5p	MIMAT0004501	ZNF212	7988	NM_012256	0	1	0	0	0	1	0	0	0	1	1	1	5	ASAP2
hsa-miR-27a-5p	MIMAT0004501	GLRA3	8001	NM_006529	1	1	0	0	0	1	0	0	0	1	1	0	5	ASAP3
hsa-miR-27a-5p	MIMAT0004501	ADAM12	8038	XM_005270188	0	1	0	0	0	1	0	0	0	1	1	1	5	ASB1
hsa-miR-27a-5p	MIMAT0004501	HMGA2	8091	NM_003483	1	1	0	0	0	1	0	0	0	1	1	0	5	ASB10
hsa-miR-27a-5p	MIMAT0004501	ZNF282	8427	NM_003575	1	1	0	0	0	1	0	0	0	1	1	0	5	ASB11
hsa-miR-27a-5p	MIMAT0004501	RASAL1	8437	NM_004658	1	1	0	0	0	1	0	0	0	1	1	0	5	ASB13
hsa-miR-27a-5p	MIMAT0004501	PKP4	8502	NM_003628	0	1	0	0	0	1	0	0	0	1	1	1	5	ASB14
hsa-miR-27a-5p	MIMAT0004501	ITGA10	8515	XM_005277436	1	1	0	0	0	1	0	0	0	1	1	0	5	ASB15
hsa-miR-27a-5p	MIMAT0004501	CDC14B	8555	NM_033331	1	1	0	0	0	1	0	0	0	1	1	0	5	ASB16
hsa-miR-27a-5p	MIMAT0004501	PRKRA	8575	NM_001139517	1	1	0	0	0	1	0	0	0	1	1	0	5	ASB17
hsa-miR-27a-5p	MIMAT0004501	KLF7	8609	NM_003709	1	1	0	0	0	1	0	0	0	1	1	0	5	ASB18
hsa-miR-27a-5p	MIMAT0004501	TNKS	8658	XM_005272399	1	1	0	0	0	1	0	0	0	1	1	0	5	ASB2
hsa-miR-27a-5p	MIMAT0004501	SLC4A4	8671	XM_005265704	0	1	0	0	0	1	0	0	0	1	1	1	5	ASB3
hsa-miR-27a-5p	MIMAT0004501	B3GALNT1	8706	NM_001038628	1	1	0	0	0	1	0	0	0	1	1	0	5	ASB4
hsa-miR-27a-5p	MIMAT0004501	TNFRSF25	8718	XM_005263516	1	1	0	0	0	1	0	0	0	1	1	0	5	ASB5
hsa-miR-27a-5p	MIMAT0004501	TNFSF13	8741	NM_003808	1	1	0	0	0	1	0	0	0	1	1	0	5	ASB6
hsa-miR-27a-5p	MIMAT0004501	RGS11	8786	XM_005255649	1	1	0	0	0	1	0	0	0	1	1	0	5	ASB7
hsa-miR-27a-5p	MIMAT0004501	NRP1	8829	NM_003873	1	1	0	0	0	1	0	0	0	1	1	0	5	ASB8
hsa-miR-27a-5p	MIMAT0004501	ALKBH1	8846	NM_006020	1	1	0	0	0	1	0	0	0	0	1	1	5	ASB9
hsa-miR-27a-5p	MIMAT0004501	ALDH1A2	8854	NM_001206897	0	1	0	0	0	1	0	0	0	1	1	1	5	ASCC1
hsa-miR-27a-5p	MIMAT0004501	USP13	8975	NM_003940	0	1	0	0	0	1	0	0	0	1	1	1	5	ASCC2
hsa-miR-27a-5p	MIMAT0004501	RNF8	9025	NM_003958	1	1	0	0	0	1	0	0	0	1	1	0	5	ASCC3
hsa-miR-27a-5p	MIMAT0004501	AIP	9049	NM_003977	0	1	0	0	0	1	0	0	0	1	1	1	5	ASCL1
hsa-miR-27a-5p	MIMAT0004501	CLDN10	9071	NM_182848	0	1	0	0	0	1	0	0	0	1	1	1	5	ASCL2
hsa-miR-27a-5p	MIMAT0004501	TBX18	9096	NM_001080508	0	1	0	0	0	1	0	0	0	1	1	1	5	ASCL4
hsa-miR-27a-5p	MIMAT0004501	PRPF4	9128	XM_005252300	1	1	0	0	0	1	0	0	0	1	1	0	5	ASCL5
hsa-miR-27a-5p	MIMAT0004501	PRPF3	9129	NM_004698	1	1	0	0	0	1	0	0	0	1	1	0	5	ASF1A
hsa-miR-27a-5p	MIMAT0004501	KCNQ4	9132	NM_004700	1	1	0	0	0	1	0	0	0	1	1	0	5	ASF1B
hsa-miR-27a-5p	MIMAT0004501	ZMYM4	9202	XM_005271328	1	1	0	0	0	1	0	0	0	1	1	0	5	ASGR1
hsa-miR-27a-5p	MIMAT0004501	MAPKAPK2	9261	NM_004759	0	1	0	0	0	1	0	0	0	1	1	1	5	ASGR2
hsa-miR-27a-5p	MIMAT0004501	COPS2	9318	NM_001143887	1	1	0	0	0	1	0	0	0	1	1	0	5	ASH1L
hsa-miR-27a-5p	MIMAT0004501	B4GALT5	9334	NM_004776	1	1	0	0	0	1	0	0	0	1	1	0	5	ASH2L
hsa-miR-27a-5p	MIMAT0004501	SNAP29	9342	NM_004782	0	1	0	0	0	1	0	0	0	1	1	1	5	ASIC1
hsa-miR-27a-5p	MIMAT0004501	NRXN1	9378	NM_001135659	1	1	0	0	0	1	0	0	0	1	1	0	5	ASIC2
hsa-miR-27a-5p	MIMAT0004501	PGS1	9489	XM_005257833	1	1	0	0	0	1	0	0	0	1	1	0	5	ASIC3
hsa-miR-27a-5p	MIMAT0004501	TP53I11	9537	NM_001258320	1	1	0	0	0	1	0	0	0	1	1	0	5	ASIC4
hsa-miR-27a-5p	MIMAT0004501	BCAR1	9564	XM_005256258	0	1	0	0	0	1	0	0	0	1	1	1	5	ASIC5
hsa-miR-27a-5p	MIMAT0004501	RNF14	9604	NM_004290	0	1	0	0	0	1	0	0	0	1	1	1	5	ASIP
hsa-miR-27a-5p	MIMAT0004501	CTR9	9646	NM_014633	0	1	1	0	0	1	0	0	0	0	1	1	5	ASL
hsa-miR-27a-5p	MIMAT0004501	KIAA0040	9674	NM_001162893	1	1	0	0	0	1	0	0	0	0	1	1	5	ASMTL
hsa-miR-27a-5p	MIMAT0004501	N4BP1	9683	NM_153029	1	1	0	0	0	1	0	0	0	1	1	0	5	ASNA1
hsa-miR-27a-5p	MIMAT0004501	GPRASP1	9737	NM_001184727	1	1	0	0	0	1	0	0	0	1	1	0	5	ASNS
hsa-miR-27a-5p	MIMAT0004501	PHACTR2	9749	NM_001100164	1	1	0	0	0	1	0	0	0	1	1	0	5	ASNSD1
hsa-miR-27a-5p	MIMAT0004501	MTSS1	9788	XM_005251111	0	1	0	0	0	1	0	0	0	1	1	1	5	ASPA
hsa-miR-27a-5p	MIMAT0004501	TATDN2	9797	NM_014760	1	1	0	0	0	1	0	0	0	1	1	0	5	ASPDH
hsa-miR-27a-5p	MIMAT0004501	SPOCK2	9806	NM_001244950	1	1	0	0	0	1	0	0	0	1	1	0	5	ASPG
hsa-miR-27a-5p	MIMAT0004501	RNF40	9810	NM_014771	0	1	0	0	0	1	0	0	0	1	1	1	5	ASPH
hsa-miR-27a-5p	MIMAT0004501	EFCAB14	9813	NM_014774	1	1	0	0	0	1	0	0	0	1	1	0	5	ASPHD2
hsa-miR-27a-5p	MIMAT0004501	MELK	9833	XM_005251633	0	1	0	0	0	1	0	0	0	1	1	1	5	ASPN
hsa-miR-27a-5p	MIMAT0004501	KIAA0319	9856	NM_001168374	1	1	0	0	0	1	0	0	0	1	1	0	5	ASPRV1
hsa-miR-27a-5p	MIMAT0004501	PJA2	9867	NM_014819	0	1	0	0	0	1	0	0	0	1	1	1	5	ASPSCR1
hsa-miR-27a-5p	MIMAT0004501	AREL1	9870	XM_005268243	1	1	0	0	0	1	0	0	0	1	1	0	5	ASRGL1
hsa-miR-27a-5p	MIMAT0004501	RABGAP1L	9910	XM_005245680	1	1	0	0	0	1	0	0	0	1	1	0	5	ASS1
hsa-miR-27a-5p	MIMAT0004501	RNF10	9921	XM_005254013	1	1	0	0	0	1	0	0	0	1	1	0	5	ASTE1
hsa-miR-27a-5p	MIMAT0004501	ZBTB5	9925	XM_005251634	0	1	0	0	0	1	0	0	0	1	1	1	5	ASTN1
hsa-miR-27a-5p	MIMAT0004501	LPGAT1	9926	XM_005273364	0	1	0	0	0	1	0	0	0	1	1	1	5	ASTN2
hsa-miR-27a-5p	MIMAT0004501	CD302	9936	NM_014880	0	1	0	0	0	1	0	0	0	1	1	1	5	ASUN
hsa-miR-27a-5p	MIMAT0004501	HS3ST2	9956	NM_006043	0	1	0	0	0	1	0	0	0	1	1	1	5	ASXL1
hsa-miR-27a-5p	MIMAT0004501	NR1H4	9971	NM_001206977	1	1	0	0	0	1	0	0	0	1	1	0	5	ASXL2
hsa-miR-27a-5p	MIMAT0004501	AKT3	10000	XM_005272995	0	1	0	0	0	1	0	0	0	1	1	1	5	ASXL3
hsa-miR-27a-5p	MIMAT0004501	SH2B3	10019	XM_005253818	0	1	0	0	0	1	0	0	0	1	1	1	5	ASZ1
hsa-miR-27a-5p	MIMAT0004501	ABCF2	10061	NM_007189	1	1	0	0	0	1	0	0	0	1	1	0	5	ATAD1
hsa-miR-27a-5p	MIMAT0004501	ARL4C	10123	NM_005737	1	1	0	0	0	1	0	0	0	1	1	0	5	ATAD2
hsa-miR-27a-5p	MIMAT0004501	FRY	10129	XM_005266207	1	1	0	0	0	1	0	0	0	1	1	0	5	ATAD2B
hsa-miR-27a-5p	MIMAT0004501	FAM13A	10144	NM_014883	1	1	0	0	0	1	0	0	0	1	1	0	5	ATAD3A
hsa-miR-27a-5p	MIMAT0004501	WASF2	10163	NM_006990	1	1	0	0	0	1	0	0	0	1	1	0	5	ATAD3B
hsa-miR-27a-5p	MIMAT0004501	TRIM13	10206	NM_213590	0	1	0	0	0	1	0	0	0	1	1	1	5	ATAD3C
hsa-miR-27a-5p	MIMAT0004501	SPRY3	10251	NM_005840	1	1	0	0	0	1	0	0	0	1	1	0	5	ATAD5
hsa-miR-27a-5p	MIMAT0004501	ZMPSTE24	10269	NM_005857	0	1	0	0	0	1	0	0	0	1	1	1	5	ATAT1
hsa-miR-27a-5p	MIMAT0004501	EMC8	10328	NM_006067	0	1	0	0	0	1	0	0	0	1	1	1	5	ATCAY
hsa-miR-27a-5p	MIMAT0004501	SYCP2	10388	XM_005260247	0	1	0	0	0	1	0	0	0	1	1	1	5	ATE1
hsa-miR-27a-5p	MIMAT0004501	ATP8A1	10396	NM_006095	1	1	0	0	0	1	0	0	0	1	1	0	5	ATF1
hsa-miR-27a-5p	MIMAT0004501	ATP8A1	10396	XM_005248043	1	1	0	0	0	1	0	0	0	1	1	0	5	ATF2
hsa-miR-27a-5p	MIMAT0004501	PGRMC2	10424	NM_006320	1	1	0	0	0	1	0	0	0	1	1	0	5	ATF3
hsa-miR-27a-5p	MIMAT0004501	COG5	10466	NM_001161520	0	1	0	0	0	1	0	0	0	1	1	1	5	ATF5
hsa-miR-27a-5p	MIMAT0004501	HOXB13	10481	NM_006361	0	1	0	0	0	1	0	0	0	1	1	1	5	ATF6
hsa-miR-27a-5p	MIMAT0004501	NXF1	10482	NM_001081491	1	1	0	0	0	1	0	0	0	1	1	0	5	ATF6B
hsa-miR-27a-5p	MIMAT0004501	APPBP2	10513	NM_006380	1	1	0	0	0	1	0	0	0	1	1	0	5	ATF7
hsa-miR-27a-5p	MIMAT0004501	NEBL	10529	NM_006393	1	1	0	0	0	1	0	0	0	1	1	0	5	ATF7IP
hsa-miR-27a-5p	MIMAT0004501	AHCYL1	10768	NM_001242673	1	1	0	0	0	1	0	0	0	1	1	0	5	ATF7IP2
hsa-miR-27a-5p	MIMAT0004501	ZBTB6	10773	XM_005251662	1	1	0	0	0	1	0	0	0	1	1	0	5	ATG10
hsa-miR-27a-5p	MIMAT0004501	ZNF268	10795	NM_152943	1	1	0	0	0	1	0	0	0	1	1	0	5	ATG12
hsa-miR-27a-5p	MIMAT0004501	WASF3	10810	NM_006646	1	1	0	0	0	1	0	0	0	1	1	0	5	ATG13
hsa-miR-27a-5p	MIMAT0004501	TOMM34	10953	NM_006809	1	1	0	0	0	1	0	0	0	1	1	0	5	ATG14
hsa-miR-27a-5p	MIMAT0004501	MAPRE2	10982	NM_001143827	0	1	0	0	0	1	0	0	0	1	1	1	5	ATG16L1
hsa-miR-27a-5p	MIMAT0004501	RBPMS	11030	XM_005273387	1	1	0	0	0	1	0	0	0	1	1	0	5	ATG16L2
hsa-miR-27a-5p	MIMAT0004501	CPSF6	11052	XM_005268588	1	1	0	0	0	1	0	0	0	1	1	0	5	ATG2A
hsa-miR-27a-5p	MIMAT0004501	ABHD2	11057	NM_007011	1	1	0	0	0	1	0	0	0	1	1	0	5	ATG2B
hsa-miR-27a-5p	MIMAT0004501	TMEM115	11070	NM_007024	0	1	0	0	0	1	0	0	0	1	1	1	5	ATG3
hsa-miR-27a-5p	MIMAT0004501	PRDM5	11107	XM_005262706	0	1	0	0	0	1	0	0	0	1	1	1	5	ATG4A
hsa-miR-27a-5p	MIMAT0004501	BTN3A1	11119	NM_001145009	0	1	1	0	0	0	0	0	0	1	1	1	5	ATG4B
hsa-miR-27a-5p	MIMAT0004501	PKIG	11142	NM_001281444	1	1	0	0	0	1	0	0	0	1	1	0	5	ATG4C
hsa-miR-27a-5p	MIMAT0004501	AKAP11	11215	NM_016248	0	1	0	0	0	1	0	0	0	1	1	1	5	ATG4D
hsa-miR-27a-5p	MIMAT0004501	PADI2	11240	NM_007365	0	1	0	0	0	1	0	0	0	1	1	1	5	ATG5
hsa-miR-27a-5p	MIMAT0004501	RRAS2	22800	NM_012250	1	1	0	0	0	1	0	0	0	1	1	0	5	ATG7
hsa-miR-27a-5p	MIMAT0004501	MRAS	22808	NM_012219	1	1	0	0	0	1	0	0	0	1	1	0	5	ATG9A
hsa-miR-27a-5p	MIMAT0004501	MTF2	22823	NM_007358	1	1	0	0	0	1	0	0	0	1	1	0	5	ATG9B
hsa-miR-27a-5p	MIMAT0004501	ICK	22858	XM_005248953	1	1	0	0	0	1	0	0	0	1	1	0	5	ATHL1
hsa-miR-27a-5p	MIMAT0004501	ABLIM3	22885	NM_014945	0	1	0	0	0	1	0	0	0	1	1	1	5	ATL1
hsa-miR-27a-5p	MIMAT0004501	ATF6	22926	NM_007348	1	1	0	0	0	1	0	0	0	1	1	0	5	ATL2
hsa-miR-27a-5p	MIMAT0004501	DIP2C	22982	XM_005252428	0	1	0	0	0	1	0	0	0	1	1	1	5	ATL3
hsa-miR-27a-5p	MIMAT0004501	FSTL4	23105	NM_015082	0	1	0	0	0	1	0	0	0	1	1	1	5	ATM
hsa-miR-27a-5p	MIMAT0004501	TAB2	23118	NM_015093	1	1	0	0	0	1	0	0	0	1	1	0	5	ATMIN
hsa-miR-27a-5p	MIMAT0004501	PHF8	23133	NM_015107	0	1	0	0	0	1	0	0	0	1	1	1	5	ATN1
hsa-miR-27a-5p	MIMAT0004501	SEPT6	23157	NM_145799	1	1	0	0	0	1	0	0	0	1	1	0	5	ATOH1
hsa-miR-27a-5p	MIMAT0004501	ZCCHC14	23174	NM_015144	1	1	0	0	0	1	0	0	0	1	1	0	5	ATOH7
hsa-miR-27a-5p	MIMAT0004501	GANAB	23193	NM_198335	1	1	0	0	0	1	0	0	0	1	1	0	5	ATOH8
hsa-miR-27a-5p	MIMAT0004501	FBXL7	23194	NM_012304	0	1	0	0	0	1	0	0	0	1	1	1	5	ATOX1
hsa-miR-27a-5p	MIMAT0004501	PDS5A	23244	NM_001100399	1	1	0	0	0	1	0	0	0	1	1	0	5	ATP10A
hsa-miR-27a-5p	MIMAT0004501	PPIP5K2	23262	NM_001281471	0	1	0	0	0	1	0	0	0	1	1	1	5	ATP10B
hsa-miR-27a-5p	MIMAT0004501	CLEC16A	23274	NM_015226	1	1	0	0	0	1	0	0	0	1	1	0	5	ATP10D
hsa-miR-27a-5p	MIMAT0004501	FBXW11	23291	NM_012300	0	1	0	0	0	1	0	0	0	1	1	1	5	ATP11A
hsa-miR-27a-5p	MIMAT0004501	EHBP1	23301	XM_005264226	1	1	0	0	0	1	0	0	0	1	1	0	5	ATP11B
hsa-miR-27a-5p	MIMAT0004501	TRIM2	23321	NM_001130067	1	1	0	0	0	1	0	0	0	1	1	0	5	ATP11C
hsa-miR-27a-5p	MIMAT0004501	SZT2	23334	NM_015284	1	1	0	0	0	1	0	0	0	1	1	0	5	ATP13A1
hsa-miR-27a-5p	MIMAT0004501	ZNF629	23361	XM_005255222	1	1	0	0	0	1	0	0	0	1	1	0	5	ATP13A2
hsa-miR-27a-5p	MIMAT0004501	ARHGEF12	23365	NM_015313	1	1	0	0	0	1	0	0	0	1	1	0	5	ATP13A3
hsa-miR-27a-5p	MIMAT0004501	LARP1	23367	NM_015315	1	1	0	0	0	1	0	0	0	0	1	1	5	ATP13A4
hsa-miR-27a-5p	MIMAT0004501	MED13L	23389	XM_005253861	1	1	0	0	0	1	0	0	0	1	1	0	5	ATP1A1
hsa-miR-27a-5p	MIMAT0004501	ZDHHC17	23390	NM_015336	1	1	0	0	0	1	0	0	0	1	1	0	5	ATP1A2
hsa-miR-27a-5p	MIMAT0004501	PIP5K1C	23396	NM_012398	0	1	0	0	0	1	0	0	0	1	1	1	5	ATP1A3
hsa-miR-27a-5p	MIMAT0004501	FRAT2	23401	NM_012083	0	1	0	0	0	1	0	0	0	1	1	1	5	ATP1A4
hsa-miR-27a-5p	MIMAT0004501	FBXO46	23403	NM_001080469	1	1	0	0	0	1	0	0	0	1	1	0	5	ATP1B1
hsa-miR-27a-5p	MIMAT0004501	SF3B3	23450	NM_012426	1	1	1	0	0	0	0	0	0	0	1	1	5	ATP1B2
hsa-miR-27a-5p	MIMAT0004501	NPTXR	23467	NM_014293	1	1	0	0	0	1	0	0	0	1	1	0	5	ATP1B3
hsa-miR-27a-5p	MIMAT0004501	CLCF1	23529	XM_005273857	1	1	0	0	0	1	0	0	0	1	1	0	5	ATP1B4
hsa-miR-27a-5p	MIMAT0004501	TMEM50A	23585	XM_005245816	0	1	0	0	0	1	0	0	0	1	1	1	5	ATP2A1
hsa-miR-27a-5p	MIMAT0004501	PATZ1	23598	NM_014323	0	1	0	0	0	1	0	0	0	1	1	1	5	ATP2A2
hsa-miR-27a-5p	MIMAT0004501	GABARAPL1	23710	NM_031412	0	1	0	0	0	0	0	1	0	1	1	1	5	ATP2A3
hsa-miR-27a-5p	MIMAT0004501	IL17RA	23765	NM_014339	1	1	0	0	0	1	0	0	0	1	1	0	5	ATP2B1
hsa-miR-27a-5p	MIMAT0004501	FKBP8	23770	XM_005259843	0	1	0	0	0	1	0	0	0	1	1	1	5	ATP2B2
hsa-miR-27a-5p	MIMAT0004501	TBC1D22A	25771	NM_014346	1	1	0	0	0	1	0	0	0	1	1	0	5	ATP2B3
hsa-miR-27a-5p	MIMAT0004501	RAB3GAP2	25782	NM_012414	1	1	0	0	0	1	0	0	0	1	1	0	5	ATP2B4
hsa-miR-27a-5p	MIMAT0004501	LSM4	25804	NM_012321	1	1	0	0	0	1	0	0	0	1	1	0	5	ATP2C1
hsa-miR-27a-5p	MIMAT0004501	ARIH1	25820	NM_005744	1	1	0	0	0	1	0	0	0	1	1	0	5	ATP2C2
hsa-miR-27a-5p	MIMAT0004501	MTO1	25821	NM_001123226	1	1	0	0	0	1	0	0	0	1	1	0	5	ATP4A
hsa-miR-27a-5p	MIMAT0004501	POC1A	25886	NM_001161581	1	1	0	0	0	1	0	0	0	1	1	0	5	ATP4B
hsa-miR-27a-5p	MIMAT0004501	CLIC4	25932	NM_013943	1	1	0	0	0	1	0	0	0	1	1	0	5	ATP5A1
hsa-miR-27a-5p	MIMAT0004501	C2CD2	25966	NM_015500	0	1	0	0	0	1	0	0	0	1	1	1	5	ATP5B
hsa-miR-27a-5p	MIMAT0004501	MMACHC	25974	NM_015506	1	1	0	0	0	1	0	0	0	1	1	0	5	ATP5C1
hsa-miR-27a-5p	MIMAT0004501	ULK3	25989	NM_001099436	0	1	0	0	0	1	0	0	0	1	1	1	5	ATP5D
hsa-miR-27a-5p	MIMAT0004501	L3MBTL1	26013	XM_005260388	1	1	0	0	0	1	0	0	0	1	1	0	5	ATP5E
hsa-miR-27a-5p	MIMAT0004501	SUSD5	26032	NM_015551	1	1	0	0	0	1	0	0	0	1	1	0	5	ATP5F1
hsa-miR-27a-5p	MIMAT0004501	ZNF451	26036	NM_001257273	0	1	0	0	0	1	0	0	0	1	1	1	5	ATP5G1
hsa-miR-27a-5p	MIMAT0004501	RAB11FIP5	26056	XM_005264252	0	1	0	0	0	1	0	0	0	1	1	1	5	ATP5G2
hsa-miR-27a-5p	MIMAT0004501	GIGYF2	26058	NM_015575	1	1	0	0	0	1	0	0	0	1	1	0	5	ATP5G3
hsa-miR-27a-5p	MIMAT0004501	DCAF4	26094	NM_015604	0	1	0	0	0	1	0	0	0	1	1	1	5	ATP5H
hsa-miR-27a-5p	MIMAT0004501	WIPI2	26100	NM_001278299	1	1	0	0	0	1	0	0	0	1	1	0	5	ATP5I
hsa-miR-27a-5p	MIMAT0004501	TRPC4AP	26133	NM_015638	1	1	0	0	0	1	0	0	0	1	1	0	5	ATP5J
hsa-miR-27a-5p	MIMAT0004501	SERBP1	26135	NM_001018067	0	1	0	0	0	1	0	0	0	1	1	1	5	ATP5J2
hsa-miR-27a-5p	MIMAT0004501	MTG2	26164	XM_005260393	0	1	0	0	0	1	0	0	0	1	1	1	5	ATP5J2-PTCD1
hsa-miR-27a-5p	MIMAT0004501	SENP3	26168	NM_015670	0	1	0	0	0	1	0	0	0	1	1	1	5	ATP5L
hsa-miR-27a-5p	MIMAT0004501	LHX6	26468	NM_001242335	1	1	0	0	0	1	0	0	0	1	1	0	5	ATP5O
hsa-miR-27a-5p	MIMAT0004501	TPK1	27010	NM_022445	0	1	0	0	0	1	0	0	0	1	1	1	5	ATP5S
hsa-miR-27a-5p	MIMAT0004501	CACNG5	27091	XM_005257221	0	1	0	0	0	1	0	0	0	1	1	1	5	ATP5SL
hsa-miR-27a-5p	MIMAT0004501	INPP5J	27124	NM_001002837	0	1	0	0	0	1	0	0	0	1	1	1	5	ATP6AP1
hsa-miR-27a-5p	MIMAT0004501	ZNF544	27300	XM_005258756	1	1	0	0	0	1	0	0	0	1	1	0	5	ATP6AP2
hsa-miR-27a-5p	MIMAT0004501	TOX3	27324	XM_005255892	1	1	0	0	0	1	0	0	0	1	1	0	5	ATP6V0A1
hsa-miR-27a-5p	MIMAT0004501	TOR2A	27433	NM_130459	1	1	0	0	0	1	0	0	0	1	1	0	5	ATP6V0A2
hsa-miR-27a-5p	MIMAT0004501	CECR6	27439	NM_031890	1	1	0	0	0	1	0	0	0	1	1	0	5	ATP6V0A4
hsa-miR-27a-5p	MIMAT0004501	CCDC113	29070	NM_014157	1	1	0	0	0	1	0	0	0	1	1	0	5	ATP6V0B
hsa-miR-27a-5p	MIMAT0004501	LGALSL	29094	NM_014181	1	1	0	0	0	1	0	0	0	1	1	0	5	ATP6V0C
hsa-miR-27a-5p	MIMAT0004501	SAC3D1	29901	XM_005273959	1	1	0	0	0	1	0	0	0	1	1	0	5	ATP6V0D1
hsa-miR-27a-5p	MIMAT0004501	GPR171	29909	XM_005247403	0	1	0	0	0	1	0	0	0	1	1	1	5	ATP6V0D2
hsa-miR-27a-5p	MIMAT0004501	CDIP1	29965	NM_001199054	0	1	0	0	0	1	0	0	0	1	1	1	5	ATP6V0E2
hsa-miR-27a-5p	MIMAT0004501	SLC40A1	30061	XM_005246505	0	1	0	0	0	1	0	0	0	1	1	1	5	ATP6V1A
hsa-miR-27a-5p	MIMAT0004501	EHD4	30844	NM_139265	0	1	0	0	0	1	0	0	0	1	1	1	5	ATP6V1B1
hsa-miR-27a-5p	MIMAT0004501	HP1BP3	50809	XM_005245877	0	1	0	0	0	1	0	0	0	1	1	1	5	ATP6V1B2
hsa-miR-27a-5p	MIMAT0004501	TMED7	51014	NM_181836	1	1	0	0	0	1	0	0	0	1	1	0	5	ATP6V1C1
hsa-miR-27a-5p	MIMAT0004501	ISOC1	51015	NM_016048	0	1	1	0	0	1	0	0	0	0	1	1	5	ATP6V1C2
hsa-miR-27a-5p	MIMAT0004501	ZNF691	51058	NM_001242739	1	1	0	0	0	1	0	0	0	1	1	0	5	ATP6V1D
hsa-miR-27a-5p	MIMAT0004501	TXNDC12	51060	NM_015913	1	1	0	0	0	1	0	0	0	1	1	0	5	ATP6V1E1
hsa-miR-27a-5p	MIMAT0004501	CRYL1	51084	NM_015974	1	1	0	0	0	1	0	0	0	1	1	0	5	ATP6V1E2
hsa-miR-27a-5p	MIMAT0004501	SCCPDH	51097	NM_016002	1	1	0	0	0	1	0	0	0	1	1	0	5	ATP6V1F
hsa-miR-27a-5p	MIMAT0004501	SUV420H1	51111	XM_005274036	1	1	0	0	0	1	0	0	0	1	1	0	5	ATP6V1G1
hsa-miR-27a-5p	MIMAT0004501	IRAK4	51135	NM_001114182	0	1	0	0	0	1	0	0	0	1	1	1	5	ATP6V1G2
hsa-miR-27a-5p	MIMAT0004501	HSD17B12	51144	XM_005252960	0	1	0	0	0	1	0	0	0	1	1	1	5	ATP6V1G3
hsa-miR-27a-5p	MIMAT0004501	BET1L	51272	NM_016526	1	1	0	0	0	1	0	0	0	1	1	0	5	ATP6V1H
hsa-miR-27a-5p	MIMAT0004501	KCNK9	51305	XM_005250954	1	1	0	0	0	0	0	0	0	1	1	1	5	ATP7A
hsa-miR-27a-5p	MIMAT0004501	PRR16	51334	NM_016644	0	1	0	0	0	1	0	0	0	1	1	1	5	ATP7B
hsa-miR-27a-5p	MIMAT0004501	THEM6	51337	NM_016647	0	1	0	0	0	1	0	0	0	1	1	1	5	ATP8A1
hsa-miR-27a-5p	MIMAT0004501	CHST15	51363	XM_005269891	1	1	0	0	0	1	0	0	0	1	1	0	5	ATP8A2
hsa-miR-27a-5p	MIMAT0004501	SUCO	51430	NM_016227	0	1	0	0	0	1	0	1	0	0	1	1	5	ATP8B1
hsa-miR-27a-5p	MIMAT0004501	ANAPC7	51434	NM_016238	1	1	0	0	0	1	0	0	0	1	1	0	5	ATP8B2
hsa-miR-27a-5p	MIMAT0004501	HPCAL4	51440	NM_016257	1	1	0	0	0	1	0	0	0	1	1	0	5	ATP8B3
hsa-miR-27a-5p	MIMAT0004501	IP6K2	51447	NM_001190316	1	1	0	0	0	1	0	0	0	1	1	0	5	ATP8B4
hsa-miR-27a-5p	MIMAT0004501	UFM1	51569	XM_005266418	0	1	0	0	0	1	0	0	0	1	1	1	5	ATP9A
hsa-miR-27a-5p	MIMAT0004501	AZIN1	51582	XM_005250967	0	1	0	0	0	1	0	0	0	1	1	1	5	ATP9B
hsa-miR-27a-5p	MIMAT0004501	NLK	51701	XM_005257988	1	1	0	0	0	1	0	0	0	1	1	0	5	ATPAF1
hsa-miR-27a-5p	MIMAT0004501	RAPGEF6	51735	NM_001164386	1	1	0	0	0	1	0	0	0	1	1	0	5	ATPAF2
hsa-miR-27a-5p	MIMAT0004501	RSF1	51773	XM_005274051	1	1	0	0	0	1	0	0	0	1	1	0	5	ATPIF1
hsa-miR-27a-5p	MIMAT0004501	GALNT7	51809	NM_017423	1	1	0	0	0	1	0	0	0	1	1	0	5	ATRAID
hsa-miR-27a-5p	MIMAT0004501	PRKAG3	53632	NM_017431	1	1	0	0	0	1	0	0	0	1	1	0	5	ATRIP
hsa-miR-27a-5p	MIMAT0004501	P2RY13	53829	NM_176894	0	1	0	0	0	1	0	0	0	1	1	1	5	ATRN
hsa-miR-27a-5p	MIMAT0004501	CNTN5	53942	NM_014361	0	1	0	0	0	1	0	0	0	1	1	1	5	ATRNL1
hsa-miR-27a-5p	MIMAT0004501	GPR88	54112	NM_022049	1	1	0	0	0	1	0	0	0	1	1	0	5	ATRX
hsa-miR-27a-5p	MIMAT0004501	C21orf91	54149	NM_001100420	0	1	0	0	0	1	0	0	0	1	1	1	5	ATXN1
hsa-miR-27a-5p	MIMAT0004501	SEMA5B	54437	NM_001256346	0	1	0	0	0	1	0	1	0	1	1	0	5	ATXN10
hsa-miR-27a-5p	MIMAT0004501	RC3H2	54542	XM_005252056	1	1	0	0	0	1	0	0	0	1	1	0	5	ATXN1L
hsa-miR-27a-5p	MIMAT0004501	GNB1L	54584	XM_005261251	1	1	1	0	0	0	0	0	0	0	1	1	5	ATXN2
hsa-miR-27a-5p	MIMAT0004501	MAP10	54627	NM_019090	0	1	0	0	0	1	0	0	0	1	1	1	5	ATXN2L
hsa-miR-27a-5p	MIMAT0004501	FAM46C	54855	XM_005270960	1	1	0	0	0	1	0	0	0	1	1	0	5	ATXN3
hsa-miR-27a-5p	MIMAT0004501	FAM120C	54954	NM_017848	0	1	0	0	0	1	0	0	0	1	1	1	5	ATXN3L
hsa-miR-27a-5p	MIMAT0004501	SLC35F6	54978	XM_005264386	1	1	0	0	0	1	0	0	0	1	1	0	5	ATXN7
hsa-miR-27a-5p	MIMAT0004501	FAM118A	55007	NM_001104595	1	1	0	0	0	1	0	0	0	1	1	0	5	ATXN7L1
hsa-miR-27a-5p	MIMAT0004501	BSDC1	55108	XM_005270985	0	1	0	0	0	1	0	0	0	1	1	1	5	ATXN7L2
hsa-miR-27a-5p	MIMAT0004501	ARHGEF10L	55160	XM_005245921	0	1	0	0	0	1	0	0	0	1	1	1	5	ATXN7L3
hsa-miR-27a-5p	MIMAT0004501	ZNF532	55205	XM_005266719	1	1	0	0	0	1	0	0	0	1	1	0	5	ATXN7L3B
hsa-miR-27a-5p	MIMAT0004501	RCBTB1	55213	XM_005266440	0	1	0	0	0	1	0	0	0	1	1	1	5	AUH
hsa-miR-27a-5p	MIMAT0004501	LRRC20	55222	NM_207119	1	1	0	0	0	1	0	0	0	1	1	0	5	AUNIP
hsa-miR-27a-5p	MIMAT0004501	CCDC25	55246	NM_018246	1	1	0	0	0	1	0	0	0	1	1	0	5	AUP1
hsa-miR-27a-5p	MIMAT0004501	VPS53	55275	NM_001128159	1	1	0	0	0	1	0	0	0	1	1	0	5	AURKA
hsa-miR-27a-5p	MIMAT0004501	C5orf22	55322	NM_018356	1	1	0	0	0	1	0	0	0	1	1	0	5	AURKB
hsa-miR-27a-5p	MIMAT0004501	DRAM1	55332	NM_018370	1	1	0	0	0	1	0	0	0	1	1	0	5	AURKC
hsa-miR-27a-5p	MIMAT0004501	C19orf66	55337	NM_018381	1	1	0	0	0	1	0	0	0	1	1	0	5	AUTS2
hsa-miR-27a-5p	MIMAT0004501	GALNT10	55568	NM_198321	1	1	0	0	0	1	0	0	0	1	1	0	5	AVEN
hsa-miR-27a-5p	MIMAT0004501	TBC1D22B	55633	NM_017772	1	1	0	0	0	1	0	0	0	1	1	0	5	AVIL
hsa-miR-27a-5p	MIMAT0004501	FLVCR2	55640	NM_017791	0	1	0	0	0	1	0	0	0	1	1	1	5	AVL9
hsa-miR-27a-5p	MIMAT0004501	MFN1	55669	NM_033540	1	1	0	0	0	1	0	0	0	1	1	0	5	AVPI1
hsa-miR-27a-5p	MIMAT0004501	BTBD7	55727	NM_001002860	0	1	0	0	0	1	0	0	0	1	1	1	5	AVPR1A
hsa-miR-27a-5p	MIMAT0004501	TRERF1	55809	NM_033502	1	1	0	0	0	1	0	0	0	1	1	0	5	AVPR1B
hsa-miR-27a-5p	MIMAT0004501	ZNF395	55893	XM_005273572	0	1	0	0	0	1	0	0	0	1	1	1	5	AVPR2
hsa-miR-27a-5p	MIMAT0004501	ACSS2	55902	XM_005260455	1	1	0	0	0	1	0	0	0	1	1	0	5	AWAT1
hsa-miR-27a-5p	MIMAT0004501	C10orf2	56652	NM_001163812	1	1	0	0	0	1	0	0	0	1	1	0	5	AWAT2
hsa-miR-27a-5p	MIMAT0004501	TRIM39	56658	XM_005249228	1	1	0	0	0	1	0	0	0	1	1	0	5	AXDND1
hsa-miR-27a-5p	MIMAT0004501	GPR108	56927	NM_001080452	0	1	0	0	0	1	0	0	0	1	1	1	5	AXIN1
hsa-miR-27a-5p	MIMAT0004501	ENY2	56943	NM_020189	0	1	0	0	0	1	0	0	0	1	1	1	5	AXIN2
hsa-miR-27a-5p	MIMAT0004501	OTUD7B	56957	NM_020205	0	1	0	0	0	0	0	1	0	1	1	1	5	AXL
hsa-miR-27a-5p	MIMAT0004501	PDSS2	57107	NM_020381	1	1	0	0	0	1	0	0	0	1	1	0	5	AZGP1
hsa-miR-27a-5p	MIMAT0004501	SCYL3	57147	NM_181093	1	1	0	0	0	1	0	0	0	1	1	0	5	AZI1
hsa-miR-27a-5p	MIMAT0004501	ASPHD2	57168	NM_020437	1	1	0	0	0	1	0	0	0	1	1	0	5	AZI2
hsa-miR-27a-5p	MIMAT0004501	ZMIZ1	57178	XM_005269987	1	1	0	0	0	1	0	0	0	1	1	0	5	AZIN1
hsa-miR-27a-5p	MIMAT0004501	SLC39A10	57181	XM_005246691	1	1	0	0	0	1	0	0	0	1	1	0	5	AZU1
hsa-miR-27a-5p	MIMAT0004501	MRS2	57380	NM_020662	0	1	0	0	0	1	0	0	0	1	1	1	5	B2M
hsa-miR-27a-5p	MIMAT0004501	AMIGO1	57463	NM_020703	1	1	0	0	0	1	0	0	0	1	1	0	5	B3GALNT1
hsa-miR-27a-5p	MIMAT0004501	RIMKLB	57494	XM_005253436	1	1	0	0	0	1	0	0	0	1	1	0	5	B3GALNT2
hsa-miR-27a-5p	MIMAT0004501	MKL2	57496	XM_005255452	1	1	0	0	0	1	0	0	0	0	1	1	5	B3GALT1
hsa-miR-27a-5p	MIMAT0004501	XPO5	57510	NM_020750	1	1	0	0	0	1	0	0	0	1	1	0	5	B3GALT2
hsa-miR-27a-5p	MIMAT0004501	RPTOR	57521	NM_020761	0	1	0	0	0	1	0	0	0	1	1	1	5	B3GALT4
hsa-miR-27a-5p	MIMAT0004501	RGAG1	57529	XM_005262173	1	1	0	0	0	1	0	0	0	1	1	0	5	B3GALT5
hsa-miR-27a-5p	MIMAT0004501	CGN	57530	NM_020770	1	1	0	0	0	1	0	0	0	1	1	0	5	B3GALT6
hsa-miR-27a-5p	MIMAT0004501	TBC1D14	57533	XM_005247985	1	1	0	0	0	1	0	0	0	1	1	0	5	B3GALTL
hsa-miR-27a-5p	MIMAT0004501	SEMA6A	57556	XM_005272041	0	1	0	0	0	1	0	0	0	1	1	1	5	B3GAT1
hsa-miR-27a-5p	MIMAT0004501	KLHL8	57563	XM_005263151	0	1	0	0	0	1	0	0	0	1	1	1	5	B3GAT2
hsa-miR-27a-5p	MIMAT0004501	ZNF319	57567	NM_020807	0	1	0	0	0	1	0	0	0	1	1	1	5	B3GAT3
hsa-miR-27a-5p	MIMAT0004501	FAM135A	57579	XM_005248743	0	1	1	0	0	1	0	0	0	0	1	1	5	B3GNT1
hsa-miR-27a-5p	MIMAT0004501	PREX1	57580	NM_020820	1	1	0	0	0	1	0	0	0	1	1	0	5	B3GNT2
hsa-miR-27a-5p	MIMAT0004501	KIAA1462	57608	NM_020848	0	1	0	0	0	1	0	0	0	1	1	1	5	B3GNT3
hsa-miR-27a-5p	MIMAT0004501	ARHGAP23	57636	NM_001199417	0	1	0	0	0	1	0	0	0	1	1	1	5	B3GNT4
hsa-miR-27a-5p	MIMAT0004501	RNF213	57674	NM_001256071	1	1	0	0	0	1	0	0	0	1	1	0	5	B3GNT5
hsa-miR-27a-5p	MIMAT0004501	USP37	57695	XM_005246720	1	1	0	0	0	1	0	0	0	1	1	0	5	B3GNT6
hsa-miR-27a-5p	MIMAT0004501	PPP4R4	57718	NM_058237	0	1	0	0	0	1	0	0	0	1	1	1	5	B3GNT7
hsa-miR-27a-5p	MIMAT0004501	IGDCC4	57722	NM_020962	1	1	0	0	0	1	0	0	0	1	1	0	5	B3GNT8
hsa-miR-27a-5p	MIMAT0004501	HMHB1	57824	NM_021182	0	1	0	0	0	1	0	0	0	1	1	1	5	B3GNT9
hsa-miR-27a-5p	MIMAT0004501	PLEKHB1	58473	NM_021200	1	1	0	0	0	1	0	0	0	1	1	0	5	B3GNTL1
hsa-miR-27a-5p	MIMAT0004501	MS4A7	58475	NM_021201	0	1	0	0	0	1	0	0	0	1	1	1	5	B4GALNT1
hsa-miR-27a-5p	MIMAT0004501	AASDHPPT	60496	NM_015423	1	1	0	0	0	1	0	0	0	0	1	1	5	B4GALNT3
hsa-miR-27a-5p	MIMAT0004501	PKNOX2	63876	NM_022062	1	1	0	0	0	1	0	0	0	1	1	0	5	B4GALNT4
hsa-miR-27a-5p	MIMAT0004501	NAPB	63908	NM_022080	0	1	0	0	0	1	0	0	0	1	1	1	5	B4GALT1
hsa-miR-27a-5p	MIMAT0004501	SLC39A8	64116	NM_001135147	0	1	0	0	0	1	0	0	0	1	1	1	5	B4GALT2
hsa-miR-27a-5p	MIMAT0004501	XPO4	64328	NM_022459	0	1	0	0	0	1	0	0	0	1	1	1	5	B4GALT3
hsa-miR-27a-5p	MIMAT0004501	WBSCR17	64409	NM_022479	1	1	0	0	0	1	0	0	0	1	1	0	5	B4GALT4
hsa-miR-27a-5p	MIMAT0004501	PCNXL4	64430	XM_005268009	1	1	0	0	0	1	0	0	0	1	1	0	5	B4GALT5
hsa-miR-27a-5p	MIMAT0004501	EBF2	64641	NM_022659	1	1	0	0	0	1	0	0	0	1	1	0	5	B4GALT6
hsa-miR-27a-5p	MIMAT0004501	C16orf58	64755	NM_022744	0	1	0	0	0	1	0	0	0	1	1	1	5	B4GALT7
hsa-miR-27a-5p	MIMAT0004501	TNS3	64759	NM_022748	1	1	0	0	0	1	0	0	0	1	1	0	5	B9D1
hsa-miR-27a-5p	MIMAT0004501	FNDC3B	64778	NM_022763	1	1	0	0	0	1	0	0	0	1	1	0	5	B9D2
hsa-miR-27a-5p	MIMAT0004501	SLC13A3	64849	XM_005260513	1	1	0	0	0	1	0	0	0	1	1	0	5	BAALC
hsa-miR-27a-5p	MIMAT0004501	VWA1	64856	NM_022834	1	1	0	0	0	1	0	0	0	1	1	0	5	BAAT
hsa-miR-27a-5p	MIMAT0004501	RFX7	64864	XM_005254603	1	1	0	0	0	1	0	0	0	1	1	0	5	BABAM1
hsa-miR-27a-5p	MIMAT0004501	RANBP17	64901	NM_022897	1	1	0	0	0	1	0	0	0	1	1	0	5	BACE1
hsa-miR-27a-5p	MIMAT0004501	ZSCAN18	65982	NM_023926	1	1	0	0	0	1	0	0	0	1	1	0	5	BACE2
hsa-miR-27a-5p	MIMAT0004501	PCYOX1L	78991	NM_024028	1	1	0	0	0	1	0	0	0	1	1	0	5	BACH1
hsa-miR-27a-5p	MIMAT0004501	KCTD15	79047	NM_024076	1	1	0	0	0	1	0	0	0	1	1	0	5	BACH2
hsa-miR-27a-5p	MIMAT0004501	ELOVL6	79071	NM_024090	0	1	0	0	0	1	0	0	0	1	1	1	5	BAD
hsa-miR-27a-5p	MIMAT0004501	C11orf48	79081	NM_024099	1	1	0	0	0	1	0	0	0	1	1	0	5	BAG1
hsa-miR-27a-5p	MIMAT0004501	HAUS3	79441	NM_024511	0	1	0	0	0	1	0	0	0	1	1	1	5	BAG2
hsa-miR-27a-5p	MIMAT0004501	FYCO1	79443	XM_005265483	1	1	0	0	0	1	0	0	0	1	1	0	5	BAG3
hsa-miR-27a-5p	MIMAT0004501	C10orf76	79591	NM_024541	1	1	0	0	0	1	0	0	0	1	1	0	5	BAG4
hsa-miR-27a-5p	MIMAT0004501	AKIRIN1	79647	NM_024595	0	1	0	0	0	1	0	0	0	1	1	1	5	BAG5
hsa-miR-27a-5p	MIMAT0004501	VEPH1	79674	NM_024621	0	1	0	0	0	1	0	0	0	1	1	1	5	BAG6
hsa-miR-27a-5p	MIMAT0004501	SMC6	79677	XM_005262627	1	1	0	0	0	1	0	0	0	1	1	0	5	BAGE
hsa-miR-27a-5p	MIMAT0004501	STEAP4	79689	NM_001205315	0	1	0	0	0	1	0	0	0	1	1	1	5	BAGE2
hsa-miR-27a-5p	MIMAT0004501	ZC2HC1C	79696	XM_005268062	1	1	0	0	0	1	0	0	0	1	1	0	5	BAGE3
hsa-miR-27a-5p	MIMAT0004501	IGFLR1	79713	XM_005259261	0	1	1	0	0	1	0	0	0	0	1	1	5	BAGE4
hsa-miR-27a-5p	MIMAT0004501	PPCS	79717	NM_024664	1	1	0	0	0	1	0	0	0	1	1	0	5	BAHCC1
hsa-miR-27a-5p	MIMAT0004501	ZFHX4	79776	NM_024721	1	1	0	0	0	1	0	0	0	1	1	0	5	BAHD1
hsa-miR-27a-5p	MIMAT0004501	NAA40	79829	XM_005274296	0	1	0	0	0	1	0	0	0	1	1	1	5	BAI1
hsa-miR-27a-5p	MIMAT0004501	PEAK1	79834	XM_005254672	1	1	0	0	0	1	0	0	0	1	1	0	5	BAI2
hsa-miR-27a-5p	MIMAT0004501	FAM124B	79843	NM_024785	1	1	0	0	0	1	0	0	0	1	1	0	5	BAI3
hsa-miR-27a-5p	MIMAT0004501	RPAP2	79871	NM_024813	1	1	0	0	0	0	0	0	0	1	1	1	5	BAIAP2
hsa-miR-27a-5p	MIMAT0004501	SETD6	79918	NM_001160305	0	1	0	0	0	1	0	0	0	1	1	1	5	BAIAP2L1
hsa-miR-27a-5p	MIMAT0004501	SYNDIG1	79953	XM_005260830	1	1	0	0	0	1	0	0	0	1	1	0	5	BAIAP2L2
hsa-miR-27a-5p	MIMAT0004501	SPSB1	80176	NM_025106	1	1	0	0	0	1	0	0	0	1	1	0	5	BAIAP3
hsa-miR-27a-5p	MIMAT0004501	CEP63	80254	NM_025180	0	1	0	0	0	1	0	0	0	1	1	1	5	BAK1
hsa-miR-27a-5p	MIMAT0004501	FAM214B	80256	XM_005251588	1	1	0	0	0	1	0	0	0	1	1	0	5	BAMBI
hsa-miR-27a-5p	MIMAT0004501	CPEB4	80315	NM_030627	1	1	0	0	0	1	0	0	0	1	1	0	5	BANF1
hsa-miR-27a-5p	MIMAT0004501	C6orf25	80739	NM_138277	1	1	0	0	0	1	0	0	0	1	1	0	5	BANK1
hsa-miR-27a-5p	MIMAT0004501	FAM49A	81553	NM_030797	1	1	0	0	0	1	0	0	0	1	1	0	5	BANP
hsa-miR-27a-5p	MIMAT0004501	PVRL4	81607	NM_030916	1	1	0	0	0	1	0	0	0	1	1	0	5	BAP1
hsa-miR-27a-5p	MIMAT0004501	ADAMTS10	81794	NM_030957	1	1	0	0	0	1	0	0	0	1	1	0	5	BARD1
hsa-miR-27a-5p	MIMAT0004501	SPRY4	81848	XM_005268517	1	1	0	0	0	1	0	0	0	1	1	0	5	BARHL1
hsa-miR-27a-5p	MIMAT0004501	AMMECR1L	83607	XM_005263808	1	1	0	0	0	1	0	0	0	1	1	0	5	BARHL2
hsa-miR-27a-5p	MIMAT0004501	ZMIZ2	83637	XM_005249868	0	1	0	0	0	1	0	0	0	1	1	1	5	BARX1
hsa-miR-27a-5p	MIMAT0004501	FAM107B	83641	NM_031453	0	1	0	0	0	1	0	0	0	1	1	1	5	BARX2
hsa-miR-27a-5p	MIMAT0004501	RHNO1	83695	NM_001257097	1	1	0	0	0	1	0	0	0	1	1	0	5	BASP1
hsa-miR-27a-5p	MIMAT0004501	SH3BGRL2	83699	NM_031469	1	1	0	0	0	1	0	0	0	1	1	0	5	BATF
hsa-miR-27a-5p	MIMAT0004501	SLC25A18	83733	XM_005261288	1	1	0	0	0	1	0	0	0	1	1	0	5	BATF2
hsa-miR-27a-5p	MIMAT0004501	RBP5	83758	NM_031491	0	1	0	0	0	1	0	0	0	1	1	1	5	BATF3
hsa-miR-27a-5p	MIMAT0004501	STK40	83931	NM_032017	1	1	0	0	0	1	0	0	0	1	1	0	5	BAX
hsa-miR-27a-5p	MIMAT0004501	ZIC4	84107	NM_032153	1	1	0	0	0	1	0	0	0	1	1	0	5	BAZ1A
hsa-miR-27a-5p	MIMAT0004501	ZNRF3	84133	NM_001206998	1	1	0	0	0	1	0	0	0	1	1	0	5	BAZ1B
hsa-miR-27a-5p	MIMAT0004501	ZDHHC18	84243	XM_005246016	1	1	0	0	0	0	0	0	0	1	1	1	5	BAZ2A
hsa-miR-27a-5p	MIMAT0004501	CAMKK1	84254	XM_005256817	1	1	0	0	0	1	0	0	0	1	1	0	5	BAZ2B
hsa-miR-27a-5p	MIMAT0004501	HSDL2	84263	NM_032303	1	1	0	0	0	1	0	0	0	1	1	0	5	BBC3
hsa-miR-27a-5p	MIMAT0004501	VPS25	84313	NM_032353	1	1	0	0	0	1	0	0	0	1	1	0	5	BBIP1
hsa-miR-27a-5p	MIMAT0004501	AKT1S1	84335	NM_032375	1	1	0	0	0	1	0	0	0	1	1	0	5	BBOX1
hsa-miR-27a-5p	MIMAT0004501	SYVN1	84447	XM_005274354	1	1	0	0	0	1	0	0	0	1	1	0	5	BBS1
hsa-miR-27a-5p	MIMAT0004501	MEGF11	84465	NM_032445	1	1	0	0	0	1	0	0	0	1	1	0	5	BBS10
hsa-miR-27a-5p	MIMAT0004501	JPH4	84502	NM_032452	1	1	0	0	0	1	0	0	0	1	1	0	5	BBS12
hsa-miR-27a-5p	MIMAT0004501	TMEM185A	84548	NM_032508	1	1	0	0	0	1	0	0	0	1	1	0	5	BBS2
hsa-miR-27a-5p	MIMAT0004501	ST6GAL2	84620	NM_032528	0	1	0	0	0	1	0	0	0	1	1	1	5	BBS4
hsa-miR-27a-5p	MIMAT0004501	KRBA1	84626	NM_032534	1	1	0	0	0	1	0	0	0	1	1	0	5	BBS5
hsa-miR-27a-5p	MIMAT0004501	FAM126A	84668	NM_032581	1	1	0	0	0	1	0	0	0	1	1	0	5	BBS7
hsa-miR-27a-5p	MIMAT0004501	MS4A14	84689	NM_001261828	1	1	0	0	0	1	0	0	0	1	1	0	5	BBS9
hsa-miR-27a-5p	MIMAT0004501	GPT2	84706	NM_133443	1	1	0	0	0	1	0	0	0	1	1	0	5	BBX
hsa-miR-27a-5p	MIMAT0004501	PLEKHA8	84725	NM_001197026	1	1	0	0	0	1	0	0	0	1	1	0	5	BCAM
hsa-miR-27a-5p	MIMAT0004501	PLCD4	84812	XM_005246913	0	1	0	0	0	1	0	0	0	1	1	1	5	BCAN
hsa-miR-27a-5p	MIMAT0004501	LINGO1	84894	XM_005254725	0	1	0	0	0	1	0	0	0	1	1	1	5	BCAP29
hsa-miR-27a-5p	MIMAT0004501	ZNF341	84905	XM_005260584	1	1	0	0	0	1	0	0	0	1	1	0	5	BCAP31
hsa-miR-27a-5p	MIMAT0004501	SLC35B4	84912	NM_032826	0	1	0	0	0	1	0	0	0	1	1	1	5	BCAR1
hsa-miR-27a-5p	MIMAT0004501	PPP1R15B	84919	NM_032833	0	1	0	0	0	1	0	0	0	1	1	1	5	BCAR3
hsa-miR-27a-5p	MIMAT0004501	ABHD13	84945	NM_032859	0	1	0	0	0	1	0	0	0	1	1	1	5	BCAS1
hsa-miR-27a-5p	MIMAT0004501	PAQR8	85315	NM_133367	1	1	0	0	0	1	0	0	0	1	1	0	5	BCAS2
hsa-miR-27a-5p	MIMAT0004501	KIAA1671	85379	XM_005261793	1	1	0	0	0	1	0	0	0	1	1	0	5	BCAS3
hsa-miR-27a-5p	MIMAT0004501	NKD1	85407	NM_033119	1	1	1	0	0	0	0	0	0	0	1	1	5	BCAS4
hsa-miR-27a-5p	MIMAT0004501	ZFHX2	85446	XM_005268134	0	1	0	0	0	1	0	0	0	1	1	1	5	BCAT1
hsa-miR-27a-5p	MIMAT0004501	ZC3H12C	85463	XM_005271715	1	1	0	0	0	1	0	0	0	1	1	0	5	BCAT2
hsa-miR-27a-5p	MIMAT0004501	GFM1	85476	XM_005247840	1	1	0	0	0	1	0	0	0	1	1	0	5	BCCIP
hsa-miR-27a-5p	MIMAT0004501	PAPLN	89932	XM_005268185	1	1	0	0	0	1	0	0	0	1	1	0	5	BCDIN3D
hsa-miR-27a-5p	MIMAT0004501	N4BP2L1	90634	XM_005266589	1	1	0	0	0	1	0	0	0	1	1	0	5	BCHE
hsa-miR-27a-5p	MIMAT0004501	PYGO2	90780	NM_138300	1	1	0	0	0	1	0	0	0	1	1	0	5	BCKDHA
hsa-miR-27a-5p	MIMAT0004501	DHX57	90957	NM_198963	0	1	0	0	0	1	0	0	0	1	1	1	5	BCKDHB
hsa-miR-27a-5p	MIMAT0004501	RNF185	91445	NM_152267	1	1	0	0	0	1	0	0	0	1	1	0	5	BCKDK
hsa-miR-27a-5p	MIMAT0004501	RSAD2	91543	NM_080657	0	1	0	0	0	1	0	0	0	1	1	1	5	BCL10
hsa-miR-27a-5p	MIMAT0004501	OXNAD1	92106	NM_138381	1	1	0	0	0	1	0	0	0	1	1	0	5	BCL11A
hsa-miR-27a-5p	MIMAT0004501	ZNF585B	92285	NM_152279	1	1	0	0	0	1	0	0	0	0	1	1	5	BCL11B
hsa-miR-27a-5p	MIMAT0004501	IGSF8	93185	NM_052868	1	1	0	0	0	1	0	0	0	1	1	0	5	BCL2
hsa-miR-27a-5p	MIMAT0004501	IGSF8	93185	XM_005245614	1	1	0	0	0	1	0	0	0	1	1	0	5	BCL2A1
hsa-miR-27a-5p	MIMAT0004501	SDR42E1	93517	XM_005256257	1	1	0	0	0	1	0	0	0	1	1	0	5	BCL2L1
hsa-miR-27a-5p	MIMAT0004501	TRMT10A	93587	NM_152292	1	1	0	0	0	1	0	0	0	1	1	0	5	BCL2L10
hsa-miR-27a-5p	MIMAT0004501	CACNA2D4	93589	NM_172364	1	1	0	0	0	1	0	0	0	1	1	0	5	BCL2L11
hsa-miR-27a-5p	MIMAT0004501	ACRC	93953	NM_052957	1	1	0	0	0	1	0	0	0	1	1	0	5	BCL2L12
hsa-miR-27a-5p	MIMAT0004501	ACTR8	93973	NM_022899	1	1	0	0	0	1	0	0	0	1	1	0	5	BCL2L13
hsa-miR-27a-5p	MIMAT0004501	H2AFV	94239	NM_138635	0	1	0	0	0	1	0	0	0	1	1	1	5	BCL2L14
hsa-miR-27a-5p	MIMAT0004501	MYL12B	103910	NM_001144944	0	1	0	0	0	1	0	1	0	0	1	1	5	BCL2L15
hsa-miR-27a-5p	MIMAT0004501	VPS26B	112936	NM_052875	1	1	0	0	0	1	0	0	0	1	1	0	5	BCL2L2
hsa-miR-27a-5p	MIMAT0004501	TMEM106A	113277	XM_005257003	1	1	0	0	0	1	0	0	0	1	1	0	5	BCL2L2-PABPN1
hsa-miR-27a-5p	MIMAT0004501	KLHDC7B	113730	NM_138433	0	1	0	0	0	1	0	0	0	1	1	1	5	BCL3
hsa-miR-27a-5p	MIMAT0004501	TRIM9	114088	NM_015163	1	1	0	0	0	1	0	0	0	1	1	0	5	BCL6
hsa-miR-27a-5p	MIMAT0004501	PALM2	114299	NM_053016	0	1	0	0	0	1	0	0	0	1	1	1	5	BCL6B
hsa-miR-27a-5p	MIMAT0004501	ZNF618	114991	NM_133374	0	1	1	0	0	1	0	0	0	0	1	1	5	BCL7A
hsa-miR-27a-5p	MIMAT0004501	MARCH3	115123	NM_178450	1	1	0	0	0	1	0	0	0	1	1	0	5	BCL7B
hsa-miR-27a-5p	MIMAT0004501	DDIT4L	115265	XM_005262721	0	1	0	0	0	1	0	0	0	1	1	1	5	BCL7C
hsa-miR-27a-5p	MIMAT0004501	PCMTD1	115294	NM_052937	0	1	0	0	0	1	0	0	0	1	1	1	5	BCL9
hsa-miR-27a-5p	MIMAT0004501	FOXP4	116113	NM_001012426	1	1	0	0	0	1	0	0	0	1	1	0	5	BCL9L
hsa-miR-27a-5p	MIMAT0004501	C8orf34	116328	NM_001195639	1	1	0	0	0	1	0	0	0	1	1	0	5	BCLAF1
hsa-miR-27a-5p	MIMAT0004501	IL22RA2	116379	NM_052962	1	1	0	0	0	1	0	0	0	1	1	0	5	BCMO1
hsa-miR-27a-5p	MIMAT0004501	ARAP2	116984	XM_005262638	1	1	0	0	0	1	0	0	0	1	1	0	5	BCO2
hsa-miR-27a-5p	MIMAT0004501	ZFYVE27	118813	NM_144588	1	1	0	0	0	1	0	0	0	1	1	0	5	BCOR
hsa-miR-27a-5p	MIMAT0004501	CPXM2	119587	XM_005269528	1	1	0	0	0	1	0	0	0	1	1	0	5	BCORL1
hsa-miR-27a-5p	MIMAT0004501	SPPL3	121665	NM_139015	0	1	0	0	0	1	0	0	0	1	1	1	5	BCR
hsa-miR-27a-5p	MIMAT0004501	FSD2	123722	NM_001007122	0	1	1	0	0	1	0	0	0	0	1	1	5	BCS1L
hsa-miR-27a-5p	MIMAT0004501	EARS2	124454	NM_001083614	0	1	0	0	0	1	0	0	0	1	1	1	5	BDH1
hsa-miR-27a-5p	MIMAT0004501	MSI2	124540	XM_005257014	1	1	0	0	0	1	0	0	0	1	1	0	5	BDH2
hsa-miR-27a-5p	MIMAT0004501	MRPL10	124995	NM_148887	1	1	0	0	0	1	0	0	0	1	1	0	5	BDKRB1
hsa-miR-27a-5p	MIMAT0004501	TBC1D16	125058	NM_019020	1	1	0	0	0	1	0	0	0	0	1	1	5	BDKRB2
hsa-miR-27a-5p	MIMAT0004501	FBXO27	126433	NM_178820	1	1	0	0	0	1	0	0	0	1	1	0	5	BDNF
hsa-miR-27a-5p	MIMAT0004501	SHE	126669	NM_001010846	1	1	0	0	0	1	0	0	0	1	1	0	5	BDP1
hsa-miR-27a-5p	MIMAT0004501	LRRC38	126755	NM_001010847	0	1	0	0	0	1	0	0	0	1	1	1	5	BEAN1
hsa-miR-27a-5p	MIMAT0004501	KLHDC7A	127707	NM_152375	0	1	0	0	0	1	0	0	0	1	1	1	5	BECN1
hsa-miR-27a-5p	MIMAT0004501	ARL8A	127829	NM_138795	0	1	1	0	0	1	0	0	0	0	1	1	5	BEGAIN
hsa-miR-27a-5p	MIMAT0004501	TATDN3	128387	NM_001146171	0	1	0	0	0	1	0	0	0	1	1	1	5	BEND2
hsa-miR-27a-5p	MIMAT0004501	ICA1L	130026	NM_138468	1	1	1	0	0	0	0	0	0	0	1	1	5	BEND3
hsa-miR-27a-5p	MIMAT0004501	COL6A6	131873	XM_005247121	1	1	0	0	0	1	0	0	0	1	1	0	5	BEND4
hsa-miR-27a-5p	MIMAT0004501	PPARGC1B	133522	NM_133263	1	1	0	0	0	1	0	0	0	1	1	0	5	BEND6
hsa-miR-27a-5p	MIMAT0004501	UGT3A1	133688	NM_001171873	0	1	0	0	0	1	0	0	0	1	1	1	5	BEND7
hsa-miR-27a-5p	MIMAT0004501	JMY	133746	NM_152405	0	1	0	0	0	1	0	0	0	1	1	1	5	BEST1
hsa-miR-27a-5p	MIMAT0004501	SRCRB4D	136853	NM_080744	1	1	0	0	0	1	0	0	0	1	1	0	5	BEST2
hsa-miR-27a-5p	MIMAT0004501	C20orf112	140688	XM_005260283	1	1	0	0	0	1	0	0	0	1	1	0	5	BEST3
hsa-miR-27a-5p	MIMAT0004501	ADAMTS14	140766	NM_139155	1	1	0	0	0	1	0	0	0	1	1	0	5	BEST4
hsa-miR-27a-5p	MIMAT0004501	ZNF280B	140883	NM_080764	1	1	0	0	0	1	0	0	0	1	1	0	5	BET1
hsa-miR-27a-5p	MIMAT0004501	FAM76B	143684	NM_144664	1	1	0	0	0	1	0	0	0	1	1	0	5	BET1L
hsa-miR-27a-5p	MIMAT0004501	SESN3	143686	NM_144665	0	1	1	0	0	1	0	0	0	0	1	1	5	BEX1
hsa-miR-27a-5p	MIMAT0004501	LAYN	143903	NM_001258390	0	1	0	0	0	1	0	0	0	1	1	1	5	BEX2
hsa-miR-27a-5p	MIMAT0004501	RAD9B	144715	XM_005253848	1	1	0	0	0	1	0	0	0	1	1	0	5	BEX4
hsa-miR-27a-5p	MIMAT0004501	B3GALTL	145173	NM_194318	1	1	0	0	0	1	0	0	0	1	1	0	5	BEX5
hsa-miR-27a-5p	MIMAT0004501	TTBK2	146057	XM_005254171	1	1	1	0	0	0	0	0	0	0	1	1	5	BFAR
hsa-miR-27a-5p	MIMAT0004501	SLC30A7	148867	NM_133496	0	1	0	0	0	1	0	0	0	1	1	1	5	BFSP1
hsa-miR-27a-5p	MIMAT0004501	MOB3C	148932	NM_201403	0	1	0	0	0	1	0	0	0	1	1	1	5	BFSP2
hsa-miR-27a-5p	MIMAT0004501	ZNF362	149076	XM_005270508	1	1	0	0	0	1	0	0	0	1	1	0	5	BGLAP
hsa-miR-27a-5p	MIMAT0004501	SHISA4	149345	NM_198149	1	1	0	0	0	1	0	0	0	1	1	0	5	BGN
hsa-miR-27a-5p	MIMAT0004501	RNF38	152006	NM_194328	0	1	0	0	0	1	0	0	0	1	1	1	5	BHLHA15
hsa-miR-27a-5p	MIMAT0004501	CCDC13	152206	NM_144719	1	1	0	0	0	1	0	0	0	1	1	0	5	BHLHB9
hsa-miR-27a-5p	MIMAT0004501	RUNDC3B	154661	NM_138290	1	1	0	0	0	1	0	0	0	1	1	0	5	BHLHE22
hsa-miR-27a-5p	MIMAT0004501	MCMDC2	157777	NM_173518	1	1	0	0	0	1	0	0	0	1	1	0	5	BHLHE23
hsa-miR-27a-5p	MIMAT0004501	PRUNE2	158471	XM_005251745	0	1	0	0	0	1	0	0	0	1	1	1	5	BHLHE40
hsa-miR-27a-5p	MIMAT0004501	AWAT2	158835	NM_001002254	0	1	0	0	0	1	0	0	0	1	1	1	5	BHLHE41
hsa-miR-27a-5p	MIMAT0004501	GRASP	160622	XM_005268691	1	1	0	0	0	1	0	0	0	1	1	0	5	BHMT
hsa-miR-27a-5p	MIMAT0004501	IFNLR1	163702	NM_170743	1	1	0	0	0	1	0	0	0	1	1	0	5	BHMT2
hsa-miR-27a-5p	MIMAT0004501	FAM43B	163933	NM_207334	0	1	0	0	0	1	0	0	0	1	1	1	5	BICC1
hsa-miR-27a-5p	MIMAT0004501	LONRF2	164832	NM_198461	1	1	0	0	0	1	0	0	0	1	1	0	5	BICD1
hsa-miR-27a-5p	MIMAT0004501	ASXL1	171023	NM_015338	1	1	0	0	0	1	0	0	0	1	1	0	5	BICD2
hsa-miR-27a-5p	MIMAT0004501	POLR3H	171568	NM_001018050	1	1	0	0	0	1	0	0	0	1	1	0	5	BID
hsa-miR-27a-5p	MIMAT0004501	AGO4	192670	NM_017629	1	1	0	0	0	1	0	0	0	1	1	0	5	BIK
hsa-miR-27a-5p	MIMAT0004501	FAM71C	196472	NM_153364	0	1	0	0	0	1	0	0	0	1	1	1	5	BIN1
hsa-miR-27a-5p	MIMAT0004501	RNF215	200312	NM_001017981	0	1	0	0	0	1	0	0	0	1	1	1	5	BIN2
hsa-miR-27a-5p	MIMAT0004501	RWDD4	201965	NM_152682	1	1	0	0	0	1	0	0	0	1	1	0	5	BIN3
hsa-miR-27a-5p	MIMAT0004501	NRK	203447	NM_198465	1	1	0	0	0	1	0	0	0	1	1	0	5	BIRC2
hsa-miR-27a-5p	MIMAT0004501	SLC36A1	206358	NM_078483	1	1	0	0	0	1	0	0	0	1	1	0	5	BIRC3
hsa-miR-27a-5p	MIMAT0004501	USP12	219333	NM_182488	1	1	0	0	0	1	0	0	0	1	1	0	5	BIRC5
hsa-miR-27a-5p	MIMAT0004501	TBCEL	219899	XM_005271440	1	1	1	0	0	0	0	0	0	0	1	1	5	BIRC6
hsa-miR-27a-5p	MIMAT0004501	GPR114	221188	NM_153837	0	1	0	0	0	1	0	0	0	1	1	1	5	BIRC7
hsa-miR-27a-5p	MIMAT0004501	FAM26D	221301	NM_001256887	0	1	0	0	0	1	0	0	0	1	1	1	5	BIVM
hsa-miR-27a-5p	MIMAT0004501	ATXN7L1	222255	XM_005250220	0	1	0	0	0	1	0	0	0	1	1	1	5	BLCAP
hsa-miR-27a-5p	MIMAT0004501	GPR97	222487	NM_170776	1	1	0	0	0	1	0	0	0	1	1	0	5	BLK
hsa-miR-27a-5p	MIMAT0004501	GPR111	222611	NM_153839	0	1	0	0	0	1	0	0	0	1	1	1	5	BLM
hsa-miR-27a-5p	MIMAT0004501	STXBP4	252983	XM_005257185	0	1	0	0	0	1	0	0	0	1	1	1	5	BLMH
hsa-miR-27a-5p	MIMAT0004501	FNDC5	252995	NM_001171941	1	1	0	0	0	1	0	0	0	1	1	0	5	BLNK
hsa-miR-27a-5p	MIMAT0004501	SLC25A30	253512	NM_001010875	1	1	0	0	0	1	0	0	0	1	1	0	5	BLOC1S1
hsa-miR-27a-5p	MIMAT0004501	LCLAT1	253558	NM_182551	1	1	0	0	0	1	0	0	0	1	1	0	5	BLOC1S2
hsa-miR-27a-5p	MIMAT0004501	CERS6	253782	NM_001256126	1	1	0	0	0	1	0	0	0	1	1	0	5	BLOC1S3
hsa-miR-27a-5p	MIMAT0004501	SNX32	254122	XM_005273871	0	1	0	0	0	1	0	0	0	1	1	1	5	BLOC1S4
hsa-miR-27a-5p	MIMAT0004501	BPIFC	254240	NM_174932	1	1	0	0	0	1	0	0	0	1	1	0	5	BLOC1S5
hsa-miR-27a-5p	MIMAT0004501	MBLAC1	255374	NM_203397	1	1	0	0	0	1	0	0	0	1	1	0	5	BLOC1S6
hsa-miR-27a-5p	MIMAT0004501	ARHGAP30	257106	NM_001025598	1	1	0	0	0	1	0	0	0	1	1	0	5	BLVRB
hsa-miR-27a-5p	MIMAT0004501	MKX	283078	NM_173576	1	1	0	0	0	1	0	0	0	1	1	0	5	BLZF1
hsa-miR-27a-5p	MIMAT0004501	IGSF22	283284	NM_173588	0	1	0	0	0	1	0	0	0	1	1	1	5	BMF
hsa-miR-27a-5p	MIMAT0004501	TTLL6	284076	NM_001130918	1	1	0	0	0	1	0	0	0	1	1	0	5	BMI1
hsa-miR-27a-5p	MIMAT0004501	TMEM105	284186	NM_178520	1	1	0	0	0	1	0	0	0	1	1	0	5	BMP1
hsa-miR-27a-5p	MIMAT0004501	SIRPB2	284759	NM_001122962	1	1	0	0	0	1	0	0	0	1	1	0	5	BMP10
hsa-miR-27a-5p	MIMAT0004501	ZNF660	285349	XM_005265090	1	1	1	0	0	0	0	0	0	0	1	1	5	BMP15
hsa-miR-27a-5p	MIMAT0004501	TRIQK	286144	XM_005250893	1	1	0	0	0	1	0	0	0	1	1	0	5	BMP2
hsa-miR-27a-5p	MIMAT0004501	CRB2	286204	NM_173689	1	1	0	0	0	1	0	0	0	1	1	0	5	BMP2K
hsa-miR-27a-5p	MIMAT0004501	C12orf74	338809	NM_001178097	1	1	0	0	0	1	0	0	0	1	1	0	5	BMP3
hsa-miR-27a-5p	MIMAT0004501	CPLX4	339302	NM_181654	0	1	0	0	0	1	0	0	0	1	1	1	5	BMP4
hsa-miR-27a-5p	MIMAT0004501	RSPO2	340419	NM_178565	0	1	0	0	0	1	0	0	0	1	1	1	5	BMP5
hsa-miR-27a-5p	MIMAT0004501	NANOS1	340719	NM_199461	0	1	0	0	0	1	0	0	0	1	1	1	5	BMP6
hsa-miR-27a-5p	MIMAT0004501	MURC	347273	NM_001018116	1	1	0	0	0	1	0	0	0	1	1	0	5	BMP7
hsa-miR-27a-5p	MIMAT0004501	TICAM2	353376	NM_021649	1	1	0	0	0	1	0	0	0	1	1	0	5	BMP8A
hsa-miR-27a-5p	MIMAT0004501	MAST4	375449	NM_001164664	1	1	0	0	0	1	0	0	0	1	1	0	5	BMP8B
hsa-miR-27a-5p	MIMAT0004501	SBK1	388228	NM_001024401	1	1	0	0	0	1	0	0	0	1	1	0	5	BMPER
hsa-miR-27a-5p	MIMAT0004501	FAM69A	388650	NM_001252271	1	1	0	0	0	1	0	0	0	1	1	0	5	BMPR1A
hsa-miR-27a-5p	MIMAT0004501	IYD	389434	NM_001164694	1	1	0	0	0	1	0	0	0	1	1	0	5	BMPR1B
hsa-miR-27a-5p	MIMAT0004501	C8orf86	389649	NM_207412	1	1	0	0	0	1	0	0	0	1	1	0	5	BMPR2
hsa-miR-27a-5p	MIMAT0004501	ZNF805	390980	NM_001023563	1	1	1	0	0	0	0	0	0	0	1	1	5	BMS1
hsa-miR-27a-5p	MIMAT0004501	PAIP2B	400961	NM_020459	1	1	0	0	0	1	0	0	0	1	1	0	5	BNC1
hsa-miR-27a-5p	MIMAT0004501	SLC25A53	401612	NM_001012755	0	1	0	0	0	1	0	0	0	1	1	1	5	BNC2
hsa-miR-27a-5p	MIMAT0004501	APOBEC4	403314	NM_203454	0	1	0	0	0	1	0	0	0	1	1	1	5	BNIP1
hsa-miR-27a-5p	MIMAT0004501	ZBTB34	403341	XM_005251989	1	1	0	0	0	1	0	0	0	1	1	0	5	BNIP2
hsa-miR-27a-5p	MIMAT0004501	ANKHD1-EIF4EBP3	404734	NM_020690	1	1	0	0	0	1	0	0	0	1	1	0	5	BNIP3
hsa-miR-27a-5p	MIMAT0004501	UNC13C	440279	XM_005254394	0	1	1	0	0	1	0	0	0	0	1	1	5	BNIP3L
hsa-miR-27a-5p	MIMAT0004501	TMEM150C	441027	XM_005263015	1	1	0	0	0	1	0	0	0	1	1	0	5	BNIPL
hsa-miR-27a-5p	MIMAT0004501	WIPF3	644150	NM_001080529	0	1	0	0	0	1	0	0	0	1	1	1	5	BOC
hsa-miR-27a-5p	MIMAT0004501	C6orf132	647024	NM_001164446	1	1	0	0	0	1	0	0	0	1	1	0	5	BOD1
hsa-miR-27a-5p	MIMAT0004501	TMEM229A	730130	NM_001136002	0	1	0	0	0	1	0	0	0	1	1	1	5	BOD1L1
hsa-miR-27a-5p	MIMAT0004501	TMED7-TICAM2	100302736	NM_001164469	1	1	0	0	0	1	0	0	0	1	1	0	5	BOD1L2
hsa-miR-27a-5p	MIMAT0004501	ABAT	18	NM_020686	0	0	1	0	0	1	0	1	0	0	1	1	5	BOK
hsa-miR-27a-5p	MIMAT0004501	ABAT	18	NM_001127448	0	0	1	0	0	1	0	1	0	0	1	1	5	BOLA1
hsa-miR-27a-5p	MIMAT0004501	ABCA1	19	XM_005251779	1	0	1	0	0	1	0	0	0	0	1	1	5	BOLA2
hsa-miR-27a-5p	MIMAT0004501	ABCA1	19	XM_005251775	1	0	1	0	0	1	0	0	0	0	1	1	5	BOLA3
hsa-miR-27a-5p	MIMAT0004501	ABCA1	19	XM_005251774	1	0	1	0	0	1	0	0	0	0	1	1	5	BOLL
hsa-miR-27a-5p	MIMAT0004501	ABCA1	19	XM_005251776	1	0	1	0	0	1	0	0	0	0	1	1	5	BOP1
hsa-miR-27a-5p	MIMAT0004501	ABCA1	19	XM_005251773	1	0	1	0	0	1	0	0	0	0	1	1	5	BORA
hsa-miR-27a-5p	MIMAT0004501	ABL2	27	NM_001168239	1	0	1	0	0	1	0	0	0	0	1	1	5	BPGM
hsa-miR-27a-5p	MIMAT0004501	ABL2	27	NM_001136000	1	0	1	0	0	1	0	0	0	0	1	1	5	BPHL
hsa-miR-27a-5p	MIMAT0004501	ABL2	27	XM_005245088	1	0	1	0	0	1	0	0	0	0	1	1	5	BPI
hsa-miR-27a-5p	MIMAT0004501	ABL2	27	NM_001168238	1	0	1	0	0	1	0	0	0	0	1	1	5	BPIFA1
hsa-miR-27a-5p	MIMAT0004501	ABL2	27	NM_001168237	1	0	1	0	0	1	0	0	0	0	1	1	5	BPIFA2
hsa-miR-27a-5p	MIMAT0004501	ABL2	27	NM_005158	1	0	1	0	0	1	0	0	0	0	1	1	5	BPIFA3
hsa-miR-27a-5p	MIMAT0004501	ABL2	27	NM_001168236	1	0	1	0	0	1	0	0	0	0	1	1	5	BPIFB1
hsa-miR-27a-5p	MIMAT0004501	ADCY2	108	NM_020546	0	0	1	0	0	1	0	0	0	1	1	1	5	BPIFB2
hsa-miR-27a-5p	MIMAT0004501	ADCY6	112	NM_015270	0	0	1	0	0	1	0	0	0	1	1	1	5	BPIFB4
hsa-miR-27a-5p	MIMAT0004501	ADCYAP1R1	117	XM_005249618	1	0	1	0	0	1	0	0	0	0	1	1	5	BPIFB6
hsa-miR-27a-5p	MIMAT0004501	ADCYAP1R1	117	NM_001199637	1	0	1	0	0	1	0	0	0	0	1	1	5	BPIFC
hsa-miR-27a-5p	MIMAT0004501	ADCYAP1R1	117	NM_001118	1	0	1	0	0	1	0	0	0	0	1	1	5	BPNT1
hsa-miR-27a-5p	MIMAT0004501	ADCYAP1R1	117	NM_001199636	1	0	1	0	0	1	0	0	0	0	1	1	5	BPTF
hsa-miR-27a-5p	MIMAT0004501	AP1G1	164	XM_005255823	0	0	1	0	0	1	0	0	0	1	1	1	5	BPY2
hsa-miR-27a-5p	MIMAT0004501	AK2	204	XM_005270603	1	0	1	0	0	1	0	0	0	0	1	1	5	BPY2B
hsa-miR-27a-5p	MIMAT0004501	AK2	204	XM_005270604	1	0	1	0	0	1	0	0	0	0	1	1	5	BPY2C
hsa-miR-27a-5p	MIMAT0004501	AK2	204	XM_005270608	1	0	1	0	0	1	0	0	0	0	1	1	5	BRAF
hsa-miR-27a-5p	MIMAT0004501	ANGPT2	285	NM_001147	0	0	1	0	0	1	0	0	0	1	1	1	5	BRAP
hsa-miR-27a-5p	MIMAT0004501	APEX1	328	NM_080648	0	0	1	0	1	1	0	0	0	0	1	1	5	BRAT1
hsa-miR-27a-5p	MIMAT0004501	APEX1	328	NM_080649	0	0	1	0	1	1	0	0	0	0	1	1	5	BRCA1
hsa-miR-27a-5p	MIMAT0004501	APEX1	328	NM_001244249	0	0	1	0	1	1	0	0	0	0	1	1	5	BRCA2
hsa-miR-27a-5p	MIMAT0004501	ARF3	377	XM_005268857	1	0	1	0	0	1	0	0	0	0	1	1	5	BRCC3
hsa-miR-27a-5p	MIMAT0004501	ARF3	377	NM_001659	1	0	1	0	0	1	0	0	0	0	1	1	5	BRD1
hsa-miR-27a-5p	MIMAT0004501	ARRB1	408	NM_004041	1	0	1	0	0	1	0	0	0	0	1	1	5	BRD2
hsa-miR-27a-5p	MIMAT0004501	ARRB1	408	NM_020251	1	0	1	0	0	1	0	0	0	0	1	1	5	BRD3
hsa-miR-27a-5p	MIMAT0004501	ARSD	414	XM_005274514	1	0	1	0	0	1	0	0	0	0	1	1	5	BRD4
hsa-miR-27a-5p	MIMAT0004501	ARSD	414	NM_001669	1	0	1	0	0	1	0	0	0	0	1	1	5	BRD8
hsa-miR-27a-5p	MIMAT0004501	ATM	472	XM_005271564	1	0	1	0	0	1	0	0	0	0	1	1	5	BRD9
hsa-miR-27a-5p	MIMAT0004501	ATM	472	XM_005271561	1	0	1	0	0	1	0	0	0	0	1	1	5	BRE
hsa-miR-27a-5p	MIMAT0004501	ATM	472	XM_005271563	1	0	1	0	0	1	0	0	0	0	1	1	5	BRF1
hsa-miR-27a-5p	MIMAT0004501	ATP2B2	491	NM_001683	1	0	1	0	0	1	0	0	0	0	1	1	5	BRF2
hsa-miR-27a-5p	MIMAT0004501	ATP2B2	491	XM_005265183	1	0	1	0	0	1	0	0	0	0	1	1	5	BRI3
hsa-miR-27a-5p	MIMAT0004501	ATP2B2	491	XM_005265180	1	0	1	0	0	1	0	0	0	0	1	1	5	BRI3BP
hsa-miR-27a-5p	MIMAT0004501	ATP2B2	491	NM_001001331	1	0	1	0	0	1	0	0	0	0	1	1	5	BRINP1
hsa-miR-27a-5p	MIMAT0004501	BCAT1	586	NM_001178093	1	0	1	0	0	1	0	0	0	0	1	1	5	BRINP2
hsa-miR-27a-5p	MIMAT0004501	BCAT1	586	NM_001178092	1	0	1	0	0	1	0	0	0	0	1	1	5	BRINP3
hsa-miR-27a-5p	MIMAT0004501	BCAT1	586	NM_001178091	1	0	1	0	0	1	0	0	0	0	1	1	5	BRIP1
hsa-miR-27a-5p	MIMAT0004501	BCAT1	586	NM_001178094	1	0	1	0	0	1	0	0	0	0	1	1	5	BRK1
hsa-miR-27a-5p	MIMAT0004501	BDKRB2	624	XM_005267982	1	0	1	0	0	1	0	0	0	0	1	1	5	BRMS1
hsa-miR-27a-5p	MIMAT0004501	BDKRB2	624	XM_005267979	1	0	1	0	0	1	0	0	0	0	1	1	5	BRMS1L
hsa-miR-27a-5p	MIMAT0004501	BDKRB2	624	XM_005267981	1	0	1	0	0	1	0	0	0	0	1	1	5	BROX
hsa-miR-27a-5p	MIMAT0004501	BDKRB2	624	NM_000623	1	0	1	0	0	1	0	0	0	0	1	1	5	BRPF1
hsa-miR-27a-5p	MIMAT0004501	BDNF	627	NM_001143808	1	0	1	0	0	1	0	0	0	0	1	1	5	BRPF3
hsa-miR-27a-5p	MIMAT0004501	BDNF	627	NM_001143809	1	0	1	0	0	1	0	0	0	0	1	1	5	BRS3
hsa-miR-27a-5p	MIMAT0004501	BDNF	627	NM_001143805	1	0	1	0	0	1	0	0	0	0	1	1	5	BRSK1
hsa-miR-27a-5p	MIMAT0004501	BDNF	627	NM_001143812	1	0	1	0	0	1	0	0	0	0	1	1	5	BRSK2
hsa-miR-27a-5p	MIMAT0004501	BDNF	627	NM_001143807	1	0	1	0	0	1	0	0	0	0	1	1	5	BRWD1
hsa-miR-27a-5p	MIMAT0004501	BDNF	627	NM_170734	1	0	1	0	0	1	0	0	0	0	1	1	5	BRWD3
hsa-miR-27a-5p	MIMAT0004501	BDNF	627	NM_001143813	1	0	1	0	0	1	0	0	0	0	1	1	5	BSCL2
hsa-miR-27a-5p	MIMAT0004501	BDNF	627	NM_001709	1	0	1	0	0	1	0	0	0	0	1	1	5	BSDC1
hsa-miR-27a-5p	MIMAT0004501	BDNF	627	NM_170733	1	0	1	0	0	1	0	0	0	0	1	1	5	BSG
hsa-miR-27a-5p	MIMAT0004501	BDNF	627	NM_001143806	1	0	1	0	0	1	0	0	0	0	1	1	5	BSN
hsa-miR-27a-5p	MIMAT0004501	BDNF	627	NM_001143810	1	0	1	0	0	1	0	0	0	0	1	1	5	BSND
hsa-miR-27a-5p	MIMAT0004501	BDNF	627	NM_001143814	1	0	1	0	0	1	0	0	0	0	1	1	5	BSPH1
hsa-miR-27a-5p	MIMAT0004501	BDNF	627	NM_170732	1	0	1	0	0	1	0	0	0	0	1	1	5	BSPRY
hsa-miR-27a-5p	MIMAT0004501	BDNF	627	NM_001143811	1	0	1	0	0	1	0	0	0	0	1	1	5	BST1
hsa-miR-27a-5p	MIMAT0004501	BDNF	627	NM_170731	1	0	1	0	0	1	0	0	0	0	1	1	5	BST2
hsa-miR-27a-5p	MIMAT0004501	BDNF	627	XM_005253060	1	0	1	0	0	1	0	0	0	0	1	1	5	BTAF1
hsa-miR-27a-5p	MIMAT0004501	BDNF	627	NM_001143816	1	0	1	0	0	1	0	0	0	0	1	1	5	BTBD1
hsa-miR-27a-5p	MIMAT0004501	BLK	640	XM_005272390	1	0	1	0	0	1	0	0	0	0	1	1	5	BTBD10
hsa-miR-27a-5p	MIMAT0004501	BOK	666	XM_005247039	1	0	1	0	0	1	0	0	0	0	1	1	5	BTBD11
hsa-miR-27a-5p	MIMAT0004501	BOK	666	XM_005247038	1	0	1	0	0	1	0	0	0	0	1	1	5	BTBD17
hsa-miR-27a-5p	MIMAT0004501	BOK	666	XM_005247037	1	0	1	0	0	1	0	0	0	0	1	1	5	BTBD18
hsa-miR-27a-5p	MIMAT0004501	MYRF	745	XM_005274229	1	0	1	0	0	1	0	0	0	0	1	1	5	BTBD19
hsa-miR-27a-5p	MIMAT0004501	MYRF	745	NM_013279	1	0	1	0	0	1	0	0	0	0	1	1	5	BTBD2
hsa-miR-27a-5p	MIMAT0004501	MYRF	745	XM_005274228	1	0	1	0	0	1	0	0	0	0	1	1	5	BTBD3
hsa-miR-27a-5p	MIMAT0004501	MYRF	745	XM_005274227	1	0	1	0	0	1	0	0	0	0	1	1	5	BTBD6
hsa-miR-27a-5p	MIMAT0004501	MYRF	745	XM_005274226	1	0	1	0	0	1	0	0	0	0	1	1	5	BTBD7
hsa-miR-27a-5p	MIMAT0004501	MYRF	745	XM_005274225	1	0	1	0	0	1	0	0	0	0	1	1	5	BTBD8
hsa-miR-27a-5p	MIMAT0004501	MYRF	745	XM_005274224	1	0	1	0	0	1	0	0	0	0	1	1	5	BTBD9
hsa-miR-27a-5p	MIMAT0004501	MYRF	745	XM_005274223	1	0	1	0	0	1	0	0	0	0	1	1	5	BTC
hsa-miR-27a-5p	MIMAT0004501	MYRF	745	NM_001127392	1	0	1	0	0	1	0	0	0	0	1	1	5	BTD
hsa-miR-27a-5p	MIMAT0004501	CACNA1A	773	NM_001127221	1	0	1	0	0	1	0	0	0	0	1	1	5	BTF3
hsa-miR-27a-5p	MIMAT0004501	CACNA1A	773	NM_001174080	1	0	1	0	0	1	0	0	0	0	1	1	5	BTF3L4
hsa-miR-27a-5p	MIMAT0004501	CACNA1A	773	NM_000068	1	0	1	0	0	1	0	0	0	0	1	1	5	BTG1
hsa-miR-27a-5p	MIMAT0004501	CANX	821	XM_005265997	1	0	1	0	0	1	0	0	0	0	1	1	5	BTG2
hsa-miR-27a-5p	MIMAT0004501	CANX	821	NM_001024649	1	0	1	0	0	1	0	0	0	0	1	1	5	BTG3
hsa-miR-27a-5p	MIMAT0004501	CASP8	841	NM_001080125	0	0	1	0	1	1	0	0	0	0	1	1	5	BTG4
hsa-miR-27a-5p	MIMAT0004501	CASP8	841	NM_033356	0	0	1	0	1	1	0	0	0	0	1	1	5	BTK
hsa-miR-27a-5p	MIMAT0004501	CASP8	841	NM_001080124	0	0	1	0	1	1	0	0	0	0	1	1	5	BTLA
hsa-miR-27a-5p	MIMAT0004501	CASP8	841	NM_033355	0	0	1	0	1	1	0	0	0	0	1	1	5	BTN1A1
hsa-miR-27a-5p	MIMAT0004501	CASP8	841	NM_001228	0	0	1	0	1	1	0	0	0	0	1	1	5	BTN2A1
hsa-miR-27a-5p	MIMAT0004501	CASP9	842	XM_005246013	1	0	1	0	0	1	0	0	0	0	1	1	5	BTN2A2
hsa-miR-27a-5p	MIMAT0004501	CCNH	902	XM_005248628	1	0	1	0	0	0	0	0	0	1	1	1	5	BTN3A1
hsa-miR-27a-5p	MIMAT0004501	CD1C	911	NM_001765	0	0	1	0	1	0	0	1	0	0	1	1	5	BTN3A2
hsa-miR-27a-5p	MIMAT0004501	ENTPD1	953	NM_001164181	1	0	1	0	0	1	0	0	0	0	1	1	5	BTN3A3
hsa-miR-27a-5p	MIMAT0004501	ENTPD1	953	NM_001164183	1	0	1	0	0	1	0	0	0	0	1	1	5	BTNL2
hsa-miR-27a-5p	MIMAT0004501	ENTPD1	953	NM_001164178	1	0	1	0	0	1	0	0	0	0	1	1	5	BTNL3
hsa-miR-27a-5p	MIMAT0004501	ENTPD1	953	NM_001164182	1	0	1	0	0	1	0	0	0	0	1	1	5	BTNL8
hsa-miR-27a-5p	MIMAT0004501	ENTPD1	953	XM_005270285	1	0	1	0	0	1	0	0	0	0	1	1	5	BTNL9
hsa-miR-27a-5p	MIMAT0004501	ENTPD1	953	NM_001098175	1	0	1	0	0	1	0	0	0	0	1	1	5	BTRC
hsa-miR-27a-5p	MIMAT0004501	ENTPD1	953	NM_001164179	1	0	1	0	0	1	0	0	0	0	1	1	5	BUB1
hsa-miR-27a-5p	MIMAT0004501	CD40LG	959	NM_000074	0	0	1	0	0	1	0	0	0	1	1	1	5	BUB1B
hsa-miR-27a-5p	MIMAT0004501	CDK6	1021	NM_001259	1	0	1	0	0	1	0	0	0	0	1	1	5	BUB3
hsa-miR-27a-5p	MIMAT0004501	FOXN3	1112	XM_005267291	1	0	1	0	0	1	0	0	0	0	1	1	5	BUD13
hsa-miR-27a-5p	MIMAT0004501	FOXN3	1112	XM_005267290	1	0	1	0	0	1	0	0	0	0	1	1	5	BUD31
hsa-miR-27a-5p	MIMAT0004501	FOXN3	1112	XM_005267288	1	0	1	0	0	1	0	0	0	0	1	1	5	BVES
hsa-miR-27a-5p	MIMAT0004501	CLCN6	1185	NM_001256959	0	0	1	0	0	1	0	1	0	0	1	1	5	BYSL
hsa-miR-27a-5p	MIMAT0004501	ACKR2	1238	XM_005264858	0	0	1	0	0	1	0	0	0	1	1	1	5	BZRAP1
hsa-miR-27a-5p	MIMAT0004501	CNR1	1268	NM_033181	0	0	1	0	1	1	0	0	0	0	1	1	5	BZW1
hsa-miR-27a-5p	MIMAT0004501	CNR1	1268	NM_016083	0	0	1	0	1	1	0	0	0	0	1	1	5	BZW2
hsa-miR-27a-5p	MIMAT0004501	CNR1	1268	NM_001160259	0	0	1	0	1	1	0	0	0	0	1	1	5	C10orf10
hsa-miR-27a-5p	MIMAT0004501	CNR1	1268	NM_001160226	0	0	1	0	1	1	0	0	0	0	1	1	5	C10orf105
hsa-miR-27a-5p	MIMAT0004501	CNR1	1268	NM_001160258	0	0	1	0	1	1	0	0	0	0	1	1	5	C10orf107
hsa-miR-27a-5p	MIMAT0004501	COL9A3	1299	NM_001853	0	0	1	0	0	1	0	0	0	1	1	1	5	C10orf111
hsa-miR-27a-5p	MIMAT0004501	CUX1	1523	XM_005250150	1	0	1	0	0	1	0	0	0	0	1	1	5	C10orf112
hsa-miR-27a-5p	MIMAT0004501	CUX1	1523	XM_005250153	1	0	1	0	0	1	0	0	0	0	1	1	5	C10orf113
hsa-miR-27a-5p	MIMAT0004501	CUX1	1523	XM_005250152	1	0	1	0	0	1	0	0	0	0	1	1	5	C10orf118
hsa-miR-27a-5p	MIMAT0004501	CUX1	1523	XM_005250151	1	0	1	0	0	1	0	0	0	0	1	1	5	C10orf12
hsa-miR-27a-5p	MIMAT0004501	CX3CR1	1524	NM_001337	1	0	1	0	0	1	0	0	0	0	1	1	5	C10orf126
hsa-miR-27a-5p	MIMAT0004501	CX3CR1	1524	NM_001171174	1	0	1	0	0	1	0	0	0	0	1	1	5	C10orf128
hsa-miR-27a-5p	MIMAT0004501	CX3CR1	1524	NM_001171172	1	0	1	0	0	1	0	0	0	0	1	1	5	C10orf129
hsa-miR-27a-5p	MIMAT0004501	CYP4A11	1579	NM_000778	0	0	1	0	0	1	0	0	0	1	1	1	5	C10orf131
hsa-miR-27a-5p	MIMAT0004501	CYP19A1	1588	NM_000103	0	0	1	0	1	1	0	0	0	0	1	1	5	C10orf137
hsa-miR-27a-5p	MIMAT0004501	DDC	1644	NM_001242890	1	0	1	0	0	1	0	0	0	0	1	1	5	C10orf2
hsa-miR-27a-5p	MIMAT0004501	AKR1C2	1646	XM_005252371	1	0	1	0	0	1	0	0	0	0	1	1	5	C10orf25
hsa-miR-27a-5p	MIMAT0004501	AKR1C2	1646	XM_005277676	1	0	1	0	0	1	0	0	0	0	1	1	5	C10orf32
hsa-miR-27a-5p	MIMAT0004501	AKR1C2	1646	NM_205845	1	0	1	0	0	1	0	0	0	0	1	1	5	C10orf35
hsa-miR-27a-5p	MIMAT0004501	DMXL1	1657	NM_005509	0	0	1	0	1	1	0	0	0	0	1	1	5	C10orf53
hsa-miR-27a-5p	MIMAT0004501	DLG2	1740	NM_001142702	0	0	1	0	0	1	0	1	0	0	1	1	5	C10orf54
hsa-miR-27a-5p	MIMAT0004501	DLG2	1740	NM_001142700	0	0	1	0	0	1	0	1	0	0	1	1	5	C10orf55
hsa-miR-27a-5p	MIMAT0004501	DLG2	1740	NM_001206769	0	0	1	0	0	1	0	1	0	0	1	1	5	C10orf62
hsa-miR-27a-5p	MIMAT0004501	DLG2	1740	NM_001364	0	0	1	0	0	1	0	1	0	0	1	1	5	C10orf67
hsa-miR-27a-5p	MIMAT0004501	DNASE1L1	1774	XM_005274654	0	0	1	0	0	1	0	0	0	1	1	1	5	C10orf68
hsa-miR-27a-5p	MIMAT0004501	DTNA	1837	NM_032975	0	0	1	0	0	1	0	0	0	1	1	1	5	C10orf71
hsa-miR-27a-5p	MIMAT0004501	MEGF9	1955	NM_001080497	0	0	1	0	0	1	0	0	0	1	1	1	5	C10orf76
hsa-miR-27a-5p	MIMAT0004501	EIF4A2	1974	XM_005247183	1	0	1	0	0	1	0	0	0	0	1	1	5	C10orf82
hsa-miR-27a-5p	MIMAT0004501	EIF4A2	1974	XM_005247184	1	0	1	0	0	1	0	0	0	0	1	1	5	C10orf88
hsa-miR-27a-5p	MIMAT0004501	EIF4A2	1974	XM_005247181	1	0	1	0	0	1	0	0	0	0	1	1	5	C10orf90
hsa-miR-27a-5p	MIMAT0004501	ELAVL1	1994	XM_005272461	1	0	1	0	0	1	0	0	0	0	1	1	5	C10orf91
hsa-miR-27a-5p	MIMAT0004501	EPB41	2035	XM_005245753	0	0	1	0	0	1	0	0	0	1	1	1	5	C10orf95
hsa-miR-27a-5p	MIMAT0004501	CLN8	2055	NM_018941	0	0	1	0	0	1	0	0	0	1	1	1	5	C10orf99
hsa-miR-27a-5p	MIMAT0004501	ERBB4	2066	XM_005246377	1	0	1	0	0	1	0	0	0	0	1	1	5	C11orf1
hsa-miR-27a-5p	MIMAT0004501	ERBB4	2066	XM_005246376	1	0	1	0	0	1	0	0	0	0	1	1	5	C11orf16
hsa-miR-27a-5p	MIMAT0004501	ERF	2077	NM_006494	0	0	1	0	0	1	0	0	0	1	1	1	5	C11orf21
hsa-miR-27a-5p	MIMAT0004501	FANCC	2176	NM_001243743	1	0	1	0	0	1	0	0	0	0	1	1	5	C11orf24
hsa-miR-27a-5p	MIMAT0004501	FECH	2235	NM_001012515	1	0	1	0	1	0	0	0	0	0	1	1	5	C11orf30
hsa-miR-27a-5p	MIMAT0004501	FECH	2235	NM_000140	1	0	1	0	1	0	0	0	0	0	1	1	5	C11orf31
hsa-miR-27a-5p	MIMAT0004501	FGFR1	2260	NM_001174064	0	0	1	0	0	1	0	0	0	1	1	1	5	C11orf34
hsa-miR-27a-5p	MIMAT0004501	FOXJ1	2302	NM_001454	0	0	1	0	0	1	0	0	0	1	1	1	5	C11orf42
hsa-miR-27a-5p	MIMAT0004501	FN1	2335	XM_005246417	1	0	1	0	0	1	0	0	0	0	1	1	5	C11orf44
hsa-miR-27a-5p	MIMAT0004501	FN1	2335	XM_005246415	1	0	1	0	0	1	0	0	0	0	1	1	5	C11orf45
hsa-miR-27a-5p	MIMAT0004501	FN1	2335	XM_005246414	1	0	1	0	0	1	0	0	0	0	1	1	5	C11orf48
hsa-miR-27a-5p	MIMAT0004501	FN1	2335	XM_005246413	1	0	1	0	0	1	0	0	0	0	1	1	5	C11orf49
hsa-miR-27a-5p	MIMAT0004501	FN1	2335	XM_005246412	1	0	1	0	0	1	0	0	0	0	1	1	5	C11orf52
hsa-miR-27a-5p	MIMAT0004501	FN1	2335	NM_212474	1	0	1	0	0	1	0	0	0	0	1	1	5	C11orf53
hsa-miR-27a-5p	MIMAT0004501	FN1	2335	XM_005246409	1	0	1	0	0	1	0	0	0	0	1	1	5	C11orf54
hsa-miR-27a-5p	MIMAT0004501	FN1	2335	XM_005246406	1	0	1	0	0	1	0	0	0	0	1	1	5	C11orf57
hsa-miR-27a-5p	MIMAT0004501	FN1	2335	XM_005246405	1	0	1	0	0	1	0	0	0	0	1	1	5	C11orf58
hsa-miR-27a-5p	MIMAT0004501	FN1	2335	NM_212476	1	0	1	0	0	1	0	0	0	0	1	1	5	C11orf63
hsa-miR-27a-5p	MIMAT0004501	FN1	2335	XM_005246402	1	0	1	0	0	1	0	0	0	0	1	1	5	C11orf65
hsa-miR-27a-5p	MIMAT0004501	FN1	2335	NM_212478	1	0	1	0	0	1	0	0	0	0	1	1	5	C11orf68
hsa-miR-27a-5p	MIMAT0004501	FN1	2335	XM_005246400	1	0	1	0	0	1	0	0	0	0	1	1	5	C11orf70
hsa-miR-27a-5p	MIMAT0004501	FN1	2335	NM_002026	1	0	1	0	0	1	0	0	0	0	1	1	5	C11orf71
hsa-miR-27a-5p	MIMAT0004501	GAMT	2593	NM_138924	1	0	1	0	0	0	0	0	0	1	1	1	5	C11orf73
hsa-miR-27a-5p	MIMAT0004501	GSPT1	2935	XM_005255275	1	0	1	0	0	1	0	0	0	0	1	1	5	C11orf74
hsa-miR-27a-5p	MIMAT0004501	GSPT1	2935	XM_005255274	1	0	1	0	0	1	0	0	0	0	1	1	5	C11orf80
hsa-miR-27a-5p	MIMAT0004501	GZMB	3002	XM_005267571	0	0	1	0	0	1	0	0	0	1	1	1	5	C11orf82
hsa-miR-27a-5p	MIMAT0004501	HAS3	3038	XM_005255919	0	0	1	0	0	1	0	0	0	1	1	1	5	C11orf83
hsa-miR-27a-5p	MIMAT0004501	HLF	3131	XM_005257271	1	0	1	0	0	1	0	0	0	0	1	1	5	C11orf84
hsa-miR-27a-5p	MIMAT0004501	HLF	3131	XM_005257272	1	0	1	0	0	1	0	0	0	0	1	1	5	C11orf85
hsa-miR-27a-5p	MIMAT0004501	HLF	3131	XM_005257270	1	0	1	0	0	1	0	0	0	0	1	1	5	C11orf86
hsa-miR-27a-5p	MIMAT0004501	HLF	3131	XM_005257269	1	0	1	0	0	1	0	0	0	0	1	1	5	C11orf87
hsa-miR-27a-5p	MIMAT0004501	NR4A1	3164	NM_173157	1	0	1	0	0	1	0	0	0	0	1	1	5	C11orf88
hsa-miR-27a-5p	MIMAT0004501	NR4A1	3164	XM_005268824	1	0	1	0	0	1	0	0	0	0	1	1	5	C11orf91
hsa-miR-27a-5p	MIMAT0004501	NR4A1	3164	NM_001202233	1	0	1	0	0	1	0	0	0	0	1	1	5	C11orf94
hsa-miR-27a-5p	MIMAT0004501	NR4A1	3164	XM_005268822	1	0	1	0	0	1	0	0	0	0	1	1	5	C11orf95
hsa-miR-27a-5p	MIMAT0004501	NR4A1	3164	NM_002135	1	0	1	0	0	1	0	0	0	0	1	1	5	C11orf96
hsa-miR-27a-5p	MIMAT0004501	HPS1	3257	XM_005269757	1	0	1	0	0	1	0	0	0	0	1	1	5	C12orf23
hsa-miR-27a-5p	MIMAT0004501	HPS1	3257	XM_005269761	1	0	1	0	0	1	0	0	0	0	1	1	5	C12orf29
hsa-miR-27a-5p	MIMAT0004501	HPS1	3257	XM_005269759	1	0	1	0	0	1	0	0	0	0	1	1	5	C12orf4
hsa-miR-27a-5p	MIMAT0004501	HPS1	3257	XM_005269760	1	0	1	0	0	1	0	0	0	0	1	1	5	C12orf40
hsa-miR-27a-5p	MIMAT0004501	HPS1	3257	XM_005269758	1	0	1	0	0	1	0	0	0	0	1	1	5	C12orf42
hsa-miR-27a-5p	MIMAT0004501	HPS1	3257	XM_005269756	1	0	1	0	0	1	0	0	0	0	1	1	5	C12orf43
hsa-miR-27a-5p	MIMAT0004501	HPS1	3257	XM_005269755	1	0	1	0	0	1	0	0	0	0	1	1	5	C12orf44
hsa-miR-27a-5p	MIMAT0004501	HRH1	3269	NM_001098213	0	0	1	0	0	1	0	0	0	1	1	1	5	C12orf49
hsa-miR-27a-5p	MIMAT0004501	ITPR2	3709	NM_002223	0	0	1	0	0	1	0	0	0	1	1	1	5	C12orf5
hsa-miR-27a-5p	MIMAT0004501	IVD	3712	NM_001159508	1	0	1	0	0	1	0	0	0	0	1	1	5	C12orf50
hsa-miR-27a-5p	MIMAT0004501	JAK3	3718	NM_000215	1	0	1	0	0	1	0	0	0	0	1	1	5	C12orf52
hsa-miR-27a-5p	MIMAT0004501	JUP	3728	XM_005257315	0	0	1	0	0	1	0	0	0	1	1	1	5	C12orf54
hsa-miR-27a-5p	MIMAT0004501	JUP	3728	XM_005277016	0	0	1	0	0	1	0	0	0	1	1	1	5	C12orf55
hsa-miR-27a-5p	MIMAT0004501	KCNC4	3749	NM_001039574	1	0	1	0	0	1	0	0	0	0	1	1	5	C12orf56
hsa-miR-27a-5p	MIMAT0004501	KCNE1	3753	NM_001270405	1	0	1	0	0	1	0	0	0	0	1	1	5	C12orf57
hsa-miR-27a-5p	MIMAT0004501	KCNE1	3753	NM_001127669	1	0	1	0	0	1	0	0	0	0	1	1	5	C12orf61
hsa-miR-27a-5p	MIMAT0004501	KCNE1	3753	NM_001127668	1	0	1	0	0	1	0	0	0	0	1	1	5	C12orf63
hsa-miR-27a-5p	MIMAT0004501	KCNE1	3753	NM_001270404	1	0	1	0	0	1	0	0	0	0	1	1	5	C12orf65
hsa-miR-27a-5p	MIMAT0004501	KCNE1	3753	NM_001270403	1	0	1	0	0	1	0	0	0	0	1	1	5	C12orf66
hsa-miR-27a-5p	MIMAT0004501	KCNE1	3753	NM_001270402	1	0	1	0	0	1	0	0	0	0	1	1	5	C12orf68
hsa-miR-27a-5p	MIMAT0004501	KCNE1	3753	XM_005260972	1	0	1	0	0	1	0	0	0	0	1	1	5	C12orf71
hsa-miR-27a-5p	MIMAT0004501	KCNE1	3753	NM_001127670	1	0	1	0	0	1	0	0	0	0	1	1	5	C12orf73
hsa-miR-27a-5p	MIMAT0004501	KCNMA1	3778	XM_005269798	1	0	1	0	0	1	0	0	0	0	1	1	5	C12orf74
hsa-miR-27a-5p	MIMAT0004501	KCNMA1	3778	XM_005269797	1	0	1	0	0	1	0	0	0	0	1	1	5	C12orf75
hsa-miR-27a-5p	MIMAT0004501	KCNMA1	3778	XM_005269790	1	0	1	0	0	1	0	0	0	0	1	1	5	C12orf76
hsa-miR-27a-5p	MIMAT0004501	KCNMA1	3778	XM_005269796	1	0	1	0	0	1	0	0	0	0	1	1	5	C12orf77
hsa-miR-27a-5p	MIMAT0004501	KCNMA1	3778	XM_005269795	1	0	1	0	0	1	0	0	0	0	1	1	5	C12orf79
hsa-miR-27a-5p	MIMAT0004501	KCNMA1	3778	XM_005269787	1	0	1	0	0	1	0	0	0	0	1	1	5	C12orf80
hsa-miR-27a-5p	MIMAT0004501	KCNMA1	3778	XM_005269786	1	0	1	0	0	1	0	0	0	0	1	1	5	C13orf35
hsa-miR-27a-5p	MIMAT0004501	KCNMA1	3778	XM_005269784	1	0	1	0	0	1	0	0	0	0	1	1	5	C13orf45
hsa-miR-27a-5p	MIMAT0004501	KCNMA1	3778	XM_005269785	1	0	1	0	0	1	0	0	0	0	1	1	5	C14orf1
hsa-miR-27a-5p	MIMAT0004501	KCNMA1	3778	XM_005269791	1	0	1	0	0	1	0	0	0	0	1	1	5	C14orf105
hsa-miR-27a-5p	MIMAT0004501	KCNMA1	3778	XM_005269783	1	0	1	0	0	1	0	0	0	0	1	1	5	C14orf119
hsa-miR-27a-5p	MIMAT0004501	KCNMA1	3778	XM_005269792	1	0	1	0	0	1	0	0	0	0	1	1	5	C14orf132
hsa-miR-27a-5p	MIMAT0004501	KCNMA1	3778	XM_005269793	1	0	1	0	0	1	0	0	0	0	1	1	5	C14orf142
hsa-miR-27a-5p	MIMAT0004501	KCNMA1	3778	XM_005269789	1	0	1	0	0	1	0	0	0	0	1	1	5	C14orf159
hsa-miR-27a-5p	MIMAT0004501	KCNMA1	3778	XM_005269776	1	0	1	0	0	1	0	0	0	0	1	1	5	C14orf166
hsa-miR-27a-5p	MIMAT0004501	KCNMA1	3778	XM_005269775	1	0	1	0	0	1	0	0	0	0	1	1	5	C14orf166B
hsa-miR-27a-5p	MIMAT0004501	KCNMA1	3778	XM_005269774	1	0	1	0	0	1	0	0	0	0	1	1	5	C14orf169
hsa-miR-27a-5p	MIMAT0004501	KCNMA1	3778	XM_005269782	1	0	1	0	0	1	0	0	0	0	1	1	5	C14orf177
hsa-miR-27a-5p	MIMAT0004501	KCNMA1	3778	XM_005269781	1	0	1	0	0	1	0	0	0	0	1	1	5	C14orf180
hsa-miR-27a-5p	MIMAT0004501	KCNMA1	3778	XM_005269778	1	0	1	0	0	1	0	0	0	0	1	1	5	C14orf182
hsa-miR-27a-5p	MIMAT0004501	KCNMA1	3778	XM_005269777	1	0	1	0	0	1	0	0	0	0	1	1	5	C14orf28
hsa-miR-27a-5p	MIMAT0004501	KCNMA1	3778	XM_005269780	1	0	1	0	0	1	0	0	0	0	1	1	5	C14orf37
hsa-miR-27a-5p	MIMAT0004501	L1CAM	3897	NM_001143963	1	0	1	0	0	1	0	0	0	0	1	1	5	C14orf39
hsa-miR-27a-5p	MIMAT0004501	L1CAM	3897	NM_024003	1	0	1	0	0	1	0	0	0	0	1	1	5	C14orf79
hsa-miR-27a-5p	MIMAT0004501	L1CAM	3897	NM_000425	1	0	1	0	0	1	0	0	0	0	1	1	5	C14orf80
hsa-miR-27a-5p	MIMAT0004501	LAMP2	3920	XM_005262412	1	0	1	0	0	1	0	0	0	0	1	1	5	C14orf93
hsa-miR-27a-5p	MIMAT0004501	LAMP2	3920	NM_001122606	1	0	1	0	0	1	0	0	0	0	1	1	5	C15orf26
hsa-miR-27a-5p	MIMAT0004501	LEPR	3953	NM_002303	0	0	1	0	1	1	0	0	0	0	1	1	5	C15orf27
hsa-miR-27a-5p	MIMAT0004501	LTBP1	4052	NM_206943	0	0	1	0	1	1	0	0	0	0	1	1	5	C15orf32
hsa-miR-27a-5p	MIMAT0004501	LTBP1	4052	NM_001166266	0	0	1	0	1	1	0	0	0	0	1	1	5	C15orf38
hsa-miR-27a-5p	MIMAT0004501	LTBP1	4052	NM_001166265	0	0	1	0	1	1	0	0	0	0	1	1	5	C15orf38-AP3S2
hsa-miR-27a-5p	MIMAT0004501	LTBP1	4052	NM_001166264	0	0	1	0	1	1	0	0	0	0	1	1	5	C15orf39
hsa-miR-27a-5p	MIMAT0004501	LTBP1	4052	NM_000627	0	0	1	0	1	1	0	0	0	0	1	1	5	C15orf40
hsa-miR-27a-5p	MIMAT0004501	MAP4	4134	XM_005265160	1	0	1	0	0	1	0	0	0	0	1	1	5	C15orf41
hsa-miR-27a-5p	MIMAT0004501	MAP4	4134	NM_001134364	1	0	1	0	0	1	0	0	0	0	1	1	5	C15orf43
hsa-miR-27a-5p	MIMAT0004501	MAP4	4134	NM_002375	1	0	1	0	0	1	0	0	0	0	1	1	5	C15orf48
hsa-miR-27a-5p	MIMAT0004501	MAP4	4134	XM_005265145	1	0	1	0	0	1	0	0	0	0	1	1	5	C15orf52
hsa-miR-27a-5p	MIMAT0004501	MAP4	4134	XM_005265151	1	0	1	0	0	1	0	0	0	0	1	1	5	C15orf53
hsa-miR-27a-5p	MIMAT0004501	MAZ	4150	NM_001042539	0	0	1	0	0	1	0	0	0	1	1	1	5	C15orf54
hsa-miR-27a-5p	MIMAT0004501	MBD1	4152	XM_005258273	1	0	1	0	0	1	0	0	0	0	1	1	5	C15orf56
hsa-miR-27a-5p	MIMAT0004501	MBD1	4152	XM_005258270	1	0	1	0	0	1	0	0	0	0	1	1	5	C15orf57
hsa-miR-27a-5p	MIMAT0004501	MBD1	4152	XM_005258267	1	0	1	0	0	1	0	0	0	0	1	1	5	C15orf59
hsa-miR-27a-5p	MIMAT0004501	MBD1	4152	XM_005258264	1	0	1	0	0	1	0	0	0	0	1	1	5	C15orf61
hsa-miR-27a-5p	MIMAT0004501	MBD1	4152	NM_001204141	1	0	1	0	0	1	0	0	0	0	1	1	5	C15orf62
hsa-miR-27a-5p	MIMAT0004501	MBD1	4152	NM_001204139	1	0	1	0	0	1	0	0	0	0	1	1	5	C15orf65
hsa-miR-27a-5p	MIMAT0004501	MFGE8	4240	XM_005254921	1	0	1	0	0	1	0	0	0	0	1	1	5	C16orf11
hsa-miR-27a-5p	MIMAT0004501	MFGE8	4240	XM_005254919	1	0	1	0	0	1	0	0	0	0	1	1	5	C16orf13
hsa-miR-27a-5p	MIMAT0004501	MFGE8	4240	NM_001114614	1	0	1	0	0	1	0	0	0	0	1	1	5	C16orf45
hsa-miR-27a-5p	MIMAT0004501	MFGE8	4240	XM_005254918	1	0	1	0	0	1	0	0	0	0	1	1	5	C16orf46
hsa-miR-27a-5p	MIMAT0004501	MFGE8	4240	XM_005254917	1	0	1	0	0	1	0	0	0	0	1	1	5	C16orf47
hsa-miR-27a-5p	MIMAT0004501	MFGE8	4240	NM_005928	1	0	1	0	0	1	0	0	0	0	1	1	5	C16orf52
hsa-miR-27a-5p	MIMAT0004501	MGAT5	4249	XM_005263670	1	0	1	0	0	1	0	0	0	0	1	1	5	C16orf54
hsa-miR-27a-5p	MIMAT0004501	MGAT5	4249	NM_002410	1	0	1	0	0	1	0	0	0	0	1	1	5	C16orf58
hsa-miR-27a-5p	MIMAT0004501	MGAT5	4249	XM_005263668	1	0	1	0	0	1	0	0	0	0	1	1	5	C16orf59
hsa-miR-27a-5p	MIMAT0004501	MGAT5	4249	XM_005263665	1	0	1	0	0	1	0	0	0	0	1	1	5	C16orf62
hsa-miR-27a-5p	MIMAT0004501	MGAT5	4249	XM_005263667	1	0	1	0	0	1	0	0	0	0	1	1	5	C16orf70
hsa-miR-27a-5p	MIMAT0004501	MGAT5	4249	XM_005263664	1	0	1	0	0	1	0	0	0	0	1	1	5	C16orf71
hsa-miR-27a-5p	MIMAT0004501	MGAT5	4249	XM_005263669	1	0	1	0	0	1	0	0	0	0	1	1	5	C16orf72
hsa-miR-27a-5p	MIMAT0004501	CD99	4267	XM_005274533	1	0	1	0	0	1	0	0	0	0	1	1	5	C16orf74
hsa-miR-27a-5p	MIMAT0004501	CD99	4267	XM_005274797	1	0	1	0	0	1	0	0	0	0	1	1	5	C16orf78
hsa-miR-27a-5p	MIMAT0004501	CD99	4267	XM_005274534	1	0	1	0	0	1	0	0	0	0	1	1	5	C16orf80
hsa-miR-27a-5p	MIMAT0004501	CD99	4267	XM_005274798	1	0	1	0	0	1	0	0	0	0	1	1	5	C16orf82
hsa-miR-27a-5p	MIMAT0004501	CD99	4267	XM_005274530	1	0	1	0	0	1	0	0	0	0	1	1	5	C16orf86
hsa-miR-27a-5p	MIMAT0004501	CD99	4267	XM_005274794	1	0	1	0	0	1	0	0	0	0	1	1	5	C16orf87
hsa-miR-27a-5p	MIMAT0004501	CD99	4267	XM_005274528	1	0	1	0	0	1	0	0	0	0	1	1	5	C16orf89
hsa-miR-27a-5p	MIMAT0004501	CD99	4267	XM_005274792	1	0	1	0	0	1	0	0	0	0	1	1	5	C16orf90
hsa-miR-27a-5p	MIMAT0004501	CD99	4267	XM_005274527	1	0	1	0	0	1	0	0	0	0	1	1	5	C16orf91
hsa-miR-27a-5p	MIMAT0004501	CD99	4267	XM_005274791	1	0	1	0	0	1	0	0	0	0	1	1	5	C16orf92
hsa-miR-27a-5p	MIMAT0004501	CD99	4267	XM_005274526	1	0	1	0	0	1	0	0	0	0	1	1	5	C16orf93
hsa-miR-27a-5p	MIMAT0004501	CD99	4267	XM_005274790	1	0	1	0	0	1	0	0	0	0	1	1	5	C16orf95
hsa-miR-27a-5p	MIMAT0004501	CD99	4267	NM_001122898	1	0	1	0	0	1	0	0	0	0	1	1	5	C16orf96
hsa-miR-27a-5p	MIMAT0004501	CD99	4267	XM_005274532	1	0	1	0	0	1	0	0	0	0	1	1	5	C17orf100
hsa-miR-27a-5p	MIMAT0004501	CD99	4267	XM_005274796	1	0	1	0	0	1	0	0	0	0	1	1	5	C17orf102
hsa-miR-27a-5p	MIMAT0004501	CD99	4267	XM_005274525	1	0	1	0	0	1	0	0	0	0	1	1	5	C17orf103
hsa-miR-27a-5p	MIMAT0004501	CD99	4267	XM_005274789	1	0	1	0	0	1	0	0	0	0	1	1	5	C17orf104
hsa-miR-27a-5p	MIMAT0004501	CD99	4267	XM_005274524	1	0	1	0	0	1	0	0	0	0	1	1	5	C17orf105
hsa-miR-27a-5p	MIMAT0004501	CD99	4267	XM_005274788	1	0	1	0	0	1	0	0	0	0	1	1	5	C17orf107
hsa-miR-27a-5p	MIMAT0004501	CD99	4267	NM_002414	1	0	1	0	0	1	0	0	0	0	1	1	5	C17orf112
hsa-miR-27a-5p	MIMAT0004501	CD99	4267	NM_001277710	1	0	1	0	0	1	0	0	0	0	1	1	5	C17orf47
hsa-miR-27a-5p	MIMAT0004501	ATXN3	4287	XM_005267655	1	0	1	0	0	1	0	0	0	0	1	1	5	C17orf49
hsa-miR-27a-5p	MIMAT0004501	ATXN3	4287	NM_001164782	1	0	1	0	0	1	0	0	0	0	1	1	5	C17orf50
hsa-miR-27a-5p	MIMAT0004501	ATXN3	4287	NM_001164777	1	0	1	0	0	1	0	0	0	0	1	1	5	C17orf51
hsa-miR-27a-5p	MIMAT0004501	ATXN3	4287	NM_001164774	1	0	1	0	0	1	0	0	0	0	1	1	5	C17orf53
hsa-miR-27a-5p	MIMAT0004501	ATXN3	4287	NM_001164776	1	0	1	0	0	1	0	0	0	0	1	1	5	C17orf58
hsa-miR-27a-5p	MIMAT0004501	ATXN3	4287	NM_001164778	1	0	1	0	0	1	0	0	0	0	1	1	5	C17orf59
hsa-miR-27a-5p	MIMAT0004501	ATXN3	4287	NM_001164779	1	0	1	0	0	1	0	0	0	0	1	1	5	C17orf62
hsa-miR-27a-5p	MIMAT0004501	ATXN3	4287	NM_001164780	1	0	1	0	0	1	0	0	0	0	1	1	5	C17orf64
hsa-miR-27a-5p	MIMAT0004501	ATXN3	4287	NM_001164781	1	0	1	0	0	1	0	0	0	0	1	1	5	C17orf66
hsa-miR-27a-5p	MIMAT0004501	ATXN3	4287	NM_030660	1	0	1	0	0	1	0	0	0	0	1	1	5	C17orf67
hsa-miR-27a-5p	MIMAT0004501	ATXN3	4287	NM_001127697	1	0	1	0	0	1	0	0	0	0	1	1	5	C17orf70
hsa-miR-27a-5p	MIMAT0004501	ATXN3	4287	NM_001127696	1	0	1	0	0	1	0	0	0	0	1	1	5	C17orf72
hsa-miR-27a-5p	MIMAT0004501	MTHFR	4524	XM_005263462	1	0	1	0	0	1	0	0	0	0	1	1	5	C17orf74
hsa-miR-27a-5p	MIMAT0004501	MTHFR	4524	XM_005263463	1	0	1	0	0	1	0	0	0	0	1	1	5	C17orf75
hsa-miR-27a-5p	MIMAT0004501	MTHFR	4524	XM_005263461	1	0	1	0	0	1	0	0	0	0	1	1	5	C17orf77
hsa-miR-27a-5p	MIMAT0004501	MTHFR	4524	XM_005263460	1	0	1	0	0	1	0	0	0	0	1	1	5	C17orf78
hsa-miR-27a-5p	MIMAT0004501	MTHFR	4524	XM_005263458	1	0	1	0	0	1	0	0	0	0	1	1	5	C17orf80
hsa-miR-27a-5p	MIMAT0004501	MTHFR	4524	NM_005957	1	0	1	0	0	1	0	0	0	0	1	1	5	C17orf82
hsa-miR-27a-5p	MIMAT0004501	SEPT2	4735	XM_005247014	1	0	1	0	0	1	0	0	0	0	1	1	5	C17orf85
hsa-miR-27a-5p	MIMAT0004501	SEPT2	4735	XM_005247015	1	0	1	0	0	1	0	0	0	0	1	1	5	C17orf89
hsa-miR-27a-5p	MIMAT0004501	SEPT2	4735	NM_004404	1	0	1	0	0	1	0	0	0	0	1	1	5	C17orf96
hsa-miR-27a-5p	MIMAT0004501	SEPT2	4735	XM_005247012	1	0	1	0	0	1	0	0	0	0	1	1	5	C17orf97
hsa-miR-27a-5p	MIMAT0004501	SEPT2	4735	NM_001008492	1	0	1	0	0	1	0	0	0	0	1	1	5	C17orf99
hsa-miR-27a-5p	MIMAT0004501	SEPT2	4735	XM_005247013	1	0	1	0	0	1	0	0	0	0	1	1	5	C18orf21
hsa-miR-27a-5p	MIMAT0004501	SEPT2	4735	XM_005247011	1	0	1	0	0	1	0	0	0	0	1	1	5	C18orf25
hsa-miR-27a-5p	MIMAT0004501	SEPT2	4735	NM_006155	1	0	1	0	0	1	0	0	0	0	1	1	5	C18orf32
hsa-miR-27a-5p	MIMAT0004501	NEO1	4756	NM_001172623	1	0	1	0	0	1	0	0	0	0	1	1	5	C18orf42
hsa-miR-27a-5p	MIMAT0004501	NEO1	4756	NM_001172624	1	0	1	0	0	1	0	0	0	0	1	1	5	C18orf54
hsa-miR-27a-5p	MIMAT0004501	NEO1	4756	NM_002499	1	0	1	0	0	1	0	0	0	0	1	1	5	C18orf56
hsa-miR-27a-5p	MIMAT0004501	NEO1	4756	XM_005254416	1	0	1	0	0	1	0	0	0	0	1	1	5	C18orf63
hsa-miR-27a-5p	MIMAT0004501	NEO1	4756	XM_005254415	1	0	1	0	0	1	0	0	0	0	1	1	5	C18orf8
hsa-miR-27a-5p	MIMAT0004501	NEO1	4756	XM_005254414	1	0	1	0	0	1	0	0	0	0	1	1	5	C19orf10
hsa-miR-27a-5p	MIMAT0004501	NEO1	4756	XM_005254413	1	0	1	0	0	1	0	0	0	0	1	1	5	C19orf12
hsa-miR-27a-5p	MIMAT0004501	NEO1	4756	XM_005254412	1	0	1	0	0	1	0	0	0	0	1	1	5	C19orf18
hsa-miR-27a-5p	MIMAT0004501	NEO1	4756	XM_005254411	1	0	1	0	0	1	0	0	0	0	1	1	5	C19orf24
hsa-miR-27a-5p	MIMAT0004501	NEO1	4756	XM_005254410	1	0	1	0	0	1	0	0	0	0	1	1	5	C19orf25
hsa-miR-27a-5p	MIMAT0004501	NEO1	4756	XM_005254409	1	0	1	0	0	1	0	0	0	0	1	1	5	C19orf26
hsa-miR-27a-5p	MIMAT0004501	NF2	4771	NM_181833	1	0	1	0	0	1	0	0	0	0	1	1	5	C19orf33
hsa-miR-27a-5p	MIMAT0004501	NF2	4771	NM_181830	1	0	1	0	0	1	0	0	0	0	1	1	5	C19orf35
hsa-miR-27a-5p	MIMAT0004501	NF2	4771	NM_181828	1	0	1	0	0	1	0	0	0	0	1	1	5	C19orf38
hsa-miR-27a-5p	MIMAT0004501	NF2	4771	NM_181829	1	0	1	0	0	1	0	0	0	0	1	1	5	C19orf40
hsa-miR-27a-5p	MIMAT0004501	NF2	4771	NM_000268	1	0	1	0	0	1	0	0	0	0	1	1	5	C19orf44
hsa-miR-27a-5p	MIMAT0004501	NF2	4771	NM_016418	1	0	1	0	0	1	0	0	0	0	1	1	5	C19orf47
hsa-miR-27a-5p	MIMAT0004501	NFIB	4781	XM_005251471	1	0	1	0	0	1	0	0	0	0	1	1	5	C19orf48
hsa-miR-27a-5p	MIMAT0004501	NFIB	4781	XM_005251468	1	0	1	0	0	1	0	0	0	0	1	1	5	C19orf52
hsa-miR-27a-5p	MIMAT0004501	NFIB	4781	NM_001190738	1	0	1	0	0	1	0	0	0	0	1	1	5	C19orf53
hsa-miR-27a-5p	MIMAT0004501	NFIB	4781	NM_005596	1	0	1	0	0	1	0	0	0	0	1	1	5	C19orf54
hsa-miR-27a-5p	MIMAT0004501	NFIB	4781	XM_005251470	1	0	1	0	0	1	0	0	0	0	1	1	5	C19orf55
hsa-miR-27a-5p	MIMAT0004501	NFIB	4781	NM_001190737	1	0	1	0	0	1	0	0	0	0	1	1	5	C19orf57
hsa-miR-27a-5p	MIMAT0004501	NFIB	4781	XM_005251469	1	0	1	0	0	1	0	0	0	0	1	1	5	C19orf59
hsa-miR-27a-5p	MIMAT0004501	NMT1	4836	NM_021079	1	0	1	0	0	1	0	0	0	0	1	1	5	C19orf60
hsa-miR-27a-5p	MIMAT0004501	NOTCH2	4853	XM_005270902	1	0	1	0	0	1	0	0	0	0	1	1	5	C19orf66
hsa-miR-27a-5p	MIMAT0004501	NOTCH2	4853	XM_005270901	1	0	1	0	0	1	0	0	0	0	1	1	5	C19orf67
hsa-miR-27a-5p	MIMAT0004501	NPM1	4869	XM_005265920	1	0	1	0	0	1	0	0	0	0	1	1	5	C19orf68
hsa-miR-27a-5p	MIMAT0004501	NPM1	4869	NM_001037738	1	0	1	0	0	1	0	0	0	0	1	1	5	C19orf69
hsa-miR-27a-5p	MIMAT0004501	SLC11A2	4891	XM_005268917	1	0	1	0	0	1	0	0	0	0	1	1	5	C19orf71
hsa-miR-27a-5p	MIMAT0004501	SLC11A2	4891	XM_005268914	1	0	1	0	0	1	0	0	0	0	1	1	5	C19orf73
hsa-miR-27a-5p	MIMAT0004501	SLC11A2	4891	XM_005268913	1	0	1	0	0	1	0	0	0	0	1	1	5	C19orf77
hsa-miR-27a-5p	MIMAT0004501	SLC11A2	4891	XM_005268912	1	0	1	0	0	1	0	0	0	0	1	1	5	C19orf80
hsa-miR-27a-5p	MIMAT0004501	SLC11A2	4891	XM_005268911	1	0	1	0	0	1	0	0	0	0	1	1	5	C19orf81
hsa-miR-27a-5p	MIMAT0004501	SLC11A2	4891	XM_005268916	1	0	1	0	0	1	0	0	0	0	1	1	5	C19orf82
hsa-miR-27a-5p	MIMAT0004501	SLC11A2	4891	NM_001174127	1	0	1	0	0	1	0	0	0	0	1	1	5	C1D
hsa-miR-27a-5p	MIMAT0004501	SLC11A2	4891	NM_001174126	1	0	1	0	0	1	0	0	0	0	1	1	5	C1GALT1
hsa-miR-27a-5p	MIMAT0004501	NT5E	4907	NM_001204813	1	0	1	0	0	1	0	0	0	0	1	1	5	C1GALT1C1
hsa-miR-27a-5p	MIMAT0004501	OAS1	4938	NM_002534	1	0	1	0	0	1	0	0	0	0	1	1	5	C1orf100
hsa-miR-27a-5p	MIMAT0004501	OPHN1	4983	XM_005262270	1	0	1	0	0	1	0	0	0	0	1	1	5	C1orf101
hsa-miR-27a-5p	MIMAT0004501	P2RY2	5029	NM_176072	1	0	1	0	0	0	0	0	0	1	1	1	5	C1orf105
hsa-miR-27a-5p	MIMAT0004501	CDK16	5127	NM_001170460	1	0	1	0	0	1	0	0	0	0	1	1	5	C1orf106
hsa-miR-27a-5p	MIMAT0004501	CDK16	5127	XM_005272613	1	0	1	0	0	1	0	0	0	0	1	1	5	C1orf109
hsa-miR-27a-5p	MIMAT0004501	CDK16	5127	NM_006201	1	0	1	0	0	1	0	0	0	0	1	1	5	C1orf110
hsa-miR-27a-5p	MIMAT0004501	CDK16	5127	NM_033018	1	0	1	0	0	1	0	0	0	0	1	1	5	C1orf111
hsa-miR-27a-5p	MIMAT0004501	CDK16	5127	XM_005272614	1	0	1	0	0	1	0	0	0	0	1	1	5	C1orf112
hsa-miR-27a-5p	MIMAT0004501	PGR	5241	NM_001271162	1	0	1	0	0	1	0	0	0	0	1	1	5	C1orf115
hsa-miR-27a-5p	MIMAT0004501	PGR	5241	NM_001271161	1	0	1	0	0	1	0	0	0	0	1	1	5	C1orf116
hsa-miR-27a-5p	MIMAT0004501	PGR	5241	NM_001202474	1	0	1	0	0	1	0	0	0	0	1	1	5	C1orf122
hsa-miR-27a-5p	MIMAT0004501	FXYD3	5349	XM_005258993	1	0	1	0	0	1	0	0	0	0	1	1	5	C1orf123
hsa-miR-27a-5p	MIMAT0004501	FXYD3	5349	NM_005971	1	0	1	0	0	1	0	0	0	0	1	1	5	C1orf127
hsa-miR-27a-5p	MIMAT0004501	FXYD3	5349	XM_005258996	1	0	1	0	0	1	0	0	0	0	1	1	5	C1orf131
hsa-miR-27a-5p	MIMAT0004501	FXYD3	5349	XM_005258995	1	0	1	0	0	1	0	0	0	0	1	1	5	C1orf137
hsa-miR-27a-5p	MIMAT0004501	FXYD3	5349	XM_005258994	1	0	1	0	0	1	0	0	0	0	1	1	5	C1orf141
hsa-miR-27a-5p	MIMAT0004501	FXYD3	5349	NM_001136012	1	0	1	0	0	1	0	0	0	0	1	1	5	C1orf158
hsa-miR-27a-5p	MIMAT0004501	FXYD3	5349	NM_001136011	1	0	1	0	0	1	0	0	0	0	1	1	5	C1orf159
hsa-miR-27a-5p	MIMAT0004501	FXYD3	5349	NM_021910	1	0	1	0	0	1	0	0	0	0	1	1	5	C1orf162
hsa-miR-27a-5p	MIMAT0004501	FXYD3	5349	XM_005258992	1	0	1	0	0	1	0	0	0	0	1	1	5	C1orf167
hsa-miR-27a-5p	MIMAT0004501	FXYD3	5349	NM_001136007	1	0	1	0	0	1	0	0	0	0	1	1	5	C1orf168
hsa-miR-27a-5p	MIMAT0004501	PML	5371	NM_033247	1	0	1	0	0	1	0	0	0	0	1	1	5	C1orf172
hsa-miR-27a-5p	MIMAT0004501	PML	5371	XM_005254462	1	0	1	0	0	1	0	0	0	0	1	1	5	C1orf173
hsa-miR-27a-5p	MIMAT0004501	PML	5371	NM_033250	1	0	1	0	0	1	0	0	0	0	1	1	5	C1orf174
hsa-miR-27a-5p	MIMAT0004501	PML	5371	XM_005254456	1	0	1	0	0	1	0	0	0	0	1	1	5	C1orf177
hsa-miR-27a-5p	MIMAT0004501	PML	5371	XM_005254452	1	0	1	0	0	1	0	0	0	0	1	1	5	C1orf185
hsa-miR-27a-5p	MIMAT0004501	PML	5371	NM_033239	1	0	1	0	0	1	0	0	0	0	1	1	5	C1orf186
hsa-miR-27a-5p	MIMAT0004501	PML	5371	NM_033244	1	0	1	0	0	1	0	0	0	0	1	1	5	C1orf189
hsa-miR-27a-5p	MIMAT0004501	PML	5371	XM_005254461	1	0	1	0	0	1	0	0	0	0	1	1	5	C1orf192
hsa-miR-27a-5p	MIMAT0004501	PML	5371	NM_033240	1	0	1	0	0	1	0	0	0	0	1	1	5	C1orf195
hsa-miR-27a-5p	MIMAT0004501	MED1	5469	NM_004774	1	0	1	0	0	0	0	1	0	0	1	1	5	C1orf198
hsa-miR-27a-5p	MIMAT0004501	PPM1A	5494	NM_177952	1	0	1	0	0	1	0	0	0	0	1	1	5	C1orf204
hsa-miR-27a-5p	MIMAT0004501	PPM1A	5494	XM_005267779	1	0	1	0	0	1	0	0	0	0	1	1	5	C1orf21
hsa-miR-27a-5p	MIMAT0004501	PPM1A	5494	NM_021003	1	0	1	0	0	1	0	0	0	0	1	1	5	C1orf210
hsa-miR-27a-5p	MIMAT0004501	PPM1A	5494	XM_005267780	1	0	1	0	0	1	0	0	0	0	1	1	5	C1orf216
hsa-miR-27a-5p	MIMAT0004501	PPM1A	5494	XM_005267781	1	0	1	0	0	1	0	0	0	0	1	1	5	C1orf222
hsa-miR-27a-5p	MIMAT0004501	PPM1A	5494	XM_005267778	1	0	1	0	0	1	0	0	0	0	1	1	5	C1orf226
hsa-miR-27a-5p	MIMAT0004501	PRCC	5546	XM_005245314	1	0	1	0	0	1	0	0	0	0	1	1	5	C1orf228
hsa-miR-27a-5p	MIMAT0004501	PRCC	5546	NM_005973	1	0	1	0	0	1	0	0	0	0	1	1	5	C1orf229
hsa-miR-27a-5p	MIMAT0004501	PRF1	5551	NM_005041	1	0	1	0	0	1	0	0	0	0	1	1	5	C1orf233
hsa-miR-27a-5p	MIMAT0004501	PRKCQ	5588	XM_005252496	1	0	1	0	0	1	0	0	0	0	1	1	5	C1orf27
hsa-miR-27a-5p	MIMAT0004501	PRKCQ	5588	NM_001242413	1	0	1	0	0	1	0	0	0	0	1	1	5	C1orf35
hsa-miR-27a-5p	MIMAT0004501	PRKCQ	5588	XM_005252498	1	0	1	0	0	1	0	0	0	0	1	1	5	C1orf43
hsa-miR-27a-5p	MIMAT0004501	PRKCQ	5588	NM_006257	1	0	1	0	0	1	0	0	0	0	1	1	5	C1orf50
hsa-miR-27a-5p	MIMAT0004501	PRLR	5618	NM_001204314	1	0	1	0	0	1	0	0	0	0	1	1	5	C1orf52
hsa-miR-27a-5p	MIMAT0004501	PSMA1	5682	NM_001143937	1	0	1	0	1	0	0	0	0	0	1	1	5	C1orf53
hsa-miR-27a-5p	MIMAT0004501	PTPN14	5784	NM_005401	1	0	1	0	0	1	0	0	0	0	1	1	5	C1orf54
hsa-miR-27a-5p	MIMAT0004501	PTPRJ	5795	NM_002843	1	0	1	0	0	0	0	0	0	1	1	1	5	C1orf56
hsa-miR-27a-5p	MIMAT0004501	PXN	5829	XM_005253917	1	0	1	0	0	1	0	0	0	0	1	1	5	C1orf61
hsa-miR-27a-5p	MIMAT0004501	PXN	5829	NM_002859	1	0	1	0	0	1	0	0	0	0	1	1	5	C1orf63
hsa-miR-27a-5p	MIMAT0004501	PXN	5829	NM_001080855	1	0	1	0	0	1	0	0	0	0	1	1	5	C1orf64
hsa-miR-27a-5p	MIMAT0004501	PXN	5829	NM_025157	1	0	1	0	0	1	0	0	0	0	1	1	5	C1orf68
hsa-miR-27a-5p	MIMAT0004501	PXN	5829	NM_001243756	1	0	1	0	0	1	0	0	0	0	1	1	5	C1orf74
hsa-miR-27a-5p	MIMAT0004501	PXN	5829	XM_005253915	1	0	1	0	0	1	0	0	0	0	1	1	5	C1orf85
hsa-miR-27a-5p	MIMAT0004501	PXN	5829	XM_005253916	1	0	1	0	0	1	0	0	0	0	1	1	5	C1orf86
hsa-miR-27a-5p	MIMAT0004501	PXN	5829	XM_005253914	1	0	1	0	0	1	0	0	0	0	1	1	5	C1orf87
hsa-miR-27a-5p	MIMAT0004501	PXN	5829	XM_005253913	1	0	1	0	0	1	0	0	0	0	1	1	5	C1orf94
hsa-miR-27a-5p	MIMAT0004501	PYGM	5837	NM_001164716	1	0	1	0	0	1	0	0	0	0	1	1	5	C1orf95
hsa-miR-27a-5p	MIMAT0004501	RAB6A	5870	NM_001243719	1	0	1	0	0	1	0	0	0	0	1	1	5	C1QA
hsa-miR-27a-5p	MIMAT0004501	RAB6A	5870	NM_001243718	1	0	1	0	0	1	0	0	0	0	1	1	5	C1QB
hsa-miR-27a-5p	MIMAT0004501	RALB	5899	XM_005263724	1	0	1	0	0	1	0	0	0	0	1	1	5	C1QBP
hsa-miR-27a-5p	MIMAT0004501	RALB	5899	XM_005263727	1	0	1	0	0	1	0	0	0	0	1	1	5	C1QC
hsa-miR-27a-5p	MIMAT0004501	RALB	5899	XM_005263725	1	0	1	0	0	1	0	0	0	0	1	1	5	C1QL1
hsa-miR-27a-5p	MIMAT0004501	RALB	5899	XM_005263726	1	0	1	0	0	1	0	0	0	0	1	1	5	C1QL2
hsa-miR-27a-5p	MIMAT0004501	RALB	5899	XM_005263729	1	0	1	0	0	1	0	0	0	0	1	1	5	C1QL3
hsa-miR-27a-5p	MIMAT0004501	RFC1	5981	XM_005262660	1	0	1	0	0	1	0	0	0	0	1	1	5	C1QL4
hsa-miR-27a-5p	MIMAT0004501	RFC1	5981	NM_002913	1	0	1	0	0	1	0	0	0	0	1	1	5	C1QTNF1
hsa-miR-27a-5p	MIMAT0004501	RLBP1	6017	NM_000326	1	0	1	0	0	1	0	0	0	0	1	1	5	C1QTNF2
hsa-miR-27a-5p	MIMAT0004501	RPL32	6161	NM_000994	1	0	1	0	0	1	0	0	0	0	1	1	5	C1QTNF3
hsa-miR-27a-5p	MIMAT0004501	RPL32	6161	NM_001007073	1	0	1	0	0	1	0	0	0	0	1	1	5	C1QTNF4
hsa-miR-27a-5p	MIMAT0004501	RPS6KA3	6197	XM_005274577	1	0	1	0	0	1	0	0	0	0	1	1	5	C1QTNF5
hsa-miR-27a-5p	MIMAT0004501	RPS6KA3	6197	XM_005274576	1	0	1	0	0	1	0	0	0	0	1	1	5	C1QTNF6
hsa-miR-27a-5p	MIMAT0004501	RPS6KA3	6197	XM_005274575	1	0	1	0	0	1	0	0	0	0	1	1	5	C1QTNF7
hsa-miR-27a-5p	MIMAT0004501	RPS6KA3	6197	XM_005274573	1	0	1	0	0	1	0	0	0	0	1	1	5	C1QTNF8
hsa-miR-27a-5p	MIMAT0004501	RPS16	6217	XM_005259140	1	0	1	0	0	1	0	0	0	0	1	1	5	C1QTNF9
hsa-miR-27a-5p	MIMAT0004501	SERPINB3	6317	XM_005266737	1	0	1	0	0	1	0	0	0	0	1	1	5	C1QTNF9B
hsa-miR-27a-5p	MIMAT0004501	SERPINB3	6317	XM_005266736	1	0	1	0	0	1	0	0	0	0	1	1	5	C1QTNF9B-AS1
hsa-miR-27a-5p	MIMAT0004501	SCN4B	6330	NM_001142348	1	0	1	0	0	1	0	0	0	0	1	1	5	C1R
hsa-miR-27a-5p	MIMAT0004501	SCN4B	6330	NM_001142349	1	0	1	0	0	1	0	0	0	0	1	1	5	C1RL
hsa-miR-27a-5p	MIMAT0004501	SECTM1	6398	NM_003004	1	0	1	0	0	1	0	0	0	0	1	1	5	C1S
hsa-miR-27a-5p	MIMAT0004501	SLC1A2	6506	XM_005253066	1	0	1	0	0	1	0	0	0	0	1	1	5	C2
hsa-miR-27a-5p	MIMAT0004501	SLC1A2	6506	XM_005253067	1	0	1	0	0	1	0	0	0	0	1	1	5	C20orf112
hsa-miR-27a-5p	MIMAT0004501	SLC1A2	6506	NM_001195728	1	0	1	0	0	1	0	0	0	0	1	1	5	C20orf141
hsa-miR-27a-5p	MIMAT0004501	SLC1A2	6506	NM_001252652	1	0	1	0	0	1	0	0	0	0	1	1	5	C20orf166
hsa-miR-27a-5p	MIMAT0004501	SLC2A1	6513	NM_006516	1	0	1	0	0	1	0	0	0	0	1	1	5	C20orf173
hsa-miR-27a-5p	MIMAT0004501	SLC5A3	6526	XM_005261035	1	0	1	0	0	1	0	0	0	0	1	1	5	C20orf194
hsa-miR-27a-5p	MIMAT0004501	SLC8A1	6546	XM_005264513	1	0	1	0	0	1	0	0	0	0	1	1	5	C20orf196
hsa-miR-27a-5p	MIMAT0004501	SLC8A1	6546	NM_001112801	1	0	1	0	0	1	0	0	0	0	1	1	5	C20orf197
hsa-miR-27a-5p	MIMAT0004501	SLC8A1	6546	NM_001252624	1	0	1	0	0	1	0	0	0	0	1	1	5	C20orf202
hsa-miR-27a-5p	MIMAT0004501	SLC8A1	6546	NM_001112802	1	0	1	0	0	1	0	0	0	0	1	1	5	C20orf203
hsa-miR-27a-5p	MIMAT0004501	SLC8A1	6546	NM_001112800	1	0	1	0	0	1	0	0	0	0	1	1	5	C20orf24
hsa-miR-27a-5p	MIMAT0004501	SLC8A1	6546	NM_021097	1	0	1	0	0	1	0	0	0	0	1	1	5	C20orf26
hsa-miR-27a-5p	MIMAT0004501	SLC8A1	6546	XM_005264514	1	0	1	0	0	1	0	0	0	0	1	1	5	C20orf27
hsa-miR-27a-5p	MIMAT0004501	SLC8A3	6547	NM_182936	1	0	1	0	0	1	0	0	0	0	1	1	5	C20orf78
hsa-miR-27a-5p	MIMAT0004501	SLC8A3	6547	NM_001130417	1	0	1	0	0	1	0	0	0	0	1	1	5	C20orf85
hsa-miR-27a-5p	MIMAT0004501	SLC8A3	6547	XM_005268018	1	0	1	0	0	1	0	0	0	0	1	1	5	C20orf96
hsa-miR-27a-5p	MIMAT0004501	SLC8A3	6547	XM_005268017	1	0	1	0	0	1	0	0	0	0	1	1	5	C21orf2
hsa-miR-27a-5p	MIMAT0004501	SLC8A3	6547	NM_182932	1	0	1	0	0	1	0	0	0	0	1	1	5	C21orf33
hsa-miR-27a-5p	MIMAT0004501	SLC8A3	6547	NM_058240	1	0	1	0	0	1	0	0	0	0	1	1	5	C21orf58
hsa-miR-27a-5p	MIMAT0004501	SLC8A3	6547	NM_033262	1	0	1	0	0	1	0	0	0	0	1	1	5	C21orf59
hsa-miR-27a-5p	MIMAT0004501	SNRPF	6636	NM_003095	1	0	1	0	1	0	0	0	0	0	1	1	5	C21orf62
hsa-miR-27a-5p	MIMAT0004501	SOAT1	6646	NM_001252512	1	0	1	0	0	1	0	0	0	0	1	1	5	C21orf91
hsa-miR-27a-5p	MIMAT0004501	SOAT1	6646	NM_001252511	1	0	1	0	0	1	0	0	0	0	1	1	5	C22orf15
hsa-miR-27a-5p	MIMAT0004501	SORL1	6653	XM_005271652	1	0	1	0	0	1	0	0	0	0	1	1	5	C22orf23
hsa-miR-27a-5p	MIMAT0004501	SPI1	6688	NM_001080547	1	0	1	0	0	1	0	0	0	0	1	1	5	C22orf24
hsa-miR-27a-5p	MIMAT0004501	SPI1	6688	NM_003120	1	0	1	0	0	1	0	0	0	0	1	1	5	C22orf26
hsa-miR-27a-5p	MIMAT0004501	SPRR3	6707	NM_001097589	1	0	1	0	0	1	0	0	0	0	1	1	5	C22orf29
hsa-miR-27a-5p	MIMAT0004501	STAT3	6774	NM_213662	1	0	1	0	0	1	0	0	0	0	1	1	5	C22orf39
hsa-miR-27a-5p	MIMAT0004501	STAT3	6774	NM_003150	1	0	1	0	0	1	0	0	0	0	1	1	5	C22orf42
hsa-miR-27a-5p	MIMAT0004501	STAT3	6774	XM_005257620	1	0	1	0	0	1	0	0	0	0	1	1	5	C22orf43
hsa-miR-27a-5p	MIMAT0004501	STAT3	6774	XM_005257619	1	0	1	0	0	1	0	0	0	0	1	1	5	C22orf46
hsa-miR-27a-5p	MIMAT0004501	STAT3	6774	NM_139276	1	0	1	0	0	1	0	0	0	0	1	1	5	C2CD2
hsa-miR-27a-5p	MIMAT0004501	STAT3	6774	XM_005257616	1	0	1	0	0	1	0	0	0	0	1	1	5	C2CD2L
hsa-miR-27a-5p	MIMAT0004501	STAT3	6774	XM_005257615	1	0	1	0	0	1	0	0	0	0	1	1	5	C2CD3
hsa-miR-27a-5p	MIMAT0004501	STAT3	6774	XM_005257618	1	0	1	0	0	1	0	0	0	0	1	1	5	C2CD4A
hsa-miR-27a-5p	MIMAT0004501	STAT3	6774	XM_005257617	1	0	1	0	0	1	0	0	0	0	1	1	5	C2CD4B
hsa-miR-27a-5p	MIMAT0004501	STAT3	6774	XM_005257613	1	0	1	0	0	1	0	0	0	0	1	1	5	C2CD4C
hsa-miR-27a-5p	MIMAT0004501	HSPA13	6782	XM_005261036	1	0	1	0	0	1	0	0	0	0	1	1	5	C2CD4D
hsa-miR-27a-5p	MIMAT0004501	STK11	6794	XM_005259618	1	0	1	0	0	0	0	0	0	1	1	1	5	C2CD5
hsa-miR-27a-5p	MIMAT0004501	VAMP1	6843	NM_014231	1	0	1	0	0	1	0	0	0	0	1	1	5	C2orf15
hsa-miR-27a-5p	MIMAT0004501	MAP3K7	6885	NM_145333	1	0	1	0	0	1	0	0	0	0	1	1	5	C2orf16
hsa-miR-27a-5p	MIMAT0004501	MAP3K7	6885	NM_145332	1	0	1	0	0	1	0	0	0	0	1	1	5	C2orf27A
hsa-miR-27a-5p	MIMAT0004501	MAP3K7	6885	NM_003188	1	0	1	0	0	1	0	0	0	0	1	1	5	C2orf27B
hsa-miR-27a-5p	MIMAT0004501	TAL1	6886	XM_005271159	1	0	1	0	0	1	0	0	0	0	1	1	5	C2orf42
hsa-miR-27a-5p	MIMAT0004501	TAL1	6886	XM_005271158	1	0	1	0	0	1	0	0	0	0	1	1	5	C2orf43
hsa-miR-27a-5p	MIMAT0004501	TAL1	6886	XM_005271160	1	0	1	0	0	1	0	0	0	0	1	1	5	C2orf44
hsa-miR-27a-5p	MIMAT0004501	HNF1A	6927	XM_005253932	1	0	1	0	0	1	0	0	0	0	1	1	5	C2orf47
hsa-miR-27a-5p	MIMAT0004501	TCN1	6947	NM_001062	1	0	1	0	0	0	0	0	0	1	1	1	5	C2orf48
hsa-miR-27a-5p	MIMAT0004501	PRDX2	7001	XM_005260041	1	0	1	0	0	1	0	0	0	0	1	1	5	C2orf49
hsa-miR-27a-5p	MIMAT0004501	TEAD1	7003	XM_005253098	1	0	1	0	0	1	0	0	0	0	1	1	5	C2orf50
hsa-miR-27a-5p	MIMAT0004501	TEAD1	7003	XM_005253091	1	0	1	0	0	1	0	0	0	0	1	1	5	C2orf53
hsa-miR-27a-5p	MIMAT0004501	TEAD1	7003	XM_005253097	1	0	1	0	0	1	0	0	0	0	1	1	5	C2orf54
hsa-miR-27a-5p	MIMAT0004501	TEAD1	7003	XM_005253096	1	0	1	0	0	1	0	0	0	0	1	1	5	C2orf61
hsa-miR-27a-5p	MIMAT0004501	TEAD1	7003	XM_005253093	1	0	1	0	0	1	0	0	0	0	1	1	5	C2orf62
hsa-miR-27a-5p	MIMAT0004501	TEAD1	7003	XM_005253094	1	0	1	0	0	1	0	0	0	0	1	1	5	C2orf66
hsa-miR-27a-5p	MIMAT0004501	TEAD1	7003	XM_005253095	1	0	1	0	0	1	0	0	0	0	1	1	5	C2orf68
hsa-miR-27a-5p	MIMAT0004501	TEAD1	7003	XM_005253092	1	0	1	0	0	1	0	0	0	0	1	1	5	C2orf69
hsa-miR-27a-5p	MIMAT0004501	TEAD1	7003	XM_005253090	1	0	1	0	0	1	0	0	0	0	1	1	5	C2orf70
hsa-miR-27a-5p	MIMAT0004501	TFDP2	7029	NM_001178142	1	0	1	0	0	1	0	0	0	0	1	1	5	C2orf71
hsa-miR-27a-5p	MIMAT0004501	TFDP2	7029	NM_001178141	1	0	1	0	0	1	0	0	0	0	1	1	5	C2orf72
hsa-miR-27a-5p	MIMAT0004501	TFDP2	7029	NM_001178140	1	0	1	0	0	1	0	0	0	0	1	1	5	C2orf73
hsa-miR-27a-5p	MIMAT0004501	TFDP2	7029	NM_006286	1	0	1	0	0	1	0	0	0	0	1	1	5	C2orf74
hsa-miR-27a-5p	MIMAT0004501	TFDP2	7029	NM_001178139	1	0	1	0	0	1	0	0	0	0	1	1	5	C2orf76
hsa-miR-27a-5p	MIMAT0004501	THRB	7068	XM_005265420	1	0	1	0	0	1	0	0	0	0	1	1	5	C2orf78
hsa-miR-27a-5p	MIMAT0004501	THRB	7068	XM_005265424	1	0	1	0	0	1	0	0	0	0	1	1	5	C2orf80
hsa-miR-27a-5p	MIMAT0004501	THRB	7068	XM_005265425	1	0	1	0	0	1	0	0	0	0	1	1	5	C2orf81
hsa-miR-27a-5p	MIMAT0004501	THRB	7068	XM_005265423	1	0	1	0	0	1	0	0	0	0	1	1	5	C2orf83
hsa-miR-27a-5p	MIMAT0004501	THRB	7068	XM_005265422	1	0	1	0	0	1	0	0	0	0	1	1	5	C2orf88
hsa-miR-27a-5p	MIMAT0004501	THRB	7068	XM_005265421	1	0	1	0	0	1	0	0	0	0	1	1	5	C2orf91
hsa-miR-27a-5p	MIMAT0004501	THRB	7068	NM_000461	1	0	1	0	0	1	0	0	0	0	1	1	5	C3
hsa-miR-27a-5p	MIMAT0004501	THRB	7068	NM_001128176	1	0	1	0	0	1	0	0	0	0	1	1	5	C3AR1
hsa-miR-27a-5p	MIMAT0004501	THRB	7068	NM_001128177	1	0	1	0	0	1	0	0	0	0	1	1	5	C3orf14
hsa-miR-27a-5p	MIMAT0004501	TK2	7084	NM_001271935	1	0	1	0	0	1	0	0	0	0	1	1	5	C3orf17
hsa-miR-27a-5p	MIMAT0004501	TK2	7084	NM_001172643	1	0	1	0	0	1	0	0	0	0	1	1	5	C3orf18
hsa-miR-27a-5p	MIMAT0004501	TK2	7084	NM_001272050	1	0	1	0	0	1	0	0	0	0	1	1	5	C3orf20
hsa-miR-27a-5p	MIMAT0004501	TK2	7084	NM_001172644	1	0	1	0	0	1	0	0	0	0	1	1	5	C3orf22
hsa-miR-27a-5p	MIMAT0004501	TK2	7084	NM_001172645	1	0	1	0	0	1	0	0	0	0	1	1	5	C3orf27
hsa-miR-27a-5p	MIMAT0004501	TK2	7084	NM_004614	1	0	1	0	0	1	0	0	0	0	1	1	5	C3orf30
hsa-miR-27a-5p	MIMAT0004501	TLN1	7094	XM_005251564	1	0	1	0	0	1	0	0	0	0	1	1	5	C3orf33
hsa-miR-27a-5p	MIMAT0004501	TSPAN6	7105	NM_001278740	1	0	1	0	0	0	0	0	0	1	1	1	5	C3orf35
hsa-miR-27a-5p	MIMAT0004501	TP73	7161	XM_005244779	1	0	1	0	0	1	0	0	0	0	1	1	5	C3orf36
hsa-miR-27a-5p	MIMAT0004501	TP73	7161	NM_001204189	1	0	1	0	0	1	0	0	0	0	1	1	5	C3orf38
hsa-miR-27a-5p	MIMAT0004501	TP73	7161	NM_001204186	1	0	1	0	0	1	0	0	0	0	1	1	5	C3orf43
hsa-miR-27a-5p	MIMAT0004501	TP73	7161	NM_001204191	1	0	1	0	0	1	0	0	0	0	1	1	5	C3orf52
hsa-miR-27a-5p	MIMAT0004501	TP73	7161	NM_001204188	1	0	1	0	0	1	0	0	0	0	1	1	5	C3orf55
hsa-miR-27a-5p	MIMAT0004501	TP73	7161	NM_001204190	1	0	1	0	0	1	0	0	0	0	1	1	5	C3orf56
hsa-miR-27a-5p	MIMAT0004501	TP73	7161	NM_001204187	1	0	1	0	0	1	0	0	0	0	1	1	5	C3orf58
hsa-miR-27a-5p	MIMAT0004501	TP73	7161	NM_001204192	1	0	1	0	0	1	0	0	0	0	1	1	5	C3orf62
hsa-miR-27a-5p	MIMAT0004501	TP73	7161	NM_001126242	1	0	1	0	0	1	0	0	0	0	1	1	5	C3orf67
hsa-miR-27a-5p	MIMAT0004501	TP73	7161	NM_001204185	1	0	1	0	0	1	0	0	0	0	1	1	5	C3orf70
hsa-miR-27a-5p	MIMAT0004501	TP73	7161	NM_001126241	1	0	1	0	0	1	0	0	0	0	1	1	5	C3orf72
hsa-miR-27a-5p	MIMAT0004501	TP73	7161	NM_001204184	1	0	1	0	0	1	0	0	0	0	1	1	5	C3orf79
hsa-miR-27a-5p	MIMAT0004501	TP73	7161	NM_001126240	1	0	1	0	0	1	0	0	0	0	1	1	5	C3orf80
hsa-miR-27a-5p	MIMAT0004501	TPSAB1	7177	XM_005255524	1	0	1	0	0	1	0	0	0	0	1	1	5	C3orf83
hsa-miR-27a-5p	MIMAT0004501	TPSAB1	7177	XM_005255526	1	0	1	0	0	1	0	0	0	0	1	1	5	C4A
[truncated: 58,579 more rows]

## Sheet: hsa-miR-221-5p
miRNA	MIMATid	Gene	EntrezID	RefseqID	miRWalk	Microt4	miRanda	mirbridge	miRDB	miRMap	miRNAMap	Pictar2	PITA	RNA22	RNAhybrid	Targetscan	SUM	14418 Genes w/o redundancies
hsa-miR-221-5p	MIMAT0004568	GRIK2	2898	NM_001166247	1	1	1	0	1	1	0	1	0	1	1	1	9	A1BG
hsa-miR-221-5p	MIMAT0004568	EI24	9538	NM_004879	1	1	1	0	1	1	0	1	0	1	1	1	9	A1CF
hsa-miR-221-5p	MIMAT0004568	KIF1C	10749	NM_006612	1	1	1	0	1	1	0	1	0	1	1	1	9	A2ML1
hsa-miR-221-5p	MIMAT0004568	NRIP3	56675	NM_020645	1	1	1	0	1	1	0	1	0	1	1	1	9	A4GALT
hsa-miR-221-5p	MIMAT0004568	RRAGD	58528	NM_021244	1	1	1	0	1	1	0	1	0	1	1	1	9	A4GNT
hsa-miR-221-5p	MIMAT0004568	ARNT	405	NM_001668	1	1	1	0	0	1	0	1	0	1	1	1	8	AACS
hsa-miR-221-5p	MIMAT0004568	ATP1B1	481	NM_001677	1	1	1	0	0	1	0	1	0	1	1	1	8	AADACL3
hsa-miR-221-5p	MIMAT0004568	RUNX1T1	862	NM_001198625	1	1	1	0	0	1	0	1	0	1	1	1	8	AADACL4
hsa-miR-221-5p	MIMAT0004568	ENTPD1	953	NM_001776	1	1	1	0	0	1	0	1	0	1	1	1	8	AADAT
hsa-miR-221-5p	MIMAT0004568	CHRNA2	1135	NM_000742	1	1	1	0	1	1	0	0	0	1	1	1	8	AAED1
hsa-miR-221-5p	MIMAT0004568	E2F3	1871	NM_001949	1	1	1	0	0	1	0	1	0	1	1	1	8	AAGAB
hsa-miR-221-5p	MIMAT0004568	EDA	1896	NM_001399	1	1	1	0	0	1	0	1	0	1	1	1	8	AAK1
hsa-miR-221-5p	MIMAT0004568	EFNB1	1947	NM_004429	1	1	1	0	0	1	0	1	0	1	1	1	8	AAMDC
hsa-miR-221-5p	MIMAT0004568	FGF11	2256	NM_004112	1	1	1	0	0	1	0	1	0	1	1	1	8	AAR2
hsa-miR-221-5p	MIMAT0004568	MBNL1	4154	NM_021038	1	1	1	0	0	1	0	1	0	1	1	1	8	AARD
hsa-miR-221-5p	MIMAT0004568	PAK1	5058	NM_001128620	1	1	1	0	1	1	0	0	0	1	1	1	8	AARS2
hsa-miR-221-5p	MIMAT0004568	SLC5A3	6526	NM_006933	1	1	1	0	1	1	0	0	0	1	1	1	8	AARSD1
hsa-miR-221-5p	MIMAT0004568	SOX12	6666	NM_006943	1	1	1	0	0	1	0	1	0	1	1	1	8	AASDHPPT
hsa-miR-221-5p	MIMAT0004568	MED22	6837	NM_181491	1	1	1	0	1	1	0	0	0	1	1	1	8	AASS
hsa-miR-221-5p	MIMAT0004568	SUV39H1	6839	NM_003173	1	1	1	0	1	1	0	1	0	0	1	1	8	AATK
hsa-miR-221-5p	MIMAT0004568	T	6862	NM_003181	1	1	1	0	1	1	0	0	0	1	1	1	8	ABAT
hsa-miR-221-5p	MIMAT0004568	DGCR14	8220	NM_022719	1	1	1	0	1	1	0	0	0	1	1	1	8	ABCA1
hsa-miR-221-5p	MIMAT0004568	UBL4A	8266	NM_014235	1	1	1	0	1	1	0	0	0	1	1	1	8	ABCA12
hsa-miR-221-5p	MIMAT0004568	BSN	8927	NM_003458	1	1	1	0	0	1	0	1	0	1	1	1	8	ABCA13
hsa-miR-221-5p	MIMAT0004568	NTN1	9423	NM_004822	1	1	1	0	0	1	0	1	0	1	1	1	8	ABCA2
hsa-miR-221-5p	MIMAT0004568	TP53I11	9537	NM_001258320	1	1	1	0	0	1	0	1	0	1	1	1	8	ABCA3
hsa-miR-221-5p	MIMAT0004568	TOX4	9878	NM_014828	1	1	1	0	0	1	0	1	0	1	1	1	8	ABCA5
hsa-miR-221-5p	MIMAT0004568	NXF1	10482	NM_001081491	0	1	1	0	1	1	0	1	0	1	1	1	8	ABCA6
hsa-miR-221-5p	MIMAT0004568	DDX17	10521	NM_001098504	1	1	1	0	0	1	0	1	0	1	1	1	8	ABCA7
hsa-miR-221-5p	MIMAT0004568	IGF2BP1	10642	NM_006546	1	1	1	0	0	1	0	1	0	1	1	1	8	ABCA8
hsa-miR-221-5p	MIMAT0004568	RALBP1	10928	NM_006788	0	1	1	0	1	1	0	1	0	1	1	1	8	ABCA9
hsa-miR-221-5p	MIMAT0004568	SHANK2	22941	NM_012309	1	1	1	0	0	1	0	1	0	1	1	1	8	ABCB10
hsa-miR-221-5p	MIMAT0004568	ERP44	23071	NM_015051	1	1	1	0	0	1	0	1	0	1	1	1	8	ABCB11
hsa-miR-221-5p	MIMAT0004568	KHNYN	23351	NM_015299	1	1	1	0	0	1	0	1	0	1	1	1	8	ABCB5
hsa-miR-221-5p	MIMAT0004568	USP24	23358	NM_015306	1	1	1	0	0	1	0	1	0	1	1	1	8	ABCB8
hsa-miR-221-5p	MIMAT0004568	TTC9	23508	NM_015351	1	1	1	0	0	1	0	1	0	1	1	1	8	ABCB9
hsa-miR-221-5p	MIMAT0004568	RBM15B	29890	NM_013286	1	1	1	0	1	1	0	0	0	1	1	1	8	ABCC1
hsa-miR-221-5p	MIMAT0004568	C3orf18	51161	NM_016210	1	1	1	0	1	1	0	0	0	1	1	1	8	ABCC10
hsa-miR-221-5p	MIMAT0004568	PHF21A	51317	NM_001101802	1	1	1	0	0	1	0	1	0	1	1	1	8	ABCC12
hsa-miR-221-5p	MIMAT0004568	HPCAL4	51440	NM_016257	1	1	1	0	1	1	0	1	0	0	1	1	8	ABCC3
hsa-miR-221-5p	MIMAT0004568	TMEM104	54868	NM_017728	1	1	1	0	1	1	0	0	0	1	1	1	8	ABCC4
hsa-miR-221-5p	MIMAT0004568	IPO9	55705	NM_018085	1	1	1	0	1	1	0	0	0	1	1	1	8	ABCC5
hsa-miR-221-5p	MIMAT0004568	GALNT16	57452	NM_001168368	1	1	1	0	1	1	0	0	0	1	1	1	8	ABCC6
hsa-miR-221-5p	MIMAT0004568	RIC3	79608	NM_001206671	1	1	1	0	1	1	0	0	0	1	1	1	8	ABCC8
hsa-miR-221-5p	MIMAT0004568	PLEKHO2	80301	NM_025201	1	1	1	0	1	1	0	0	0	1	1	1	8	ABCC9
hsa-miR-221-5p	MIMAT0004568	PPP1R1B	84152	NM_032192	1	1	1	0	1	1	0	1	0	0	1	1	8	ABCD1
hsa-miR-221-5p	MIMAT0004568	KLHL6	89857	NM_130446	1	1	1	0	0	1	0	1	0	1	1	1	8	ABCD2
hsa-miR-221-5p	MIMAT0004568	CDCA5	113130	NM_080668	1	1	1	0	1	1	0	0	0	1	1	1	8	ABCD3
hsa-miR-221-5p	MIMAT0004568	PRICKLE1	144165	NM_153026	1	1	1	0	1	1	0	0	0	1	1	1	8	ABCD4
hsa-miR-221-5p	MIMAT0004568	DIRAS1	148252	NM_145173	1	1	1	0	0	1	0	1	0	1	1	1	8	ABCE1
hsa-miR-221-5p	MIMAT0004568	PRICKLE2	166336	NM_198859	1	1	1	0	0	1	0	1	0	1	1	1	8	ABCF2
hsa-miR-221-5p	MIMAT0004568	ADAMTS17	170691	NM_139057	1	1	1	0	0	1	0	1	0	1	1	1	8	ABCG1
hsa-miR-221-5p	MIMAT0004568	CDHR3	222256	NM_152750	1	1	1	0	0	1	0	1	0	1	1	1	8	ABCG2
hsa-miR-221-5p	MIMAT0004568	CYB561D1	284613	NM_001134404	1	1	1	0	0	1	0	1	0	1	1	1	8	ABCG4
hsa-miR-221-5p	MIMAT0004568	S100A7A	338324	NM_176823	1	1	1	0	1	1	0	0	0	1	1	1	8	ABCG5
hsa-miR-221-5p	MIMAT0004568	ZNF445	353274	NM_181489	1	1	1	0	1	1	0	0	0	1	1	1	8	ABCG8
hsa-miR-221-5p	MIMAT0004568	YPEL2	388403	NM_001005404	1	1	1	0	0	1	0	1	0	1	1	1	8	ABHD10
hsa-miR-221-5p	MIMAT0004568	CCDC152	100129792	NM_001134848	1	1	1	0	1	1	0	0	0	1	1	1	8	ABHD11
hsa-miR-221-5p	MIMAT0004568	TMEM178B	100507421	NM_001195278	1	1	1	0	1	1	0	1	0	0	1	1	8	ABHD12
hsa-miR-221-5p	MIMAT0004568	CBL	867	NM_005188	1	0	1	0	1	1	0	1	0	1	1	1	8	ABHD12B
hsa-miR-221-5p	MIMAT0004568	ZNF19	7567	NM_006961	1	0	1	0	1	1	0	1	0	1	1	1	8	ABHD13
hsa-miR-221-5p	MIMAT0004568	ABL1	25	XM_005272177	1	1	1	0	0	1	0	0	0	1	1	1	7	ABHD14A
hsa-miR-221-5p	MIMAT0004568	ADCY1	107	NM_021116	1	1	1	0	0	1	0	0	0	1	1	1	7	ABHD14B
hsa-miR-221-5p	MIMAT0004568	ADCY2	108	NM_020546	0	1	1	0	1	1	0	0	0	1	1	1	7	ABHD15
hsa-miR-221-5p	MIMAT0004568	ADCY6	112	NM_015270	1	1	1	0	0	1	0	0	0	1	1	1	7	ABHD17B
hsa-miR-221-5p	MIMAT0004568	AGTR2	186	NM_000686	1	1	1	0	0	1	0	0	0	1	1	1	7	ABHD17C
hsa-miR-221-5p	MIMAT0004568	ANK1	286	NM_001142446	1	1	1	0	0	1	0	1	0	0	1	1	7	ABHD2
hsa-miR-221-5p	MIMAT0004568	AR	367	NM_000044	1	1	1	0	0	1	0	0	0	1	1	1	7	ABHD4
hsa-miR-221-5p	MIMAT0004568	ARRB1	408	NM_004041	1	1	1	0	1	1	0	0	0	0	1	1	7	ABHD5
hsa-miR-221-5p	MIMAT0004568	ATP2B4	493	NM_001001396	1	1	1	0	0	1	0	0	0	1	1	1	7	ABHD6
hsa-miR-221-5p	MIMAT0004568	CCND1	595	NM_053056	1	1	1	0	0	1	0	0	0	1	1	1	7	ABHD8
hsa-miR-221-5p	MIMAT0004568	LDLRAD4	753	NM_001003674	1	1	1	0	0	1	0	0	0	1	1	1	7	ABI2
hsa-miR-221-5p	MIMAT0004568	CACNA1E	777	XM_005245477	1	1	1	0	0	1	0	0	0	1	1	1	7	ABI3
hsa-miR-221-5p	MIMAT0004568	CAMK2A	815	NM_015981	1	1	1	0	0	1	0	0	0	1	1	1	7	ABI3BP
hsa-miR-221-5p	MIMAT0004568	CAMK2B	816	NM_001220	1	1	1	0	0	1	0	0	0	1	1	1	7	ABL1
hsa-miR-221-5p	MIMAT0004568	RUNX1	861	NM_001001890	1	1	1	0	0	1	0	0	0	1	1	1	7	ABL2
hsa-miR-221-5p	MIMAT0004568	CDK6	1021	NM_001145306	1	1	1	0	0	1	0	0	0	1	1	1	7	ABLIM1
hsa-miR-221-5p	MIMAT0004568	AP2M1	1173	XM_005247097	1	1	1	0	0	1	0	0	0	1	1	1	7	ABLIM2
hsa-miR-221-5p	MIMAT0004568	COL8A2	1296	XM_005270477	1	1	1	0	0	1	0	0	0	1	1	1	7	ABLIM3
hsa-miR-221-5p	MIMAT0004568	CPD	1362	NM_001304	1	1	1	0	0	1	0	0	0	1	1	1	7	ABO
hsa-miR-221-5p	MIMAT0004568	CPM	1368	NM_001874	1	1	1	0	0	1	0	0	0	1	1	1	7	ABR
hsa-miR-221-5p	MIMAT0004568	CRKL	1399	NM_005207	1	1	1	0	0	1	0	0	0	1	1	1	7	ABRA
hsa-miR-221-5p	MIMAT0004568	CYLD	1540	XM_005255811	1	1	1	0	0	1	0	0	0	1	1	1	7	ABRACL
hsa-miR-221-5p	MIMAT0004568	DAG1	1605	NM_001165928	0	1	1	0	0	1	0	1	0	1	1	1	7	ABT1
hsa-miR-221-5p	MIMAT0004568	DLG2	1740	NM_001142699	1	1	1	0	0	1	0	0	0	1	1	1	7	ABTB1
hsa-miR-221-5p	MIMAT0004568	EIF4EBP2	1979	NM_004096	1	1	1	0	0	1	0	0	0	1	1	1	7	ABTB2
hsa-miR-221-5p	MIMAT0004568	ELK4	2005	NM_001973	1	1	1	0	0	1	0	0	0	1	1	1	7	ACAA1
hsa-miR-221-5p	MIMAT0004568	EMP2	2013	NM_001424	1	1	1	0	0	1	0	0	0	1	1	1	7	ACAA2
hsa-miR-221-5p	MIMAT0004568	EPO	2056	NM_000799	0	1	1	0	1	1	0	0	0	1	1	1	7	ACACA
hsa-miR-221-5p	MIMAT0004568	FKTN	2218	NM_001079802	0	1	1	0	0	1	0	1	0	1	1	1	7	ACACB
hsa-miR-221-5p	MIMAT0004568	FGF9	2254	NM_002010	1	1	1	0	0	1	0	1	0	0	1	1	7	ACAD10
hsa-miR-221-5p	MIMAT0004568	FKBP5	2289	NM_001145777	1	1	1	0	0	1	0	0	0	1	1	1	7	ACAD11
hsa-miR-221-5p	MIMAT0004568	FPGS	2356	NM_004957	1	1	1	0	0	1	0	0	0	1	1	1	7	ACAD8
hsa-miR-221-5p	MIMAT0004568	GABRA2	2555	XM_005248078	1	1	1	0	0	1	0	0	0	1	1	1	7	ACAD9
hsa-miR-221-5p	MIMAT0004568	GFRA1	2674	NM_005264	1	1	1	0	0	1	0	0	0	1	1	1	7	ACADS
hsa-miR-221-5p	MIMAT0004568	GJA3	2700	NM_021954	1	1	1	0	1	1	0	0	0	0	1	1	7	ACADSB
hsa-miR-221-5p	MIMAT0004568	GMFB	2764	XM_005267541	1	1	1	0	0	1	0	0	0	1	1	1	7	ACADVL
hsa-miR-221-5p	MIMAT0004568	GPR12	2835	NM_005288	1	1	1	0	0	1	0	0	0	1	1	1	7	ACAN
hsa-miR-221-5p	MIMAT0004568	GRIK3	2899	NM_000831	1	1	1	0	0	1	0	0	0	1	1	1	7	ACAP2
hsa-miR-221-5p	MIMAT0004568	HTT	3064	NM_002111	1	1	1	0	0	1	0	0	0	1	1	1	7	ACAP3
hsa-miR-221-5p	MIMAT0004568	MR1	3140	NM_001531	1	1	1	0	0	1	0	0	0	1	1	1	7	ACAT1
hsa-miR-221-5p	MIMAT0004568	HOXA4	3201	NM_002141	1	1	1	0	0	1	0	1	0	0	1	1	7	ACBD3
hsa-miR-221-5p	MIMAT0004568	NDST1	3340	XM_005268435	1	1	1	0	0	1	0	0	0	1	1	1	7	ACBD4
hsa-miR-221-5p	MIMAT0004568	IGFBP5	3488	NM_000599	0	1	1	0	0	1	0	1	0	1	1	1	7	ACBD5
hsa-miR-221-5p	MIMAT0004568	IL7R	3575	NM_002185	1	1	1	0	0	1	0	0	0	1	1	1	7	ACBD7
hsa-miR-221-5p	MIMAT0004568	INPP5D	3635	NM_001017915	1	1	1	0	0	1	0	0	0	1	1	1	7	ACCS
hsa-miR-221-5p	MIMAT0004568	INSR	3643	NM_000208	1	1	1	0	0	1	0	0	0	1	1	1	7	ACE
hsa-miR-221-5p	MIMAT0004568	KCNA6	3742	XM_005253686	1	1	1	0	0	1	0	0	0	1	1	1	7	ACE2
hsa-miR-221-5p	MIMAT0004568	LEP	3952	XM_005250340	1	1	1	0	0	1	0	0	0	1	1	1	7	ACER1
hsa-miR-221-5p	MIMAT0004568	LHX1	3975	NM_005568	0	1	1	0	0	1	0	1	0	1	1	1	7	ACER2
hsa-miR-221-5p	MIMAT0004568	LMX1B	4010	NM_001174146	1	1	1	0	0	1	0	0	0	1	1	1	7	ACER3
hsa-miR-221-5p	MIMAT0004568	MARCKS	4082	NM_002356	1	1	1	0	0	1	0	1	0	0	1	1	7	ACHE
hsa-miR-221-5p	MIMAT0004568	MAT1A	4143	XM_005269842	1	1	1	0	0	1	0	0	0	1	1	1	7	ACIN1
hsa-miR-221-5p	MIMAT0004568	MEIS1	4211	XM_005264323	1	1	1	0	0	1	0	0	0	1	1	1	7	ACKR2
hsa-miR-221-5p	MIMAT0004568	MEIS2	4212	NM_170677	1	1	1	0	0	1	0	1	0	0	1	1	7	ACKR3
hsa-miR-221-5p	MIMAT0004568	MGAT3	4248	NM_002409	1	1	1	0	0	1	0	0	0	1	1	1	7	ACKR4
hsa-miR-221-5p	MIMAT0004568	MID1	4281	NM_000381	1	1	1	0	0	1	0	0	0	1	1	1	7	ACLY
hsa-miR-221-5p	MIMAT0004568	FOXO4	4303	NM_005938	1	1	1	0	0	1	0	0	0	1	1	1	7	ACN9
hsa-miR-221-5p	MIMAT0004568	MMP15	4324	NM_002428	1	1	1	0	0	1	0	0	0	1	1	1	7	ACO1
hsa-miR-221-5p	MIMAT0004568	MOCS2	4338	NM_004531	1	1	1	0	0	1	0	0	0	1	1	1	7	ACOT11
hsa-miR-221-5p	MIMAT0004568	MPP2	4355	NM_001278381	1	1	1	0	0	1	0	0	0	1	1	1	7	ACOT12
hsa-miR-221-5p	MIMAT0004568	MTHFR	4524	XM_005263459	1	1	1	0	0	1	0	0	0	1	1	1	7	ACOT13
hsa-miR-221-5p	MIMAT0004568	NAGA	4668	NM_000262	1	1	1	0	0	1	0	0	0	1	1	1	7	ACOT7
hsa-miR-221-5p	MIMAT0004568	NEDD4	4734	NM_198400	1	1	1	0	0	1	0	0	0	1	1	1	7	ACOT8
hsa-miR-221-5p	MIMAT0004568	NFATC1	4772	NM_001278669	1	1	1	0	0	1	0	0	0	1	1	1	7	ACOT9
hsa-miR-221-5p	MIMAT0004568	NFATC4	4776	NM_001136022	1	1	1	0	0	1	0	0	0	1	1	1	7	ACOX1
hsa-miR-221-5p	MIMAT0004568	NFE2L1	4779	NM_003204	1	1	1	0	0	1	0	1	0	0	1	1	7	ACOX2
hsa-miR-221-5p	MIMAT0004568	NFX1	4799	NM_002504	1	1	1	0	0	1	0	0	0	1	1	1	7	ACOX3
hsa-miR-221-5p	MIMAT0004568	NOS1	4842	NM_001204218	1	1	1	0	0	1	0	0	0	1	1	1	7	ACOXL
hsa-miR-221-5p	MIMAT0004568	NOTCH1	4851	NM_017617	1	1	1	0	0	1	0	0	0	1	1	1	7	ACP1
hsa-miR-221-5p	MIMAT0004568	NOTCH4	4855	NM_004557	1	1	1	0	0	1	0	0	0	1	1	1	7	ACP2
hsa-miR-221-5p	MIMAT0004568	NRL	4901	XM_005267708	1	1	1	0	0	1	0	0	0	1	1	1	7	ACP5
hsa-miR-221-5p	MIMAT0004568	OPHN1	4983	NM_002547	1	1	1	0	0	1	0	0	0	1	1	1	7	ACPL2
hsa-miR-221-5p	MIMAT0004568	P2RX1	5023	NM_002558	1	1	1	0	0	1	0	0	0	1	1	1	7	ACPP
hsa-miR-221-5p	MIMAT0004568	PCCB	5096	XM_005247510	1	1	1	0	0	1	0	0	0	1	1	1	7	ACRBP
hsa-miR-221-5p	MIMAT0004568	CDK16	5127	XM_005272615	1	1	1	0	0	1	0	0	0	1	1	1	7	ACRC
hsa-miR-221-5p	MIMAT0004568	CDK18	5129	NM_212503	1	1	1	0	0	1	0	0	0	1	1	1	7	ACSBG1
hsa-miR-221-5p	MIMAT0004568	PDE4D	5144	XM_005248538	1	1	1	0	0	1	0	0	0	1	1	1	7	ACSF2
hsa-miR-221-5p	MIMAT0004568	ENPP1	5167	NM_006208	1	1	1	0	0	1	0	0	0	1	1	1	7	ACSF3
hsa-miR-221-5p	MIMAT0004568	PDPK1	5170	XM_005255356	1	1	1	0	0	1	0	0	0	1	1	1	7	ACSL1
hsa-miR-221-5p	MIMAT0004568	PFKFB2	5208	NM_006212	1	1	1	0	0	1	0	0	0	1	1	1	7	ACSL3
hsa-miR-221-5p	MIMAT0004568	SERPINA1	5265	NM_001127701	1	1	1	0	0	1	0	0	0	1	1	1	7	ACSL4
hsa-miR-221-5p	MIMAT0004568	PIGA	5277	NM_002641	1	1	1	0	0	1	0	0	0	1	1	1	7	ACSL6
hsa-miR-221-5p	MIMAT0004568	PLXNA1	5361	NM_032242	1	1	1	0	0	1	0	0	0	1	1	1	7	ACSM2A
hsa-miR-221-5p	MIMAT0004568	POU2F1	5451	NM_001198783	1	1	1	0	0	1	0	0	0	1	1	1	7	ACSM2B
hsa-miR-221-5p	MIMAT0004568	PPARD	5467	XM_005249192	1	1	1	0	0	1	0	0	0	1	1	1	7	ACSM5
hsa-miR-221-5p	MIMAT0004568	PPL	5493	NM_002705	1	1	1	0	0	1	0	0	0	1	1	1	7	ACSS1
hsa-miR-221-5p	MIMAT0004568	PRKCA	5578	NM_002737	1	1	1	0	0	1	0	0	0	1	1	1	7	ACSS2
hsa-miR-221-5p	MIMAT0004568	MAPK9	5601	XM_005265940	1	1	1	0	0	1	0	0	0	1	1	1	7	ACSS3
hsa-miR-221-5p	MIMAT0004568	KLK10	5655	NM_002776	1	1	1	0	0	1	0	0	0	1	1	1	7	ACTB
hsa-miR-221-5p	MIMAT0004568	PSMD9	5715	NM_002813	1	1	1	0	0	1	0	0	0	1	1	1	7	ACTBL2
hsa-miR-221-5p	MIMAT0004568	QSOX1	5768	XM_005245375	1	1	1	0	0	1	0	0	0	1	1	1	7	ACTC1
hsa-miR-221-5p	MIMAT0004568	PTPN1	5770	NM_002827	1	1	1	0	0	1	0	0	0	1	1	1	7	ACTG1
hsa-miR-221-5p	MIMAT0004568	PEX5	5830	NM_001131025	1	1	1	0	0	1	0	0	0	1	1	1	7	ACTL10
hsa-miR-221-5p	MIMAT0004568	RAB3B	5865	NM_002867	1	1	1	0	0	1	0	0	0	1	1	1	7	ACTL8
hsa-miR-221-5p	MIMAT0004568	RAD51	5888	NM_133487	1	1	1	0	0	1	0	0	0	1	1	1	7	ACTL9
hsa-miR-221-5p	MIMAT0004568	RASA2	5922	XM_005247687	1	1	1	0	0	1	0	0	0	1	1	1	7	ACTN1
hsa-miR-221-5p	MIMAT0004568	RORA	6095	NM_134260	1	1	1	0	0	1	0	0	0	1	1	1	7	ACTN2
hsa-miR-221-5p	MIMAT0004568	RPL27A	6157	NM_000990	1	1	1	0	0	1	0	0	0	1	1	1	7	ACTN4
hsa-miR-221-5p	MIMAT0004568	SCD	6319	NM_005063	1	1	1	0	0	1	0	0	0	1	1	1	7	ACTR10
hsa-miR-221-5p	MIMAT0004568	SCN2B	6327	NM_004588	1	1	1	0	0	1	0	0	0	1	1	1	7	ACTR1A
hsa-miR-221-5p	MIMAT0004568	SDC2	6383	NM_002998	1	1	1	0	0	1	0	0	0	1	1	1	7	ACTR1B
hsa-miR-221-5p	MIMAT0004568	CXCL12	6387	NM_000609	1	1	1	0	0	1	0	0	0	1	1	1	7	ACTR2
hsa-miR-221-5p	MIMAT0004568	SEL1L	6400	NM_005065	1	1	1	0	0	1	0	0	0	1	1	1	7	ACTR3
hsa-miR-221-5p	MIMAT0004568	SKI	6497	NM_003036	1	1	1	0	0	1	0	0	0	1	1	1	7	ACTR3B
hsa-miR-221-5p	MIMAT0004568	SLC1A2	6506	NM_004171	1	1	1	0	0	1	0	0	0	1	1	1	7	ACTR3C
hsa-miR-221-5p	MIMAT0004568	SLC1A4	6509	NM_003038	1	1	1	0	0	1	0	0	0	1	1	1	7	ACTR5
hsa-miR-221-5p	MIMAT0004568	SLC6A1	6529	XM_005265410	1	1	1	0	0	1	0	0	0	1	1	1	7	ACTR8
hsa-miR-221-5p	MIMAT0004568	SLC6A3	6531	NM_001044	1	1	1	0	0	1	0	0	0	1	1	1	7	ACTRT2
hsa-miR-221-5p	MIMAT0004568	SLC7A1	6541	NM_003045	1	1	1	0	0	1	0	0	0	1	1	1	7	ACTRT3
hsa-miR-221-5p	MIMAT0004568	SLC10A2	6555	NM_000452	1	1	1	0	0	1	0	0	0	1	1	1	7	ACVR1
hsa-miR-221-5p	MIMAT0004568	SLC11A1	6556	NM_000578	1	1	1	0	0	1	0	0	0	1	1	1	7	ACVR1B
hsa-miR-221-5p	MIMAT0004568	SLCO2A1	6578	NM_005630	1	1	1	0	0	1	0	0	0	1	1	1	7	ACVR1C
hsa-miR-221-5p	MIMAT0004568	SPN	6693	NM_001030288	1	1	1	0	0	1	0	0	0	1	1	1	7	ACVR2A
hsa-miR-221-5p	MIMAT0004568	SPTBN2	6712	XM_005274192	1	1	1	0	0	1	0	0	0	1	1	1	7	ACVR2B
hsa-miR-221-5p	MIMAT0004568	SSR1	6745	NM_003144	1	1	1	0	1	1	0	0	0	0	1	1	7	ACVRL1
hsa-miR-221-5p	MIMAT0004568	STAT5B	6777	NM_012448	1	1	1	0	0	1	0	0	0	1	1	1	7	ACY3
hsa-miR-221-5p	MIMAT0004568	PPP1R11	6992	NM_021959	1	1	1	0	0	1	0	1	0	0	1	1	7	ACYP1
hsa-miR-221-5p	MIMAT0004568	TMOD1	7111	NM_003275	1	1	1	0	0	1	0	0	0	1	1	1	7	ADA
hsa-miR-221-5p	MIMAT0004568	TSN	7247	NM_004622	1	1	1	0	1	1	0	0	0	0	1	1	7	ADAD2
hsa-miR-221-5p	MIMAT0004568	TSHR	7253	XM_005268038	1	1	1	0	0	1	0	0	0	1	1	1	7	ADAL
hsa-miR-221-5p	MIMAT0004568	VDR	7421	NM_001017536	1	1	1	0	0	1	0	0	0	1	1	1	7	ADAM10
hsa-miR-221-5p	MIMAT0004568	WHSC1	7468	XM_005248004	1	1	1	0	0	1	0	0	0	1	1	1	7	ADAM11
hsa-miR-221-5p	MIMAT0004568	ZNF2	7549	NM_021088	1	1	1	0	0	1	0	0	0	1	1	1	7	ADAM12
hsa-miR-221-5p	MIMAT0004568	ZNF185	7739	XM_005274731	1	1	1	0	0	1	0	0	0	1	1	1	7	ADAM15
hsa-miR-221-5p	MIMAT0004568	ZNF185	7739	XM_005277892	1	1	1	0	0	1	0	0	0	1	1	1	7	ADAM17
hsa-miR-221-5p	MIMAT0004568	PAX8	7849	XM_005263758	1	1	1	0	0	1	0	0	0	1	1	1	7	ADAM19
hsa-miR-221-5p	MIMAT0004568	BRPF1	7862	XM_005265449	1	1	1	0	0	1	0	0	0	1	1	1	7	ADAM20
hsa-miR-221-5p	MIMAT0004568	PTP4A2	8073	NM_080391	0	1	1	0	1	1	0	1	0	0	1	1	7	ADAM22
hsa-miR-221-5p	MIMAT0004568	RND2	8153	NM_005440	1	1	1	0	0	1	0	0	0	1	1	1	7	ADAM23
hsa-miR-221-5p	MIMAT0004568	LZTR1	8216	NM_006767	1	1	1	0	0	1	0	0	0	1	1	1	7	ADAM33
hsa-miR-221-5p	MIMAT0004568	HIST1H2AC	8334	XM_005249437	1	1	1	0	0	1	0	0	0	1	1	1	7	ADAM7
hsa-miR-221-5p	MIMAT0004568	PIP4K2B	8396	NM_003559	1	1	1	0	0	1	0	0	0	1	1	1	7	ADAM8
hsa-miR-221-5p	MIMAT0004568	GAS7	8522	NM_201433	1	1	1	0	0	1	0	0	0	1	1	1	7	ADAM9
hsa-miR-221-5p	MIMAT0004568	SLC4A4	8671	XM_005265704	1	1	1	0	0	1	0	0	0	1	1	1	7	ADAMDEC1
hsa-miR-221-5p	MIMAT0004568	CDS2	8760	NM_003818	1	1	1	0	0	1	0	0	0	1	1	1	7	ADAMTS1
hsa-miR-221-5p	MIMAT0004568	ALDH1A2	8854	NM_001206897	0	1	1	0	0	1	0	1	0	1	1	1	7	ADAMTS10
hsa-miR-221-5p	MIMAT0004568	MTMR3	8897	NM_021090	1	1	1	0	0	1	0	0	0	1	1	1	7	ADAMTS12
hsa-miR-221-5p	MIMAT0004568	MBD2	8932	NM_003927	1	1	1	0	0	1	0	0	0	1	1	1	7	ADAMTS13
hsa-miR-221-5p	MIMAT0004568	MPZL1	9019	NM_003953	1	1	1	0	0	1	0	0	0	1	1	1	7	ADAMTS14
hsa-miR-221-5p	MIMAT0004568	KCNQ4	9132	NM_004700	1	1	1	0	0	1	0	0	0	1	1	1	7	ADAMTS15
hsa-miR-221-5p	MIMAT0004568	LRAT	9227	NM_004744	1	1	1	0	0	1	0	0	0	1	1	1	7	ADAMTS16
hsa-miR-221-5p	MIMAT0004568	B4GALT5	9334	NM_004776	0	1	1	0	1	1	0	1	0	0	1	1	7	ADAMTS17
hsa-miR-221-5p	MIMAT0004568	TRAM2	9697	NM_012288	1	1	1	0	0	1	0	0	0	1	1	1	7	ADAMTS18
hsa-miR-221-5p	MIMAT0004568	ULK2	9706	NM_014683	1	1	1	0	0	1	0	0	0	1	1	1	7	ADAMTS19
hsa-miR-221-5p	MIMAT0004568	MLEC	9761	NM_014730	0	1	1	0	0	1	0	1	0	1	1	1	7	ADAMTS2
hsa-miR-221-5p	MIMAT0004568	ATG13	9776	NM_001205119	1	1	1	0	0	1	0	1	0	0	1	1	7	ADAMTS3
hsa-miR-221-5p	MIMAT0004568	RIMS3	9783	NM_014747	1	1	1	0	0	1	0	0	0	1	1	1	7	ADAMTS4
hsa-miR-221-5p	MIMAT0004568	NUPL1	9818	XM_005266601	1	1	1	0	0	1	0	0	0	1	1	1	7	ADAMTS5
hsa-miR-221-5p	MIMAT0004568	TECPR2	9895	NM_014844	1	1	1	0	0	1	0	0	0	1	1	1	7	ADAMTS6
hsa-miR-221-5p	MIMAT0004568	MFN2	9927	XM_005263548	1	1	1	0	0	1	0	0	0	1	1	1	7	ADAMTS7
hsa-miR-221-5p	MIMAT0004568	CTDSP2	10106	NM_005730	1	1	1	0	0	1	0	0	0	1	1	1	7	ADAMTS8
hsa-miR-221-5p	MIMAT0004568	ABI2	10152	XM_005246217	1	1	1	0	0	1	0	0	0	1	1	1	7	ADAMTS9
hsa-miR-221-5p	MIMAT0004568	ARIH2	10425	XM_005264796	1	1	1	0	0	1	0	0	0	1	1	1	7	ADAMTSL1
hsa-miR-221-5p	MIMAT0004568	TIMM44	10469	NM_006351	1	1	1	0	0	1	0	0	0	1	1	1	7	ADAMTSL3
hsa-miR-221-5p	MIMAT0004568	STAMBP	10617	NM_213622	1	1	1	0	0	1	0	0	0	1	1	1	7	ADAMTSL4
hsa-miR-221-5p	MIMAT0004568	NUP50	10762	XM_005261312	1	1	1	0	0	1	0	0	0	1	1	1	7	ADAMTSL5
hsa-miR-221-5p	MIMAT0004568	CPLX2	10814	XM_005265800	1	1	1	0	0	1	0	0	0	1	1	1	7	ADAP1
hsa-miR-221-5p	MIMAT0004568	TMEM115	11070	NM_007024	1	1	1	0	0	1	0	1	0	0	1	1	7	ADAP2
hsa-miR-221-5p	MIMAT0004568	RPP14	11102	NM_001098783	0	1	1	0	1	1	0	1	0	0	1	1	7	ADAR
hsa-miR-221-5p	MIMAT0004568	PTPRT	11122	NM_133170	1	1	1	0	0	1	0	0	0	1	1	1	7	ADARB1
hsa-miR-221-5p	MIMAT0004568	GPR176	11245	NM_007223	1	1	1	0	0	1	0	0	0	1	1	1	7	ADARB2
hsa-miR-221-5p	MIMAT0004568	KLF12	11278	XM_005266251	1	1	1	0	0	1	0	0	0	1	1	1	7	ADAT1
hsa-miR-221-5p	MIMAT0004568	RNF44	22838	XM_005265842	1	1	1	0	0	1	0	0	0	1	1	1	7	ADAT2
hsa-miR-221-5p	MIMAT0004568	PPP6R1	22870	NM_014931	0	1	1	0	0	1	0	1	0	1	1	1	7	ADAT3
hsa-miR-221-5p	MIMAT0004568	RPH3A	22895	NM_001143854	0	1	1	0	1	1	0	0	0	1	1	1	7	ADC
hsa-miR-221-5p	MIMAT0004568	KDM2A	22992	NM_012308	1	1	1	0	0	1	0	1	0	0	1	1	7	ADCK2
hsa-miR-221-5p	MIMAT0004568	TTC39A	22996	XM_005270646	1	1	1	0	0	1	0	0	0	1	1	1	7	ADCK3
hsa-miR-221-5p	MIMAT0004568	WDTC1	23038	NM_001276252	1	1	1	0	0	1	0	0	0	1	1	1	7	ADCK4
hsa-miR-221-5p	MIMAT0004568	ZHX3	23051	XM_005260343	1	1	1	0	0	1	0	0	0	1	1	1	7	ADCK5
hsa-miR-221-5p	MIMAT0004568	ZNF609	23060	NM_015042	1	1	1	0	0	1	0	0	0	1	1	1	7	ADCY1
hsa-miR-221-5p	MIMAT0004568	TBC1D9B	23061	NM_198868	1	1	1	0	0	1	0	0	0	1	1	1	7	ADCY10
hsa-miR-221-5p	MIMAT0004568	RAP1GAP2	23108	XM_005256544	1	1	1	0	0	1	0	0	0	1	1	1	7	ADCY2
hsa-miR-221-5p	MIMAT0004568	TNRC6B	23112	XM_005261393	1	1	1	0	0	1	0	0	0	1	1	1	7	ADCY3
hsa-miR-221-5p	MIMAT0004568	FAM179B	23116	XM_005267451	1	1	1	0	0	1	0	0	0	1	1	1	7	ADCY4
hsa-miR-221-5p	MIMAT0004568	N4BP3	23138	NM_015111	1	1	1	0	0	1	0	0	0	1	1	1	7	ADCY5
hsa-miR-221-5p	MIMAT0004568	SLC35D1	23169	NM_015139	1	1	1	0	0	1	0	0	0	1	1	1	7	ADCY6
hsa-miR-221-5p	MIMAT0004568	RCOR1	23186	NM_015156	1	1	1	0	0	1	0	1	0	0	1	1	7	ADCY7
hsa-miR-221-5p	MIMAT0004568	SMG6	23293	XM_005256569	1	1	1	0	0	1	0	0	0	1	1	1	7	ADCY9
hsa-miR-221-5p	MIMAT0004568	WSCD1	23302	XM_005256572	1	1	1	0	0	1	0	0	0	1	1	1	7	ADCYAP1
hsa-miR-221-5p	MIMAT0004568	SLC9A8	23315	NM_001260491	1	1	1	0	0	1	0	0	0	1	1	1	7	ADCYAP1R1
hsa-miR-221-5p	MIMAT0004568	ARHGEF18	23370	XM_005272463	1	1	1	0	0	1	0	0	0	1	1	1	7	ADD1
hsa-miR-221-5p	MIMAT0004568	CRTC1	23373	NM_001098482	0	1	1	0	0	1	0	1	0	1	1	1	7	ADD2
hsa-miR-221-5p	MIMAT0004568	SMG5	23381	NM_015327	0	1	1	0	1	1	0	0	0	1	1	1	7	ADH1A
hsa-miR-221-5p	MIMAT0004568	DICER1	23405	NM_177438	1	1	1	0	0	1	0	0	0	1	1	1	7	ADH1B
hsa-miR-221-5p	MIMAT0004568	POFUT1	23509	NM_015352	1	1	1	0	0	1	0	0	0	1	1	1	7	ADH1C
hsa-miR-221-5p	MIMAT0004568	MORC3	23515	NM_015358	1	1	1	0	1	1	0	0	0	0	1	1	7	ADH4
hsa-miR-221-5p	MIMAT0004568	KCNE1L	23630	NM_012282	1	1	1	0	0	1	0	1	0	0	1	1	7	ADH6
hsa-miR-221-5p	MIMAT0004568	KPNA6	23633	NM_012316	1	1	1	0	0	1	0	0	0	1	1	1	7	ADHFE1
hsa-miR-221-5p	MIMAT0004568	ARFIP2	23647	NM_001242854	1	1	1	0	0	1	0	1	0	0	1	1	7	ADI1
hsa-miR-221-5p	MIMAT0004568	TBC1D22A	25771	NM_014346	1	1	1	0	0	1	0	0	0	1	1	1	7	ADIG
hsa-miR-221-5p	MIMAT0004568	LMOD1	25802	NM_012134	1	1	1	0	0	1	0	0	0	1	1	1	7	ADIPOQ
hsa-miR-221-5p	MIMAT0004568	PAMR1	25891	NM_015430	0	1	1	0	1	1	0	0	0	1	1	1	7	ADIPOR1
hsa-miR-221-5p	MIMAT0004568	IFFO1	25900	NM_001193457	1	1	1	0	0	1	0	0	0	1	1	1	7	ADIPOR2
hsa-miR-221-5p	MIMAT0004568	SEC31B	25956	XM_005269676	1	1	1	0	0	1	0	0	0	1	1	1	7	ADIRF
hsa-miR-221-5p	MIMAT0004568	GPR124	25960	NM_032777	1	1	1	0	0	1	0	0	0	1	1	1	7	ADK
hsa-miR-221-5p	MIMAT0004568	GORASP2	26003	NM_015530	1	1	1	0	0	1	0	1	0	0	1	1	7	ADM
hsa-miR-221-5p	MIMAT0004568	ERC2	26059	XM_005265036	1	1	1	0	0	1	0	0	0	1	1	1	7	ADM2
hsa-miR-221-5p	MIMAT0004568	WIPI2	26100	NM_001278299	1	1	1	0	0	1	0	0	0	1	1	1	7	ADM5
hsa-miR-221-5p	MIMAT0004568	TANC2	26115	XM_005257201	1	1	1	0	0	1	0	0	0	1	1	1	7	ADNP
hsa-miR-221-5p	MIMAT0004568	ZBTB20	26137	XM_005247336	1	1	1	0	0	1	0	0	0	1	1	1	7	ADNP2
hsa-miR-221-5p	MIMAT0004568	FBXW2	26190	NM_012164	1	1	1	0	0	1	0	1	0	0	1	1	7	ADO
hsa-miR-221-5p	MIMAT0004568	CNNM4	26504	NM_020184	1	1	1	0	0	1	0	0	0	1	1	1	7	ADORA1
hsa-miR-221-5p	MIMAT0004568	STAU2	27067	NM_001164384	1	1	1	0	0	1	0	0	0	1	1	1	7	ADORA2A
hsa-miR-221-5p	MIMAT0004568	PDE7B	27115	XM_005266931	1	1	1	0	0	1	0	0	0	1	1	1	7	ADORA2B
hsa-miR-221-5p	MIMAT0004568	BRPF3	27154	NM_015695	1	1	1	0	0	1	0	0	0	1	1	1	7	ADORA3
hsa-miR-221-5p	MIMAT0004568	BRPF3	27154	XM_005249010	1	1	1	0	0	1	0	0	0	1	1	1	7	ADPGK
hsa-miR-221-5p	MIMAT0004568	BBS9	27241	NM_198428	0	1	1	0	1	1	0	0	0	1	1	1	7	ADPRH
hsa-miR-221-5p	MIMAT0004568	ADAMDEC1	27299	NM_001145271	0	1	1	0	1	1	0	0	0	1	1	1	7	ADPRHL2
hsa-miR-221-5p	MIMAT0004568	TNRC6A	27327	XM_005255253	1	1	1	0	0	1	0	0	0	1	1	1	7	ADPRM
hsa-miR-221-5p	MIMAT0004568	C16orf72	29035	NM_014117	1	1	1	0	1	0	0	1	0	0	1	1	7	ADRA1A
hsa-miR-221-5p	MIMAT0004568	TMOD3	29766	NM_014547	1	1	1	0	0	1	0	0	0	1	1	1	7	ADRA1B
hsa-miR-221-5p	MIMAT0004568	STRN4	29888	NM_001039877	1	1	1	0	0	1	0	0	0	1	1	1	7	ADRA1D
hsa-miR-221-5p	MIMAT0004568	UBIAD1	29914	NM_013319	1	1	1	0	1	1	0	0	0	0	1	1	7	ADRA2A
hsa-miR-221-5p	MIMAT0004568	SNX12	29934	NM_001256185	1	1	1	0	0	1	0	1	0	0	1	1	7	ADRA2B
hsa-miR-221-5p	MIMAT0004568	SERTAD3	29946	XM_005258832	1	1	1	0	0	1	0	0	0	1	1	1	7	ADRA2C
hsa-miR-221-5p	MIMAT0004568	F11R	50848	NM_016946	1	1	1	0	0	1	0	0	0	1	1	1	7	ADRB1
hsa-miR-221-5p	MIMAT0004568	INSIG2	51141	NM_016133	1	1	1	0	1	1	0	0	0	0	1	1	7	ADRB2
hsa-miR-221-5p	MIMAT0004568	C1RL	51279	NM_016546	1	1	1	0	1	1	0	0	0	0	1	1	7	ADRB3
hsa-miR-221-5p	MIMAT0004568	FAM53C	51307	NM_001135647	0	1	1	0	0	1	0	1	0	1	1	1	7	ADRBK1
hsa-miR-221-5p	MIMAT0004568	MRPL35	51318	NM_016622	0	1	1	0	1	1	0	0	0	1	1	1	7	ADRBK2
hsa-miR-221-5p	MIMAT0004568	COMMD10	51397	NM_016144	1	1	1	0	1	1	0	0	0	0	1	1	7	ADSS
hsa-miR-221-5p	MIMAT0004568	SCARA3	51435	XM_005273527	1	1	1	0	0	1	0	0	0	1	1	1	7	ADSSL1
hsa-miR-221-5p	MIMAT0004568	LUC7L3	51747	NM_016424	1	1	1	0	0	1	0	1	0	0	1	1	7	ADTRP
hsa-miR-221-5p	MIMAT0004568	DGCR8	54487	NM_022720	1	1	1	0	0	1	0	0	0	1	1	1	7	AEBP2
hsa-miR-221-5p	MIMAT0004568	PARP14	54625	NM_017554	1	1	1	0	0	1	0	0	0	1	1	1	7	AEN
hsa-miR-221-5p	MIMAT0004568	MAP10	54627	NM_019090	1	1	1	0	1	1	0	0	0	0	1	1	7	AES
hsa-miR-221-5p	MIMAT0004568	PDPR	55066	XM_005256016	1	1	1	0	0	1	0	0	0	1	1	1	7	AFAP1
hsa-miR-221-5p	MIMAT0004568	OXR1	55074	XM_005250993	1	1	1	0	0	1	0	0	0	1	1	1	7	AFAP1L1
hsa-miR-221-5p	MIMAT0004568	LRRC20	55222	NM_207119	1	1	1	0	0	1	0	0	0	1	1	1	7	AFAP1L2
hsa-miR-221-5p	MIMAT0004568	VRTN	55237	NM_018228	1	1	1	0	0	1	0	0	0	1	1	1	7	AFF1
hsa-miR-221-5p	MIMAT0004568	PI4K2A	55361	NM_018425	1	1	1	0	0	1	0	0	0	1	1	1	7	AFF2
hsa-miR-221-5p	MIMAT0004568	SOX6	55553	NM_017508	0	1	1	0	0	1	0	1	0	1	1	1	7	AFF3
hsa-miR-221-5p	MIMAT0004568	G2E3	55632	NM_017769	1	1	1	0	0	1	0	0	0	1	1	1	7	AFF4
hsa-miR-221-5p	MIMAT0004568	TBC1D22B	55633	NM_017772	0	1	1	0	0	1	0	1	0	1	1	1	7	AFMID
hsa-miR-221-5p	MIMAT0004568	SLC48A1	55652	NM_017842	1	1	1	0	0	1	0	0	0	1	1	1	7	AFTPH
hsa-miR-221-5p	MIMAT0004568	KANSL3	55683	XM_005263984	1	1	1	0	0	1	0	0	0	1	1	1	7	AGAP1
hsa-miR-221-5p	MIMAT0004568	NECAP2	55707	NM_018090	1	1	1	0	1	1	0	0	0	0	1	1	7	AGAP2
hsa-miR-221-5p	MIMAT0004568	NSFL1C	55968	NM_001206736	1	1	1	0	0	1	0	0	0	1	1	1	7	AGAP3
hsa-miR-221-5p	MIMAT0004568	UBFD1	56061	NM_019116	1	1	1	0	0	1	0	1	0	0	1	1	7	AGAP9
hsa-miR-221-5p	MIMAT0004568	ANKH	56172	NM_054027	1	1	1	0	0	1	0	0	0	1	1	1	7	AGBL2
hsa-miR-221-5p	MIMAT0004568	GPCPD1	56261	XM_005260759	1	1	1	0	0	1	0	0	0	1	1	1	7	AGBL3
hsa-miR-221-5p	MIMAT0004568	SAR1A	56681	NM_001142648	1	1	1	0	0	1	0	0	0	1	1	1	7	AGBL4
hsa-miR-221-5p	MIMAT0004568	DPYSL5	56896	NM_020134	0	1	1	0	0	1	0	1	0	1	1	1	7	AGBL5
hsa-miR-221-5p	MIMAT0004568	DTWD1	56986	XM_005254562	1	1	1	0	0	1	0	0	0	1	1	1	7	AGFG1
hsa-miR-221-5p	MIMAT0004568	PCBP4	57060	NM_001174100	1	1	1	0	0	1	0	0	0	1	1	1	7	AGFG2
hsa-miR-221-5p	MIMAT0004568	SLC39A10	57181	XM_005246691	1	1	1	0	0	1	0	0	0	1	1	1	7	AGGF1
hsa-miR-221-5p	MIMAT0004568	NLN	57486	NM_020726	1	1	1	0	0	1	0	0	0	1	1	1	7	AGK
hsa-miR-221-5p	MIMAT0004568	TAOK1	57551	NM_020791	0	1	1	0	0	1	0	1	0	1	1	1	7	AGMAT
hsa-miR-221-5p	MIMAT0004568	HCN3	57657	NM_020897	1	1	1	0	0	1	0	0	0	1	1	1	7	AGMO
hsa-miR-221-5p	MIMAT0004568	CACNG8	59283	NM_031895	1	1	1	0	0	1	0	0	0	1	1	1	7	AGO1
hsa-miR-221-5p	MIMAT0004568	KLHL12	59349	NM_021633	0	1	1	0	0	1	0	1	0	1	1	1	7	AGO2
hsa-miR-221-5p	MIMAT0004568	AASDHPPT	60496	NM_015423	1	1	1	0	1	1	0	0	0	0	1	1	7	AGO4
hsa-miR-221-5p	MIMAT0004568	PRDM15	63977	NM_001040424	1	1	1	0	0	1	0	0	0	1	1	1	7	AGPAT1
hsa-miR-221-5p	MIMAT0004568	HIF3A	64344	XM_005259152	1	1	1	0	0	1	0	0	0	1	1	1	7	AGPAT2
hsa-miR-221-5p	MIMAT0004568	GZF1	64412	XM_005260799	1	1	1	0	0	1	0	0	0	1	1	1	7	AGPAT3
hsa-miR-221-5p	MIMAT0004568	NARFL	64428	XM_005255499	1	1	1	0	0	1	0	0	0	1	1	1	7	AGPAT4
hsa-miR-221-5p	MIMAT0004568	NUCKS1	64710	NM_022731	1	1	1	0	0	1	0	1	0	0	1	1	7	AGPAT5
hsa-miR-221-5p	MIMAT0004568	FAM160B2	64760	XM_005273601	1	1	1	0	0	1	0	0	0	1	1	1	7	AGPAT6
hsa-miR-221-5p	MIMAT0004568	WNK3	65267	NM_020922	1	1	1	0	0	1	0	0	0	1	1	1	7	AGPAT9
hsa-miR-221-5p	MIMAT0004568	LYNX1	66004	NM_177457	1	1	1	0	0	1	0	0	0	1	1	1	7	AGPS
hsa-miR-221-5p	MIMAT0004568	DBNDD1	79007	NM_001042610	1	1	1	0	0	1	0	0	0	1	1	1	7	AGR2
hsa-miR-221-5p	MIMAT0004568	MAPKAP1	79109	XM_005252203	1	1	1	0	0	1	0	0	0	1	1	1	7	AGRN
hsa-miR-221-5p	MIMAT0004568	BRCC3	79184	NM_024332	0	1	1	0	1	1	0	0	0	1	1	1	7	AGRP
hsa-miR-221-5p	MIMAT0004568	C22orf29	79680	NM_024627	1	1	1	0	0	1	0	0	0	1	1	1	7	AGT
hsa-miR-221-5p	MIMAT0004568	GTDC1	79712	XM_005263783	1	1	1	0	0	1	0	0	0	1	1	1	7	AGTPBP1
hsa-miR-221-5p	MIMAT0004568	NSUN7	79730	NM_024677	1	1	1	0	0	1	0	0	0	1	1	1	7	AGTR2
hsa-miR-221-5p	MIMAT0004568	ARHGAP28	79822	XM_005258144	1	1	1	0	0	1	0	0	0	1	1	1	7	AGTRAP
hsa-miR-221-5p	MIMAT0004568	CSRNP3	80034	NM_001172173	1	1	1	0	0	1	0	1	0	0	1	1	7	AGXT2
hsa-miR-221-5p	MIMAT0004568	CCDC176	80127	NM_025057	0	1	1	0	0	1	0	1	0	1	1	1	7	AHCTF1
hsa-miR-221-5p	MIMAT0004568	CYB5B	80777	NM_030579	1	1	1	0	0	1	0	0	0	1	1	1	7	AHCY
hsa-miR-221-5p	MIMAT0004568	TUBB1	81027	NM_030773	1	1	1	0	0	1	0	0	0	1	1	1	7	AHCYL1
hsa-miR-221-5p	MIMAT0004568	PPP1R14C	81706	NM_030949	1	1	1	0	0	1	0	0	0	1	1	1	7	AHCYL2
hsa-miR-221-5p	MIMAT0004568	ADAMTS12	81792	XM_005248381	1	1	1	0	0	1	0	0	0	1	1	1	7	AHI1
hsa-miR-221-5p	MIMAT0004568	MFRP	83552	NM_031433	1	1	1	0	0	1	0	0	0	1	1	1	7	AHNAK
hsa-miR-221-5p	MIMAT0004568	JAM3	83700	NM_032801	1	1	1	0	0	1	0	0	0	1	1	1	7	AHNAK2
hsa-miR-221-5p	MIMAT0004568	KREMEN1	83999	NM_001039570	1	1	1	0	0	1	0	0	0	1	1	1	7	AHR
hsa-miR-221-5p	MIMAT0004568	KATNAL1	84056	XM_005266574	1	1	1	0	0	1	0	0	0	1	1	1	7	AHRR
hsa-miR-221-5p	MIMAT0004568	TOMM40L	84134	XM_005245536	1	1	1	0	0	1	0	0	0	1	1	1	7	AHSA1
hsa-miR-221-5p	MIMAT0004568	MEX3B	84206	NM_032246	0	1	1	0	1	1	0	1	0	0	1	1	7	AHSA2
hsa-miR-221-5p	MIMAT0004568	TRAF7	84231	XM_005255627	1	1	1	0	0	1	0	0	0	1	1	1	7	AICDA
hsa-miR-221-5p	MIMAT0004568	LDOC1L	84247	NM_032287	1	1	1	0	0	1	0	0	0	1	1	1	7	AIDA
hsa-miR-221-5p	MIMAT0004568	PSD2	84249	NM_032289	1	1	1	0	0	1	0	0	0	1	1	1	7	AIF1L
hsa-miR-221-5p	MIMAT0004568	POLDIP3	84271	NM_001278657	1	1	1	0	0	1	0	0	0	1	1	1	7	AIFM1
hsa-miR-221-5p	MIMAT0004568	TNRC18	84629	NM_001080495	1	1	1	0	0	1	0	0	0	1	1	1	7	AIFM2
hsa-miR-221-5p	MIMAT0004568	TTBK1	84630	NM_032538	1	1	1	0	0	1	0	0	0	1	1	1	7	AIG1
hsa-miR-221-5p	MIMAT0004568	HES7	84667	NM_001165967	1	1	1	0	0	1	0	0	0	1	1	1	7	AIM1
hsa-miR-221-5p	MIMAT0004568	USP45	85015	NM_001080481	1	1	1	0	0	1	0	0	0	1	1	1	7	AIM1L
hsa-miR-221-5p	MIMAT0004568	MVB12B	89853	XM_005252297	1	1	1	0	0	1	0	0	0	1	1	1	7	AIMP1
hsa-miR-221-5p	MIMAT0004568	CCDC126	90693	NM_138771	1	1	1	0	1	1	0	0	0	0	1	1	7	AIPL1
hsa-miR-221-5p	MIMAT0004568	OXNAD1	92106	NM_138381	1	1	1	0	0	1	0	0	0	1	1	1	7	AIRE
hsa-miR-221-5p	MIMAT0004568	C17orf72	92340	NM_001164257	1	1	1	0	0	1	0	0	0	1	1	1	7	AJAP1
hsa-miR-221-5p	MIMAT0004568	TEX261	113419	NM_144582	1	1	1	0	0	1	0	0	0	1	1	1	7	AJUBA
hsa-miR-221-5p	MIMAT0004568	SORCS1	114815	NM_001206572	0	1	1	0	1	1	0	1	0	0	1	1	7	AK1
hsa-miR-221-5p	MIMAT0004568	LRRC58	116064	NM_001099678	1	1	1	0	0	1	0	0	0	1	1	1	7	AK2
hsa-miR-221-5p	MIMAT0004568	CYYR1	116159	NM_052954	0	1	1	0	1	1	0	0	0	1	1	1	7	AK3
hsa-miR-221-5p	MIMAT0004568	LOH12CR1	118426	NM_058169	0	1	1	0	1	1	0	0	0	1	1	1	7	AK4
hsa-miR-221-5p	MIMAT0004568	ZNF641	121274	NM_152320	1	1	1	0	0	1	0	0	0	1	1	1	7	AK7
hsa-miR-221-5p	MIMAT0004568	JDP2	122953	NM_130469	0	1	1	0	1	1	0	0	0	1	1	1	7	AK8
hsa-miR-221-5p	MIMAT0004568	WFIKKN2	124857	NM_175575	1	1	1	0	0	1	0	0	0	1	1	1	7	AK9
hsa-miR-221-5p	MIMAT0004568	TTC39C	125488	NM_001135993	0	1	1	0	1	1	0	0	0	1	1	1	7	AKAP1
hsa-miR-221-5p	MIMAT0004568	TYW3	127253	NM_138467	1	1	1	0	0	1	0	0	0	1	1	1	7	AKAP10
hsa-miR-221-5p	MIMAT0004568	TANGO2	128989	NM_152906	1	1	1	0	0	1	0	0	0	1	1	1	7	AKAP11
hsa-miR-221-5p	MIMAT0004568	EMID1	129080	NM_133455	0	1	1	0	1	1	0	0	0	1	1	1	7	AKAP12
hsa-miR-221-5p	MIMAT0004568	UBE2QL1	134111	NM_001145161	1	1	1	0	1	0	0	1	0	0	1	1	7	AKAP13
hsa-miR-221-5p	MIMAT0004568	AGPAT6	137964	XM_005273402	1	1	1	0	0	1	0	0	0	1	1	1	7	AKAP17A
hsa-miR-221-5p	MIMAT0004568	XRRA1	143570	XM_005273768	1	1	1	0	0	1	0	0	0	1	1	1	7	AKAP2
hsa-miR-221-5p	MIMAT0004568	TMEM86A	144110	NM_153347	1	1	1	0	0	1	0	0	0	1	1	1	7	AKAP5
hsa-miR-221-5p	MIMAT0004568	E2F7	144455	NM_203394	1	1	1	0	0	1	0	0	0	1	1	1	7	AKAP6
hsa-miR-221-5p	MIMAT0004568	THAP6	152815	XM_005262771	1	1	1	0	0	1	0	0	0	1	1	1	7	AKAP7
hsa-miR-221-5p	MIMAT0004568	AMOTL1	154810	XM_005273798	1	1	1	0	0	1	0	0	0	1	1	1	7	AKAP8
hsa-miR-221-5p	MIMAT0004568	TMEM30B	161291	NM_001017970	1	1	1	0	0	1	0	0	0	1	1	1	7	AKAP9
hsa-miR-221-5p	MIMAT0004568	RHBDL3	162494	NM_138328	1	1	1	0	0	1	0	0	0	1	1	1	7	AKIP1
hsa-miR-221-5p	MIMAT0004568	OLFML2A	169611	NM_182487	1	1	1	0	0	1	0	0	0	1	1	1	7	AKIRIN1
hsa-miR-221-5p	MIMAT0004568	NUDT10	170685	NM_153183	0	1	1	0	1	1	0	0	0	1	1	1	7	AKNA
hsa-miR-221-5p	MIMAT0004568	ASXL1	171023	NM_015338	1	1	1	0	0	1	0	0	0	1	1	1	7	AKNAD1
hsa-miR-221-5p	MIMAT0004568	POLR3H	171568	NM_001018050	1	1	1	0	0	1	0	0	0	1	1	1	7	AKR1B1
hsa-miR-221-5p	MIMAT0004568	TXLNA	200081	NM_175852	0	1	1	0	0	1	0	1	0	1	1	1	7	AKR1C2
hsa-miR-221-5p	MIMAT0004568	C3orf58	205428	NM_173552	1	1	1	0	0	1	0	1	0	0	1	1	7	AKR1C3
hsa-miR-221-5p	MIMAT0004568	ZCCHC24	219654	NM_153367	1	1	1	0	0	1	0	0	0	1	1	1	7	AKR1D1
hsa-miR-221-5p	MIMAT0004568	RTKN2	219790	NM_145307	1	1	1	0	0	1	0	0	0	1	1	1	7	AKR1E2
hsa-miR-221-5p	MIMAT0004568	C6orf89	221477	NM_152734	1	1	1	0	1	1	0	0	0	0	1	1	7	AKR7A2
hsa-miR-221-5p	MIMAT0004568	KCTD20	222658	XM_005248940	1	1	1	0	0	1	0	0	0	1	1	1	7	AKT1
hsa-miR-221-5p	MIMAT0004568	SLC41A1	254428	NM_173854	1	1	1	0	0	1	0	0	0	1	1	1	7	AKT1S1
hsa-miR-221-5p	MIMAT0004568	MDGA1	266727	NM_153487	1	1	1	0	0	1	0	0	0	1	1	1	7	AKT2
hsa-miR-221-5p	MIMAT0004568	KCTD21	283219	XM_005273927	1	1	1	0	0	1	0	0	0	1	1	1	7	AKT3
hsa-miR-221-5p	MIMAT0004568	ANKRD52	283373	NM_173595	1	1	1	0	0	1	0	0	0	1	1	1	7	AKTIP
hsa-miR-221-5p	MIMAT0004568	ZDHHC22	283576	NM_174976	1	1	1	0	0	1	0	0	0	1	1	1	7	ALAD
hsa-miR-221-5p	MIMAT0004568	SH3PXD2B	285590	NM_001017995	1	1	1	0	0	1	0	0	0	1	1	1	7	ALCAM
hsa-miR-221-5p	MIMAT0004568	TMEM95	339168	NM_198154	0	1	1	0	1	1	0	0	0	1	1	1	7	ALDH16A1
hsa-miR-221-5p	MIMAT0004568	NAT8L	339983	NM_178557	1	1	1	0	0	1	0	0	0	1	1	1	7	ALDH18A1
hsa-miR-221-5p	MIMAT0004568	ZC3H12B	340554	XM_005262260	1	1	1	0	0	1	0	0	0	1	1	1	7	ALDH1A2
hsa-miR-221-5p	MIMAT0004568	KIF24	347240	NM_194313	1	1	1	0	0	1	0	0	0	1	1	1	7	ALDH1A3
hsa-miR-221-5p	MIMAT0004568	PEAR1	375033	NM_001080471	0	1	1	0	0	1	0	1	0	1	1	1	7	ALDH1B1
hsa-miR-221-5p	MIMAT0004568	C10orf113	387638	NM_001177483	1	1	1	0	0	1	0	1	0	0	1	1	7	ALDH1L1
hsa-miR-221-5p	MIMAT0004568	SBK1	388228	NM_001024401	1	1	1	0	0	1	0	0	0	1	1	1	7	ALDH1L2
hsa-miR-221-5p	MIMAT0004568	IYD	389434	NM_001164694	1	1	1	0	0	1	0	0	0	1	1	1	7	ALDH3A2
hsa-miR-221-5p	MIMAT0004568	FAM174B	400451	NM_207446	1	1	1	0	0	1	0	0	0	1	1	1	7	ALDH3B1
hsa-miR-221-5p	MIMAT0004568	TRIM67	440730	NM_001004342	1	1	1	0	0	1	0	1	0	0	1	1	7	ALDH3B2
hsa-miR-221-5p	MIMAT0004568	ZNF704	619279	XM_005251279	1	1	1	0	0	1	0	0	0	1	1	1	7	ALDH4A1
hsa-miR-221-5p	MIMAT0004568	JMJD7	100137047	NM_001114632	1	1	1	0	0	1	0	0	0	1	1	1	7	ALDH5A1
hsa-miR-221-5p	MIMAT0004568	ZNF605	100289635	NM_183238	0	1	1	0	1	1	0	0	0	1	1	1	7	ALDH6A1
hsa-miR-221-5p	MIMAT0004568	CEACAM1	634	NM_001712	1	0	1	0	1	1	0	0	0	1	1	1	7	ALDH7A1
hsa-miR-221-5p	MIMAT0004568	DDR1	780	NM_001202521	1	0	1	0	1	1	0	1	0	0	1	1	7	ALDH8A1
hsa-miR-221-5p	MIMAT0004568	GRIK2	2898	NM_175768	1	0	1	0	1	1	0	1	0	0	1	1	7	ALDOB
hsa-miR-221-5p	MIMAT0004568	PRNP	5621	NM_000311	1	0	1	0	1	1	0	0	0	1	1	1	7	ALDOC
hsa-miR-221-5p	MIMAT0004568	SDC4	6385	NM_002999	1	0	1	0	1	1	0	0	0	1	1	1	7	ALG1
hsa-miR-221-5p	MIMAT0004568	TEP1	7011	NM_007110	1	0	1	0	1	1	0	0	0	1	1	1	7	ALG10
hsa-miR-221-5p	MIMAT0004568	SLC7A6	9057	NM_001076785	1	0	1	0	1	1	0	0	0	1	1	1	7	ALG10B
hsa-miR-221-5p	MIMAT0004568	VAPB	9217	NM_004738	1	0	1	0	1	1	0	0	0	1	1	1	7	ALG11
hsa-miR-221-5p	MIMAT0004568	PNMA1	9240	NM_006029	1	0	1	0	1	1	0	0	0	1	1	1	7	ALG12
hsa-miR-221-5p	MIMAT0004568	QKI	9444	NM_206855	1	0	1	0	0	1	0	1	0	1	1	1	7	ALG13
hsa-miR-221-5p	MIMAT0004568	TP53I11	9537	NM_006034	1	0	1	0	1	1	0	1	0	0	1	1	7	ALG1L2
hsa-miR-221-5p	MIMAT0004568	EI24	9538	NM_001007277	1	0	1	0	1	1	0	1	0	0	1	1	7	ALG2
hsa-miR-221-5p	MIMAT0004568	MGLL	11343	NM_007283	1	0	1	0	1	1	0	0	0	1	1	1	7	ALG9
hsa-miR-221-5p	MIMAT0004568	VASH1	22846	NM_014909	1	0	1	0	1	1	0	0	0	1	1	1	7	ALK
hsa-miR-221-5p	MIMAT0004568	DIS3	22894	NM_014953	1	0	1	0	1	1	0	0	0	1	1	1	7	ALKBH1
hsa-miR-221-5p	MIMAT0004568	PAXIP1	22976	NM_007349	1	0	1	0	1	1	0	1	0	0	1	1	7	ALKBH3
hsa-miR-221-5p	MIMAT0004568	SPG20	23111	NM_015087	1	0	1	0	1	1	0	0	0	1	1	1	7	ALKBH4
hsa-miR-221-5p	MIMAT0004568	TNRC6B	23112	NM_001024843	1	0	1	0	1	1	0	1	0	0	1	1	7	ALKBH5
hsa-miR-221-5p	MIMAT0004568	TNRC6B	23112	NM_015088	1	0	1	0	1	1	0	1	0	0	1	1	7	ALKBH6
hsa-miR-221-5p	MIMAT0004568	TNRC6B	23112	NM_001162501	1	0	1	0	1	1	0	1	0	0	1	1	7	ALKBH7
hsa-miR-221-5p	MIMAT0004568	DNAJC16	23341	NM_015291	1	0	1	0	0	1	0	1	0	1	1	1	7	ALMS1
hsa-miR-221-5p	MIMAT0004568	BCL2L13	23786	NM_015367	1	0	1	0	1	1	0	0	0	1	1	1	7	ALOX15
hsa-miR-221-5p	MIMAT0004568	ANAPC15	25906	NM_014042	1	0	1	0	1	1	0	1	0	0	1	1	7	ALOX5
hsa-miR-221-5p	MIMAT0004568	SEC31B	25956	NM_015490	1	0	1	0	1	1	0	1	0	0	1	1	7	ALOX5AP
hsa-miR-221-5p	MIMAT0004568	KLHL3	26249	NM_001257194	1	0	1	0	0	1	0	1	0	1	1	1	7	ALOXE3
hsa-miR-221-5p	MIMAT0004568	PABPC1	26986	NM_002568	1	0	1	0	1	1	0	1	0	0	1	1	7	ALPI
hsa-miR-221-5p	MIMAT0004568	TNFRSF21	27242	NM_014452	1	0	1	0	1	1	0	0	0	1	1	1	7	ALPK1
hsa-miR-221-5p	MIMAT0004568	PPHLN1	51535	NM_016488	1	0	1	0	1	1	0	0	0	1	1	1	7	ALPK2
hsa-miR-221-5p	MIMAT0004568	SUFU	51684	NM_016169	1	0	1	0	0	1	0	1	0	1	1	1	7	ALPK3
hsa-miR-221-5p	MIMAT0004568	OXR1	55074	NM_001198535	1	0	1	0	1	1	0	1	0	0	1	1	7	ALPL
hsa-miR-221-5p	MIMAT0004568	OXR1	55074	NM_001198534	1	0	1	0	1	1	0	1	0	0	1	1	7	ALPP
hsa-miR-221-5p	MIMAT0004568	OXR1	55074	NM_181354	1	0	1	0	1	1	0	1	0	0	1	1	7	ALPPL2
hsa-miR-221-5p	MIMAT0004568	OXR1	55074	NM_001198532	1	0	1	0	1	1	0	1	0	0	1	1	7	ALS2
hsa-miR-221-5p	MIMAT0004568	OXR1	55074	NM_018002	1	0	1	0	1	1	0	1	0	0	1	1	7	ALS2CL
hsa-miR-221-5p	MIMAT0004568	OXR1	55074	NM_001198533	1	0	1	0	1	1	0	1	0	0	1	1	7	ALX3
hsa-miR-221-5p	MIMAT0004568	PRDM11	56981	NM_001256695	1	0	1	0	0	1	0	1	0	1	1	1	7	ALX4
hsa-miR-221-5p	MIMAT0004568	PPP1R1B	84152	NM_001242464	1	0	1	0	1	1	0	1	0	0	1	1	7	ALYREF
hsa-miR-221-5p	MIMAT0004568	PPP1R1B	84152	NM_181505	1	0	1	0	1	1	0	1	0	0	1	1	7	AMACR
hsa-miR-221-5p	MIMAT0004568	ZCCHC3	85364	NM_033089	1	0	1	0	0	1	0	1	0	1	1	1	7	AMBP
hsa-miR-221-5p	MIMAT0004568	TTYH2	94015	NM_032646	1	0	1	0	0	1	0	1	0	1	1	1	7	AMBRA1
hsa-miR-221-5p	MIMAT0004568	C1QTNF2	114898	NM_031908	1	0	1	0	1	1	0	0	0	1	1	1	7	AMD1
hsa-miR-221-5p	MIMAT0004568	ZNF526	116115	NM_133444	1	0	1	0	0	1	0	1	0	1	1	1	7	AMDHD1
hsa-miR-221-5p	MIMAT0004568	STK35	140901	NM_080836	1	0	1	0	0	1	0	1	0	1	1	1	7	AMDHD2
hsa-miR-221-5p	MIMAT0004568	TMEM92	162461	NM_001168215	1	0	1	0	1	1	0	0	0	1	1	1	7	AMER1
hsa-miR-221-5p	MIMAT0004568	TMEM201	199953	NM_001130924	1	0	1	0	1	1	0	1	0	0	1	1	7	AMER2
hsa-miR-221-5p	MIMAT0004568	FOXK1	221937	NM_001037165	1	0	1	0	1	1	0	0	0	1	1	1	7	AMER3
hsa-miR-221-5p	MIMAT0004568	PGM2L1	283209	NM_173582	1	0	1	0	1	1	0	0	0	1	1	1	7	AMFR
hsa-miR-221-5p	MIMAT0004568	TMEM151B	441151	NM_001137560	1	0	1	0	1	1	0	0	0	1	1	1	7	AMHR2
hsa-miR-221-5p	MIMAT0004568	ABAT	18	NM_000663	1	1	1	0	0	1	0	0	0	0	1	1	6	AMIGO1
hsa-miR-221-5p	MIMAT0004568	ABCA2	20	NM_001606	0	1	1	0	0	1	0	0	0	1	1	1	6	AMIGO2
hsa-miR-221-5p	MIMAT0004568	ABCA3	21	NM_001089	1	1	0	0	0	1	0	0	0	1	1	1	6	AMIGO3
hsa-miR-221-5p	MIMAT0004568	ADCY7	113	XM_005255783	1	1	1	0	0	1	0	0	0	0	1	1	6	AMMECR1
hsa-miR-221-5p	MIMAT0004568	AK2	204	XM_005270603	1	1	1	0	0	1	0	0	0	0	1	1	6	AMMECR1L
hsa-miR-221-5p	MIMAT0004568	ALAD	210	XM_005251799	0	1	1	0	0	1	0	0	0	1	1	1	6	AMN1
hsa-miR-221-5p	MIMAT0004568	ANXA11	311	NM_001278408	0	1	1	0	0	1	0	0	0	1	1	1	6	AMOT
hsa-miR-221-5p	MIMAT0004568	AQP1	358	NM_198098	1	1	0	0	0	1	0	0	0	1	1	1	6	AMOTL1
hsa-miR-221-5p	MIMAT0004568	ASPH	444	XM_005251235	1	1	1	0	0	1	0	0	0	0	1	1	6	AMOTL2
hsa-miR-221-5p	MIMAT0004568	ASS1	445	NM_000050	1	1	1	0	0	1	0	0	0	0	1	1	6	AMPD2
hsa-miR-221-5p	MIMAT0004568	RERE	473	NM_012102	1	1	1	0	0	1	0	0	0	0	1	1	6	AMPD3
hsa-miR-221-5p	MIMAT0004568	ATP7B	540	NM_000053	1	1	1	0	0	1	0	0	0	0	1	1	6	AMPH
hsa-miR-221-5p	MIMAT0004568	BCL2L1	598	NM_138578	1	1	1	0	0	1	0	0	0	0	1	1	6	AMT
hsa-miR-221-5p	MIMAT0004568	BCL2L2	599	NM_004050	1	1	0	0	0	1	0	0	0	1	1	1	6	AMZ1
hsa-miR-221-5p	MIMAT0004568	BDH1	622	NM_203314	1	1	1	0	0	1	0	0	0	0	1	1	6	AMZ2
hsa-miR-221-5p	MIMAT0004568	CAPN5	726	XM_005274206	1	1	0	0	0	1	0	0	0	1	1	1	6	ANAPC1
hsa-miR-221-5p	MIMAT0004568	CAPN5	726	XM_005277729	1	1	0	0	0	1	0	0	0	1	1	1	6	ANAPC10
hsa-miR-221-5p	MIMAT0004568	DAGLA	747	NM_006133	1	1	1	0	0	1	0	0	0	0	1	1	6	ANAPC11
hsa-miR-221-5p	MIMAT0004568	CA7	766	NM_001014435	1	1	1	0	0	1	0	0	0	0	1	1	6	ANAPC13
hsa-miR-221-5p	MIMAT0004568	CASP2	835	NM_032982	0	1	1	0	1	1	0	0	0	0	1	1	6	ANAPC15
hsa-miR-221-5p	MIMAT0004568	CD3E	916	NM_000733	0	1	1	0	1	1	0	0	0	0	1	1	6	ANAPC16
hsa-miR-221-5p	MIMAT0004568	SCARB1	949	NM_005505	0	1	1	0	0	1	0	0	0	1	1	1	6	ANAPC2
hsa-miR-221-5p	MIMAT0004568	CD68	968	NM_001251	1	1	1	0	0	1	0	0	0	0	1	1	6	ANAPC5
hsa-miR-221-5p	MIMAT0004568	FOXN3	1112	XM_005267289	0	1	1	0	0	1	0	0	0	1	1	1	6	ANAPC7
hsa-miR-221-5p	MIMAT0004568	CHIT1	1118	NM_003465	1	1	1	0	0	1	0	0	0	0	1	1	6	ANGEL1
hsa-miR-221-5p	MIMAT0004568	CCR1	1230	NM_001295	1	1	1	0	0	1	0	0	0	0	1	1	6	ANGEL2
hsa-miR-221-5p	MIMAT0004568	CNR2	1269	XM_005245737	1	1	1	0	0	1	0	0	0	0	1	1	6	ANGPT1
hsa-miR-221-5p	MIMAT0004568	CRY2	1408	NM_021117	0	1	1	0	0	1	0	0	0	1	1	1	6	ANGPT2
hsa-miR-221-5p	MIMAT0004568	CSF1	1435	NM_000757	0	1	1	0	0	1	0	0	0	1	1	1	6	ANGPTL2
hsa-miR-221-5p	MIMAT0004568	SLC25A10	1468	NM_001270888	0	1	1	0	0	1	0	0	0	1	1	1	6	ANGPTL4
hsa-miR-221-5p	MIMAT0004568	CSTF2	1478	XM_005262084	1	1	1	0	0	1	0	0	0	0	1	1	6	ANHX
hsa-miR-221-5p	MIMAT0004568	CTNND1	1500	NM_001085458	0	1	1	0	0	1	0	1	0	0	1	1	6	ANK1
hsa-miR-221-5p	MIMAT0004568	CYP27B1	1594	NM_000785	1	1	1	0	0	1	0	0	0	0	1	1	6	ANK2
hsa-miR-221-5p	MIMAT0004568	DGKG	1608	NM_001346	0	1	1	0	0	1	0	0	0	1	1	1	6	ANK3
hsa-miR-221-5p	MIMAT0004568	DHX8	1659	XM_005257113	1	1	1	0	0	1	0	0	0	0	1	1	6	ANKDD1A
hsa-miR-221-5p	MIMAT0004568	DHCR7	1717	NM_001360	1	1	1	0	0	1	0	0	0	0	1	1	6	ANKEF1
hsa-miR-221-5p	MIMAT0004568	DIAPH1	1729	XM_005268384	0	1	1	0	0	1	0	0	0	1	1	1	6	ANKFY1
hsa-miR-221-5p	MIMAT0004568	DLX3	1747	NM_005220	0	1	1	0	0	1	0	0	0	1	1	1	6	ANKH
hsa-miR-221-5p	MIMAT0004568	DOCK3	1795	XM_005264914	0	1	1	0	0	1	0	0	0	1	1	1	6	ANKHD1
hsa-miR-221-5p	MIMAT0004568	DUSP3	1845	XM_005257117	1	1	0	0	0	1	0	0	0	1	1	1	6	ANKIB1
hsa-miR-221-5p	MIMAT0004568	DUSP8	1850	NM_004420	0	1	1	0	0	1	0	0	0	1	1	1	6	ANKK1
hsa-miR-221-5p	MIMAT0004568	EIF2S1	1965	XM_005267390	0	1	1	0	0	1	0	0	0	1	1	1	6	ANKLE1
hsa-miR-221-5p	MIMAT0004568	ELF3	1999	NM_001114309	0	1	1	0	0	1	0	0	0	1	1	1	6	ANKLE2
hsa-miR-221-5p	MIMAT0004568	ENSA	2029	NM_207043	1	1	1	0	0	1	0	0	0	0	1	1	6	ANKMY1
hsa-miR-221-5p	MIMAT0004568	EPB41L1	2036	XM_005260318	0	1	1	0	0	1	0	0	0	1	1	1	6	ANKRD10
hsa-miR-221-5p	MIMAT0004568	FOXO3	2309	NM_001455	0	1	1	0	0	1	0	0	0	1	1	1	6	ANKRD11
hsa-miR-221-5p	MIMAT0004568	NR5A2	2494	XM_005245061	0	1	1	0	0	1	0	0	0	1	1	1	6	ANKRD12
hsa-miR-221-5p	MIMAT0004568	G6PC	2538	NM_000151	1	1	1	0	1	0	0	0	0	0	1	1	6	ANKRD13A
hsa-miR-221-5p	MIMAT0004568	GABPA	2551	NM_002040	0	1	1	0	1	1	0	0	0	0	1	1	6	ANKRD13B
hsa-miR-221-5p	MIMAT0004568	GATA2	2624	NM_001145661	0	1	1	0	0	1	0	0	0	1	1	1	6	ANKRD13C
hsa-miR-221-5p	MIMAT0004568	B4GALT1	2683	NM_001497	1	1	1	0	0	1	0	0	0	0	1	1	6	ANKRD13D
hsa-miR-221-5p	MIMAT0004568	GNA12	2768	NM_007353	1	1	1	0	0	1	0	0	0	0	1	1	6	ANKRD16
hsa-miR-221-5p	MIMAT0004568	ARHGAP35	2909	NM_004491	1	1	1	0	0	1	0	0	0	0	1	1	6	ANKRD17
hsa-miR-221-5p	MIMAT0004568	GRM4	2914	NM_000841	1	1	1	0	0	1	0	0	0	0	1	1	6	ANKRD18A
hsa-miR-221-5p	MIMAT0004568	GSPT1	2935	NM_001130007	1	1	0	0	0	1	0	1	0	0	1	1	6	ANKRD18B
hsa-miR-221-5p	MIMAT0004568	GSTM3	2947	NM_000849	1	1	0	0	0	1	0	0	0	1	1	1	6	ANKRD20A1
hsa-miR-221-5p	MIMAT0004568	HLF	3131	NM_002126	0	1	1	0	0	1	0	0	0	1	1	1	6	ANKRD20A2
hsa-miR-221-5p	MIMAT0004568	SLC29A2	3177	XM_005273964	0	1	1	0	0	1	0	0	0	1	1	1	6	ANKRD20A3
hsa-miR-221-5p	MIMAT0004568	HNRNPA1	3178	NM_031157	1	1	1	0	0	1	0	0	0	0	1	1	6	ANKRD20A4
hsa-miR-221-5p	MIMAT0004568	HRH1	3269	NM_001098213	0	1	1	0	0	1	0	0	0	1	1	1	6	ANKRD22
hsa-miR-221-5p	MIMAT0004568	IRF8	3394	NM_002163	0	1	1	0	0	1	0	0	0	1	1	1	6	ANKRD23
hsa-miR-221-5p	MIMAT0004568	IL2RA	3559	NM_000417	1	1	0	0	0	1	0	0	0	1	1	1	6	ANKRD24
hsa-miR-221-5p	MIMAT0004568	IL12B	3593	NM_002187	0	1	1	0	0	1	0	0	0	1	1	1	6	ANKRD26
hsa-miR-221-5p	MIMAT0004568	ITGB1	3688	XM_005252448	0	1	1	0	0	1	0	0	0	1	1	1	6	ANKRD27
hsa-miR-221-5p	MIMAT0004568	KCNJ10	3766	NM_002241	0	1	1	0	0	1	0	0	0	1	1	1	6	ANKRD28
hsa-miR-221-5p	MIMAT0004568	KCNJ12	3768	NM_021012	1	1	1	0	0	1	0	0	0	0	1	1	6	ANKRD29
hsa-miR-221-5p	MIMAT0004568	KIF5C	3800	NM_004522	1	1	1	0	0	1	0	0	0	0	1	1	6	ANKRD30A
hsa-miR-221-5p	MIMAT0004568	LAMC2	3918	NM_005562	1	1	1	0	0	1	0	0	0	0	1	1	6	ANKRD32
hsa-miR-221-5p	MIMAT0004568	LDLR	3949	NM_000527	1	1	0	0	0	1	0	0	0	1	1	1	6	ANKRD33
hsa-miR-221-5p	MIMAT0004568	LGALS8	3964	NM_006499	1	1	1	0	0	1	0	0	0	0	1	1	6	ANKRD33B
hsa-miR-221-5p	MIMAT0004568	LIG3	3980	NM_013975	0	1	1	0	0	1	0	0	0	1	1	1	6	ANKRD34A
hsa-miR-221-5p	MIMAT0004568	LMAN1	3998	NM_005570	1	1	1	0	0	1	0	0	0	0	1	1	6	ANKRD34B
hsa-miR-221-5p	MIMAT0004568	LMNA	4000	NM_170707	0	1	1	0	0	1	0	1	0	0	1	1	6	ANKRD34C
hsa-miR-221-5p	MIMAT0004568	LNPEP	4012	NM_005575	1	1	0	0	0	1	0	0	0	1	1	1	6	ANKRD36B
hsa-miR-221-5p	MIMAT0004568	LTBP2	4053	NM_000428	0	1	1	0	0	1	0	0	0	1	1	1	6	ANKRD36C
hsa-miR-221-5p	MIMAT0004568	SMAD3	4088	XM_005254383	0	1	1	0	0	1	0	0	0	1	1	1	6	ANKRD39
hsa-miR-221-5p	MIMAT0004568	MAFG	4097	NM_032711	1	1	1	0	0	1	0	0	0	0	1	1	6	ANKRD40
hsa-miR-221-5p	MIMAT0004568	MCAM	4162	XM_005271552	1	1	0	0	0	1	0	0	0	1	1	1	6	ANKRD42
hsa-miR-221-5p	MIMAT0004568	MAP3K3	4215	XM_005257376	0	1	1	0	0	1	0	0	0	1	1	1	6	ANKRD44
hsa-miR-221-5p	MIMAT0004568	MFAP4	4239	NM_001198695	1	1	0	0	0	1	0	0	0	1	1	1	6	ANKRD45
hsa-miR-221-5p	MIMAT0004568	MMP11	4320	NM_005940	1	1	1	0	0	1	0	0	0	0	1	1	6	ANKRD46
hsa-miR-221-5p	MIMAT0004568	MTF1	4520	XM_005270879	1	1	1	0	0	1	0	0	0	0	1	1	6	ANKRD49
hsa-miR-221-5p	MIMAT0004568	MYO1F	4542	NM_012335	1	1	1	0	0	1	0	0	0	0	1	1	6	ANKRD50
hsa-miR-221-5p	MIMAT0004568	MYBPC3	4607	NM_000256	1	1	1	0	0	1	0	0	0	0	1	1	6	ANKRD52
hsa-miR-221-5p	MIMAT0004568	MYO9B	4650	NM_001130065	1	1	1	0	0	1	0	0	0	0	1	1	6	ANKRD54
hsa-miR-221-5p	MIMAT0004568	NEFH	4744	NM_021076	1	1	1	0	0	1	0	0	0	0	1	1	6	ANKRD6
hsa-miR-221-5p	MIMAT0004568	NEO1	4756	XM_005254408	1	1	1	0	0	1	0	0	0	0	1	1	6	ANKRD62
hsa-miR-221-5p	MIMAT0004568	NFATC3	4775	XM_005255973	1	1	1	0	0	1	0	0	0	0	1	1	6	ANKRD65
hsa-miR-221-5p	MIMAT0004568	NFIC	4782	NM_205843	1	1	1	0	0	1	0	0	0	0	1	1	6	ANKRD66
hsa-miR-221-5p	MIMAT0004568	NMT1	4836	XM_005257422	1	1	0	0	0	1	0	0	0	1	1	1	6	ANKRD7
hsa-miR-221-5p	MIMAT0004568	NPR1	4881	NM_000906	1	1	1	0	0	1	0	0	0	0	1	1	6	ANKS1A
hsa-miR-221-5p	MIMAT0004568	NPTX1	4884	NM_002522	1	1	1	0	0	1	0	0	0	0	1	1	6	ANKS1B
hsa-miR-221-5p	MIMAT0004568	OAS3	4940	NM_006187	1	1	1	0	0	1	0	0	0	0	1	1	6	ANKS3
hsa-miR-221-5p	MIMAT0004568	OPCML	4978	XM_005271572	1	1	1	0	0	1	0	0	0	0	1	1	6	ANKS4B
hsa-miR-221-5p	MIMAT0004568	OPRK1	4986	XM_005251252	1	1	1	0	0	1	0	0	0	0	1	1	6	ANKS6
hsa-miR-221-5p	MIMAT0004568	CLDN11	5010	NM_005602	1	1	1	0	0	0	0	1	0	0	1	1	6	ANO1
hsa-miR-221-5p	MIMAT0004568	OXTR	5021	NM_000916	1	1	1	0	0	1	0	0	0	0	1	1	6	ANO10
hsa-miR-221-5p	MIMAT0004568	P2RY2	5029	NM_176072	1	1	1	0	0	0	0	0	0	1	1	1	6	ANO2
hsa-miR-221-5p	MIMAT0004568	PAX5	5079	NM_016734	1	1	1	0	0	1	0	0	0	0	1	1	6	ANO3
hsa-miR-221-5p	MIMAT0004568	PAX6	5080	NM_000280	1	1	1	0	0	1	0	0	0	0	1	1	6	ANO5
hsa-miR-221-5p	MIMAT0004568	PCBD1	5092	NM_000281	1	1	1	0	0	1	0	0	0	0	1	1	6	ANO6
hsa-miR-221-5p	MIMAT0004568	CHMP1A	5119	NM_002768	1	1	1	0	0	1	0	0	0	0	1	1	6	ANO7
hsa-miR-221-5p	MIMAT0004568	PKP1	5317	NM_000299	1	1	1	0	0	1	0	0	0	0	1	1	6	ANO9
hsa-miR-221-5p	MIMAT0004568	PRRX1	5396	NM_006902	1	1	1	0	0	1	0	0	0	0	1	1	6	ANP32A
hsa-miR-221-5p	MIMAT0004568	POU3F1	5453	NM_002699	1	1	1	0	0	1	0	0	0	0	1	1	6	ANP32B
hsa-miR-221-5p	MIMAT0004568	PPP2R2C	5522	XM_005247976	1	1	1	0	0	1	0	0	0	0	1	1	6	ANP32E
hsa-miR-221-5p	MIMAT0004568	NPY4R	5540	NM_005972	1	1	1	0	0	1	0	0	0	0	1	1	6	ANPEP
hsa-miR-221-5p	MIMAT0004568	PRKAR2A	5576	XM_005265314	1	1	1	0	0	1	0	0	0	0	1	1	6	ANTXR1
hsa-miR-221-5p	MIMAT0004568	PRKCB	5579	NM_002738	1	1	1	0	0	1	0	0	0	0	1	1	6	ANTXR2
hsa-miR-221-5p	MIMAT0004568	PSAP	5660	NM_001042465	1	1	1	0	0	1	0	0	0	0	1	1	6	ANXA11
hsa-miR-221-5p	MIMAT0004568	RAD9A	5883	NM_004584	1	1	1	0	0	1	0	0	0	0	1	1	6	ANXA13
hsa-miR-221-5p	MIMAT0004568	RAD23A	5886	NM_005053	1	1	1	0	0	0	0	0	0	1	1	1	6	ANXA5
hsa-miR-221-5p	MIMAT0004568	RARG	5916	XM_005269054	1	1	1	0	0	1	0	0	0	0	1	1	6	ANXA6
hsa-miR-221-5p	MIMAT0004568	PRPH2	5961	NM_000322	1	1	1	0	0	1	0	0	0	0	1	1	6	ANXA8
hsa-miR-221-5p	MIMAT0004568	DPF2	5977	NM_006268	1	1	1	0	0	1	0	0	0	0	1	1	6	ANXA8L1
hsa-miR-221-5p	MIMAT0004568	RSU1	6251	NM_012425	1	1	1	0	0	1	0	0	0	0	1	1	6	ANXA8L2
hsa-miR-221-5p	MIMAT0004568	ATXN1	6310	NM_000332	1	1	0	0	0	1	0	0	0	1	1	1	6	ANXA9
hsa-miR-221-5p	MIMAT0004568	SCO1	6341	NM_004589	1	1	1	0	0	1	0	0	0	0	1	1	6	AOAH
hsa-miR-221-5p	MIMAT0004568	SRSF7	6432	NM_001031684	1	1	1	0	0	1	0	0	0	0	1	1	6	AOC2
hsa-miR-221-5p	MIMAT0004568	SH3BP2	6452	NM_001145855	1	1	1	0	0	1	0	0	0	0	1	1	6	AOC3
hsa-miR-221-5p	MIMAT0004568	SLC6A7	6534	NM_014228	1	1	0	0	0	1	0	0	0	1	1	1	6	AP1AR
hsa-miR-221-5p	MIMAT0004568	SLC6A9	6536	NM_201649	1	1	1	0	0	1	0	0	0	0	1	1	6	AP1B1
hsa-miR-221-5p	MIMAT0004568	SLC8A1	6546	XM_005264512	1	1	1	0	0	1	0	0	0	0	1	1	6	AP1G1
hsa-miR-221-5p	MIMAT0004568	SLC16A2	6567	NM_006517	1	1	1	0	0	1	0	0	0	0	1	1	6	AP1G2
hsa-miR-221-5p	MIMAT0004568	SLIT3	6586	NM_001271946	1	1	0	0	0	1	0	0	0	1	1	1	6	AP1M1
hsa-miR-221-5p	MIMAT0004568	SRC	6714	NM_005417	1	1	1	0	0	1	0	0	0	0	1	1	6	AP1M2
hsa-miR-221-5p	MIMAT0004568	SUOX	6821	NM_000456	1	1	1	0	0	1	0	0	0	0	1	1	6	AP1S1
hsa-miR-221-5p	MIMAT0004568	TEAD3	7005	XM_005249342	0	1	1	0	0	1	0	0	0	1	1	1	6	AP1S2
hsa-miR-221-5p	MIMAT0004568	TGFBR3	7049	NM_003243	1	1	1	0	0	1	0	0	0	0	1	1	6	AP1S3
hsa-miR-221-5p	MIMAT0004568	TH	7054	NM_199292	1	1	1	0	0	1	0	0	0	0	1	1	6	AP2A1
hsa-miR-221-5p	MIMAT0004568	TIMP2	7077	NM_003255	1	1	1	0	0	1	0	0	0	0	1	1	6	AP2A2
hsa-miR-221-5p	MIMAT0004568	TLL2	7093	NM_012465	1	1	1	0	0	1	0	0	0	0	1	1	6	AP2B1
hsa-miR-221-5p	MIMAT0004568	TRAF3	7187	NM_145725	1	1	1	0	0	1	0	0	0	0	1	1	6	AP2M1
hsa-miR-221-5p	MIMAT0004568	CCT3	7203	NM_005998	1	1	1	0	0	1	0	0	0	0	1	1	6	AP2S1
hsa-miR-221-5p	MIMAT0004568	TRPS1	7227	NM_014112	1	1	0	0	0	1	0	0	0	1	1	1	6	AP3B1
hsa-miR-221-5p	MIMAT0004568	TSTA3	7264	XM_005251050	1	1	1	0	0	1	0	0	0	0	1	1	6	AP3B2
hsa-miR-221-5p	MIMAT0004568	UCP3	7352	NM_003356	1	1	1	0	0	1	0	0	0	0	1	1	6	AP3D1
hsa-miR-221-5p	MIMAT0004568	VDAC1	7416	XM_005272075	1	1	1	0	0	1	0	0	0	0	1	1	6	AP3M1
hsa-miR-221-5p	MIMAT0004568	CLIP2	7461	NM_003388	1	1	1	0	0	1	0	0	0	0	1	1	6	AP3M2
hsa-miR-221-5p	MIMAT0004568	WNT11	7481	XM_005274231	1	1	1	0	0	1	0	0	0	0	1	1	6	AP3S2
hsa-miR-221-5p	MIMAT0004568	ZNF70	7621	NM_021916	1	1	1	0	0	1	0	0	0	0	1	1	6	AP4E1
hsa-miR-221-5p	MIMAT0004568	SLC30A3	7781	XM_005264551	1	1	1	0	0	1	0	0	0	0	1	1	6	AP4M1
hsa-miR-221-5p	MIMAT0004568	FZD5	7855	NM_003468	1	1	1	0	0	1	0	0	0	0	1	1	6	AP4S1
hsa-miR-221-5p	MIMAT0004568	SLMAP	7871	XM_005265458	1	1	1	0	0	1	0	0	0	0	1	1	6	AP5B1
hsa-miR-221-5p	MIMAT0004568	HMGA2	8091	NM_003483	0	1	0	0	0	1	0	1	0	1	1	1	6	AP5M1
hsa-miR-221-5p	MIMAT0004568	EOMES	8320	NM_001278182	0	1	1	0	0	1	0	0	0	1	1	1	6	AP5S1
hsa-miR-221-5p	MIMAT0004568	PIP5K1A	8394	XM_005245525	0	1	1	0	0	1	0	0	0	1	1	1	6	AP5Z1
hsa-miR-221-5p	MIMAT0004568	FOXN1	8456	NM_003593	1	1	1	0	0	1	0	0	0	0	1	1	6	APAF1
hsa-miR-221-5p	MIMAT0004568	CDC42BPA	8476	XM_005273321	0	1	1	0	0	1	0	0	0	1	1	1	6	APBA1
hsa-miR-221-5p	MIMAT0004568	PPFIA4	8497	XM_005245553	0	1	1	0	0	1	0	0	0	1	1	1	6	APBA2
hsa-miR-221-5p	MIMAT0004568	PARG	8505	NM_003631	1	1	1	0	1	0	0	0	0	0	1	1	6	APBA3
hsa-miR-221-5p	MIMAT0004568	KCNAB2	8514	NM_001199860	1	1	1	0	0	1	0	0	0	0	1	1	6	APBB1
hsa-miR-221-5p	MIMAT0004568	AOC3	8639	NM_003734	1	1	1	0	0	1	0	0	0	0	1	1	6	APBB2
hsa-miR-221-5p	MIMAT0004568	VAMP4	8674	NM_003762	1	1	1	0	0	1	0	0	0	0	1	1	6	APBB3
hsa-miR-221-5p	MIMAT0004568	BAIAP3	8938	NM_003933	0	1	1	0	0	1	0	0	0	1	1	1	6	APC
hsa-miR-221-5p	MIMAT0004568	CLDN2	9075	NM_001171092	1	1	1	0	0	1	0	0	0	0	1	1	6	APC2
hsa-miR-221-5p	MIMAT0004568	SYNGR3	9143	NM_004209	0	1	1	0	0	1	0	0	0	1	1	1	6	APCDD1
hsa-miR-221-5p	MIMAT0004568	DLGAP1	9229	XM_005258171	1	1	1	0	0	1	0	0	0	0	1	1	6	APCDD1L
hsa-miR-221-5p	MIMAT0004568	SLC9A3R1	9368	NM_004252	1	1	1	0	0	1	0	0	0	0	1	1	6	APEH
hsa-miR-221-5p	MIMAT0004568	NRXN2	9379	NM_015080	0	1	1	0	0	1	0	0	0	1	1	1	6	APEX2
hsa-miR-221-5p	MIMAT0004568	RECQL5	9400	XM_005257819	0	1	1	0	0	1	0	0	0	1	1	1	6	APH1A
hsa-miR-221-5p	MIMAT0004568	CABP1	9478	XM_005253994	0	1	1	0	0	1	0	0	0	1	1	1	6	APH1B
hsa-miR-221-5p	MIMAT0004568	GOSR1	9527	NM_001007024	1	1	0	0	0	1	0	0	0	1	1	1	6	API5
hsa-miR-221-5p	MIMAT0004568	RAB3D	9545	NM_004283	1	1	1	0	0	1	0	0	0	0	1	1	6	APITD1
hsa-miR-221-5p	MIMAT0004568	GTPBP1	9567	NM_004286	0	1	1	0	0	1	0	0	0	1	1	1	6	APITD1-CORT
hsa-miR-221-5p	MIMAT0004568	SOX13	9580	NM_005686	0	1	1	0	0	1	0	0	0	1	1	1	6	APLF
hsa-miR-221-5p	MIMAT0004568	MTL5	9633	NM_001039656	0	1	1	0	1	1	0	0	0	0	1	1	6	APLN
hsa-miR-221-5p	MIMAT0004568	SH3PXD2A	9644	XM_005270294	0	1	1	0	0	1	0	0	0	1	1	1	6	APLNR
hsa-miR-221-5p	MIMAT0004568	FAM53B	9679	XM_005270300	0	1	1	0	0	1	0	0	0	1	1	1	6	APLP2
hsa-miR-221-5p	MIMAT0004568	LRRC14	9684	NM_001272036	1	1	0	0	0	1	0	0	0	1	1	1	6	APMAP
hsa-miR-221-5p	MIMAT0004568	FAM65B	9750	XM_005249500	1	1	1	0	0	1	0	0	0	0	1	1	6	APOA5
hsa-miR-221-5p	MIMAT0004568	TRIM14	9830	NM_014788	0	1	1	0	0	1	0	0	0	1	1	1	6	APOBEC2
hsa-miR-221-5p	MIMAT0004568	AREL1	9870	XM_005268243	1	1	0	0	0	1	0	0	0	1	1	1	6	APOBEC3A
hsa-miR-221-5p	MIMAT0004568	RABGAP1L	9910	XM_005245680	0	1	1	0	0	1	0	0	0	1	1	1	6	APOBEC3C
hsa-miR-221-5p	MIMAT0004568	ZBTB5	9925	XM_005251634	0	1	1	0	0	1	0	0	0	1	1	1	6	APOBEC3D
hsa-miR-221-5p	MIMAT0004568	GJC1	10052	NM_005497	0	1	1	0	0	1	0	0	0	1	1	1	6	APOBEC3F
hsa-miR-221-5p	MIMAT0004568	ABCC5	10057	XM_005247059	1	1	1	0	0	1	0	0	0	0	1	1	6	APOBEC3H
hsa-miR-221-5p	MIMAT0004568	ABCF2	10061	NM_007189	1	1	0	0	0	1	0	0	0	1	1	1	6	APOBR
hsa-miR-221-5p	MIMAT0004568	ACTR1A	10121	NM_005736	1	1	1	0	0	1	0	0	0	0	1	1	6	APOC2
hsa-miR-221-5p	MIMAT0004568	RCAN2	10231	NM_005822	0	1	1	0	0	1	0	0	0	1	1	1	6	APOC4
hsa-miR-221-5p	MIMAT0004568	SRRM1	10250	NM_005839	0	1	1	0	0	1	0	0	0	1	1	1	6	APOF
hsa-miR-221-5p	MIMAT0004568	SEMA3A	10371	XM_005250110	1	1	1	0	0	0	0	0	0	1	1	1	6	APOL1
hsa-miR-221-5p	MIMAT0004568	COG5	10466	NM_001161520	1	1	0	0	0	1	0	0	0	1	1	1	6	APOL2
hsa-miR-221-5p	MIMAT0004568	ARFGEF2	10564	XM_005260252	1	1	0	0	0	1	0	0	0	1	1	1	6	APOL3
hsa-miR-221-5p	MIMAT0004568	DPYSL4	10570	NM_006426	0	1	1	0	0	1	0	0	0	1	1	1	6	APOL4
hsa-miR-221-5p	MIMAT0004568	MRPL28	10573	NM_006428	0	1	1	0	0	1	0	0	0	1	1	1	6	APOL6
hsa-miR-221-5p	MIMAT0004568	CERS1	10715	NM_021267	0	1	1	0	0	1	0	0	0	1	1	1	6	APOLD1
hsa-miR-221-5p	MIMAT0004568	SEPT9	10801	NM_006640	0	1	1	0	0	1	0	0	0	1	1	1	6	APOO
hsa-miR-221-5p	MIMAT0004568	RAB10	10890	NM_016131	0	1	0	0	0	1	0	1	0	1	1	1	6	APOOL
hsa-miR-221-5p	MIMAT0004568	MMP24	10893	NM_006690	0	1	1	0	0	1	0	1	0	0	1	1	6	APOPT1
hsa-miR-221-5p	MIMAT0004568	EDAR	10913	NM_022336	0	1	1	0	0	1	0	0	0	1	1	1	6	APPBP2
hsa-miR-221-5p	MIMAT0004568	TMED1	11018	NM_006858	1	1	1	0	1	0	0	0	0	0	1	1	6	APPL1
hsa-miR-221-5p	MIMAT0004568	RER1	11079	NM_007033	1	1	1	0	0	1	0	0	0	0	1	1	6	APPL2
hsa-miR-221-5p	MIMAT0004568	CACFD1	11094	XM_005272166	0	1	1	0	0	1	0	0	0	1	1	1	6	APRT
hsa-miR-221-5p	MIMAT0004568	CACFD1	11094	XM_005276845	0	1	1	0	0	1	0	0	0	1	1	1	6	APTX
hsa-miR-221-5p	MIMAT0004568	POLR3A	11128	NM_007055	1	1	0	0	0	1	0	0	0	1	1	1	6	AQP1
hsa-miR-221-5p	MIMAT0004568	BVES	11149	NM_001199563	1	1	0	0	0	1	0	0	0	1	1	1	6	AQP10
hsa-miR-221-5p	MIMAT0004568	BAZ2A	11176	NM_013449	1	1	1	0	0	1	0	0	0	0	1	1	6	AQP11
hsa-miR-221-5p	MIMAT0004568	LZTS1	11178	XM_005273394	1	1	1	0	0	1	0	0	0	0	1	1	6	AQP2
hsa-miR-221-5p	MIMAT0004568	RASSF8	11228	NM_001164746	0	1	1	0	0	1	0	1	0	0	1	1	6	AQP3
hsa-miR-221-5p	MIMAT0004568	PADI2	11240	NM_007365	1	1	1	0	0	1	0	0	0	0	1	1	6	AQP4
hsa-miR-221-5p	MIMAT0004568	PDAP1	11333	NM_014891	0	1	1	0	0	1	0	1	0	0	1	1	6	AQP5
hsa-miR-221-5p	MIMAT0004568	CASC3	22794	NM_007359	0	1	1	0	0	1	0	0	0	1	1	1	6	AQP6
hsa-miR-221-5p	MIMAT0004568	ACIN1	22985	NM_014977	1	1	0	0	0	1	0	1	0	0	1	1	6	AQP8
hsa-miR-221-5p	MIMAT0004568	FAIM2	23017	NM_012306	1	1	1	0	0	1	0	0	0	0	1	1	6	AQP9
hsa-miR-221-5p	MIMAT0004568	KIF21B	23046	NM_001252100	0	1	1	0	0	1	0	0	0	1	1	1	6	AQPEP
hsa-miR-221-5p	MIMAT0004568	HIC2	23119	XM_005261395	1	1	1	0	0	1	0	0	0	0	1	1	6	AQR
hsa-miR-221-5p	MIMAT0004568	SEPT6	23157	NM_145799	1	1	1	0	0	1	0	0	0	0	1	1	6	AR
hsa-miR-221-5p	MIMAT0004568	GGA3	23163	NM_001172703	0	1	1	0	0	1	0	0	0	1	1	1	6	ARAF
hsa-miR-221-5p	MIMAT0004568	FAM168A	23201	XM_005273852	0	1	1	0	0	1	0	0	0	1	1	1	6	ARAP1
hsa-miR-221-5p	MIMAT0004568	JMJD6	23210	NM_001081461	1	1	1	0	0	1	0	0	0	0	1	1	6	ARAP2
hsa-miR-221-5p	MIMAT0004568	PRRC2C	23215	XM_005245020	1	1	1	0	0	1	0	0	0	0	1	1	6	ARAP3
hsa-miR-221-5p	MIMAT0004568	PACS2	23241	NM_001100913	1	1	1	0	0	1	0	0	0	0	1	1	6	ARC
hsa-miR-221-5p	MIMAT0004568	ANKRD28	23243	NM_001195098	0	1	1	0	0	1	0	0	0	1	1	1	6	ARCN1
hsa-miR-221-5p	MIMAT0004568	MGRN1	23295	NM_001142290	0	1	1	0	0	1	0	0	0	1	1	1	6	AREL1
hsa-miR-221-5p	MIMAT0004568	TMEM194A	23306	NM_001130963	0	1	1	0	0	1	0	0	0	1	1	1	6	ARF1
hsa-miR-221-5p	MIMAT0004568	MAN2B2	23324	NM_015274	1	1	1	0	0	1	0	0	0	0	1	1	6	ARF3
hsa-miR-221-5p	MIMAT0004568	TTC28	23331	NM_001145418	1	1	1	0	0	1	0	0	0	0	1	1	6	ARF5
hsa-miR-221-5p	MIMAT0004568	PHF15	23338	XM_005271948	1	1	1	0	0	1	0	0	0	0	1	1	6	ARF6
hsa-miR-221-5p	MIMAT0004568	MAU2	23383	XM_005259837	0	1	1	0	0	1	0	0	0	1	1	1	6	ARFGAP1
hsa-miR-221-5p	MIMAT0004568	FRAT2	23401	NM_012083	0	1	1	0	0	1	0	0	0	1	1	1	6	ARFGAP2
hsa-miR-221-5p	MIMAT0004568	AP4E1	23431	NM_001252127	0	1	1	0	0	1	0	0	0	1	1	1	6	ARFGEF1
hsa-miR-221-5p	MIMAT0004568	ATP1B4	23439	NM_001142447	1	1	1	0	0	1	0	0	0	0	1	1	6	ARFGEF2
hsa-miR-221-5p	MIMAT0004568	SLC44A1	23446	XM_005251857	1	1	1	0	0	1	0	0	0	0	1	1	6	ARFIP1
hsa-miR-221-5p	MIMAT0004568	HEY1	23462	NM_001040708	0	1	1	0	0	1	0	0	0	1	1	1	6	ARFIP2
hsa-miR-221-5p	MIMAT0004568	CBX6	23466	XM_005261412	0	1	1	0	0	1	0	0	0	1	1	1	6	ARFRP1
hsa-miR-221-5p	MIMAT0004568	CLCF1	23529	XM_005273857	1	1	1	0	0	1	0	0	0	0	1	1	6	ARGFX
hsa-miR-221-5p	MIMAT0004568	PRND	23627	NM_012409	0	1	1	0	0	1	0	0	0	1	1	1	6	ARGLU1
hsa-miR-221-5p	MIMAT0004568	C22orf24	25775	NM_015372	0	1	0	0	0	1	0	1	0	1	1	1	6	ARHGAP1
hsa-miR-221-5p	MIMAT0004568	SUN2	25777	NM_001199579	0	1	1	0	0	1	0	0	0	1	1	1	6	ARHGAP10
hsa-miR-221-5p	MIMAT0004568	BRMS1	25855	NM_015399	0	1	1	0	0	1	0	0	0	1	1	1	6	ARHGAP11A
hsa-miR-221-5p	MIMAT0004568	C2CD2	25966	NM_015500	0	1	1	0	0	1	0	0	0	1	1	1	6	ARHGAP12
hsa-miR-221-5p	MIMAT0004568	SPATS2L	26010	NM_001100422	1	1	1	0	0	1	0	0	0	0	1	1	6	ARHGAP17
hsa-miR-221-5p	MIMAT0004568	SUSD5	26032	NM_015551	0	1	1	0	0	1	0	0	0	1	1	1	6	ARHGAP18
hsa-miR-221-5p	MIMAT0004568	PPP1R16B	26051	NM_015568	0	1	1	0	0	1	0	0	0	1	1	1	6	ARHGAP19
hsa-miR-221-5p	MIMAT0004568	SENP6	26054	XM_005248709	1	1	1	0	0	1	0	0	0	0	1	1	6	ARHGAP20
hsa-miR-221-5p	MIMAT0004568	ARHGEF26	26084	NM_001251962	1	1	1	0	0	1	0	0	0	0	1	1	6	ARHGAP21
hsa-miR-221-5p	MIMAT0004568	PHF19	26147	NM_015651	1	1	1	0	0	1	0	0	0	0	1	1	6	ARHGAP22
hsa-miR-221-5p	MIMAT0004568	FBXO10	26267	NM_012166	1	1	0	0	0	1	0	0	0	1	1	1	6	ARHGAP23
hsa-miR-221-5p	MIMAT0004568	LHX6	26468	NM_001242335	1	1	0	0	0	1	0	0	0	1	1	1	6	ARHGAP24
hsa-miR-221-5p	MIMAT0004568	TRAPPC3	27095	NM_001270896	0	1	1	0	0	1	0	1	0	0	1	1	6	ARHGAP26
hsa-miR-221-5p	MIMAT0004568	DKK3	27122	NM_015881	0	1	1	0	0	1	0	0	0	1	1	1	6	ARHGAP27
hsa-miR-221-5p	MIMAT0004568	AFF4	27125	XM_005271963	1	1	1	0	0	1	0	0	0	0	1	1	6	ARHGAP28
hsa-miR-221-5p	MIMAT0004568	PCDH17	27253	XM_005266358	1	1	1	0	0	1	0	0	0	0	1	1	6	ARHGAP29
hsa-miR-221-5p	MIMAT0004568	HIPK2	28996	NM_022740	0	1	1	0	0	1	0	0	0	1	1	1	6	ARHGAP30
hsa-miR-221-5p	MIMAT0004568	ZDHHC8	29801	NM_013373	0	1	1	0	0	1	0	0	0	1	1	1	6	ARHGAP31
hsa-miR-221-5p	MIMAT0004568	SAC3D1	29901	XM_005273959	0	1	1	0	0	1	0	0	0	1	1	1	6	ARHGAP32
hsa-miR-221-5p	MIMAT0004568	UBQLN2	29978	NM_013444	0	1	1	0	1	1	0	0	0	0	1	1	6	ARHGAP33
hsa-miR-221-5p	MIMAT0004568	PLA2G3	50487	NM_015715	1	1	1	0	0	1	0	0	0	0	1	1	6	ARHGAP35
hsa-miR-221-5p	MIMAT0004568	COL5A3	50509	NM_015719	1	1	1	0	0	1	0	0	0	0	1	1	6	ARHGAP36
hsa-miR-221-5p	MIMAT0004568	ARHGEF4	50649	XM_005263681	1	1	1	0	0	1	0	0	0	0	1	1	6	ARHGAP39
hsa-miR-221-5p	MIMAT0004568	VPS36	51028	NM_016075	0	1	1	0	0	1	0	0	0	1	1	1	6	ARHGAP4
hsa-miR-221-5p	MIMAT0004568	SEPSECS	51091	XM_005248167	0	1	1	0	0	1	0	0	0	1	1	1	6	ARHGAP40
hsa-miR-221-5p	MIMAT0004568	UBAP1	51271	NM_001171203	0	1	1	0	0	1	0	1	0	0	1	1	6	ARHGAP42
hsa-miR-221-5p	MIMAT0004568	PCDH12	51294	NM_016580	1	1	1	0	0	1	0	0	0	0	1	1	6	ARHGAP44
hsa-miR-221-5p	MIMAT0004568	WAC	51322	NM_016628	0	1	1	0	1	1	0	0	0	0	1	1	6	ARHGAP5
hsa-miR-221-5p	MIMAT0004568	TRMT112	51504	XM_005274047	0	1	1	0	0	1	0	0	0	1	1	1	6	ARHGAP6
hsa-miR-221-5p	MIMAT0004568	ARMCX3	51566	XM_005262141	0	1	1	0	0	1	0	0	0	1	1	1	6	ARHGAP9
hsa-miR-221-5p	MIMAT0004568	ARMCX3	51566	XM_005278107	0	1	1	0	0	1	0	0	0	1	1	1	6	ARHGDIA
hsa-miR-221-5p	MIMAT0004568	AZIN1	51582	XM_005250967	0	1	1	0	0	1	0	0	0	1	1	1	6	ARHGDIB
hsa-miR-221-5p	MIMAT0004568	INPP5K	51763	NM_001135642	0	1	1	0	0	1	0	1	0	0	1	1	6	ARHGEF1
hsa-miR-221-5p	MIMAT0004568	CYTL1	54360	NM_018659	0	1	1	0	1	1	0	0	0	0	1	1	6	ARHGEF10
hsa-miR-221-5p	MIMAT0004568	TOLLIP	54472	XM_005252994	0	1	1	0	0	1	0	0	0	1	1	1	6	ARHGEF10L
hsa-miR-221-5p	MIMAT0004568	NLE1	54475	NM_001014445	0	1	1	0	0	1	0	0	0	1	1	1	6	ARHGEF11
hsa-miR-221-5p	MIMAT0004568	IL17RD	54756	XM_005265238	1	1	1	0	0	1	0	0	0	0	1	1	6	ARHGEF12
hsa-miR-221-5p	MIMAT0004568	DNAJB12	54788	NM_001002762	1	1	1	0	0	1	0	0	0	0	1	1	6	ARHGEF15
hsa-miR-221-5p	MIMAT0004568	WBP1L	54838	NM_017787	0	1	1	0	0	1	0	0	0	1	1	1	6	ARHGEF16
hsa-miR-221-5p	MIMAT0004568	INO80D	54891	XM_005246658	1	1	1	0	0	1	0	0	0	0	1	1	6	ARHGEF17
hsa-miR-221-5p	MIMAT0004568	C1orf109	54955	XM_005270981	0	1	1	0	0	1	0	0	0	1	1	1	6	ARHGEF18
hsa-miR-221-5p	MIMAT0004568	MED9	55090	NM_018019	0	1	1	0	0	1	0	0	0	1	1	1	6	ARHGEF19
hsa-miR-221-5p	MIMAT0004568	RALGPS2	55103	XM_005245297	0	1	1	0	0	1	0	0	0	1	1	1	6	ARHGEF2
hsa-miR-221-5p	MIMAT0004568	RBM23	55147	NM_001077351	0	1	1	0	0	1	0	0	0	1	1	1	6	ARHGEF25
hsa-miR-221-5p	MIMAT0004568	SBNO1	55206	XM_005253573	1	1	0	0	0	1	0	0	0	1	1	1	6	ARHGEF26
hsa-miR-221-5p	MIMAT0004568	TMEM19	55266	NM_018279	0	1	1	0	0	1	0	0	0	1	1	1	6	ARHGEF28
hsa-miR-221-5p	MIMAT0004568	WDR33	55339	NM_018383	1	1	0	0	0	1	0	0	0	1	1	1	6	ARHGEF3
hsa-miR-221-5p	MIMAT0004568	ABHD10	55347	NM_001272069	1	1	1	0	0	1	0	0	0	0	1	1	6	ARHGEF33
hsa-miR-221-5p	MIMAT0004568	FOXRED1	55572	NM_017547	0	1	1	0	0	1	0	0	0	1	1	1	6	ARHGEF37
hsa-miR-221-5p	MIMAT0004568	SYBU	55638	NM_001099744	1	1	1	0	0	1	0	0	0	0	1	1	6	ARHGEF38
hsa-miR-221-5p	MIMAT0004568	FRMD4A	55691	XM_005252489	1	1	0	0	0	1	0	0	0	1	1	1	6	ARHGEF39
hsa-miR-221-5p	MIMAT0004568	ARHGEF40	55701	NM_001278529	1	1	1	0	0	1	0	0	0	0	1	1	6	ARHGEF4
hsa-miR-221-5p	MIMAT0004568	ADAP2	55803	XM_005258010	0	1	1	0	0	1	0	0	0	1	1	1	6	ARHGEF40
hsa-miR-221-5p	MIMAT0004568	TRERF1	55809	NM_033502	0	1	1	0	0	1	0	0	0	1	1	1	6	ARHGEF6
hsa-miR-221-5p	MIMAT0004568	ASH1L	55870	NM_018489	0	1	1	0	0	1	0	1	0	0	1	1	6	ARHGEF7
hsa-miR-221-5p	MIMAT0004568	ACSS2	55902	XM_005260455	0	1	1	0	0	1	0	0	0	1	1	1	6	ARHGEF9
hsa-miR-221-5p	MIMAT0004568	FAM212B	55924	NM_019099	1	1	0	0	0	1	0	0	0	1	1	1	6	ARID1A
hsa-miR-221-5p	MIMAT0004568	AGPAT3	56894	XM_005261159	1	1	1	0	0	1	0	0	0	0	1	1	6	ARID1B
hsa-miR-221-5p	MIMAT0004568	THAP10	56906	NM_020147	0	1	0	0	0	1	0	1	0	1	1	1	6	ARID2
hsa-miR-221-5p	MIMAT0004568	ATXN7L3	56970	XM_005257526	0	1	1	0	0	1	0	0	0	1	1	1	6	ARID3A
hsa-miR-221-5p	MIMAT0004568	NAT14	57106	NM_020378	0	1	1	0	0	1	0	0	0	1	1	1	6	ARID3B
hsa-miR-221-5p	MIMAT0004568	PHTF2	57157	NM_001127358	0	1	1	0	1	1	0	0	0	0	1	1	6	ARID4A
hsa-miR-221-5p	MIMAT0004568	JPH2	57158	NM_020433	0	1	1	0	0	1	0	0	0	1	1	1	6	ARID5A
hsa-miR-221-5p	MIMAT0004568	TRIM54	57159	NM_032546	0	1	1	0	0	1	0	0	0	1	1	1	6	ARID5B
hsa-miR-221-5p	MIMAT0004568	ZNFX1	57169	NM_021035	0	1	1	0	0	1	0	0	0	1	1	1	6	ARIH1
hsa-miR-221-5p	MIMAT0004568	ZMIZ1	57178	XM_005269987	1	1	1	0	0	1	0	0	0	0	1	1	6	ARIH2
hsa-miR-221-5p	MIMAT0004568	ANKRD50	57182	NM_020337	0	1	1	0	0	1	0	0	0	1	1	1	6	ARIH2OS
hsa-miR-221-5p	MIMAT0004568	SLC45A4	57210	XM_005251001	1	1	1	0	0	1	0	0	0	0	1	1	6	ARL1
hsa-miR-221-5p	MIMAT0004568	SMAGP	57228	NM_001031628	1	1	1	0	0	1	0	0	0	0	1	1	6	ARL10
hsa-miR-221-5p	MIMAT0004568	KIAA1143	57456	NM_020696	1	1	0	0	0	1	0	0	0	1	1	1	6	ARL11
hsa-miR-221-5p	MIMAT0004568	HEG1	57493	XM_005247666	1	1	1	0	0	1	0	0	0	0	1	1	6	ARL14
hsa-miR-221-5p	MIMAT0004568	AARS2	57505	NM_020745	0	1	1	0	0	1	0	0	0	1	1	1	6	ARL15
hsa-miR-221-5p	MIMAT0004568	NUFIP2	57532	NM_020772	0	1	1	0	0	1	0	0	0	1	1	1	6	ARL16
hsa-miR-221-5p	MIMAT0004568	ALPK3	57538	NM_020778	1	1	1	0	0	1	0	0	0	0	1	1	6	ARL17A
hsa-miR-221-5p	MIMAT0004568	KLHL42	57542	NM_020782	0	1	1	0	0	1	0	0	0	1	1	1	6	ARL17B
hsa-miR-221-5p	MIMAT0004568	MARCH4	57574	NM_020814	1	1	1	0	0	1	0	0	0	0	1	1	6	ARL2
hsa-miR-221-5p	MIMAT0004568	KIF17	57576	NM_020816	0	1	1	0	0	1	0	0	0	1	1	1	6	ARL2BP
hsa-miR-221-5p	MIMAT0004568	RANBP10	57610	XM_005256071	0	1	1	0	0	1	0	0	0	1	1	1	6	ARL3
hsa-miR-221-5p	MIMAT0004568	KIAA1522	57648	NM_020888	1	1	1	0	0	1	0	0	0	0	1	1	6	ARL4A
hsa-miR-221-5p	MIMAT0004568	CPNE5	57699	XM_005249251	1	1	1	0	0	1	0	0	0	0	1	1	6	ARL4C
hsa-miR-221-5p	MIMAT0004568	WDFY4	57705	XM_005270004	0	1	1	0	0	1	0	0	0	1	1	1	6	ARL5A
hsa-miR-221-5p	MIMAT0004568	AFAP1	60312	NM_001134647	0	1	1	0	0	1	0	0	0	1	1	1	6	ARL5B
hsa-miR-221-5p	MIMAT0004568	ALX4	60529	NM_021926	1	1	0	0	0	1	0	0	0	1	1	1	6	ARL6IP4
hsa-miR-221-5p	MIMAT0004568	ZFAND3	60685	NM_021943	1	1	0	0	0	1	0	0	0	1	1	1	6	ARL6IP5
hsa-miR-221-5p	MIMAT0004568	FAM204A	63877	XM_005270024	1	1	1	0	0	1	0	0	0	0	1	1	6	ARL8A
hsa-miR-221-5p	MIMAT0004568	PCIF1	63935	NM_022104	0	1	1	0	0	1	0	1	0	0	1	1	6	ARL8B
hsa-miR-221-5p	MIMAT0004568	PDLIM2	64236	NM_176871	1	1	1	0	0	1	0	0	0	0	1	1	6	ARMC10
hsa-miR-221-5p	MIMAT0004568	RAB17	64284	NM_022449	0	1	1	0	0	1	0	0	0	1	1	1	6	ARMC2
hsa-miR-221-5p	MIMAT0004568	ZSCAN31	64288	XM_005249296	0	1	1	0	0	1	0	0	0	1	1	1	6	ARMC3
hsa-miR-221-5p	MIMAT0004568	INF2	64423	XM_005268004	1	1	1	0	0	1	0	0	0	0	1	1	6	ARMC4
hsa-miR-221-5p	MIMAT0004568	GIGYF1	64599	NM_022574	1	1	1	0	0	1	0	0	0	0	1	1	6	ARMC5
hsa-miR-221-5p	MIMAT0004568	PLA2G2F	64600	NM_022819	0	1	1	0	0	1	0	0	0	1	1	1	6	ARMC6
hsa-miR-221-5p	MIMAT0004568	C6orf106	64771	NM_024294	1	1	1	0	0	1	0	0	0	0	1	1	6	ARMC7
hsa-miR-221-5p	MIMAT0004568	CEP85	64793	NM_022778	1	1	0	0	0	1	0	0	0	1	1	1	6	ARMC9
hsa-miR-221-5p	MIMAT0004568	BCL11B	64919	NM_138576	0	1	1	0	0	1	0	1	0	0	1	1	6	ARMCX1
hsa-miR-221-5p	MIMAT0004568	PYCRL	65263	NM_023078	1	1	0	0	0	1	0	0	0	1	1	1	6	ARMCX3
hsa-miR-221-5p	MIMAT0004568	PRRG4	79056	XM_005253131	1	1	1	0	0	1	0	0	0	0	1	1	6	ARMCX6
hsa-miR-221-5p	MIMAT0004568	TMEM109	79073	NM_024092	0	1	1	0	0	1	0	1	0	0	1	1	6	ARNT
hsa-miR-221-5p	MIMAT0004568	FYCO1	79443	XM_005265483	0	1	1	0	0	1	0	0	0	1	1	1	6	ARNT2
hsa-miR-221-5p	MIMAT0004568	ADIPOR2	79602	XM_005253790	0	1	1	0	0	1	0	0	0	1	1	1	6	ARNTL
hsa-miR-221-5p	MIMAT0004568	FAM118B	79607	NM_024556	0	1	1	0	0	1	0	0	0	1	1	1	6	ARNTL2
hsa-miR-221-5p	MIMAT0004568	TANGO6	79613	NM_024562	0	1	1	0	0	1	0	0	0	1	1	1	6	ARPC1B
hsa-miR-221-5p	MIMAT0004568	ROGDI	79641	NM_024589	0	1	1	0	0	1	0	0	0	1	1	1	6	ARPC2
hsa-miR-221-5p	MIMAT0004568	RHBDF2	79651	XM_005257669	0	1	1	0	0	1	0	0	0	1	1	1	6	ARPC4
hsa-miR-221-5p	MIMAT0004568	HECTD3	79654	NM_024602	0	1	1	0	0	1	0	1	0	0	1	1	6	ARPC4-TTLL3
hsa-miR-221-5p	MIMAT0004568	COLGALT1	79709	NM_024656	0	1	1	0	0	1	0	0	0	1	1	1	6	ARPC5
hsa-miR-221-5p	MIMAT0004568	MOB3B	79817	NM_024761	1	1	0	0	0	1	0	0	0	1	1	1	6	ARPP19
hsa-miR-221-5p	MIMAT0004568	NAA40	79829	XM_005274296	0	1	1	0	0	1	0	0	0	1	1	1	6	ARPP21
hsa-miR-221-5p	MIMAT0004568	SNX22	79856	NM_024798	0	1	1	0	0	1	0	0	0	1	1	1	6	ARRB1
hsa-miR-221-5p	MIMAT0004568	THSD4	79875	NM_024817	1	1	1	0	0	1	0	0	0	0	1	1	6	ARRB2
hsa-miR-221-5p	MIMAT0004568	TRIM46	80128	NM_001256599	0	1	1	0	0	1	0	0	0	1	1	1	6	ARRDC1
hsa-miR-221-5p	MIMAT0004568	AKNA	80709	NM_030767	0	1	1	0	0	1	0	1	0	0	1	1	6	ARRDC2
hsa-miR-221-5p	MIMAT0004568	CMIP	80790	NM_198390	1	1	1	0	0	1	0	0	0	0	1	1	6	ARRDC4
hsa-miR-221-5p	MIMAT0004568	ZFP91	80829	NM_053023	0	1	1	0	0	1	0	0	0	1	1	1	6	ARRDC5
hsa-miR-221-5p	MIMAT0004568	APOL3	80833	NM_145641	1	1	0	0	0	1	0	0	0	1	1	1	6	ARSA
hsa-miR-221-5p	MIMAT0004568	LRRC3	81543	NM_030891	0	1	1	0	1	1	0	0	0	0	1	1	6	ARSB
hsa-miR-221-5p	MIMAT0004568	GDPD5	81544	XM_005274317	0	1	1	0	0	1	0	0	0	1	1	1	6	ARSD
hsa-miR-221-5p	MIMAT0004568	PLA2G12A	81579	NM_030821	1	1	1	0	0	1	0	0	0	0	1	1	6	ARSG
hsa-miR-221-5p	MIMAT0004568	SNX27	81609	XM_005245511	1	1	1	0	0	1	0	0	0	0	1	1	6	ARSI
hsa-miR-221-5p	MIMAT0004568	MXD3	83463	XM_005265999	0	1	1	0	0	1	0	0	0	1	1	1	6	ARSJ
hsa-miR-221-5p	MIMAT0004568	GUCD1	83606	NM_031444	1	1	1	0	0	1	0	0	0	0	1	1	6	ARSK
hsa-miR-221-5p	MIMAT0004568	C11orf68	83638	NM_001135635	0	1	1	0	0	1	0	0	0	1	1	1	6	ART1
hsa-miR-221-5p	MIMAT0004568	TLN2	83660	XM_005254709	0	1	1	0	0	1	0	0	0	1	1	1	6	ART3
hsa-miR-221-5p	MIMAT0004568	CRISPLD1	83690	NM_031461	1	1	0	0	0	1	0	1	0	0	1	1	6	ARTN
hsa-miR-221-5p	MIMAT0004568	TM2D2	83877	NM_031940	0	1	1	0	0	1	0	0	0	1	1	1	6	ARV1
hsa-miR-221-5p	MIMAT0004568	RBM48	84060	XM_005250636	0	1	1	0	0	1	0	0	0	1	1	1	6	ARVCF
hsa-miR-221-5p	MIMAT0004568	RNASEH2C	84153	NM_032193	0	1	1	0	0	1	0	0	0	1	1	1	6	ARX
hsa-miR-221-5p	MIMAT0004568	TMEM164	84187	XM_005262206	1	1	1	0	0	1	0	0	0	0	1	1	6	AS3MT
hsa-miR-221-5p	MIMAT0004568	ZDHHC18	84243	XM_005246016	1	1	1	0	0	0	0	0	0	1	1	1	6	ASAH2
hsa-miR-221-5p	MIMAT0004568	RNF135	84282	NM_001184992	1	1	1	0	0	1	0	0	0	0	1	1	6	ASAH2B
hsa-miR-221-5p	MIMAT0004568	TMEM101	84336	XM_005257737	1	1	1	0	0	1	0	0	0	0	1	1	6	ASAP1
hsa-miR-221-5p	MIMAT0004568	LCOR	84458	NM_032440	0	1	1	0	0	1	0	0	0	1	1	1	6	ASAP2
hsa-miR-221-5p	MIMAT0004568	SRRM4	84530	NM_194286	1	1	1	0	0	1	0	0	0	0	1	1	6	ASAP3
hsa-miR-221-5p	MIMAT0004568	TMEM185A	84548	NM_032508	0	1	1	0	0	1	0	0	0	1	1	1	6	ASB1
hsa-miR-221-5p	MIMAT0004568	ACCS	84680	XM_005253173	0	1	1	0	0	1	0	0	0	1	1	1	6	ASB10
hsa-miR-221-5p	MIMAT0004568	PRRC2B	84726	XM_005272227	0	1	1	0	0	1	0	0	0	1	1	1	6	ASB11
hsa-miR-221-5p	MIMAT0004568	ZNF496	84838	XM_005273328	1	1	1	0	0	1	0	0	0	0	1	1	6	ASB13
hsa-miR-221-5p	MIMAT0004568	AGBL4	84871	NM_032785	0	1	1	0	0	1	0	0	0	1	1	1	6	ASB16
hsa-miR-221-5p	MIMAT0004568	ZNRF1	84937	NM_032268	0	1	1	0	0	1	0	0	0	1	1	1	6	ASB18
hsa-miR-221-5p	MIMAT0004568	TCEAL3	85012	NM_001006933	0	1	1	0	0	1	0	0	0	1	1	1	6	ASB2
hsa-miR-221-5p	MIMAT0004568	SSH2	85464	XM_005258058	0	1	1	0	0	1	0	0	0	1	1	1	6	ASB3
hsa-miR-221-5p	MIMAT0004568	SSH2	85464	XM_005258059	0	1	1	0	0	1	0	0	0	1	1	1	6	ASB4
hsa-miR-221-5p	MIMAT0004568	EPT1	85465	NM_033505	1	1	1	0	0	1	0	0	0	0	1	1	6	ASB6
hsa-miR-221-5p	MIMAT0004568	FCHSD1	89848	NM_033449	0	1	1	0	0	1	0	0	0	1	1	1	6	ASB7
hsa-miR-221-5p	MIMAT0004568	TSPAN18	90139	XM_005253217	0	1	1	0	0	1	0	0	0	1	1	1	6	ASB8
hsa-miR-221-5p	MIMAT0004568	BMF	90427	XM_005254758	0	1	1	0	0	1	0	0	0	1	1	1	6	ASB9
hsa-miR-221-5p	MIMAT0004568	C12orf23	90488	XM_005269216	1	1	1	0	0	1	0	0	0	0	1	1	6	ASCC1
hsa-miR-221-5p	MIMAT0004568	ZNF598	90850	NM_178167	1	1	1	0	0	1	0	0	0	0	1	1	6	ASCC2
hsa-miR-221-5p	MIMAT0004568	ADCK2	90956	NM_052853	1	1	1	0	0	1	0	0	0	0	1	1	6	ASCC3
hsa-miR-221-5p	MIMAT0004568	DERL3	91319	NM_198440	1	1	1	0	0	1	0	0	0	0	1	1	6	ASCL1
hsa-miR-221-5p	MIMAT0004568	CCDC74B	91409	XM_005263839	0	1	1	0	0	1	0	0	0	1	1	1	6	ASCL2
hsa-miR-221-5p	MIMAT0004568	RNF185	91445	NM_152267	1	1	1	0	0	1	0	0	0	0	1	1	6	ASCL4
hsa-miR-221-5p	MIMAT0004568	RASL10B	91608	NM_033315	1	1	1	0	0	1	0	0	0	0	1	1	6	ASCL5
hsa-miR-221-5p	MIMAT0004568	CHMP7	91782	NM_152272	0	1	0	0	0	1	0	1	0	1	1	1	6	ASF1A
hsa-miR-221-5p	MIMAT0004568	MYOZ3	91977	NM_001122853	1	1	1	0	0	1	0	0	0	0	1	1	6	ASF1B
hsa-miR-221-5p	MIMAT0004568	TMEM183A	92703	XM_005245612	1	1	1	0	0	1	0	0	0	0	1	1	6	ASGR1
hsa-miR-221-5p	MIMAT0004568	ZNF276	92822	NM_001113525	0	1	0	0	0	1	0	1	0	1	1	1	6	ASH1L
hsa-miR-221-5p	MIMAT0004568	PGAP3	93210	NM_033419	1	1	0	0	0	1	0	0	0	1	1	1	6	ASH2L
hsa-miR-221-5p	MIMAT0004568	MYOCD	93649	XM_005256864	0	1	1	0	0	1	0	0	0	1	1	1	6	ASIC1
hsa-miR-221-5p	MIMAT0004568	FOXQ1	94234	NM_033260	0	1	1	0	0	1	0	1	0	0	1	1	6	ASIC4
hsa-miR-221-5p	MIMAT0004568	PRRT2	112476	NM_001256443	0	1	1	0	0	1	0	1	0	0	1	1	6	ASL
hsa-miR-221-5p	MIMAT0004568	MED8	112950	NM_001001653	0	1	1	0	0	1	0	0	0	1	1	1	6	ASPG
hsa-miR-221-5p	MIMAT0004568	LARP4	113251	XM_005268613	0	1	1	0	0	1	0	0	0	1	1	1	6	ASPH
hsa-miR-221-5p	MIMAT0004568	BTBD9	114781	XM_005248841	1	1	1	0	0	1	0	0	0	0	1	1	6	ASPHD1
hsa-miR-221-5p	MIMAT0004568	OSBPL6	114880	NM_001201480	1	1	1	0	0	1	0	0	0	0	1	1	6	ASPHD2
hsa-miR-221-5p	MIMAT0004568	OSBPL8	114882	XM_005268621	1	1	1	0	0	1	0	0	0	0	1	1	6	ASPN
hsa-miR-221-5p	MIMAT0004568	C1QTNF6	114904	XM_005261327	0	1	1	0	0	1	0	0	0	1	1	1	6	ASPRV1
hsa-miR-221-5p	MIMAT0004568	FBXO32	114907	NM_058229	0	1	1	0	0	1	0	0	0	1	1	1	6	ASPSCR1
hsa-miR-221-5p	MIMAT0004568	TRMT61A	115708	NM_152307	0	1	1	0	0	1	0	0	0	1	1	1	6	ASRGL1
hsa-miR-221-5p	MIMAT0004568	RAB3C	115827	XM_005248418	1	1	1	0	0	1	0	0	0	0	1	1	6	ASS1
hsa-miR-221-5p	MIMAT0004568	TC2N	123036	NM_152332	1	1	0	0	0	1	0	0	0	1	1	1	6	ASTE1
hsa-miR-221-5p	MIMAT0004568	SLC25A29	123096	XM_005267343	0	1	1	0	0	1	0	0	0	1	1	1	6	ASTN1
hsa-miR-221-5p	MIMAT0004568	ANKRD13B	124930	NM_152345	0	1	1	0	0	1	0	1	0	0	1	1	6	ASTN2
hsa-miR-221-5p	MIMAT0004568	MRPL10	124995	NM_148887	0	1	1	0	0	1	0	0	0	1	1	1	6	ASXL1
hsa-miR-221-5p	MIMAT0004568	TBC1D16	125058	NM_019020	1	1	1	0	0	1	0	0	0	0	1	1	6	ASXL2
hsa-miR-221-5p	MIMAT0004568	MAB21L3	126868	NM_152367	0	1	1	0	0	1	0	0	0	1	1	1	6	ASXL3
hsa-miR-221-5p	MIMAT0004568	KLHDC7A	127707	NM_152375	1	1	1	0	0	1	0	0	0	0	1	1	6	ATAD1
hsa-miR-221-5p	MIMAT0004568	ZNF831	128611	XM_005260272	0	1	1	0	0	1	0	0	0	1	1	1	6	ATAD2B
hsa-miR-221-5p	MIMAT0004568	LYPD6	130574	NM_001195685	0	1	1	0	0	1	0	0	0	1	1	1	6	ATAD3A
hsa-miR-221-5p	MIMAT0004568	ZPLD1	131368	XM_005247110	1	1	1	0	0	1	0	0	0	1	0	1	6	ATAD3B
hsa-miR-221-5p	MIMAT0004568	UGT3A1	133688	NM_001171873	1	1	1	0	0	1	0	0	0	0	1	1	6	ATAD3C
hsa-miR-221-5p	MIMAT0004568	ZBTB46	140685	XM_005260197	0	1	1	0	0	1	0	0	0	1	1	1	6	ATAT1
hsa-miR-221-5p	MIMAT0004568	ADAMTS14	140766	NM_139155	1	1	1	0	0	1	0	0	0	0	1	1	6	ATCAY
hsa-miR-221-5p	MIMAT0004568	DYDC1	143241	XM_005269551	1	1	1	0	0	1	0	0	0	0	1	1	6	ATE1
hsa-miR-221-5p	MIMAT0004568	WIPF2	147179	XM_005257083	1	1	1	0	0	1	0	0	0	0	1	1	6	ATF1
hsa-miR-221-5p	MIMAT0004568	GLIS1	148979	NM_147193	0	1	1	0	0	1	0	0	0	1	1	1	6	ATF2
hsa-miR-221-5p	MIMAT0004568	ADIG	149685	NM_001018082	1	1	1	0	0	0	0	0	0	1	1	1	6	ATF3
hsa-miR-221-5p	MIMAT0004568	FAM109B	150368	NM_001002034	0	1	1	0	0	1	0	0	0	1	1	1	6	ATF4
hsa-miR-221-5p	MIMAT0004568	FAM109B	150368	XM_005261373	0	1	1	0	0	1	0	0	0	1	1	1	6	ATF5
hsa-miR-221-5p	MIMAT0004568	PNPLA5	150379	NM_138814	0	1	1	0	0	1	0	0	0	1	1	1	6	ATF6
hsa-miR-221-5p	MIMAT0004568	FAM117B	150864	NM_173511	0	1	1	0	0	1	0	0	0	1	1	1	6	ATF6B
hsa-miR-221-5p	MIMAT0004568	NIPAL1	152519	NM_207330	1	1	1	0	0	0	0	1	0	0	1	1	6	ATF7
hsa-miR-221-5p	MIMAT0004568	AMZ1	155185	NM_133463	0	1	1	0	0	1	0	0	0	1	1	1	6	ATF7IP
hsa-miR-221-5p	MIMAT0004568	IFNLR1	163702	NM_170743	0	1	1	0	0	1	0	0	0	1	1	1	6	ATF7IP2
hsa-miR-221-5p	MIMAT0004568	TTLL9	164395	XM_005260310	0	1	1	0	0	1	0	0	0	1	1	1	6	ATG10
hsa-miR-221-5p	MIMAT0004568	MIER3	166968	NM_152622	0	1	1	0	0	1	0	0	0	1	1	1	6	ATG12
hsa-miR-221-5p	MIMAT0004568	SCAMP5	192683	NM_001178111	1	1	1	0	0	1	0	0	0	0	1	1	6	ATG13
hsa-miR-221-5p	MIMAT0004568	METTL7B	196410	NM_152637	0	1	1	0	0	1	0	0	0	1	1	1	6	ATG14
hsa-miR-221-5p	MIMAT0004568	PIANP	196500	NM_001244014	0	1	1	0	0	1	0	1	0	0	1	1	6	ATG16L1
hsa-miR-221-5p	MIMAT0004568	WDR90	197335	XM_005255160	1	1	1	0	0	1	0	0	0	0	1	1	6	ATG16L2
hsa-miR-221-5p	MIMAT0004568	SAMD14	201191	XM_005257131	0	1	1	0	0	1	0	0	0	1	1	1	6	ATG2B
hsa-miR-221-5p	MIMAT0004568	TMEM184A	202915	NM_001097620	1	1	1	0	0	1	0	0	0	0	1	1	6	ATG3
hsa-miR-221-5p	MIMAT0004568	CYB561A3	220002	NM_001161454	1	1	1	0	0	1	0	0	0	0	1	1	6	ATG4A
hsa-miR-221-5p	MIMAT0004568	HEPACAM	220296	XM_005271449	0	1	1	0	0	1	0	0	0	1	1	1	6	ATG4B
hsa-miR-221-5p	MIMAT0004568	MARCH8	220972	XM_005271806	0	1	1	0	0	1	0	0	0	1	1	1	6	ATG4C
hsa-miR-221-5p	MIMAT0004568	C10orf25	220979	NM_001039380	0	1	1	0	0	1	0	0	0	1	1	1	6	ATG4D
hsa-miR-221-5p	MIMAT0004568	HNRNPUL2	221092	NM_001079559	0	1	1	0	0	1	0	0	0	1	1	1	6	ATG5
hsa-miR-221-5p	MIMAT0004568	SMIM13	221710	NM_001135575	1	1	1	0	0	1	0	0	0	0	1	1	6	ATG7
hsa-miR-221-5p	MIMAT0004568	SDK1	221935	NM_152744	0	1	1	0	0	1	0	0	0	1	1	1	6	ATG9A
hsa-miR-221-5p	MIMAT0004568	NYAP1	222950	XM_005250228	0	1	1	0	0	1	0	0	0	1	1	1	6	ATG9B
hsa-miR-221-5p	MIMAT0004568	POC1B	282809	NM_172240	1	1	1	0	0	1	0	0	0	0	1	1	6	ATHL1
hsa-miR-221-5p	MIMAT0004568	MKX	283078	NM_173576	0	1	1	0	1	1	0	0	0	0	1	1	6	ATIC
hsa-miR-221-5p	MIMAT0004568	KSR2	283455	NM_173598	1	1	1	0	0	1	0	0	0	0	1	1	6	ATL2
hsa-miR-221-5p	MIMAT0004568	FAM115C	285966	XM_005249982	1	1	1	0	0	1	0	0	0	0	1	1	6	ATL3
hsa-miR-221-5p	MIMAT0004568	YIPF6	286451	NM_173834	0	1	1	0	0	1	0	0	0	1	1	1	6	ATM
hsa-miR-221-5p	MIMAT0004568	MMAB	326625	NM_052845	1	1	1	0	0	1	0	0	0	0	1	1	6	ATMIN
hsa-miR-221-5p	MIMAT0004568	GPIHBP1	338328	NM_178172	0	1	1	0	0	1	0	0	0	1	1	1	6	ATN1
hsa-miR-221-5p	MIMAT0004568	VSX2	338917	NM_182894	0	1	1	0	0	1	0	0	0	1	1	1	6	ATOH8
hsa-miR-221-5p	MIMAT0004568	RAB43	339122	NM_001204887	1	1	1	0	0	1	0	0	0	0	1	1	6	ATOX1
hsa-miR-221-5p	MIMAT0004568	ADAMTSL5	339366	NM_213604	0	1	1	0	0	1	0	0	0	1	1	1	6	ATP10A
hsa-miR-221-5p	MIMAT0004568	GLDN	342035	NM_181789	0	1	1	0	0	1	0	0	0	1	1	1	6	ATP10B
hsa-miR-221-5p	MIMAT0004568	FMN1	342184	NM_001277313	1	1	1	0	0	1	0	0	0	0	1	1	6	ATP10D
hsa-miR-221-5p	MIMAT0004568	IRF2BP2	359948	NM_182972	0	1	1	0	0	1	0	1	0	0	1	1	6	ATP11A
hsa-miR-221-5p	MIMAT0004568	SETD8	387893	NM_020382	1	1	1	0	0	1	0	0	0	0	1	1	6	ATP11B
hsa-miR-221-5p	MIMAT0004568	RNF207	388591	NM_207396	0	1	1	0	0	1	0	0	0	1	1	1	6	ATP12A
hsa-miR-221-5p	MIMAT0004568	SLC6A17	388662	NM_001010898	0	1	1	0	0	1	0	1	0	0	1	1	6	ATP13A1
hsa-miR-221-5p	MIMAT0004568	SAMD5	389432	NM_001030060	1	1	1	0	0	1	0	0	0	0	1	1	6	ATP13A3
hsa-miR-221-5p	MIMAT0004568	PAPL	390928	NM_001004318	1	1	1	0	0	1	0	0	0	0	1	1	6	ATP13A4
hsa-miR-221-5p	MIMAT0004568	C1orf226	400793	NM_001085375	1	1	1	0	0	1	0	0	0	0	1	1	6	ATP1A1
hsa-miR-221-5p	MIMAT0004568	IL17REL	400935	NM_001001694	0	1	1	0	0	1	0	1	0	0	1	1	6	ATP1A2
hsa-miR-221-5p	MIMAT0004568	SAMD12	401474	NM_001101676	1	1	1	0	0	1	0	0	0	0	1	1	6	ATP1A4
hsa-miR-221-5p	MIMAT0004568	LDLRAD2	401944	NM_001013693	1	1	1	0	0	1	0	0	0	0	1	1	6	ATP1B1
hsa-miR-221-5p	MIMAT0004568	IFITM10	402778	NM_001170820	0	1	1	0	0	1	0	0	0	1	1	1	6	ATP1B2
hsa-miR-221-5p	MIMAT0004568	CCDC88C	440193	NM_001080414	0	1	1	0	0	1	0	0	0	1	1	1	6	ATP1B3
hsa-miR-221-5p	MIMAT0004568	C8orf58	541565	NM_001013842	0	1	1	0	1	1	0	0	0	0	1	1	6	ATP1B4
hsa-miR-221-5p	MIMAT0004568	RNF222	643904	NM_001146684	1	1	1	0	0	1	0	0	0	0	1	1	6	ATP2A1
hsa-miR-221-5p	MIMAT0004568	C18orf63	644041	NM_001174123	0	1	1	0	0	1	0	0	0	1	1	1	6	ATP2A2
hsa-miR-221-5p	MIMAT0004568	C15orf56	644809	NM_001039905	1	1	1	0	0	1	0	0	0	0	1	1	6	ATP2A3
hsa-miR-221-5p	MIMAT0004568	CCNI2	645121	NM_001039780	1	1	1	0	0	1	0	0	0	0	1	1	6	ATP2B1
hsa-miR-221-5p	MIMAT0004568	SFTPA1	653509	NM_005411	1	1	1	0	0	1	0	0	0	0	1	1	6	ATP2B2
hsa-miR-221-5p	MIMAT0004568	IQCJ	654502	NM_001042705	0	1	1	0	0	1	0	0	0	1	1	1	6	ATP2B3
hsa-miR-221-5p	MIMAT0004568	SLC35E2B	728661	NM_001110781	1	1	0	0	0	1	0	0	0	1	1	1	6	ATP2B4
hsa-miR-221-5p	MIMAT0004568	PSAPL1	768239	NM_001085382	1	1	1	0	0	1	0	0	0	0	1	1	6	ATP2C1
hsa-miR-221-5p	MIMAT0004568	ARL17B	100506084	XM_005256918	1	1	1	0	0	1	0	0	0	0	1	1	6	ATP2C2
hsa-miR-221-5p	MIMAT0004568	ACVR1B	91	NM_020328	1	0	1	0	0	1	0	0	0	1	1	1	6	ATP4A
hsa-miR-221-5p	MIMAT0004568	ADARB1	104	NM_015833	1	0	1	0	0	1	0	0	0	1	1	1	6	ATP4B
hsa-miR-221-5p	MIMAT0004568	ADCY5	111	XM_005247077	1	0	1	0	0	1	0	0	0	1	1	1	6	ATP5D
hsa-miR-221-5p	MIMAT0004568	AK2	204	NM_001199199	1	0	1	0	1	1	0	0	0	0	1	1	6	ATP5F1
hsa-miR-221-5p	MIMAT0004568	AK2	204	NM_013411	1	0	1	0	1	1	0	0	0	0	1	1	6	ATP5G1
hsa-miR-221-5p	MIMAT0004568	ALDH3B2	222	NM_000695	1	0	1	0	0	1	0	0	0	1	1	1	6	ATP5G2
hsa-miR-221-5p	MIMAT0004568	ANGPT1	284	NM_001146	1	0	1	0	0	1	0	0	0	1	1	1	6	ATP5G3
hsa-miR-221-5p	MIMAT0004568	ANK1	286	NM_020480	1	0	1	0	0	1	0	1	0	0	1	1	6	ATP5H
hsa-miR-221-5p	MIMAT0004568	ANK1	286	NM_001142445	1	0	1	0	0	1	0	1	0	0	1	1	6	ATP5J2-PTCD1
hsa-miR-221-5p	MIMAT0004568	ANK1	286	NM_020478	1	0	1	0	0	1	0	1	0	0	1	1	6	ATP5L
hsa-miR-221-5p	MIMAT0004568	ANK1	286	NM_020477	1	0	1	0	0	1	0	1	0	0	1	1	6	ATP5S
hsa-miR-221-5p	MIMAT0004568	ANK1	286	NM_020475	1	0	1	0	0	1	0	1	0	0	1	1	6	ATP5SL
hsa-miR-221-5p	MIMAT0004568	ANK1	286	NM_020476	1	0	1	0	0	1	0	1	0	0	1	1	6	ATP6AP1
hsa-miR-221-5p	MIMAT0004568	ANK1	286	NM_000037	1	0	1	0	0	1	0	1	0	0	1	1	6	ATP6V0A1
hsa-miR-221-5p	MIMAT0004568	APAF1	317	NM_181861	1	0	1	0	0	1	0	0	0	1	1	1	6	ATP6V0A2
hsa-miR-221-5p	MIMAT0004568	ARNT	405	NM_001197325	1	0	1	0	0	1	0	1	0	0	1	1	6	ATP6V0B
hsa-miR-221-5p	MIMAT0004568	ARNT	405	NM_178427	1	0	1	0	0	1	0	1	0	0	1	1	6	ATP6V0C
hsa-miR-221-5p	MIMAT0004568	ARRB1	408	NM_020251	1	0	1	0	1	1	0	0	0	0	1	1	6	ATP6V0D1
hsa-miR-221-5p	MIMAT0004568	ASPH	444	NM_001164753	1	0	1	0	1	1	0	0	0	0	1	1	6	ATP6V0D2
hsa-miR-221-5p	MIMAT0004568	ASPH	444	NM_001164752	1	0	1	0	1	1	0	0	0	0	1	1	6	ATP6V0E2
hsa-miR-221-5p	MIMAT0004568	ASPH	444	NM_001164751	1	0	1	0	1	1	0	0	0	0	1	1	6	ATP6V1A
hsa-miR-221-5p	MIMAT0004568	ASPH	444	NM_032468	1	0	1	0	1	1	0	0	0	0	1	1	6	ATP6V1B2
hsa-miR-221-5p	MIMAT0004568	ASPH	444	NM_001164755	1	0	1	0	1	1	0	0	0	0	1	1	6	ATP6V1C1
hsa-miR-221-5p	MIMAT0004568	ASPH	444	NM_001164754	1	0	1	0	1	1	0	0	0	0	1	1	6	ATP6V1C2
hsa-miR-221-5p	MIMAT0004568	ASPH	444	NM_032466	1	0	1	0	1	1	0	0	0	0	1	1	6	ATP6V1F
hsa-miR-221-5p	MIMAT0004568	ASTN1	460	NM_004319	1	0	1	0	0	1	0	0	0	1	1	1	6	ATP6V1G1
hsa-miR-221-5p	MIMAT0004568	ATP2A2	488	NM_170665	1	0	1	0	0	1	0	0	0	1	1	1	6	ATP6V1H
hsa-miR-221-5p	MIMAT0004568	ALDH7A1	501	NM_001182	1	0	1	0	0	1	0	0	0	1	1	1	6	ATP7A
hsa-miR-221-5p	MIMAT0004568	ALDH7A1	501	NM_001201377	1	0	1	0	0	1	0	0	0	1	1	1	6	ATP7B
hsa-miR-221-5p	MIMAT0004568	KIF1A	547	NM_001244008	1	0	1	0	0	1	0	0	0	1	1	1	6	ATP8A1
hsa-miR-221-5p	MIMAT0004568	CEACAM1	634	NM_001184816	1	0	1	0	1	1	0	0	0	0	1	1	6	ATP8A2
hsa-miR-221-5p	MIMAT0004568	CEACAM1	634	NM_001184813	1	0	1	0	1	1	0	0	0	0	1	1	6	ATP8B1
hsa-miR-221-5p	MIMAT0004568	CEACAM1	634	NM_001184815	1	0	1	0	1	1	0	0	0	0	1	1	6	ATP8B2
hsa-miR-221-5p	MIMAT0004568	CEACAM1	634	NM_001205344	1	0	1	0	1	1	0	0	0	0	1	1	6	ATP8B3
hsa-miR-221-5p	MIMAT0004568	CEACAM1	634	NM_001024912	1	0	1	0	1	1	0	0	0	0	1	1	6	ATP8B4
hsa-miR-221-5p	MIMAT0004568	BMP1	649	NM_001199	1	0	1	0	0	1	0	1	0	0	1	1	6	ATP9A
hsa-miR-221-5p	MIMAT0004568	BSG	682	NM_001728	1	0	1	0	0	1	0	0	0	1	1	1	6	ATP9B
hsa-miR-221-5p	MIMAT0004568	CAPN6	827	NM_014289	1	0	1	0	0	1	0	0	0	1	1	1	6	ATPAF1
hsa-miR-221-5p	MIMAT0004568	CAST	831	NM_001042440	1	0	1	0	0	1	0	0	0	1	1	1	6	ATPAF2
hsa-miR-221-5p	MIMAT0004568	RUNX1T1	862	NM_175635	1	0	1	0	0	1	0	1	0	0	1	1	6	ATPIF1
hsa-miR-221-5p	MIMAT0004568	RUNX1T1	862	NM_001198628	1	0	1	0	0	1	0	1	0	0	1	1	6	ATR
hsa-miR-221-5p	MIMAT0004568	RUNX1T1	862	NM_001198634	1	0	1	0	0	1	0	1	0	0	1	1	6	ATRAID
hsa-miR-221-5p	MIMAT0004568	RUNX1T1	862	NM_175636	1	0	1	0	0	1	0	1	0	0	1	1	6	ATRIP
hsa-miR-221-5p	MIMAT0004568	RUNX1T1	862	NM_001198633	1	0	1	0	0	1	0	1	0	0	1	1	6	ATRN
hsa-miR-221-5p	MIMAT0004568	RUNX1T1	862	NM_001198632	1	0	1	0	0	1	0	1	0	0	1	1	6	ATRNL1
hsa-miR-221-5p	MIMAT0004568	RUNX1T1	862	NM_001198629	1	0	1	0	0	1	0	1	0	0	1	1	6	ATRX
hsa-miR-221-5p	MIMAT0004568	RUNX1T1	862	NM_004349	1	0	1	0	0	1	0	1	0	0	1	1	6	ATXN1
hsa-miR-221-5p	MIMAT0004568	RUNX1T1	862	NM_001198679	1	0	1	0	0	1	0	1	0	0	1	1	6	ATXN1L
hsa-miR-221-5p	MIMAT0004568	RUNX1T1	862	NM_001198630	1	0	1	0	0	1	0	1	0	0	1	1	6	ATXN2
hsa-miR-221-5p	MIMAT0004568	RUNX1T1	862	NM_001198631	1	0	1	0	0	1	0	1	0	0	1	1	6	ATXN2L
hsa-miR-221-5p	MIMAT0004568	RUNX1T1	862	NM_175634	1	0	1	0	0	1	0	1	0	0	1	1	6	ATXN3
hsa-miR-221-5p	MIMAT0004568	RUNX1T1	862	NM_001198626	1	0	1	0	0	1	0	1	0	0	1	1	6	ATXN7
hsa-miR-221-5p	MIMAT0004568	RUNX1T1	862	NM_001198627	1	0	1	0	0	1	0	1	0	0	1	1	6	ATXN7L1
hsa-miR-221-5p	MIMAT0004568	ENTPD1	953	NM_001164181	1	0	1	0	0	1	0	1	0	0	1	1	6	ATXN7L3
hsa-miR-221-5p	MIMAT0004568	ENTPD1	953	NM_001164183	1	0	1	0	0	1	0	1	0	0	1	1	6	ATXN7L3B
hsa-miR-221-5p	MIMAT0004568	ENTPD1	953	NM_001164178	1	0	1	0	0	1	0	1	0	0	1	1	6	AUH
hsa-miR-221-5p	MIMAT0004568	ENTPD1	953	NM_001164182	1	0	1	0	0	1	0	1	0	0	1	1	6	AUNIP
hsa-miR-221-5p	MIMAT0004568	ENTPD1	953	NM_001098175	1	0	1	0	0	1	0	1	0	0	1	1	6	AURKA
hsa-miR-221-5p	MIMAT0004568	ENTPD1	953	NM_001164179	1	0	1	0	0	1	0	1	0	0	1	1	6	AUTS2
hsa-miR-221-5p	MIMAT0004568	CDC5L	988	NM_001253	1	0	1	0	0	1	0	0	0	1	1	1	6	AVIL
hsa-miR-221-5p	MIMAT0004568	CHD2	1106	NM_001271	1	0	1	0	1	1	0	0	0	0	1	1	6	AVL9
hsa-miR-221-5p	MIMAT0004568	CCR6	1235	NM_031409	1	0	1	0	0	1	0	0	0	1	1	1	6	AVPI1
hsa-miR-221-5p	MIMAT0004568	CNGA3	1261	NM_001298	1	0	1	0	0	1	0	0	0	1	1	1	6	AVPR1A
hsa-miR-221-5p	MIMAT0004568	CYP1A2	1544	NM_000761	1	0	1	0	0	1	0	0	0	1	1	1	6	AVPR1B
hsa-miR-221-5p	MIMAT0004568	COCH	1690	NM_001135058	1	0	1	0	1	1	0	0	0	0	1	1	6	AVPR2
hsa-miR-221-5p	MIMAT0004568	COCH	1690	NM_004086	1	0	1	0	1	1	0	0	0	0	1	1	6	AWAT1
hsa-miR-221-5p	MIMAT0004568	DNASE1L1	1774	XM_005274654	1	0	1	0	0	1	0	0	0	1	1	1	6	AWAT2
hsa-miR-221-5p	MIMAT0004568	DNMT3A	1788	XM_005264175	1	0	1	0	0	1	0	0	0	1	1	1	6	AXIN1
hsa-miR-221-5p	MIMAT0004568	DNMT3A	1788	NM_175630	1	0	1	0	0	1	0	1	0	0	1	1	6	AXIN2
hsa-miR-221-5p	MIMAT0004568	DUSP7	1849	NM_001947	1	0	1	0	0	1	0	0	0	1	1	1	6	AXL
hsa-miR-221-5p	MIMAT0004568	E2F3	1871	NM_001243076	1	0	1	0	0	1	0	1	0	0	1	1	6	AZGP1
hsa-miR-221-5p	MIMAT0004568	EDA	1896	NM_001005612	1	0	1	0	0	1	0	1	0	0	1	1	6	AZI1
hsa-miR-221-5p	MIMAT0004568	EDA	1896	NM_001005609	1	0	1	0	0	1	0	1	0	0	1	1	6	AZI2
hsa-miR-221-5p	MIMAT0004568	CLN8	2055	NM_018941	1	0	1	0	0	1	0	0	0	1	1	1	6	AZIN1
hsa-miR-221-5p	MIMAT0004568	EREG	2069	NM_001432	1	0	1	0	0	1	0	0	0	1	1	1	6	AZU1
hsa-miR-221-5p	MIMAT0004568	FUT2	2524	NM_000511	0	0	1	0	1	1	0	0	0	1	1	1	6	B3GALNT1
hsa-miR-221-5p	MIMAT0004568	GCNT2	2651	NM_001491	1	0	1	0	0	1	0	0	0	1	1	1	6	B3GALNT2
hsa-miR-221-5p	MIMAT0004568	GMFB	2764	NM_004124	1	0	1	0	0	1	0	1	0	0	1	1	6	B3GALT1
hsa-miR-221-5p	MIMAT0004568	GNAL	2774	NM_182978	1	0	1	0	0	1	0	0	0	1	1	1	6	B3GALT2
hsa-miR-221-5p	MIMAT0004568	GNG7	2788	NM_052847	1	0	1	0	0	1	0	0	0	1	1	1	6	B3GALT4
hsa-miR-221-5p	MIMAT0004568	GPR35	2859	NM_001195381	1	0	1	0	0	1	0	0	0	1	1	1	6	B3GALT5
hsa-miR-221-5p	MIMAT0004568	AGFG2	3268	NM_006076	1	0	1	0	0	1	0	0	0	1	1	1	6	B3GALT6
hsa-miR-221-5p	MIMAT0004568	INPP5A	3632	XM_005252681	1	0	1	0	0	1	0	0	0	1	1	1	6	B3GALTL
hsa-miR-221-5p	MIMAT0004568	IPP	3652	NM_005897	1	0	1	0	1	1	0	0	0	0	1	1	6	B3GAT1
hsa-miR-221-5p	MIMAT0004568	IRAK2	3656	NM_001570	0	0	1	0	1	1	0	0	0	1	1	1	6	B3GAT2
hsa-miR-221-5p	MIMAT0004568	ITGB1	3688	NM_033668	0	0	1	0	1	1	0	1	0	0	1	1	6	B3GAT3
hsa-miR-221-5p	MIMAT0004568	ITGB1	3688	NM_133376	0	0	1	0	1	1	0	1	0	0	1	1	6	B3GNT1
hsa-miR-221-5p	MIMAT0004568	ITGB1	3688	NM_002211	0	0	1	0	1	1	0	1	0	0	1	1	6	B3GNT3
hsa-miR-221-5p	MIMAT0004568	KCNC1	3746	NM_004976	1	0	1	0	0	1	0	0	0	1	1	1	6	B3GNT4
hsa-miR-221-5p	MIMAT0004568	KPNA1	3836	XM_005247439	1	0	1	0	0	1	0	0	0	1	1	1	6	B3GNT5
hsa-miR-221-5p	MIMAT0004568	LPP	4026	XM_005247445	1	0	1	0	0	1	0	0	0	1	1	1	6	B3GNT6
hsa-miR-221-5p	MIMAT0004568	MAP4	4134	XM_005265140	1	0	1	0	0	1	0	0	0	1	1	1	6	B3GNT7
hsa-miR-221-5p	MIMAT0004568	MAP4	4134	NM_002375	1	0	1	0	0	1	0	1	0	0	1	1	6	B3GNT8
hsa-miR-221-5p	MIMAT0004568	MBNL1	4154	NM_207294	1	0	1	0	0	1	0	1	0	0	1	1	6	B3GNT9
hsa-miR-221-5p	MIMAT0004568	MBNL1	4154	NM_207295	1	0	1	0	0	1	0	1	0	0	1	1	6	B3GNTL1
hsa-miR-221-5p	MIMAT0004568	MBNL1	4154	NM_207296	1	0	1	0	0	1	0	1	0	0	1	1	6	B4GALNT1
hsa-miR-221-5p	MIMAT0004568	MBNL1	4154	NM_207297	1	0	1	0	0	1	0	1	0	0	1	1	6	B4GALNT3
hsa-miR-221-5p	MIMAT0004568	MBNL1	4154	NM_207293	1	0	1	0	0	1	0	1	0	0	1	1	6	B4GALNT4
hsa-miR-221-5p	MIMAT0004568	MBNL1	4154	NM_207292	1	0	1	0	0	1	0	1	0	0	1	1	6	B4GALT1
hsa-miR-221-5p	MIMAT0004568	ADAM11	4185	XM_005257373	1	0	1	0	0	1	0	0	0	1	1	1	6	B4GALT2
hsa-miR-221-5p	MIMAT0004568	MECP2	4204	XM_005274683	1	0	1	0	0	1	0	0	0	1	1	1	6	B4GALT3
hsa-miR-221-5p	MIMAT0004568	MECP2	4204	XM_005277853	1	0	1	0	0	1	0	0	0	1	1	1	6	B4GALT4
hsa-miR-221-5p	MIMAT0004568	MEIS1	4211	NM_002398	1	0	1	0	0	1	0	1	0	0	1	1	6	B4GALT5
hsa-miR-221-5p	MIMAT0004568	MEIS2	4212	NM_172315	1	0	1	0	0	1	0	1	0	0	1	1	6	B4GALT6
hsa-miR-221-5p	MIMAT0004568	MEIS2	4212	NM_002399	1	0	1	0	0	1	0	1	0	0	1	1	6	B4GALT7
hsa-miR-221-5p	MIMAT0004568	MEIS2	4212	NM_172316	1	0	1	0	0	1	0	1	0	0	1	1	6	B9D1
hsa-miR-221-5p	MIMAT0004568	MEIS2	4212	NM_170674	1	0	1	0	0	1	0	1	0	0	1	1	6	BAALC
hsa-miR-221-5p	MIMAT0004568	MET	4233	XM_005250353	1	0	1	0	0	1	0	0	0	1	1	1	6	BACE1
hsa-miR-221-5p	MIMAT0004568	MST1R	4486	NM_002447	1	0	1	0	0	1	0	0	0	1	1	1	6	BACE2
hsa-miR-221-5p	MIMAT0004568	MT1F	4494	NM_005949	1	0	1	0	0	1	0	0	0	1	1	1	6	BACH1
hsa-miR-221-5p	MIMAT0004568	MT3	4504	NM_005954	1	0	1	0	0	1	0	0	0	1	1	1	6	BACH2
hsa-miR-221-5p	MIMAT0004568	MTHFR	4524	NM_005957	1	0	1	0	0	1	0	1	0	0	1	1	6	BAD
hsa-miR-221-5p	MIMAT0004568	MYO1D	4642	NM_015194	1	0	1	0	0	1	0	1	0	0	1	1	6	BAG1
hsa-miR-221-5p	MIMAT0004568	MYO9A	4649	XM_005254404	1	0	1	0	0	1	0	0	0	1	1	1	6	BAG2
hsa-miR-221-5p	MIMAT0004568	NF2	4771	NM_181832	1	0	1	0	0	1	0	0	0	1	1	1	6	BAG3
hsa-miR-221-5p	MIMAT0004568	NKTR	4820	XM_005265177	1	0	1	0	0	1	0	0	0	1	1	1	6	BAG4
hsa-miR-221-5p	MIMAT0004568	NTRK2	4915	NM_001007097	1	0	1	0	1	1	0	0	0	0	1	1	6	BAG5
hsa-miR-221-5p	MIMAT0004568	NTSR1	4923	NM_002531	1	0	1	0	0	1	0	0	0	1	1	1	6	BAGE
hsa-miR-221-5p	MIMAT0004568	NUCB1	4924	NM_006184	1	0	1	0	0	1	0	0	0	1	1	1	6	BAGE2
hsa-miR-221-5p	MIMAT0004568	PAFAH1B2	5049	NM_001184748	1	0	1	0	1	1	0	0	0	0	1	1	6	BAGE3
hsa-miR-221-5p	MIMAT0004568	PRDX1	5052	NM_002574	1	0	1	0	0	1	0	0	0	1	1	1	6	BAGE4
hsa-miR-221-5p	MIMAT0004568	PAK1	5058	NM_002576	1	0	1	0	1	1	0	0	0	0	1	1	6	BAHCC1
hsa-miR-221-5p	MIMAT0004568	PCDHGC3	5098	NM_002588	1	0	1	0	0	1	0	0	0	1	1	1	6	BAHD1
hsa-miR-221-5p	MIMAT0004568	CDK16	5127	NM_001170460	1	0	1	0	0	1	0	1	0	0	1	1	6	BAI1
hsa-miR-221-5p	MIMAT0004568	CDK16	5127	NM_006201	1	0	1	0	0	1	0	1	0	0	1	1	6	BAI2
hsa-miR-221-5p	MIMAT0004568	CDK16	5127	NM_033018	1	0	1	0	0	1	0	1	0	0	1	1	6	BAI3
hsa-miR-221-5p	MIMAT0004568	PDE4D	5144	NM_001197223	1	0	1	0	0	1	0	1	0	0	1	1	6	BAIAP2
hsa-miR-221-5p	MIMAT0004568	PDE4D	5144	NM_001197221	1	0	1	0	0	1	0	1	0	0	1	1	6	BAIAP2L1
hsa-miR-221-5p	MIMAT0004568	PDE4D	5144	NM_001197219	1	0	1	0	0	1	0	1	0	0	1	1	6	BAIAP3
hsa-miR-221-5p	MIMAT0004568	PDE4D	5144	NM_006203	1	0	1	0	0	1	0	1	0	0	1	1	6	BAK1
hsa-miR-221-5p	MIMAT0004568	PDE4D	5144	NM_001197222	1	0	1	0	0	1	0	1	0	0	1	1	6	BANP
hsa-miR-221-5p	MIMAT0004568	PDE4D	5144	NM_001197218	1	0	1	0	0	1	0	1	0	0	1	1	6	BAP1
hsa-miR-221-5p	MIMAT0004568	PDE4D	5144	NM_001165899	1	0	1	0	0	1	0	1	0	0	1	1	6	BARD1
hsa-miR-221-5p	MIMAT0004568	PDE4D	5144	NM_001104631	1	0	1	0	0	1	0	1	0	0	1	1	6	BARHL1
hsa-miR-221-5p	MIMAT0004568	PDE4D	5144	NM_001197220	1	0	1	0	0	1	0	1	0	0	1	1	6	BARX1
hsa-miR-221-5p	MIMAT0004568	PDE1B	5153	NM_000924	1	0	1	0	0	1	0	0	0	1	1	1	6	BARX2
hsa-miR-221-5p	MIMAT0004568	PDPK1	5170	NM_031268	1	0	1	0	0	1	0	1	0	0	1	1	6	BASP1
hsa-miR-221-5p	MIMAT0004568	PDPK1	5170	NM_001261816	1	0	1	0	0	1	0	1	0	0	1	1	6	BATF2
hsa-miR-221-5p	MIMAT0004568	PDPK1	5170	NM_002613	1	0	1	0	0	1	0	1	0	0	1	1	6	BATF3
hsa-miR-221-5p	MIMAT0004568	PEX10	5192	NM_153818	1	0	1	0	0	1	0	0	0	1	1	1	6	BAX
hsa-miR-221-5p	MIMAT0004568	PHKG2	5261	NM_000294	1	0	1	0	0	1	0	0	0	1	1	1	6	BAZ1B
hsa-miR-221-5p	MIMAT0004568	SERPINB13	5275	NM_012397	1	0	1	0	1	1	0	0	0	0	1	1	6	BAZ2A
hsa-miR-221-5p	MIMAT0004568	PKD1	5310	NM_001009944	1	0	1	0	0	1	0	0	0	1	1	1	6	BBC3
hsa-miR-221-5p	MIMAT0004568	PKLR	5313	XM_005245266	1	0	1	0	0	1	0	0	0	1	1	1	6	BBIP1
hsa-miR-221-5p	MIMAT0004568	PKHD1	5314	NM_138694	1	0	1	0	0	1	0	0	0	1	1	1	6	BBS1
hsa-miR-221-5p	MIMAT0004568	POLE	5426	NM_006231	1	0	1	0	0	1	0	0	0	1	1	1	6	BBS12
hsa-miR-221-5p	MIMAT0004568	POLR2L	5441	NM_021128	1	0	1	0	0	1	0	0	0	1	1	1	6	BBS4
hsa-miR-221-5p	MIMAT0004568	PPARA	5465	NM_005036	1	0	1	0	0	1	0	0	0	1	1	1	6	BBS5
hsa-miR-221-5p	MIMAT0004568	PRELP	5549	NM_002725	1	0	1	0	0	1	0	0	0	1	1	1	6	BBS7
hsa-miR-221-5p	MIMAT0004568	PRKCZ	5590	NM_002744	1	0	1	0	0	1	0	1	0	0	1	1	6	BBS9
hsa-miR-221-5p	MIMAT0004568	PRKCZ	5590	NM_001033582	1	0	1	0	0	1	0	1	0	0	1	1	6	BBX
hsa-miR-221-5p	MIMAT0004568	PRKCZ	5590	NM_001033581	1	0	1	0	0	1	0	1	0	0	1	1	6	BCAM
hsa-miR-221-5p	MIMAT0004568	PRKCZ	5590	NM_001242874	1	0	1	0	0	1	0	1	0	0	1	1	6	BCAP29
hsa-miR-221-5p	MIMAT0004568	MAPK9	5601	NM_002752	1	0	1	0	0	1	0	1	0	0	1	1	6	BCAP31
hsa-miR-221-5p	MIMAT0004568	MAPK9	5601	NM_139070	1	0	1	0	0	1	0	1	0	0	1	1	6	BCAR1
hsa-miR-221-5p	MIMAT0004568	MAPK9	5601	NM_139068	1	0	1	0	0	1	0	1	0	0	1	1	6	BCAS1
hsa-miR-221-5p	MIMAT0004568	MAPK9	5601	NM_139069	1	0	1	0	0	1	0	1	0	0	1	1	6	BCAS2
hsa-miR-221-5p	MIMAT0004568	PRNP	5621	NM_001080123	1	0	1	0	1	1	0	0	0	0	1	1	6	BCAS3
hsa-miR-221-5p	MIMAT0004568	PRNP	5621	NM_001080122	1	0	1	0	1	1	0	0	0	0	1	1	6	BCAS4
hsa-miR-221-5p	MIMAT0004568	PRNP	5621	NM_001080121	1	0	1	0	1	1	0	0	0	0	1	1	6	BCAT1
hsa-miR-221-5p	MIMAT0004568	PRNP	5621	NM_183079	1	0	1	0	1	1	0	0	0	0	1	1	6	BCCIP
hsa-miR-221-5p	MIMAT0004568	PSKH1	5681	NM_006742	1	0	1	0	0	1	0	0	0	1	1	1	6	BCDIN3D
hsa-miR-221-5p	MIMAT0004568	PTCH1	5727	NM_001083602	1	0	1	0	0	1	0	0	0	1	1	1	6	BCHE
hsa-miR-221-5p	MIMAT0004568	PTGER3	5733	NM_198715	1	0	1	0	0	1	0	0	0	1	1	1	6	BCKDHA
hsa-miR-221-5p	MIMAT0004568	PTGFRN	5738	NM_020440	1	0	1	0	0	1	0	0	0	1	1	1	6	BCKDHB
hsa-miR-221-5p	MIMAT0004568	PTPN4	5775	NM_002830	1	0	1	0	0	1	0	0	0	1	1	1	6	BCKDK
hsa-miR-221-5p	MIMAT0004568	ABCD4	5826	NM_005050	1	0	1	0	1	1	0	0	0	0	1	1	6	BCL10
hsa-miR-221-5p	MIMAT0004568	PEX2	5828	NM_000318	1	0	1	0	0	1	0	0	0	1	1	1	6	BCL11A
hsa-miR-221-5p	MIMAT0004568	RAF1	5894	XM_005265356	1	0	1	0	0	1	0	0	0	1	1	1	6	BCL11B
hsa-miR-221-5p	MIMAT0004568	RAF1	5894	NM_002880	1	0	1	0	0	1	0	1	0	0	1	1	6	BCL2
hsa-miR-221-5p	MIMAT0004568	RARG	5916	NM_001243731	1	0	1	0	0	1	0	1	0	0	1	1	6	BCL2L1
hsa-miR-221-5p	MIMAT0004568	RARG	5916	NM_001243732	1	0	1	0	0	1	0	1	0	0	1	1	6	BCL2L10
hsa-miR-221-5p	MIMAT0004568	RARG	5916	NM_001243730	1	0	1	0	0	1	0	1	0	0	1	1	6	BCL2L11
hsa-miR-221-5p	MIMAT0004568	RARG	5916	NM_001042728	1	0	1	0	0	1	0	1	0	0	1	1	6	BCL2L13
hsa-miR-221-5p	MIMAT0004568	RARG	5916	NM_000966	1	0	1	0	0	1	0	1	0	0	1	1	6	BCL2L15
hsa-miR-221-5p	MIMAT0004568	RPL15	6138	NM_001253384	1	0	1	0	0	1	0	0	0	1	1	1	6	BCL2L2
hsa-miR-221-5p	MIMAT0004568	RPS27A	6233	NM_002954	1	0	1	0	0	1	0	0	0	1	1	1	6	BCL2L2-PABPN1
hsa-miR-221-5p	MIMAT0004568	TRAPPC2	6399	NM_001011658	1	0	1	0	0	1	0	0	0	1	1	1	6	BCL6
hsa-miR-221-5p	MIMAT0004568	ST3GAL3	6487	NM_174963	1	0	1	0	0	1	0	0	0	1	1	1	6	BCL6B
hsa-miR-221-5p	MIMAT0004568	SLC8A1	6546	NM_001112801	1	0	1	0	0	1	0	1	0	0	1	1	6	BCL7A
hsa-miR-221-5p	MIMAT0004568	SLC8A1	6546	NM_001252624	1	0	1	0	0	1	0	1	0	0	1	1	6	BCL7B
hsa-miR-221-5p	MIMAT0004568	SLC8A1	6546	NM_001112802	1	0	1	0	0	1	0	1	0	0	1	1	6	BCL7C
hsa-miR-221-5p	MIMAT0004568	SLC8A1	6546	NM_001112800	1	0	1	0	0	1	0	1	0	0	1	1	6	BCL9
hsa-miR-221-5p	MIMAT0004568	SLC8A1	6546	NM_021097	1	0	1	0	0	1	0	1	0	0	1	1	6	BCL9L
hsa-miR-221-5p	MIMAT0004568	SLC19A1	6573	XM_005261163	1	0	1	0	0	1	0	0	0	1	1	1	6	BCLAF1
hsa-miR-221-5p	MIMAT0004568	SLN	6588	NM_003063	1	0	1	0	0	1	0	0	0	1	1	1	6	BCMO1
hsa-miR-221-5p	MIMAT0004568	SPARC	6678	NM_003118	1	0	1	0	0	1	0	0	0	1	1	1	6	BCOR
hsa-miR-221-5p	MIMAT0004568	STRN	6801	NM_003162	1	0	1	0	1	1	0	0	0	0	1	1	6	BCORL1
hsa-miR-221-5p	MIMAT0004568	CNTN2	6900	NM_005076	1	0	1	0	0	1	0	0	0	1	1	1	6	BCR
hsa-miR-221-5p	MIMAT0004568	TBL1X	6907	NM_005647	1	0	1	0	0	1	0	0	0	1	1	1	6	BCS1L
hsa-miR-221-5p	MIMAT0004568	HNF1A	6927	XM_005253931	1	0	1	0	0	1	0	0	0	1	1	1	6	BDH1
hsa-miR-221-5p	MIMAT0004568	TCF21	6943	NM_198392	1	0	1	0	0	1	0	0	0	1	1	1	6	BDH2
hsa-miR-221-5p	MIMAT0004568	TEAD1	7003	NM_021961	1	0	1	0	0	1	0	0	0	1	1	1	6	BDKRB1
hsa-miR-221-5p	MIMAT0004568	TEF	7008	NM_003216	1	0	1	0	0	1	0	0	0	1	1	1	6	BDKRB2
hsa-miR-221-5p	MIMAT0004568	THBS2	7058	NM_003247	1	0	1	0	0	1	0	0	0	1	1	1	6	BDNF
hsa-miR-221-5p	MIMAT0004568	THRB	7068	NM_001252634	1	0	1	0	0	1	0	0	0	1	1	1	6	BDP1
hsa-miR-221-5p	MIMAT0004568	TNNI1	7135	NM_003281	1	0	1	0	0	1	0	0	0	1	1	1	6	BEAN1
hsa-miR-221-5p	MIMAT0004568	UBE2B	7320	NM_003337	1	0	1	0	0	1	0	0	0	1	1	1	6	BEGAIN
hsa-miR-221-5p	MIMAT0004568	UPP1	7378	NM_181597	1	0	1	0	1	0	0	0	0	1	1	1	6	BEND2
hsa-miR-221-5p	MIMAT0004568	VAV2	7410	XM_005272213	1	0	1	0	0	1	0	0	0	1	1	1	6	BEND3
hsa-miR-221-5p	MIMAT0004568	VDAC1	7416	NM_003374	1	0	1	0	1	1	0	0	0	0	1	1	6	BEND4
hsa-miR-221-5p	MIMAT0004568	WT1	7490	XM_005253120	1	0	1	0	0	1	0	0	0	1	1	1	6	BEND6
hsa-miR-221-5p	MIMAT0004568	ZNF708	7562	NM_021269	1	0	1	0	1	1	0	0	0	0	1	1	6	BEND7
hsa-miR-221-5p	MIMAT0004568	TRIM25	7706	NM_005082	1	0	1	0	0	1	0	0	0	1	1	1	6	BEST1
hsa-miR-221-5p	MIMAT0004568	SLC30A3	7781	NM_003459	1	0	1	0	0	1	0	1	0	0	1	1	6	BEST2
hsa-miR-221-5p	MIMAT0004568	PRDM2	7799	NM_012231	1	0	1	0	0	1	0	1	0	0	1	1	6	BEST3
hsa-miR-221-5p	MIMAT0004568	PRDM2	7799	NM_001135610	1	0	1	0	0	1	0	1	0	0	1	1	6	BEST4
hsa-miR-221-5p	MIMAT0004568	PTP4A1	7803	NM_003463	1	0	1	0	0	1	0	0	0	1	1	1	6	BET1
hsa-miR-221-5p	MIMAT0004568	PXDN	7837	NM_012293	1	0	1	0	0	1	0	0	0	1	1	1	6	BET1L
hsa-miR-221-5p	MIMAT0004568	PTP4A2	8073	NM_001195101	0	0	1	0	1	1	0	1	0	0	1	1	6	BFAR
hsa-miR-221-5p	MIMAT0004568	PTP4A2	8073	NM_001195100	0	0	1	0	1	1	0	1	0	0	1	1	6	BGN
hsa-miR-221-5p	MIMAT0004568	ATRN	8455	NM_139321	1	0	1	0	0	1	0	0	0	1	1	1	6	BHLHA15
hsa-miR-221-5p	MIMAT0004568	CDC42BPA	8476	NM_014826	1	0	1	0	1	1	0	0	0	0	1	1	6	BHLHB9
hsa-miR-221-5p	MIMAT0004568	CDC42BPA	8476	NM_003607	1	0	1	0	1	1	0	0	0	0	1	1	6	BHLHE22
hsa-miR-221-5p	MIMAT0004568	PRSS12	8492	NM_003619	1	0	1	0	0	1	0	0	0	1	1	1	6	BHLHE40
hsa-miR-221-5p	MIMAT0004568	PDXK	8566	NM_003681	1	0	1	0	0	1	0	0	0	1	1	1	6	BHLHE41
hsa-miR-221-5p	MIMAT0004568	TP63	8626	NM_001114981	0	0	1	0	1	1	0	1	0	0	1	1	6	BHMT
hsa-miR-221-5p	MIMAT0004568	TP63	8626	NM_001114980	0	0	1	0	1	1	0	1	0	0	1	1	6	BHMT2
hsa-miR-221-5p	MIMAT0004568	TP63	8626	NM_001114978	0	0	1	0	1	1	0	1	0	0	1	1	6	BICC1
hsa-miR-221-5p	MIMAT0004568	TP63	8626	NM_003722	0	0	1	0	1	1	0	1	0	0	1	1	6	BICD1
hsa-miR-221-5p	MIMAT0004568	PCDHGB4	8641	NM_003736	1	0	1	0	0	1	0	0	0	1	1	1	6	BICD2
hsa-miR-221-5p	MIMAT0004568	TNKS	8658	XM_005272399	1	0	1	0	0	1	0	0	0	1	1	1	6	BID
hsa-miR-221-5p	MIMAT0004568	EIF3J	8669	NM_003758	1	0	1	0	0	1	0	0	0	1	1	1	6	BIN1
hsa-miR-221-5p	MIMAT0004568	SLC4A4	8671	NM_001134742	1	0	1	0	0	1	0	1	0	0	1	1	6	BIN2
hsa-miR-221-5p	MIMAT0004568	SLC4A4	8671	NM_003759	1	0	1	0	0	1	0	1	0	0	1	1	6	BIN3
hsa-miR-221-5p	MIMAT0004568	SLC4A4	8671	NM_001098484	1	0	1	0	0	1	0	1	0	0	1	1	6	BIRC3
hsa-miR-221-5p	MIMAT0004568	RNMT	8731	NM_003799	1	0	1	0	0	1	0	0	0	1	1	1	6	BIRC5
hsa-miR-221-5p	MIMAT0004568	RIPK1	8737	XM_005249457	1	0	1	0	0	1	0	0	0	1	1	1	6	BIRC6
hsa-miR-221-5p	MIMAT0004568	RIPK1	8737	NM_003804	1	0	1	0	1	1	0	0	0	0	1	1	6	BIRC7
hsa-miR-221-5p	MIMAT0004568	SOCS3	9021	NM_003955	0	0	1	0	1	1	0	0	0	1	1	1	6	BIVM
hsa-miR-221-5p	MIMAT0004568	RNF8	9025	NM_003958	1	0	1	0	0	1	0	0	0	1	1	1	6	BLCAP
hsa-miR-221-5p	MIMAT0004568	SEMA5A	9037	NM_003966	1	0	1	0	0	1	0	0	0	1	1	1	6	BLID
hsa-miR-221-5p	MIMAT0004568	SLC7A6	9057	NM_003983	1	0	1	0	1	1	0	0	0	0	1	1	6	BLK
hsa-miR-221-5p	MIMAT0004568	SYNGR1	9145	NM_004711	1	0	1	0	0	1	0	0	0	1	1	1	6	BLM
hsa-miR-221-5p	MIMAT0004568	QKI	9444	NM_006775	1	0	1	0	0	1	0	1	0	0	1	1	6	BLMH
hsa-miR-221-5p	MIMAT0004568	QKI	9444	NM_206853	1	0	1	0	0	1	0	1	0	0	1	1	6	BLOC1S1
hsa-miR-221-5p	MIMAT0004568	QKI	9444	NM_206854	1	0	1	0	0	1	0	1	0	0	1	1	6	BLOC1S2
hsa-miR-221-5p	MIMAT0004568	TP53I11	9537	NM_001258324	1	0	1	0	0	1	0	1	0	0	1	1	6	BLOC1S3
hsa-miR-221-5p	MIMAT0004568	TP53I11	9537	NM_001258323	1	0	1	0	0	1	0	1	0	0	1	1	6	BLOC1S4
hsa-miR-221-5p	MIMAT0004568	TP53I11	9537	NM_001258322	1	0	1	0	0	1	0	1	0	0	1	1	6	BLOC1S5
hsa-miR-221-5p	MIMAT0004568	TP53I11	9537	NM_001258321	1	0	1	0	0	1	0	1	0	0	1	1	6	BLOC1S6
hsa-miR-221-5p	MIMAT0004568	H6PD	9563	XM_005263539	1	0	1	0	0	1	0	0	0	1	1	1	6	BLVRA
hsa-miR-221-5p	MIMAT0004568	SLC25A44	9673	NM_014655	1	0	1	0	0	1	0	0	0	1	1	1	6	BLZF1
hsa-miR-221-5p	MIMAT0004568	SEC14L5	9717	NM_014692	1	0	1	0	0	1	0	0	0	1	1	1	6	BMF
hsa-miR-221-5p	MIMAT0004568	RAPGEF5	9771	XM_005249914	1	0	1	0	0	1	0	0	0	1	1	1	6	BMI1
hsa-miR-221-5p	MIMAT0004568	ATG13	9776	NM_001205122	1	0	1	0	0	1	0	1	0	0	1	1	6	BMP1
hsa-miR-221-5p	MIMAT0004568	ATG13	9776	NM_001205121	1	0	1	0	0	1	0	1	0	0	1	1	6	BMP2
hsa-miR-221-5p	MIMAT0004568	ATG13	9776	NM_014741	1	0	1	0	0	1	0	1	0	0	1	1	6	BMP2K
hsa-miR-221-5p	MIMAT0004568	ATG13	9776	NM_001205120	1	0	1	0	0	1	0	1	0	0	1	1	6	BMP3
hsa-miR-221-5p	MIMAT0004568	ATG13	9776	NM_001142673	1	0	1	0	0	1	0	1	0	0	1	1	6	BMP5
hsa-miR-221-5p	MIMAT0004568	DGCR2	9993	NM_005137	1	0	1	0	0	1	0	0	0	1	1	1	6	BMP6
hsa-miR-221-5p	MIMAT0004568	ATP9A	10079	NM_006045	1	0	1	0	0	1	0	0	0	1	1	1	6	BMP7
hsa-miR-221-5p	MIMAT0004568	USH1C	10083	NM_153676	0	0	1	0	1	1	0	0	0	1	1	1	6	BMP8A
hsa-miR-221-5p	MIMAT0004568	NXF1	10482	NM_006362	0	0	1	0	1	1	0	1	0	0	1	1	6	BMP8B
hsa-miR-221-5p	MIMAT0004568	CAP1	10487	XM_005270369	1	0	1	0	0	1	0	0	0	1	1	1	6	BMPER
hsa-miR-221-5p	MIMAT0004568	STK25	10494	NM_001271977	1	0	1	0	0	1	0	0	0	1	1	1	6	BMPR1A
hsa-miR-221-5p	MIMAT0004568	DDX17	10521	NM_006386	1	0	1	0	0	1	0	1	0	0	1	1	6	BMPR1B
hsa-miR-221-5p	MIMAT0004568	ATG7	10533	NM_006395	1	0	1	0	0	1	0	0	0	1	1	1	6	BMPR2
hsa-miR-221-5p	MIMAT0004568	IGF2BP1	10642	NM_001160423	1	0	1	0	0	1	0	1	0	0	1	1	6	BMS1
hsa-miR-221-5p	MIMAT0004568	HBS1L	10767	NM_006620	1	0	1	0	0	1	0	0	0	1	1	1	6	BNC1
hsa-miR-221-5p	MIMAT0004568	TSPAN9	10867	NM_006675	1	0	1	0	0	1	0	0	0	1	1	1	6	BNC2
hsa-miR-221-5p	MIMAT0004568	RPP14	11102	NM_007042	0	0	1	0	1	1	0	1	0	0	1	1	6	BNIP1
hsa-miR-221-5p	MIMAT0004568	SOX21	11166	NM_007084	1	0	1	0	0	1	0	0	0	1	1	1	6	BNIP2
hsa-miR-221-5p	MIMAT0004568	WDHD1	11169	NM_007086	1	0	1	0	0	1	0	0	0	1	1	1	6	BNIP3L
hsa-miR-221-5p	MIMAT0004568	AKAP13	11214	XM_005254839	1	0	1	0	0	1	0	0	0	1	1	1	6	BNIPL
hsa-miR-221-5p	MIMAT0004568	KLF12	11278	NM_007249	1	0	1	0	0	1	0	1	0	0	1	1	6	BOD1
hsa-miR-221-5p	MIMAT0004568	MGAT4A	11320	NM_012214	1	0	1	0	0	1	0	0	0	1	1	1	6	BOD1L1
hsa-miR-221-5p	MIMAT0004568	MGLL	11343	NM_001003794	1	0	1	0	1	1	0	0	0	0	1	1	6	BOD1L2
hsa-miR-221-5p	MIMAT0004568	RNF44	22838	NM_014901	1	0	1	0	0	1	0	1	0	0	1	1	6	BOK
hsa-miR-221-5p	MIMAT0004568	LPHN1	22859	NM_014921	1	0	1	0	1	0	0	1	0	0	1	1	6	BOLA1
hsa-miR-221-5p	MIMAT0004568	LPHN1	22859	NM_001008701	1	0	1	0	1	0	0	1	0	0	1	1	6	BOLA2
hsa-miR-221-5p	MIMAT0004568	DZIP1	22873	NM_198968	1	0	1	0	0	1	0	0	0	1	1	1	6	BOLL
hsa-miR-221-5p	MIMAT0004568	MLXIP	22877	NM_014938	1	0	1	0	1	0	0	1	0	0	1	1	6	BOP1
hsa-miR-221-5p	MIMAT0004568	DIS3	22894	NM_001128226	1	0	1	0	1	1	0	0	0	0	1	1	6	BORA
hsa-miR-221-5p	MIMAT0004568	SHANK2	22941	NM_133266	1	0	1	0	0	1	0	1	0	0	1	1	6	BPGM
hsa-miR-221-5p	MIMAT0004568	PCNX	22990	NM_014982	1	0	1	0	0	1	0	0	0	1	1	1	6	BPHL
hsa-miR-221-5p	MIMAT0004568	KDM2A	22992	NM_001256405	1	0	1	0	0	1	0	1	0	0	1	1	6	BPI
hsa-miR-221-5p	MIMAT0004568	MON2	23041	NM_001278472	1	0	1	0	0	1	0	0	0	1	1	1	6	BPIFA1
hsa-miR-221-5p	MIMAT0004568	MON2	23041	NM_015026	1	0	1	0	1	1	0	0	0	0	1	1	6	BPIFB1
hsa-miR-221-5p	MIMAT0004568	TBC1D2B	23102	NM_144572	1	0	1	0	0	1	0	0	0	1	1	1	6	BPIFB2
hsa-miR-221-5p	MIMAT0004568	SPG20	23111	NM_001142294	1	0	1	0	1	1	0	0	0	0	1	1	6	BPIFB4
hsa-miR-221-5p	MIMAT0004568	SPG20	23111	NM_001142295	1	0	1	0	1	1	0	0	0	0	1	1	6	BPIFC
hsa-miR-221-5p	MIMAT0004568	SPG20	23111	NM_001142296	1	0	1	0	1	1	0	0	0	0	1	1	6	BPNT1
hsa-miR-221-5p	MIMAT0004568	FAM179B	23116	NM_015091	1	0	1	0	0	1	0	1	0	0	1	1	6	BPTF
hsa-miR-221-5p	MIMAT0004568	HIC2	23119	NM_015094	1	0	1	0	0	1	0	1	0	0	1	1	6	BRAF
hsa-miR-221-5p	MIMAT0004568	GSE1	23199	XM_005255859	1	0	1	0	0	1	0	0	0	1	1	1	6	BRAP
hsa-miR-221-5p	MIMAT0004568	ATP11B	23200	XM_005247242	1	0	1	0	0	1	0	0	0	1	1	1	6	BRAT1
hsa-miR-221-5p	MIMAT0004568	PRRC2C	23215	NM_015172	1	0	1	0	1	1	0	0	0	0	1	1	6	BRCA1
hsa-miR-221-5p	MIMAT0004568	SLC9A8	23315	NM_015266	1	0	1	0	1	1	0	0	0	0	1	1	6	BRCA2
hsa-miR-221-5p	MIMAT0004568	KIAA1045	23349	NM_015297	1	0	1	0	0	1	0	0	0	1	1	1	6	BRCC3
hsa-miR-221-5p	MIMAT0004568	KCNH3	23416	XM_005268752	1	0	1	0	0	1	0	0	0	1	1	1	6	BRD1
hsa-miR-221-5p	MIMAT0004568	CBX5	23468	NM_001127322	1	0	1	0	0	1	0	0	0	1	1	1	6	BRD2
hsa-miR-221-5p	MIMAT0004568	CLCF1	23529	NM_001166212	1	0	1	0	0	1	0	1	0	0	1	1	6	BRD3
hsa-miR-221-5p	MIMAT0004568	CLCF1	23529	NM_013246	1	0	1	0	0	1	0	1	0	0	1	1	6	BRD4
hsa-miR-221-5p	MIMAT0004568	ARFIP2	23647	NM_001242856	1	0	1	0	0	1	0	1	0	0	1	1	6	BRD7
hsa-miR-221-5p	MIMAT0004568	ARFIP2	23647	NM_001242855	1	0	1	0	0	1	0	1	0	0	1	1	6	BRD9
hsa-miR-221-5p	MIMAT0004568	ARFIP2	23647	NM_012402	1	0	1	0	0	1	0	1	0	0	1	1	6	BRF1
hsa-miR-221-5p	MIMAT0004568	LSM5	23658	NM_001139499	0	0	1	0	1	1	0	0	0	1	1	1	6	BRF2
hsa-miR-221-5p	MIMAT0004568	IL17RA	23765	NM_014339	1	0	1	0	0	1	0	0	0	1	1	1	6	BRI3
hsa-miR-221-5p	MIMAT0004568	USP49	25862	XM_005248991	1	0	1	0	0	1	0	0	0	1	1	1	6	BRI3BP
hsa-miR-221-5p	MIMAT0004568	MXRA5	25878	NM_015419	1	0	1	0	1	1	0	0	0	0	1	1	6	BRICD5
hsa-miR-221-5p	MIMAT0004568	GORASP2	26003	NM_001201428	1	0	1	0	0	1	0	1	0	0	1	1	6	BRINP1
hsa-miR-221-5p	MIMAT0004568	PCDHGA12	26025	NM_003735	1	0	1	0	0	1	0	0	0	1	1	1	6	BRIP1
hsa-miR-221-5p	MIMAT0004568	CHD5	26038	NM_015557	1	0	1	0	0	1	0	0	0	1	1	1	6	BRK1
hsa-miR-221-5p	MIMAT0004568	ERC2	26059	NM_015576	1	0	1	0	0	1	0	1	0	0	1	1	6	BRMS1
hsa-miR-221-5p	MIMAT0004568	TANC2	26115	NM_025185	1	0	1	0	0	1	0	1	0	0	1	1	6	BROX
hsa-miR-221-5p	MIMAT0004568	KLHL3	26249	NM_001257195	1	0	1	0	0	1	0	1	0	0	1	1	6	BRPF1
hsa-miR-221-5p	MIMAT0004568	KLHL3	26249	NM_017415	1	0	1	0	0	1	0	1	0	0	1	1	6	BRPF3
hsa-miR-221-5p	MIMAT0004568	MLH3	27030	XM_005267531	1	0	1	0	0	1	0	0	0	1	1	1	6	BRS3
hsa-miR-221-5p	MIMAT0004568	PDE7B	27115	NM_018945	1	0	1	0	1	1	0	0	0	0	1	1	6	BRSK1
hsa-miR-221-5p	MIMAT0004568	VPS4A	27183	XM_005255891	1	0	1	0	0	1	0	0	0	1	1	1	6	BRSK2
hsa-miR-221-5p	MIMAT0004568	DISC1	27185	NM_001164537	1	0	1	0	0	1	0	0	0	1	1	1	6	BRWD1
hsa-miR-221-5p	MIMAT0004568	TNRC6A	27327	NM_014494	1	0	1	0	0	1	0	1	0	0	1	1	6	BRWD3
hsa-miR-221-5p	MIMAT0004568	TOR2A	27433	NM_130459	1	0	1	0	0	1	0	0	0	1	1	1	6	BSCL2
hsa-miR-221-5p	MIMAT0004568	WDR91	29062	NM_014149	1	0	1	0	0	1	0	0	0	1	1	1	6	BSDC1
hsa-miR-221-5p	MIMAT0004568	SNX12	29934	NM_001256186	1	0	1	0	0	1	0	1	0	0	1	1	6	BSG
hsa-miR-221-5p	MIMAT0004568	SNX12	29934	NM_001256187	1	0	1	0	0	1	0	1	0	0	1	1	6	BSN
hsa-miR-221-5p	MIMAT0004568	SNX12	29934	NM_001256188	1	0	1	0	0	1	0	1	0	0	1	1	6	BSPRY
hsa-miR-221-5p	MIMAT0004568	SNX12	29934	NM_013346	1	0	1	0	0	1	0	1	0	0	1	1	6	BST1
hsa-miR-221-5p	MIMAT0004568	PSAT1	29968	NM_058179	1	0	1	0	0	1	0	0	0	1	1	1	6	BST2
hsa-miR-221-5p	MIMAT0004568	SH3KBP1	30011	NM_031892	1	0	1	0	0	1	0	0	0	1	1	1	6	BTAF1
hsa-miR-221-5p	MIMAT0004568	PDE11A	50940	NM_016953	1	0	1	0	0	1	0	0	0	1	1	1	6	BTBD1
hsa-miR-221-5p	MIMAT0004568	RRP15	51018	NM_016052	0	0	1	0	1	1	0	0	0	1	1	1	6	BTBD10
hsa-miR-221-5p	MIMAT0004568	ST8SIA3	51046	NM_015879	1	0	1	0	0	1	0	0	0	1	1	1	6	BTBD11
hsa-miR-221-5p	MIMAT0004568	C3orf18	51161	NM_001171743	1	0	1	0	1	1	0	0	0	0	1	1	6	BTBD17
hsa-miR-221-5p	MIMAT0004568	C3orf18	51161	NM_001171741	1	0	1	0	1	1	0	0	0	0	1	1	6	BTBD18
hsa-miR-221-5p	MIMAT0004568	C3orf18	51161	NM_001171740	1	0	1	0	1	1	0	0	0	0	1	1	6	BTBD19
hsa-miR-221-5p	MIMAT0004568	PHF21A	51317	NM_016621	1	0	1	0	0	1	0	1	0	0	1	1	6	BTBD2
hsa-miR-221-5p	MIMAT0004568	ARL17A	51326	NM_016632	1	0	1	0	1	1	0	0	0	0	1	1	6	BTBD3
hsa-miR-221-5p	MIMAT0004568	C9orf114	51490	NM_016390	1	0	1	0	0	1	0	0	0	1	1	1	6	BTBD6
hsa-miR-221-5p	MIMAT0004568	PPHLN1	51535	NM_001143787	1	0	1	0	1	1	0	0	0	0	1	1	6	BTBD7
hsa-miR-221-5p	MIMAT0004568	PEX5L	51555	NM_016559	1	0	1	0	0	1	0	0	0	1	1	1	6	BTBD9
hsa-miR-221-5p	MIMAT0004568	NUB1	51667	NM_001243351	1	0	1	0	0	1	0	0	0	1	1	1	6	BTC
hsa-miR-221-5p	MIMAT0004568	ZAK	51776	NM_133646	1	0	1	0	0	1	0	0	0	1	1	1	6	BTD
hsa-miR-221-5p	MIMAT0004568	CLIC5	53405	NM_001114086	1	0	1	0	0	1	0	0	0	1	1	1	6	BTF3L4
hsa-miR-221-5p	MIMAT0004568	CSNK1G1	53944	NM_022048	1	0	1	0	0	1	0	0	0	1	1	1	6	BTG1
hsa-miR-221-5p	MIMAT0004568	SIAE	54414	NM_001199922	1	0	1	0	0	1	0	0	0	1	1	1	6	BTG2
hsa-miR-221-5p	MIMAT0004568	YIPF1	54432	NM_018982	0	0	1	0	1	1	0	0	0	1	1	1	6	BTLA
hsa-miR-221-5p	MIMAT0004568	NECAB2	54550	NM_019065	1	0	1	0	0	1	0	0	0	1	1	1	6	BTN1A1
hsa-miR-221-5p	MIMAT0004568	TRIM44	54765	NM_017583	1	0	1	0	1	0	0	1	0	0	1	1	6	BTN2A1
hsa-miR-221-5p	MIMAT0004568	DIRAS2	54769	NM_017594	1	0	1	0	0	1	0	0	0	1	1	1	6	BTN2A2
hsa-miR-221-5p	MIMAT0004568	PGPEP1	54858	NM_017712	1	0	1	0	0	1	0	0	0	1	1	1	6	BTN3A1
hsa-miR-221-5p	MIMAT0004568	UHRF1BP1	54887	NM_017754	1	0	1	0	0	1	0	0	0	1	1	1	6	BTN3A2
hsa-miR-221-5p	MIMAT0004568	INO80D	54891	NM_017759	1	0	1	0	1	1	0	0	0	0	1	1	6	BTN3A3
hsa-miR-221-5p	MIMAT0004568	LAX1	54900	NM_017773	1	0	1	0	0	1	0	0	0	1	1	1	6	BTNL2
hsa-miR-221-5p	MIMAT0004568	TMEM161A	54929	NM_017814	1	0	1	0	0	1	0	0	0	1	1	1	6	BTNL8
hsa-miR-221-5p	MIMAT0004568	SPATA6L	55064	NM_001039395	1	0	1	0	0	1	0	0	0	1	1	1	6	BTNL9
hsa-miR-221-5p	MIMAT0004568	SLC6A15	55117	NM_182767	0	0	1	0	1	1	0	0	0	1	1	1	6	BTRC
hsa-miR-221-5p	MIMAT0004568	RSAD1	55316	NM_018346	1	0	1	0	0	1	0	0	0	1	1	1	6	BUB1B
hsa-miR-221-5p	MIMAT0004568	GALNT10	55568	NM_198321	1	0	1	0	1	1	0	0	0	0	1	1	6	BUD13
hsa-miR-221-5p	MIMAT0004568	RUFY2	55680	NM_017987	1	0	1	0	0	1	0	0	0	1	1	1	6	BUD31
hsa-miR-221-5p	MIMAT0004568	NECAP2	55707	NM_001145278	1	0	1	0	1	1	0	0	0	0	1	1	6	BVES
hsa-miR-221-5p	MIMAT0004568	NECAP2	55707	NM_001145277	1	0	1	0	1	1	0	0	0	0	1	1	6	BYSL
hsa-miR-221-5p	MIMAT0004568	ZNF701	55762	NM_001172655	1	0	1	0	0	1	0	0	0	1	1	1	6	BZRAP1
hsa-miR-221-5p	MIMAT0004568	WWC3	55841	NM_015691	1	0	1	0	0	1	0	0	0	1	1	1	6	BZW1
hsa-miR-221-5p	MIMAT0004568	ACOT13	55856	NM_001160094	1	0	1	0	1	1	0	0	0	0	1	1	6	C10orf10
hsa-miR-221-5p	MIMAT0004568	ACOT13	55856	NM_018473	1	0	1	0	1	1	0	0	0	0	1	1	6	C10orf105
hsa-miR-221-5p	MIMAT0004568	PCDHGC5	56097	NM_018929	1	0	1	0	0	1	0	0	0	1	1	1	6	C10orf111
hsa-miR-221-5p	MIMAT0004568	PCDHGC4	56098	NM_018928	1	0	1	0	0	1	0	0	0	1	1	1	6	C10orf113
hsa-miR-221-5p	MIMAT0004568	PCDHGB7	56099	NM_018927	1	0	1	0	0	1	0	0	0	1	1	1	6	C10orf118
hsa-miR-221-5p	MIMAT0004568	PCDHGB6	56100	NM_018926	1	0	1	0	0	1	0	0	0	1	1	1	6	C10orf2
hsa-miR-221-5p	MIMAT0004568	PCDHGB2	56103	NM_018923	1	0	1	0	0	1	0	0	0	1	1	1	6	C10orf25
hsa-miR-221-5p	MIMAT0004568	PCDHGB1	56104	NM_018922	1	0	1	0	0	1	0	0	0	1	1	1	6	C10orf32
hsa-miR-221-5p	MIMAT0004568	PCDHGA10	56106	NM_018913	1	0	1	0	0	1	0	0	0	1	1	1	6	C10orf35
hsa-miR-221-5p	MIMAT0004568	PCDHGA7	56108	NM_018920	1	0	1	0	0	1	0	0	0	1	1	1	6	C10orf53
hsa-miR-221-5p	MIMAT0004568	PCDHGA6	56109	XM_005268482	1	0	1	0	0	1	0	0	0	1	1	1	6	C10orf54
hsa-miR-221-5p	MIMAT0004568	PCDHGA5	56110	NM_018918	1	0	1	0	0	1	0	0	0	1	1	1	6	C10orf55
hsa-miR-221-5p	MIMAT0004568	PCDHGA3	56112	NM_018916	1	0	1	0	0	1	0	0	0	1	1	1	6	C10orf62
hsa-miR-221-5p	MIMAT0004568	PCDHGA2	56113	NM_018915	1	0	1	0	0	1	0	0	0	1	1	1	6	C10orf67
hsa-miR-221-5p	MIMAT0004568	PCDHGA1	56114	NM_018912	1	0	1	0	0	1	0	0	0	1	1	1	6	C10orf68
hsa-miR-221-5p	MIMAT0004568	C8orf44	56260	NM_019607	1	0	1	0	0	1	0	0	0	1	1	1	6	C10orf76
hsa-miR-221-5p	MIMAT0004568	UGGT1	56886	NM_020120	1	0	1	0	0	1	0	0	0	1	1	1	6	C10orf82
hsa-miR-221-5p	MIMAT0004568	AGPAT3	56894	NM_001037553	1	0	1	0	1	1	0	0	0	0	1	1	6	C10orf91
hsa-miR-221-5p	MIMAT0004568	AGPAT3	56894	NM_020132	1	0	1	0	1	1	0	0	0	0	1	1	6	C10orf95
hsa-miR-221-5p	MIMAT0004568	CYSLTR2	57105	XM_005266477	1	0	1	0	0	1	0	0	0	1	1	1	6	C11orf16
hsa-miR-221-5p	MIMAT0004568	CYSLTR2	57105	NM_020377	1	0	1	0	1	1	0	0	0	0	1	1	6	C11orf21
hsa-miR-221-5p	MIMAT0004568	PLXDC1	57125	NM_020405	1	0	1	0	0	1	0	0	0	1	1	1	6	C11orf24
hsa-miR-221-5p	MIMAT0004568	KIAA1199	57214	XM_005254567	1	0	1	0	0	1	0	0	0	1	1	1	6	C11orf30
hsa-miR-221-5p	MIMAT0004568	RAB22A	57403	NM_020673	1	0	1	0	0	1	0	0	0	1	1	1	6	C11orf31
hsa-miR-221-5p	MIMAT0004568	MTA3	57504	XM_005264459	1	0	1	0	0	1	0	0	0	1	1	1	6	C11orf34
hsa-miR-221-5p	MIMAT0004568	RPTOR	57521	NM_020761	1	0	1	0	0	1	0	0	0	1	1	1	6	C11orf35
hsa-miR-221-5p	MIMAT0004568	PITPNM2	57605	XM_005253583	1	0	1	0	0	1	0	0	0	1	1	1	6	C11orf44
hsa-miR-221-5p	MIMAT0004568	SFMBT2	57713	NM_001029880	1	0	1	0	0	1	0	0	0	1	1	1	6	C11orf45
hsa-miR-221-5p	MIMAT0004568	PPCDC	60490	NM_021823	1	0	1	0	0	1	0	0	0	1	1	1	6	C11orf49
hsa-miR-221-5p	MIMAT0004568	DHX35	60625	NM_021931	1	0	1	0	0	1	0	0	0	1	1	1	6	C11orf52
hsa-miR-221-5p	MIMAT0004568	GZF1	64412	NM_022482	1	0	1	0	1	1	0	0	0	0	1	1	6	C11orf54
hsa-miR-221-5p	MIMAT0004568	SLC2A11	66035	NM_030807	1	0	1	0	0	1	0	0	0	1	1	1	6	C11orf57
hsa-miR-221-5p	MIMAT0004568	C7orf49	78996	NM_001243749	1	0	1	0	0	1	0	0	0	1	1	1	6	C11orf58
hsa-miR-221-5p	MIMAT0004568	KCTD15	79047	NM_024076	1	0	1	0	0	1	0	0	0	1	1	1	6	C11orf63
hsa-miR-221-5p	MIMAT0004568	CENPO	79172	NM_001199803	1	0	1	0	0	1	0	0	0	1	1	1	6	C11orf68
hsa-miR-221-5p	MIMAT0004568	RIC3	79608	NM_001135109	1	0	1	0	1	1	0	0	0	0	1	1	6	C11orf70
hsa-miR-221-5p	MIMAT0004568	RIC3	79608	NM_001206672	1	0	1	0	1	1	0	0	0	0	1	1	6	C11orf71
hsa-miR-221-5p	MIMAT0004568	RIC3	79608	NM_024557	1	0	1	0	1	1	0	0	0	0	1	1	6	C11orf80
hsa-miR-221-5p	MIMAT0004568	GTDC1	79712	NM_024659	1	0	1	0	0	1	0	1	0	0	1	1	6	C11orf82
hsa-miR-221-5p	MIMAT0004568	GTDC1	79712	NM_001164629	1	0	1	0	0	1	0	1	0	0	1	1	6	C11orf83
hsa-miR-221-5p	MIMAT0004568	GTDC1	79712	NM_001006636	1	0	1	0	0	1	0	1	0	0	1	1	6	C11orf84
hsa-miR-221-5p	MIMAT0004568	DCAKD	79877	NM_024819	1	0	1	0	0	1	0	0	0	1	1	1	6	C11orf85
hsa-miR-221-5p	MIMAT0004568	FOXRED2	80020	NM_024955	1	0	1	0	0	1	0	0	0	1	1	1	6	C11orf86
hsa-miR-221-5p	MIMAT0004568	CSRNP3	80034	NM_024969	1	0	1	0	0	1	0	1	0	0	1	1	6	C11orf87
hsa-miR-221-5p	MIMAT0004568	TRPM3	80036	XM_005252217	1	0	1	0	0	1	0	0	0	1	1	1	6	C11orf95
hsa-miR-221-5p	MIMAT0004568	PLEKHO2	80301	NM_001195059	1	0	1	0	1	1	0	0	0	0	1	1	6	C11orf96
hsa-miR-221-5p	MIMAT0004568	TRABD	80305	XM_005261938	1	0	1	0	0	1	0	0	0	1	1	1	6	C12orf23
hsa-miR-221-5p	MIMAT0004568	DCAF11	80344	NM_025230	1	0	1	0	0	1	0	0	0	1	1	1	6	C12orf4
hsa-miR-221-5p	MIMAT0004568	TTYH3	80727	NM_025250	1	0	1	0	0	1	0	0	0	1	1	1	6	C12orf42
hsa-miR-221-5p	MIMAT0004568	BHLHB9	80823	NM_001142524	1	0	1	0	0	1	0	0	0	1	1	1	6	C12orf43
hsa-miR-221-5p	MIMAT0004568	C1orf21	81563	NM_030806	1	0	1	0	0	1	0	0	0	1	1	1	6	C12orf49
hsa-miR-221-5p	MIMAT0004568	CDADC1	81602	NM_030911	1	0	1	0	0	1	0	0	0	1	1	1	6	C12orf5
hsa-miR-221-5p	MIMAT0004568	TSPAN14	81619	XM_005270192	1	0	1	0	0	1	0	0	0	1	1	1	6	C12orf52
hsa-miR-221-5p	MIMAT0004568	GSG1	83445	NM_001080554	1	0	1	0	0	1	0	0	0	1	1	1	6	C12orf54
hsa-miR-221-5p	MIMAT0004568	NRIP2	83714	NM_031474	1	0	1	0	1	1	0	0	0	0	1	1	6	C12orf57
hsa-miR-221-5p	MIMAT0004568	FRMD8	83786	NM_031904	1	0	1	0	0	1	0	0	0	1	1	1	6	C12orf61
hsa-miR-221-5p	MIMAT0004568	RAB11FIP4	84440	NM_032932	1	0	1	0	0	1	0	0	0	1	1	1	6	C12orf65
hsa-miR-221-5p	MIMAT0004568	MEGF10	84466	XM_005272114	1	0	1	0	0	1	0	0	0	1	1	1	6	C12orf66
hsa-miR-221-5p	MIMAT0004568	MRPL43	84545	NM_176792	1	0	1	0	0	1	0	0	0	1	1	1	6	C12orf68
hsa-miR-221-5p	MIMAT0004568	ZNF587	84914	NM_032828	1	0	1	0	0	1	0	0	0	1	1	1	6	C12orf73
hsa-miR-221-5p	MIMAT0004568	CGNL1	84952	NM_001252335	1	0	1	0	0	1	0	0	0	1	1	1	6	C12orf74
hsa-miR-221-5p	MIMAT0004568	FAM83A	84985	XM_005251087	1	0	1	0	0	1	0	0	0	1	1	1	6	C12orf75
hsa-miR-221-5p	MIMAT0004568	KIAA1644	85352	XM_005261790	1	0	1	0	0	1	0	0	0	1	1	1	6	C12orf76
hsa-miR-221-5p	MIMAT0004568	KIAA1644	85352	NM_001099294	1	0	1	0	1	1	0	0	0	0	1	1	6	C12orf77
hsa-miR-221-5p	MIMAT0004568	KIAA1671	85379	XM_005261793	1	0	1	0	0	1	0	0	0	1	1	1	6	C12orf79
hsa-miR-221-5p	MIMAT0004568	UBE3B	89910	NM_130466	1	0	1	0	0	1	0	0	0	1	1	1	6	C12orf80
hsa-miR-221-5p	MIMAT0004568	ZNF551	90233	NM_138347	1	0	1	0	0	1	0	0	0	1	1	1	6	C13orf35
hsa-miR-221-5p	MIMAT0004568	C12orf23	90488	NM_152261	1	0	1	0	0	1	0	1	0	0	1	1	6	C14orf1
hsa-miR-221-5p	MIMAT0004568	HN1L	90861	NM_144570	1	0	1	0	0	1	0	0	0	1	1	1	6	C14orf105
hsa-miR-221-5p	MIMAT0004568	RCCD1	91433	NM_033544	1	0	1	0	0	1	0	0	0	1	1	1	6	C14orf119
hsa-miR-221-5p	MIMAT0004568	TMEM132C	92293	NM_001136103	0	0	1	0	1	1	0	0	0	1	1	1	6	C14orf132
hsa-miR-221-5p	MIMAT0004568	TTYH2	94015	NM_052869	1	0	1	0	0	1	0	1	0	0	1	1	6	C14orf159
hsa-miR-221-5p	MIMAT0004568	KRT71	112802	NM_033448	1	0	1	0	0	1	0	0	0	1	1	1	6	C14orf166
hsa-miR-221-5p	MIMAT0004568	LARP4	113251	NM_001170803	0	0	1	0	1	1	0	1	0	0	1	1	6	C14orf166B
hsa-miR-221-5p	MIMAT0004568	LARP4	113251	NM_199190	0	0	1	0	1	1	0	1	0	0	1	1	6	C14orf169
hsa-miR-221-5p	MIMAT0004568	LARP4	113251	NM_001170808	0	0	1	0	1	1	0	1	0	0	1	1	6	C14orf177
hsa-miR-221-5p	MIMAT0004568	LARP4	113251	NM_199188	0	0	1	0	1	1	0	1	0	0	1	1	6	C14orf180
hsa-miR-221-5p	MIMAT0004568	LARP4	113251	NM_052879	0	0	1	0	1	1	0	1	0	0	1	1	6	C14orf182
hsa-miR-221-5p	MIMAT0004568	SORCS1	114815	NM_052918	0	0	1	0	1	1	0	1	0	0	1	1	6	C14orf2
hsa-miR-221-5p	MIMAT0004568	KLHL29	114818	NM_052920	1	0	1	0	0	1	0	0	0	1	1	1	6	C14orf28
hsa-miR-221-5p	MIMAT0004568	FOXP4	116113	NM_001012426	1	0	1	0	0	1	0	0	0	1	1	1	6	C14orf37
hsa-miR-221-5p	MIMAT0004568	FAM129A	116496	NM_052966	1	0	1	0	0	1	0	0	0	1	1	1	6	C14orf39
hsa-miR-221-5p	MIMAT0004568	PARD3B	117583	XM_005246273	1	0	1	0	0	1	0	0	0	1	1	1	6	C14orf79
hsa-miR-221-5p	MIMAT0004568	MSS51	118490	NM_001024593	1	0	1	0	0	1	0	0	0	1	1	1	6	C14orf80
hsa-miR-221-5p	MIMAT0004568	FAM210A	125228	NM_001098801	1	0	1	0	0	1	0	0	0	1	1	1	6	C15orf26
hsa-miR-221-5p	MIMAT0004568	ZNF440	126070	NM_152357	1	0	1	0	0	1	0	0	0	1	1	1	6	C15orf27
hsa-miR-221-5p	MIMAT0004568	IRGQ	126298	NM_001007561	1	0	1	0	0	1	0	0	0	1	1	1	6	C15orf32
hsa-miR-221-5p	MIMAT0004568	NUDT16	131870	NM_152395	1	0	1	0	0	1	0	0	0	1	1	1	6	C15orf38
hsa-miR-221-5p	MIMAT0004568	C20orf112	140688	NM_080616	1	0	1	0	0	1	0	1	0	0	1	1	6	C15orf38-AP3S2
hsa-miR-221-5p	MIMAT0004568	C20orf112	140688	NM_001256798	1	0	1	0	0	1	0	1	0	0	1	1	6	C15orf39
hsa-miR-221-5p	MIMAT0004568	XRRA1	143570	NM_001270380	1	0	1	0	0	1	0	1	0	0	1	1	6	C15orf40
hsa-miR-221-5p	MIMAT0004568	PRICKLE1	144165	NM_001144883	1	0	1	0	1	1	0	0	0	0	1	1	6	C15orf41
hsa-miR-221-5p	MIMAT0004568	PRICKLE1	144165	NM_001144882	1	0	1	0	1	1	0	0	0	0	1	1	6	C15orf52
hsa-miR-221-5p	MIMAT0004568	PRICKLE1	144165	NM_001144881	1	0	1	0	1	1	0	0	0	0	1	1	6	C15orf53
hsa-miR-221-5p	MIMAT0004568	GSG1L	146395	NM_001109763	0	0	1	0	0	1	0	1	0	1	1	1	6	C15orf54
hsa-miR-221-5p	MIMAT0004568	C18orf25	147339	NM_145055	1	0	1	0	0	1	0	1	0	0	1	1	6	C15orf56
hsa-miR-221-5p	MIMAT0004568	C18orf25	147339	NM_001008239	1	0	1	0	0	1	0	1	0	0	1	1	6	C15orf57
hsa-miR-221-5p	MIMAT0004568	DPY19L3	147991	NM_207325	1	0	1	0	0	1	0	0	0	1	1	1	6	C15orf59
hsa-miR-221-5p	MIMAT0004568	SLC35F3	148641	NM_173508	1	0	1	0	0	1	0	0	0	1	1	1	6	C15orf61
hsa-miR-221-5p	MIMAT0004568	SLC30A7	148867	NM_133496	1	0	1	0	0	1	0	0	0	1	1	1	6	C15orf62
hsa-miR-221-5p	MIMAT0004568	EXOC8	149371	NM_175876	1	0	1	0	0	1	0	0	0	1	1	1	6	C16orf45
hsa-miR-221-5p	MIMAT0004568	NFAM1	150372	NM_145912	1	0	1	0	0	1	0	0	0	1	1	1	6	C16orf47
hsa-miR-221-5p	MIMAT0004568	FAM218A	152756	NM_153027	1	0	1	0	0	1	0	0	0	1	1	1	6	C16orf52
hsa-miR-221-5p	MIMAT0004568	RUNDC3B	154661	NM_138290	1	0	1	0	1	1	0	0	0	0	1	1	6	C16orf54
hsa-miR-221-5p	MIMAT0004568	RUNDC3B	154661	NM_001134406	1	0	1	0	1	1	0	0	0	0	1	1	6	C16orf58
hsa-miR-221-5p	MIMAT0004568	RUNDC3B	154661	NM_001134405	1	0	1	0	1	1	0	0	0	0	1	1	6	C16orf59
hsa-miR-221-5p	MIMAT0004568	AMOTL1	154810	NM_130847	1	0	1	0	1	1	0	0	0	0	1	1	6	C16orf70
hsa-miR-221-5p	MIMAT0004568	TMEM213	155006	NM_001085429	1	0	1	0	0	1	0	0	0	1	1	1	6	C16orf71
hsa-miR-221-5p	MIMAT0004568	TSTD2	158427	NM_139246	0	0	1	0	0	1	0	1	0	1	1	1	6	C16orf72
hsa-miR-221-5p	MIMAT0004568	NOP9	161424	XM_005267385	1	0	1	0	0	1	0	0	0	1	1	1	6	C16orf74
hsa-miR-221-5p	MIMAT0004568	TMEM92	162461	NM_153229	1	0	1	0	1	1	0	0	0	0	1	1	6	C16orf82
hsa-miR-221-5p	MIMAT0004568	ADAMTS16	170690	NM_139056	1	0	1	0	0	1	0	0	0	1	1	1	6	C16orf87
hsa-miR-221-5p	MIMAT0004568	C12orf77	196415	NM_001101339	1	0	1	0	1	1	0	0	0	0	1	1	6	C16orf89
hsa-miR-221-5p	MIMAT0004568	VSTM4	196740	NM_001031746	1	0	1	0	0	1	0	0	0	1	1	1	6	C16orf90
hsa-miR-221-5p	MIMAT0004568	TMEM201	199953	NM_001010866	1	0	1	0	0	1	0	0	0	1	1	1	6	C16orf91
hsa-miR-221-5p	MIMAT0004568	IBA57	200205	NM_001010867	1	0	1	0	0	1	0	0	0	1	1	1	6	C16orf92
hsa-miR-221-5p	MIMAT0004568	FBXO45	200933	NM_001105573	1	0	1	0	0	1	0	0	0	1	1	1	6	C17orf100
hsa-miR-221-5p	MIMAT0004568	TAPT1	202018	NM_153365	0	0	1	0	1	1	0	0	0	1	1	1	6	C17orf102
hsa-miR-221-5p	MIMAT0004568	C3orf58	205428	NM_001134470	1	0	1	0	0	1	0	1	0	0	1	1	6	C17orf103
hsa-miR-221-5p	MIMAT0004568	UNC5B	219699	NM_170744	1	0	1	0	0	1	0	0	0	1	1	1	6	C17orf104
hsa-miR-221-5p	MIMAT0004568	TYSND1	219743	NM_173555	1	0	1	0	0	1	0	0	0	1	1	1	6	C17orf107
hsa-miR-221-5p	MIMAT0004568	TMEM136	219902	NM_001198670	1	0	1	0	0	1	0	0	0	1	1	1	6	C17orf47
hsa-miR-221-5p	MIMAT0004568	PXDC1	221749	NM_183373	1	0	1	0	0	1	0	0	0	1	1	1	6	C17orf49
hsa-miR-221-5p	MIMAT0004568	CNOT6L	246175	NM_144571	1	0	1	0	0	1	0	0	0	1	1	1	6	C17orf50
hsa-miR-221-5p	MIMAT0004568	PCSK9	255738	NM_174936	1	0	1	0	0	1	0	0	0	1	1	1	6	C17orf51
hsa-miR-221-5p	MIMAT0004568	BCL6B	255877	NM_181844	1	0	1	0	0	1	0	0	0	1	1	1	6	C17orf53
hsa-miR-221-5p	MIMAT0004568	TAB3	257397	NM_152787	1	0	1	0	0	1	0	0	0	1	1	1	6	C17orf58
hsa-miR-221-5p	MIMAT0004568	HSPA12A	259217	NM_025015	0	0	1	0	1	1	0	1	0	0	1	1	6	C17orf59
hsa-miR-221-5p	MIMAT0004568	JAKMIP3	282973	XM_005252678	1	0	1	0	0	1	0	0	0	1	1	1	6	C17orf62
hsa-miR-221-5p	MIMAT0004568	HECTD4	283450	XM_005253871	1	0	1	0	0	1	0	0	0	1	1	1	6	C17orf66
hsa-miR-221-5p	MIMAT0004568	HECTD4	283450	NM_001109662	1	0	1	0	0	1	0	1	0	0	1	1	6	C17orf67
hsa-miR-221-5p	MIMAT0004568	CYB561D1	284613	NM_001134402	1	0	1	0	0	1	0	1	0	0	1	1	6	C17orf70
hsa-miR-221-5p	MIMAT0004568	CYB561D1	284613	NM_182580	1	0	1	0	0	1	0	1	0	0	1	1	6	C17orf72
hsa-miR-221-5p	MIMAT0004568	CYB561D1	284613	NM_001134400	1	0	1	0	0	1	0	1	0	0	1	1	6	C17orf74
hsa-miR-221-5p	MIMAT0004568	CYB561D1	284613	NM_001134403	1	0	1	0	0	1	0	1	0	0	1	1	6	C17orf75
hsa-miR-221-5p	MIMAT0004568	ZNF707	286075	XM_005250880	1	0	1	0	0	1	0	0	0	1	1	1	6	C17orf77
hsa-miR-221-5p	MIMAT0004568	ZNF707	286075	XM_005276809	1	0	1	0	0	1	0	0	0	1	1	1	6	C17orf78
hsa-miR-221-5p	MIMAT0004568	TPRN	286262	NM_001128228	1	0	1	0	0	1	0	0	0	1	1	1	6	C17orf80
hsa-miR-221-5p	MIMAT0004568	EIF4E3	317649	NM_001134649	1	0	1	0	0	1	0	0	0	1	1	1	6	C17orf82
hsa-miR-221-5p	MIMAT0004568	C17orf51	339263	NM_001113434	1	0	1	0	0	1	0	0	0	1	1	1	6	C17orf85
hsa-miR-221-5p	MIMAT0004568	PLCXD3	345557	NM_001005473	1	0	1	0	0	1	0	0	0	1	1	1	6	C17orf96
hsa-miR-221-5p	MIMAT0004568	ARHGEF37	389337	NM_001001669	1	0	1	0	0	1	0	0	0	1	1	1	6	C17orf99
hsa-miR-221-5p	MIMAT0004568	MZT1	440145	NM_001071775	1	0	1	0	0	1	0	0	0	1	1	1	6	C18orf25
hsa-miR-221-5p	MIMAT0004568	C8orf58	541565	NM_001198827	1	0	1	0	1	1	0	0	0	0	1	1	6	C18orf32
hsa-miR-221-5p	MIMAT0004568	C11orf83	790955	NM_001085372	1	0	1	0	0	1	0	0	0	1	1	1	6	C18orf42
hsa-miR-221-5p	MIMAT0004568	ZSCAN30	100101467	NM_001166012	0	0	1	0	1	1	0	0	0	1	1	1	6	C18orf63
hsa-miR-221-5p	MIMAT0004568	PTPRJ	5795	NM_002843	1	0	0	0	0	1	0	1	0	1	1	1	6	C18orf8
hsa-miR-221-5p	MIMAT0004568	ACTN4	81	XM_005259281	1	1	1	0	0	0	0	0	0	0	1	1	5	C19orf10
hsa-miR-221-5p	MIMAT0004568	ACTN4	81	XM_005259282	1	1	1	0	0	0	0	0	0	0	1	1	5	C19orf12
hsa-miR-221-5p	MIMAT0004568	ACVRL1	94	XM_005269235	0	1	1	0	0	1	0	0	0	0	1	1	5	C19orf18
hsa-miR-221-5p	MIMAT0004568	ADCYAP1	116	XM_005258081	0	1	1	0	0	1	0	0	0	0	1	1	5	C19orf24
hsa-miR-221-5p	MIMAT0004568	AK4	205	NM_001005353	0	1	0	0	0	1	0	0	0	1	1	1	5	C19orf25
hsa-miR-221-5p	MIMAT0004568	AMPD3	272	NM_001025390	0	1	0	0	0	1	0	0	0	1	1	1	5	C19orf26
hsa-miR-221-5p	MIMAT0004568	KLK3	354	NM_001030047	0	1	0	0	0	1	0	0	0	1	1	1	5	C19orf35
hsa-miR-221-5p	MIMAT0004568	ARF5	381	NM_001662	1	1	0	0	0	1	0	0	0	1	1	0	5	C19orf38
hsa-miR-221-5p	MIMAT0004568	ARHGDIA	396	NM_001185077	0	1	1	0	0	1	0	0	0	0	1	1	5	C19orf40
hsa-miR-221-5p	MIMAT0004568	BAK1	578	XM_005249253	0	1	0	0	0	1	0	0	0	1	1	1	5	C19orf43
hsa-miR-221-5p	MIMAT0004568	BMP8B	656	NM_001720	1	1	1	0	0	0	0	0	0	0	1	1	5	C19orf44
hsa-miR-221-5p	MIMAT0004568	MYRF	745	XM_005274222	1	1	0	0	0	1	0	0	0	0	1	1	5	C19orf47
hsa-miR-221-5p	MIMAT0004568	CACNB3	784	NM_000725	0	1	1	0	0	1	0	0	0	0	1	1	5	C19orf52
hsa-miR-221-5p	MIMAT0004568	CAMK2D	817	NM_001221	0	1	1	0	0	1	0	0	0	0	1	1	5	C19orf53
hsa-miR-221-5p	MIMAT0004568	CAPNS1	826	XM_005259296	0	1	1	0	0	1	0	0	0	0	1	1	5	C19orf54
hsa-miR-221-5p	MIMAT0004568	CAV1	857	NM_001172895	0	1	1	0	0	1	0	0	0	0	1	1	5	C19orf55
hsa-miR-221-5p	MIMAT0004568	CBR1	873	XM_005261073	0	1	0	0	0	1	0	0	0	1	1	1	5	C19orf57
hsa-miR-221-5p	MIMAT0004568	CCNT1	904	NM_001240	0	1	1	0	0	1	0	0	0	0	1	1	5	C19orf59
hsa-miR-221-5p	MIMAT0004568	CD22	933	XM_005259418	0	1	1	0	0	1	0	0	0	0	1	1	5	C19orf60
hsa-miR-221-5p	MIMAT0004568	TNFRSF8	943	NM_001243	0	1	1	0	0	1	0	0	0	0	1	1	5	C19orf66
hsa-miR-221-5p	MIMAT0004568	CDS1	1040	NM_001263	0	1	1	0	0	1	0	0	0	0	1	1	5	C19orf67
hsa-miR-221-5p	MIMAT0004568	CEBPA	1050	NM_004364	0	1	0	0	0	1	0	0	0	1	1	1	5	C19orf68
hsa-miR-221-5p	MIMAT0004568	CHD4	1108	NM_001273	0	1	1	0	0	1	0	0	0	0	1	1	5	C19orf73
hsa-miR-221-5p	MIMAT0004568	CHRM1	1128	NM_000738	1	1	0	0	0	1	0	0	0	0	1	1	5	C19orf80
hsa-miR-221-5p	MIMAT0004568	CHRM5	1133	XM_005254141	0	1	1	0	0	1	0	0	0	0	1	1	5	C19orf81
hsa-miR-221-5p	MIMAT0004568	CHRNA1	1134	NM_001039523	0	1	1	0	0	1	0	0	0	0	1	1	5	C19orf82
hsa-miR-221-5p	MIMAT0004568	AP1S1	1174	NM_001283	0	1	1	0	0	1	0	0	0	0	1	1	5	C1GALT1
hsa-miR-221-5p	MIMAT0004568	COL4A2	1284	NM_001846	0	1	1	0	0	1	0	0	0	0	1	1	5	C1orf105
hsa-miR-221-5p	MIMAT0004568	CRAT	1384	XM_005251706	0	1	1	0	0	1	0	0	0	0	1	1	5	C1orf106
hsa-miR-221-5p	MIMAT0004568	CSNK1G2	1455	XM_005259502	0	1	1	0	0	1	0	0	0	0	1	1	5	C1orf109
hsa-miR-221-5p	MIMAT0004568	CSPG4	1464	NM_001897	0	1	0	0	0	1	0	0	0	1	1	1	5	C1orf110
hsa-miR-221-5p	MIMAT0004568	CSRP1	1465	NM_001193571	0	1	1	0	0	1	0	0	0	0	1	1	5	C1orf115
hsa-miR-221-5p	MIMAT0004568	DAPK1	1612	NM_004938	0	1	0	0	0	1	0	0	0	1	1	1	5	C1orf116
hsa-miR-221-5p	MIMAT0004568	DDX11	1663	XM_005253331	1	1	0	0	0	1	0	0	0	1	1	0	5	C1orf122
hsa-miR-221-5p	MIMAT0004568	DHCR24	1718	NM_014762	1	1	0	0	0	1	0	0	0	1	1	0	5	C1orf127
hsa-miR-221-5p	MIMAT0004568	DLST	1743	NM_001933	0	1	1	0	0	1	0	0	0	0	1	1	5	C1orf131
hsa-miR-221-5p	MIMAT0004568	DMD	1756	NM_004010	0	1	0	0	0	1	0	0	0	1	1	1	5	C1orf159
hsa-miR-221-5p	MIMAT0004568	DRD2	1813	NM_000795	0	1	1	0	0	1	0	0	0	0	1	1	5	C1orf172
hsa-miR-221-5p	MIMAT0004568	E2F1	1869	NM_005225	1	1	0	0	0	1	0	0	0	0	1	1	5	C1orf173
hsa-miR-221-5p	MIMAT0004568	E2F2	1870	NM_004091	0	1	1	0	0	1	0	0	0	0	1	1	5	C1orf174
hsa-miR-221-5p	MIMAT0004568	S1PR1	1901	NM_001400	0	1	1	0	0	1	0	0	0	0	1	1	5	C1orf177
hsa-miR-221-5p	MIMAT0004568	LPAR1	1902	XM_005251781	0	1	1	0	0	1	0	0	0	0	1	1	5	C1orf186
hsa-miR-221-5p	MIMAT0004568	EFNA1	1942	XM_005244940	1	1	0	0	0	1	0	0	0	0	1	1	5	C1orf189
hsa-miR-221-5p	MIMAT0004568	EFNA3	1944	NM_004952	0	1	1	0	0	1	0	0	0	0	1	1	5	C1orf198
hsa-miR-221-5p	MIMAT0004568	EGFR	1956	XM_005271746	0	1	0	0	0	1	0	0	0	1	1	1	5	C1orf204
hsa-miR-221-5p	MIMAT0004568	MARK2	2011	NM_001039469	0	1	1	0	0	1	0	0	0	0	1	1	5	C1orf21
hsa-miR-221-5p	MIMAT0004568	SLC29A1	2030	NM_001078177	0	1	1	0	0	1	0	0	0	0	1	1	5	C1orf210
hsa-miR-221-5p	MIMAT0004568	ERBB2	2064	XM_005257139	0	1	1	0	0	1	0	0	0	0	1	1	5	C1orf216
hsa-miR-221-5p	MIMAT0004568	ERCC4	2072	NM_005236	0	1	1	0	0	1	0	0	0	0	1	1	5	C1orf222
hsa-miR-221-5p	MIMAT0004568	EYA3	2140	NM_001990	0	1	1	0	0	1	0	0	0	0	1	1	5	C1orf226
hsa-miR-221-5p	MIMAT0004568	F2RL2	2151	NM_004101	0	1	1	0	0	1	0	0	0	0	1	1	5	C1orf229
hsa-miR-221-5p	MIMAT0004568	FAT2	2196	NM_001447	0	1	1	0	0	1	0	0	0	0	1	1	5	C1orf233
hsa-miR-221-5p	MIMAT0004568	FGF2	2247	XM_005262836	1	1	0	0	0	1	0	0	0	1	1	0	5	C1orf27
hsa-miR-221-5p	MIMAT0004568	FUT3	2525	NM_000149	0	1	1	0	0	1	0	0	0	0	1	1	5	C1orf35
hsa-miR-221-5p	MIMAT0004568	GABRB1	2560	XM_005248081	1	1	1	0	0	0	0	0	0	0	1	1	5	C1orf43
hsa-miR-221-5p	MIMAT0004568	GABRP	2568	NM_014211	0	1	1	0	0	1	0	0	0	0	1	1	5	C1orf52
hsa-miR-221-5p	MIMAT0004568	B4GALNT1	2583	NM_001478	0	1	1	0	0	1	0	0	0	0	1	1	5	C1orf56
hsa-miR-221-5p	MIMAT0004568	GALNS	2588	XM_005256301	0	1	1	0	0	1	0	0	0	0	1	1	5	C1orf61
hsa-miR-221-5p	MIMAT0004568	GAS8	2622	XM_005256306	0	1	0	0	0	1	0	0	0	1	1	1	5	C1orf64
hsa-miR-221-5p	MIMAT0004568	GBA	2629	NM_001005741	0	1	1	0	0	1	0	0	0	0	1	1	5	C1orf74
hsa-miR-221-5p	MIMAT0004568	GGT1	2678	XM_005261552	0	1	1	0	0	1	0	0	0	0	1	1	5	C1orf85
hsa-miR-221-5p	MIMAT0004568	GIPR	2696	NM_000164	0	1	1	0	0	1	0	0	0	0	1	1	5	C1orf86
hsa-miR-221-5p	MIMAT0004568	GPD1	2819	NM_005276	0	1	1	0	0	1	0	0	0	0	1	1	5	C1orf94
hsa-miR-221-5p	MIMAT0004568	GPD2	2820	NM_001083112	0	1	1	0	0	1	0	0	0	0	1	1	5	C1orf95
hsa-miR-221-5p	MIMAT0004568	FFAR2	2867	XM_005258817	0	1	1	0	0	1	0	0	0	0	1	1	5	C1QA
hsa-miR-221-5p	MIMAT0004568	GRID1	2894	NM_017551	1	1	0	0	0	1	0	0	0	1	1	0	5	C1QL1
hsa-miR-221-5p	MIMAT0004568	GRIK4	2900	NM_014619	1	1	1	0	0	0	0	0	0	0	1	1	5	C1QL2
hsa-miR-221-5p	MIMAT0004568	GRM5	2915	XM_005273956	1	1	0	0	0	1	0	0	0	0	1	1	5	C1QL4
hsa-miR-221-5p	MIMAT0004568	HAS3	3038	XM_005255919	0	1	1	0	0	1	0	0	0	0	1	1	5	C1QTNF1
hsa-miR-221-5p	MIMAT0004568	HMGCS1	3157	NM_001098272	0	1	1	0	0	1	0	0	0	0	1	1	5	C1QTNF2
hsa-miR-221-5p	MIMAT0004568	HNF4A	3172	NM_001258355	0	1	1	0	0	1	0	0	0	0	1	1	5	C1QTNF3
hsa-miR-221-5p	MIMAT0004568	TLX1	3195	NM_001195517	0	1	1	0	0	1	0	0	0	0	1	1	5	C1QTNF4
hsa-miR-221-5p	MIMAT0004568	HOXB8	3218	XM_005257286	0	1	1	0	0	1	0	0	0	0	1	1	5	C1QTNF6
hsa-miR-221-5p	MIMAT0004568	HOXD10	3236	NM_002148	0	1	0	0	0	1	0	1	0	0	1	1	5	C1QTNF7
hsa-miR-221-5p	MIMAT0004568	IGSF3	3321	XM_005270793	1	1	0	0	0	1	0	0	0	1	1	0	5	C1QTNF8
hsa-miR-221-5p	MIMAT0004568	IGFBP4	3487	NM_001552	0	1	1	0	0	1	0	0	0	0	1	1	5	C1R
hsa-miR-221-5p	MIMAT0004568	IGSF1	3547	NM_001170961	0	1	1	0	0	1	0	0	0	0	1	1	5	C1RL
hsa-miR-221-5p	MIMAT0004568	IL2RB	3560	NM_000878	0	1	1	0	0	1	0	0	0	0	1	1	5	C2
hsa-miR-221-5p	MIMAT0004568	IL6R	3570	NM_000565	0	1	1	0	0	1	0	0	0	0	1	1	5	C20orf112
hsa-miR-221-5p	MIMAT0004568	IL8	3576	NM_000584	0	1	0	0	0	1	0	1	0	0	1	1	5	C20orf166
hsa-miR-221-5p	MIMAT0004568	IMPG1	3617	NM_001563	1	1	0	0	0	1	0	0	0	1	1	0	5	C20orf194
hsa-miR-221-5p	MIMAT0004568	INHBB	3625	NM_002193	0	1	1	0	0	1	0	0	0	0	1	1	5	C20orf196
hsa-miR-221-5p	MIMAT0004568	INHBC	3626	NM_005538	0	1	1	0	0	0	0	0	0	1	1	1	5	C20orf197
hsa-miR-221-5p	MIMAT0004568	IRAK1	3654	NM_001569	1	1	0	0	0	1	0	0	0	1	1	0	5	C20orf202
hsa-miR-221-5p	MIMAT0004568	ITGA2	3673	NM_002203	1	1	0	0	0	1	0	0	0	1	1	0	5	C20orf203
hsa-miR-221-5p	MIMAT0004568	ITGB3	3690	NM_000212	0	1	1	0	0	1	0	0	0	0	1	1	5	C20orf24
hsa-miR-221-5p	MIMAT0004568	ITPKA	3706	NM_002220	0	1	1	0	0	1	0	0	0	0	1	1	5	C20orf26
hsa-miR-221-5p	MIMAT0004568	JARID2	3720	NM_004973	0	1	1	0	0	1	0	0	0	0	1	1	5	C20orf27
hsa-miR-221-5p	MIMAT0004568	KPNB1	3837	XM_005257341	1	1	1	0	0	0	0	0	0	0	1	1	5	C20orf85
hsa-miR-221-5p	MIMAT0004568	KPNA4	3840	NM_002268	1	1	0	0	0	1	0	0	0	1	1	0	5	C20orf96
hsa-miR-221-5p	MIMAT0004568	KRT84	3890	NM_033045	0	1	1	0	0	1	0	0	0	0	1	1	5	C21orf2
hsa-miR-221-5p	MIMAT0004568	AFF3	3899	XM_005263941	1	1	0	0	0	1	0	0	0	1	1	0	5	C21orf33
hsa-miR-221-5p	MIMAT0004568	LAMC1	3915	NM_002293	1	1	0	0	0	1	0	0	0	0	1	1	5	C21orf58
hsa-miR-221-5p	MIMAT0004568	MAP6	4135	NM_207577	0	1	1	0	0	1	0	0	0	0	1	1	5	C21orf59
hsa-miR-221-5p	MIMAT0004568	MAPT	4137	NM_001123066	1	1	0	0	0	1	0	0	0	1	1	0	5	C21orf62
hsa-miR-221-5p	MIMAT0004568	MCL1	4170	NM_021960	0	1	1	0	0	1	0	0	0	0	1	1	5	C21orf91
hsa-miR-221-5p	MIMAT0004568	MAP3K9	4293	NM_033141	1	1	1	0	0	0	0	0	0	0	1	1	5	C22orf15
hsa-miR-221-5p	MIMAT0004568	MLLT6	4302	XM_005257379	1	1	0	0	0	1	0	0	0	0	1	1	5	C22orf23
hsa-miR-221-5p	MIMAT0004568	MPST	4357	NM_001130517	0	1	0	0	0	1	0	0	0	1	1	1	5	C22orf24
hsa-miR-221-5p	MIMAT0004568	MVK	4598	NM_000431	1	1	0	0	0	1	0	0	0	1	1	0	5	C22orf26
hsa-miR-221-5p	MIMAT0004568	MYO1C	4641	NM_001080779	1	1	0	0	0	1	0	0	0	0	1	1	5	C22orf29
hsa-miR-221-5p	MIMAT0004568	NDUFB2	4708	XM_005250001	1	1	0	0	0	1	0	0	0	1	1	0	5	C22orf39
hsa-miR-221-5p	MIMAT0004568	NFIA	4774	NM_001134673	1	1	0	0	0	1	0	0	0	1	1	0	5	C22orf42
hsa-miR-221-5p	MIMAT0004568	PAFAH1B2	5049	NM_002572	1	1	0	0	0	1	0	0	0	1	1	0	5	C22orf43
hsa-miR-221-5p	MIMAT0004568	PFKM	5213	NM_001166686	0	1	0	0	0	1	0	1	0	0	1	1	5	C22orf46
hsa-miR-221-5p	MIMAT0004568	PGK1	5230	NM_000291	1	1	1	0	0	0	0	0	0	0	1	1	5	C2CD2
hsa-miR-221-5p	MIMAT0004568	PGM5	5239	NM_021965	0	1	0	0	0	1	0	0	0	1	1	1	5	C2CD2L
hsa-miR-221-5p	MIMAT0004568	PIK3CB	5291	XM_005247530	1	1	1	0	0	0	0	0	0	0	1	1	5	C2CD3
hsa-miR-221-5p	MIMAT0004568	PITX3	5309	NM_005029	0	1	0	0	0	1	0	1	0	0	1	1	5	C2CD4A
hsa-miR-221-5p	MIMAT0004568	SEPT4	5414	NM_080415	0	1	0	0	0	1	0	1	0	0	1	1	5	C2CD4C
hsa-miR-221-5p	MIMAT0004568	PODXL	5420	NM_001018111	1	1	0	0	0	1	0	0	0	0	1	1	5	C2CD5
hsa-miR-221-5p	MIMAT0004568	POU4F1	5457	NM_006237	1	1	0	0	0	1	0	0	0	1	1	0	5	C2orf15
hsa-miR-221-5p	MIMAT0004568	PRF1	5551	NM_001083116	0	1	0	0	0	1	0	0	0	1	1	1	5	C2orf27A
hsa-miR-221-5p	MIMAT0004568	PRKAR1B	5575	NM_001164761	0	1	0	0	0	1	0	0	0	1	1	1	5	C2orf27B
hsa-miR-221-5p	MIMAT0004568	MAP2K1	5604	NM_002755	1	1	1	0	0	0	0	0	0	0	1	1	5	C2orf42
hsa-miR-221-5p	MIMAT0004568	HTRA1	5654	NM_002775	1	1	0	0	0	1	0	0	0	0	1	1	5	C2orf43
hsa-miR-221-5p	MIMAT0004568	PSMB2	5690	NM_002794	1	1	1	0	0	0	0	0	0	0	1	1	5	C2orf44
hsa-miR-221-5p	MIMAT0004568	PSMD11	5717	NM_001270482	0	1	0	0	0	1	0	0	0	1	1	1	5	C2orf48
hsa-miR-221-5p	MIMAT0004568	PTPRE	5791	XM_005252692	1	1	0	0	0	1	0	0	0	1	1	0	5	C2orf49
hsa-miR-221-5p	MIMAT0004568	PTPRN	5798	NM_002846	1	1	0	0	0	1	0	0	0	0	1	1	5	C2orf50
hsa-miR-221-5p	MIMAT0004568	RAP1B	5908	XM_005269053	1	1	0	0	0	1	0	0	0	1	1	0	5	C2orf53
hsa-miR-221-5p	MIMAT0004568	RFX5	5993	XM_005245408	0	1	0	0	0	1	0	0	0	1	1	1	5	C2orf54
hsa-miR-221-5p	MIMAT0004568	SCNN1D	6339	NM_001130413	1	1	1	0	0	0	0	0	0	0	1	1	5	C2orf61
hsa-miR-221-5p	MIMAT0004568	SRL	6345	NM_001098814	1	1	0	0	0	1	0	0	0	1	1	0	5	C2orf62
hsa-miR-221-5p	MIMAT0004568	SLC6A2	6530	NM_001172501	1	1	0	0	0	1	0	0	0	1	1	0	5	C2orf66
hsa-miR-221-5p	MIMAT0004568	SLC6A6	6533	NM_003043	0	1	0	0	0	1	0	0	0	1	1	1	5	C2orf68
hsa-miR-221-5p	MIMAT0004568	SMARCD1	6602	XM_005269107	1	1	0	0	0	1	0	0	0	1	1	0	5	C2orf69
hsa-miR-221-5p	MIMAT0004568	SORD	6652	NM_003104	1	1	1	0	0	0	0	0	0	0	1	1	5	C2orf71
hsa-miR-221-5p	MIMAT0004568	SOX3	6658	NM_005634	1	1	0	0	0	1	0	0	0	1	1	0	5	C2orf72
hsa-miR-221-5p	MIMAT0004568	SPINT1	6692	NM_181642	0	1	0	0	0	1	0	0	0	1	1	1	5	C2orf73
hsa-miR-221-5p	MIMAT0004568	SSTR1	6751	NM_001049	1	1	0	0	0	1	0	0	0	1	1	0	5	C2orf83
hsa-miR-221-5p	MIMAT0004568	STAT6	6778	NM_001178078	1	1	0	0	0	1	0	0	0	1	1	0	5	C2orf88
hsa-miR-221-5p	MIMAT0004568	STK11	6794	XM_005259618	1	1	0	0	0	1	0	0	0	0	1	1	5	C2orf91
hsa-miR-221-5p	MIMAT0004568	TFE3	7030	NM_006521	1	1	0	0	0	1	0	0	0	1	1	0	5	C3AR1
hsa-miR-221-5p	MIMAT0004568	TKT	7086	NM_001135055	0	1	0	0	0	1	0	0	0	1	1	1	5	C3orf14
hsa-miR-221-5p	MIMAT0004568	TLL1	7092	XM_005263191	1	1	1	0	0	0	0	0	0	0	1	1	5	C3orf17
hsa-miR-221-5p	MIMAT0004568	TLR4	7099	NM_003266	0	1	1	0	0	1	0	0	0	0	1	1	5	C3orf18
hsa-miR-221-5p	MIMAT0004568	TSPAN7	7102	XM_005272646	1	1	0	0	0	1	0	0	0	1	1	0	5	C3orf20
hsa-miR-221-5p	MIMAT0004568	TRAPPC10	7109	NM_003274	1	1	0	0	0	1	0	0	0	1	1	0	5	C3orf22
hsa-miR-221-5p	MIMAT0004568	TNFAIP3	7128	NM_001270508	0	1	0	0	0	1	0	0	0	1	1	1	5	C3orf27
hsa-miR-221-5p	MIMAT0004568	TNR	7143	NM_003285	1	1	0	0	0	1	0	0	0	1	1	0	5	C3orf30
hsa-miR-221-5p	MIMAT0004568	TNS1	7145	XM_005246822	1	1	0	0	0	1	0	0	0	0	1	1	5	C3orf33
hsa-miR-221-5p	MIMAT0004568	TOP3A	7156	NM_004618	1	1	0	0	0	1	0	0	0	0	1	1	5	C3orf35
hsa-miR-221-5p	MIMAT0004568	TP73	7161	NM_005427	1	1	0	0	0	1	0	0	0	1	1	0	5	C3orf38
hsa-miR-221-5p	MIMAT0004568	UMPS	7372	NM_000373	1	1	1	0	0	0	0	0	0	0	1	1	5	C3orf43
hsa-miR-221-5p	MIMAT0004568	BEST1	7439	XM_005274211	1	1	0	0	0	1	0	0	0	1	1	0	5	C3orf52
hsa-miR-221-5p	MIMAT0004568	YES1	7525	NM_005433	1	1	0	0	0	1	0	0	0	0	1	1	5	C3orf55
hsa-miR-221-5p	MIMAT0004568	ZKSCAN1	7586	XM_005250564	1	1	1	0	0	0	0	0	0	0	1	1	5	C3orf56
hsa-miR-221-5p	MIMAT0004568	ZNF134	7693	NM_003435	1	1	1	0	0	0	0	0	0	0	1	1	5	C3orf58
hsa-miR-221-5p	MIMAT0004568	ZNF154	7710	NM_001085384	1	1	0	0	0	1	0	0	0	1	1	0	5	C3orf62
hsa-miR-221-5p	MIMAT0004568	DPF3	8110	NM_001280544	0	1	1	0	0	1	0	0	0	0	1	1	5	C3orf67
hsa-miR-221-5p	MIMAT0004568	GPR68	8111	XM_005268110	0	1	1	0	0	1	0	0	0	0	1	1	5	C3orf70
hsa-miR-221-5p	MIMAT0004568	NPRL3	8131	NM_001243249	0	1	1	0	0	1	0	0	0	0	1	1	5	C3orf72
hsa-miR-221-5p	MIMAT0004568	USP9X	8239	NM_001039590	1	1	1	0	0	0	0	0	0	0	1	1	5	C3orf80
hsa-miR-221-5p	MIMAT0004568	DYSF	8291	XM_005264585	0	1	1	0	0	1	0	0	0	0	1	1	5	C3orf83
hsa-miR-221-5p	MIMAT0004568	CGGBP1	8545	NM_001008390	0	1	1	0	0	1	0	0	0	0	1	1	5	C4A
hsa-miR-221-5p	MIMAT0004568	TP63	8626	XM_005247843	0	1	1	0	0	1	0	0	0	0	1	1	5	C4B
hsa-miR-221-5p	MIMAT0004568	CRADD	8738	XM_005269211	0	1	1	0	0	1	0	0	0	0	1	1	5	C4BPB
hsa-miR-221-5p	MIMAT0004568	TNFSF12	8742	NM_003809	0	1	0	0	0	1	0	0	0	1	1	1	5	C4orf19
hsa-miR-221-5p	MIMAT0004568	RGS11	8786	XM_005255649	0	1	1	0	0	1	0	0	0	0	1	1	5	C4orf26
hsa-miR-221-5p	MIMAT0004568	CFLAR	8837	NM_001202519	0	1	1	0	0	1	0	0	0	0	1	1	5	C4orf29
hsa-miR-221-5p	MIMAT0004568	KSR1	8844	NM_014238	1	1	1	0	0	0	0	0	0	0	1	1	5	C4orf3
hsa-miR-221-5p	MIMAT0004568	CDK5R1	8851	NM_003885	0	1	1	0	0	1	0	0	0	0	1	1	5	C4orf32
hsa-miR-221-5p	MIMAT0004568	AP3D1	8943	NM_001261826	0	1	1	0	0	1	0	0	0	0	1	1	5	C4orf33
hsa-miR-221-5p	MIMAT0004568	USP13	8975	NM_003940	1	1	0	0	0	1	0	0	0	1	1	0	5	C4orf40
hsa-miR-221-5p	MIMAT0004568	LIMD1	8994	NM_014240	1	1	1	0	0	0	0	0	0	0	1	1	5	C4orf46
hsa-miR-221-5p	MIMAT0004568	KALRN	8997	NM_001024660	0	1	1	0	0	1	0	0	0	0	1	1	5	C4orf50
hsa-miR-221-5p	MIMAT0004568	SYT7	9066	XM_005274384	1	1	1	0	0	0	0	0	0	0	1	1	5	C4orf6
hsa-miR-221-5p	MIMAT0004568	PIGQ	9091	NM_004204	0	1	1	0	0	1	0	0	0	0	1	1	5	C5
hsa-miR-221-5p	MIMAT0004568	FAM50A	9130	NM_004699	0	1	1	0	0	1	0	0	0	0	1	1	5	C5orf20
hsa-miR-221-5p	MIMAT0004568	ATG12	9140	NM_004707	1	1	0	0	0	1	0	0	0	0	1	1	5	C5orf22
hsa-miR-221-5p	MIMAT0004568	LRRFIP1	9208	XM_005246113	0	1	0	0	0	1	0	0	0	1	1	1	5	C5orf24
hsa-miR-221-5p	MIMAT0004568	DLGAP2	9228	XM_005266038	1	1	0	0	0	1	0	0	0	1	1	0	5	C5orf28
hsa-miR-221-5p	MIMAT0004568	CRLF1	9244	NM_004750	0	1	1	0	0	1	0	0	0	0	1	1	5	C5orf30
hsa-miR-221-5p	MIMAT0004568	CACNA2D2	9254	NM_001174051	0	1	1	0	0	1	0	0	0	0	1	1	5	C5orf38
hsa-miR-221-5p	MIMAT0004568	CYTH3	9265	NM_004227	1	1	0	0	0	1	0	0	0	0	1	1	5	C5orf42
hsa-miR-221-5p	MIMAT0004568	CYTH2	9266	NM_017457	0	1	1	0	0	1	0	0	0	0	1	1	5	C5orf45
hsa-miR-221-5p	MIMAT0004568	GPR56	9289	XM_005256238	0	1	1	0	0	1	0	0	0	0	1	1	5	C5orf47
hsa-miR-221-5p	MIMAT0004568	HS6ST1	9394	NM_004807	0	1	1	0	0	1	0	0	0	0	1	1	5	C5orf49
hsa-miR-221-5p	MIMAT0004568	ARHGAP29	9411	NM_004815	1	1	1	0	0	0	0	0	0	0	1	1	5	C5orf50
hsa-miR-221-5p	MIMAT0004568	DDX23	9416	NM_004818	0	1	1	0	0	1	0	0	0	0	1	1	5	C5orf51
hsa-miR-221-5p	MIMAT0004568	ABCG2	9429	NM_004827	0	1	0	0	0	1	0	0	0	1	1	1	5	C5orf54
hsa-miR-221-5p	MIMAT0004568	HOMER1	9456	NM_004272	0	1	1	0	0	0	0	1	0	0	1	1	5	C5orf55
hsa-miR-221-5p	MIMAT0004568	MAPK8IP1	9479	NM_005456	0	1	1	0	0	1	0	0	0	0	1	1	5	C5orf60
hsa-miR-221-5p	MIMAT0004568	ONECUT2	9480	NM_004852	1	1	0	0	0	1	0	0	0	1	1	0	5	C5orf63
hsa-miR-221-5p	MIMAT0004568	TBX4	9496	XM_005257837	1	1	0	0	0	1	0	0	0	1	1	0	5	C5orf64
hsa-miR-221-5p	MIMAT0004568	CLOCK	9575	NM_001267843	0	1	0	0	0	1	0	0	0	1	1	1	5	C6
hsa-miR-221-5p	MIMAT0004568	AKAP12	9590	XM_005267234	1	1	0	0	0	1	0	0	0	1	1	0	5	C6orf1
hsa-miR-221-5p	MIMAT0004568	IER2	9592	NM_004907	0	1	1	0	0	1	0	0	0	0	1	1	5	C6orf106
hsa-miR-221-5p	MIMAT0004568	TRAF4	9618	NM_004295	0	1	1	0	0	1	0	0	0	0	1	1	5	C6orf120
hsa-miR-221-5p	MIMAT0004568	ABCG1	9619	XM_005261209	0	1	1	0	0	0	0	0	0	1	1	1	5	C6orf132
hsa-miR-221-5p	MIMAT0004568	AATK	9625	XM_005257849	0	1	1	0	0	1	0	0	0	0	1	1	5	C6orf141
hsa-miR-221-5p	MIMAT0004568	ARHGEF10	9639	XM_005266040	1	1	0	0	0	1	0	0	0	1	1	0	5	C6orf201
hsa-miR-221-5p	MIMAT0004568	RALGPS1	9649	XM_005252318	0	1	1	0	0	1	0	0	0	0	1	1	5	C6orf211
hsa-miR-221-5p	MIMAT0004568	ZNF516	9658	NM_014643	1	1	0	0	0	1	0	0	0	0	1	1	5	C6orf222
hsa-miR-221-5p	MIMAT0004568	PPIP5K1	9677	XM_005254801	0	1	1	0	0	1	0	0	0	0	1	1	5	C6orf223
hsa-miR-221-5p	MIMAT0004568	KIAA0100	9703	NM_014680	0	1	1	0	0	1	0	0	0	0	1	1	5	C6orf25
hsa-miR-221-5p	MIMAT0004568	KIAA0226	9711	NM_001145642	1	1	0	0	0	1	0	0	0	1	1	0	5	C6orf47
hsa-miR-221-5p	MIMAT0004568	PCDHA9	9752	NM_014005	1	1	0	0	0	1	0	0	0	1	1	0	5	C6orf62
hsa-miR-221-5p	MIMAT0004568	HDAC4	9759	NM_006037	1	1	0	0	0	1	0	0	0	1	1	0	5	C6orf89
hsa-miR-221-5p	MIMAT0004568	RASSF2	9770	XM_005260895	0	1	1	0	0	1	0	0	0	0	1	1	5	C7
hsa-miR-221-5p	MIMAT0004568	TM9SF4	9777	XM_005260622	1	1	0	0	0	1	0	0	0	1	1	0	5	C7orf10
hsa-miR-221-5p	MIMAT0004568	SERTAD2	9792	XM_005264669	1	1	0	0	0	1	0	0	0	0	1	1	5	C7orf25
hsa-miR-221-5p	MIMAT0004568	GIT2	9815	NM_057169	1	1	0	0	0	1	0	0	0	1	1	0	5	C7orf26
hsa-miR-221-5p	MIMAT0004568	PLEKHM1	9842	NM_014798	0	1	1	0	0	1	0	0	0	0	1	1	5	C7orf31
hsa-miR-221-5p	MIMAT0004568	RUSC2	9853	NM_001135999	0	1	1	0	0	1	0	0	0	0	1	1	5	C7orf41
hsa-miR-221-5p	MIMAT0004568	LRIG2	9860	XM_005271369	1	1	0	0	0	0	0	0	0	1	1	1	5	C7orf43
hsa-miR-221-5p	MIMAT0004568	POM121	9883	NM_001257190	0	1	1	0	0	1	0	0	0	0	1	1	5	C7orf49
hsa-miR-221-5p	MIMAT0004568	KLHL21	9903	NM_014851	0	1	1	0	0	1	0	0	0	0	1	1	5	C7orf50
hsa-miR-221-5p	MIMAT0004568	SLC12A6	9990	NM_001042496	1	1	1	0	0	0	0	0	0	0	1	1	5	C7orf55
hsa-miR-221-5p	MIMAT0004568	GNE	10020	NM_005476	0	1	1	0	0	1	0	0	0	0	1	1	5	C7orf55-LUC7L2
hsa-miR-221-5p	MIMAT0004568	SAE1	10055	NM_005500	0	1	1	0	0	1	0	0	0	0	1	1	5	C7orf57
hsa-miR-221-5p	MIMAT0004568	KCNK7	10089	NM_005714	0	1	1	0	0	1	0	0	0	0	1	1	5	C7orf60
hsa-miR-221-5p	MIMAT0004568	LPCAT3	10162	NM_005768	0	1	0	0	0	1	0	1	0	0	1	1	5	C7orf63
hsa-miR-221-5p	MIMAT0004568	WASF2	10163	NM_006990	0	1	1	0	0	1	0	0	0	0	1	1	5	C7orf65
hsa-miR-221-5p	MIMAT0004568	CTDSPL	10217	NM_001008392	0	1	1	0	0	1	0	0	0	0	1	1	5	C7orf71
hsa-miR-221-5p	MIMAT0004568	TNIP1	10318	NM_001252385	0	1	1	0	0	1	0	0	0	0	1	1	5	C7orf73
hsa-miR-221-5p	MIMAT0004568	B3GNT3	10331	NM_014256	0	1	1	0	0	1	0	0	0	0	1	1	5	C7orf76
hsa-miR-221-5p	MIMAT0004568	CORO2B	10391	NM_001190457	0	1	1	0	0	1	0	0	0	0	1	1	5	C8B
hsa-miR-221-5p	MIMAT0004568	RBM14	10432	NM_006328	1	1	0	0	0	0	0	1	0	0	1	1	5	C8orf22
hsa-miR-221-5p	MIMAT0004568	LRRN2	10446	NM_006338	0	1	1	0	0	1	0	0	0	0	1	1	5	C8orf31
hsa-miR-221-5p	MIMAT0004568	PPIE	10450	NM_006112	1	1	0	0	0	1	0	0	0	0	1	1	5	C8orf33
hsa-miR-221-5p	MIMAT0004568	TAB1	10454	NM_006116	0	1	0	0	0	1	0	0	0	1	1	1	5	C8orf34
hsa-miR-221-5p	MIMAT0004568	BAIAP2	10458	NM_006340	0	1	1	0	0	1	0	0	0	0	1	1	5	C8orf37
hsa-miR-221-5p	MIMAT0004568	APPBP2	10513	NM_006380	0	1	1	0	0	1	0	0	0	0	1	1	5	C8orf4
hsa-miR-221-5p	MIMAT0004568	LEPREL2	10536	NM_014262	0	1	1	0	0	1	0	0	0	0	1	1	5	C8orf44
hsa-miR-221-5p	MIMAT0004568	RPP30	10556	NM_001104546	1	1	0	0	0	1	0	0	0	0	1	1	5	C8orf44-SGK3
hsa-miR-221-5p	MIMAT0004568	GNB5	10681	XM_005254131	0	1	1	0	0	1	0	0	0	0	1	1	5	C8orf46
hsa-miR-221-5p	MIMAT0004568	CORIN	10699	XM_005248047	0	1	1	0	0	1	0	0	0	0	1	1	5	C8orf48
hsa-miR-221-5p	MIMAT0004568	NFAT5	10725	XM_005255777	1	1	0	0	0	1	0	0	0	0	1	1	5	C8orf58
hsa-miR-221-5p	MIMAT0004568	POP4	10775	NM_006627	1	1	1	0	0	0	0	0	0	0	1	1	5	C8orf74
hsa-miR-221-5p	MIMAT0004568	SLC22A7	10864	NM_153320	0	1	1	0	0	1	0	0	0	0	1	1	5	C8orf82
hsa-miR-221-5p	MIMAT0004568	ARID5A	10865	XM_005263859	0	1	1	0	0	1	0	0	0	0	1	1	5	C8orf86
hsa-miR-221-5p	MIMAT0004568	GPR83	10888	NM_016540	0	1	0	0	0	1	0	0	0	1	1	1	5	C9
hsa-miR-221-5p	MIMAT0004568	RUNDC3A	10900	XM_005256963	0	1	1	0	0	1	0	0	0	0	1	1	5	C9orf114
hsa-miR-221-5p	MIMAT0004568	SUB1	10923	XM_005248232	0	1	1	0	0	1	0	0	0	0	1	1	5	C9orf131
hsa-miR-221-5p	MIMAT0004568	TMED2	10959	XM_005253544	0	1	1	0	0	1	0	0	0	0	1	1	5	C9orf135
hsa-miR-221-5p	MIMAT0004568	RBPMS	11030	XM_005273387	0	1	0	0	0	1	0	0	0	1	1	1	5	C9orf139
hsa-miR-221-5p	MIMAT0004568	TPPP	11076	NM_007030	0	1	1	0	0	1	0	0	0	0	1	1	5	C9orf142
hsa-miR-221-5p	MIMAT0004568	CAPN10	11132	NM_023083	0	1	1	0	0	1	0	0	0	0	1	1	5	C9orf153
hsa-miR-221-5p	MIMAT0004568	GALNT6	11226	XM_005268607	1	1	0	0	0	1	0	0	0	1	1	0	5	C9orf156
hsa-miR-221-5p	MIMAT0004568	RNF24	11237	NM_007219	1	1	0	0	0	1	0	0	0	0	1	1	5	C9orf16
hsa-miR-221-5p	MIMAT0004568	NXPH3	11248	NM_007225	1	1	1	0	0	0	0	0	0	0	1	1	5	C9orf163
hsa-miR-221-5p	MIMAT0004568	DCTN3	11258	NM_024348	1	1	0	0	0	1	0	0	0	1	1	0	5	C9orf169
hsa-miR-221-5p	MIMAT0004568	SLCO2B1	11309	NM_007256	0	1	1	0	0	1	0	0	0	0	1	1	5	C9orf170
hsa-miR-221-5p	MIMAT0004568	RRAS2	22800	NM_012250	0	1	0	0	0	1	0	1	0	0	1	1	5	C9orf171
hsa-miR-221-5p	MIMAT0004568	ITGA11	22801	XM_005254227	0	1	0	0	0	1	0	0	0	1	1	1	5	C9orf172
hsa-miR-221-5p	MIMAT0004568	LPHN1	22859	XM_005259819	1	1	1	0	0	0	0	0	0	0	1	1	5	C9orf173
hsa-miR-221-5p	MIMAT0004568	FAN1	22909	NM_014967	0	1	0	0	0	1	0	0	0	1	1	1	5	C9orf3
hsa-miR-221-5p	MIMAT0004568	NCBP2	22916	XM_005269313	0	1	0	0	0	1	0	0	0	1	1	1	5	C9orf37
hsa-miR-221-5p	MIMAT0004568	ELL2	22936	NM_012081	0	1	1	0	0	1	0	0	0	0	1	1	5	C9orf41
hsa-miR-221-5p	MIMAT0004568	UNC13A	23025	XM_005259821	0	1	0	0	0	1	0	0	0	1	1	1	5	C9orf47
hsa-miR-221-5p	MIMAT0004568	CMTR1	23070	NM_015050	0	1	1	0	0	1	0	0	0	0	1	1	5	C9orf50
hsa-miR-221-5p	MIMAT0004568	ERC1	23085	NM_178040	0	1	1	0	0	1	0	0	0	0	1	1	5	C9orf57
hsa-miR-221-5p	MIMAT0004568	TRIM35	23087	NM_171982	0	1	1	0	0	1	0	0	0	0	1	1	5	C9orf62
hsa-miR-221-5p	MIMAT0004568	NFASC	23114	XM_005244973	0	1	1	0	0	1	0	0	0	0	1	1	5	C9orf64
hsa-miR-221-5p	MIMAT0004568	WDR43	23160	NM_015131	0	1	1	0	0	1	0	0	0	0	1	1	5	C9orf66
hsa-miR-221-5p	MIMAT0004568	MAPK8IP3	23162	XM_005255191	0	1	1	0	0	1	0	0	0	0	1	1	5	C9orf69
hsa-miR-221-5p	MIMAT0004568	MDN1	23195	NM_014611	0	1	1	0	0	1	0	0	0	0	1	1	5	C9orf72
hsa-miR-221-5p	MIMAT0004568	PLEKHM2	23207	XM_005245790	0	1	1	0	0	1	0	0	0	0	1	1	5	C9orf78
hsa-miR-221-5p	MIMAT0004568	PLCB1	23236	NM_182734	0	1	1	0	0	1	0	0	0	0	1	1	5	C9orf85
hsa-miR-221-5p	MIMAT0004568	ZNF629	23361	XM_005255222	0	1	1	0	0	1	0	0	0	0	1	1	5	C9orf89
hsa-miR-221-5p	MIMAT0004568	OBSL1	23363	XM_005246418	0	1	1	0	0	1	0	0	0	0	1	1	5	C9orf9
hsa-miR-221-5p	MIMAT0004568	MED13L	23389	XM_005253861	1	1	0	0	0	1	0	0	0	1	1	0	5	C9orf91
hsa-miR-221-5p	MIMAT0004568	LARS2	23395	NM_015340	0	1	0	0	0	1	0	0	0	1	1	1	5	CA12
hsa-miR-221-5p	MIMAT0004568	ANGPTL2	23452	NM_012098	0	1	1	0	0	1	0	0	0	0	1	1	5	CA13
hsa-miR-221-5p	MIMAT0004568	DAAM2	23500	NM_015345	1	1	0	0	0	1	0	0	0	1	1	0	5	CA5B
hsa-miR-221-5p	MIMAT0004568	ZFYVE26	23503	NM_015346	0	1	0	0	0	1	0	0	0	1	1	1	5	CA6
hsa-miR-221-5p	MIMAT0004568	KCTD2	23510	NM_015353	1	1	0	0	0	1	0	0	0	1	1	0	5	CA7
hsa-miR-221-5p	MIMAT0004568	SMUG1	23583	NM_014311	0	1	1	0	0	1	0	0	0	0	1	1	5	CA8
hsa-miR-221-5p	MIMAT0004568	LDOC1	23641	NM_012317	0	1	1	0	0	1	0	0	0	0	1	1	5	CA9
hsa-miR-221-5p	MIMAT0004568	TMEM2	23670	NM_013390	0	1	1	0	0	1	0	0	0	0	1	1	5	CAAP1
hsa-miR-221-5p	MIMAT0004568	ZNF318	24149	NM_014345	0	1	1	0	0	1	0	0	0	0	1	1	5	CAB39
hsa-miR-221-5p	MIMAT0004568	SHC2	25759	NM_012435	1	1	0	0	0	1	0	0	0	0	1	1	5	CAB39L
hsa-miR-221-5p	MIMAT0004568	TMEM184B	25829	XM_005261509	0	1	0	0	0	1	0	0	0	1	1	1	5	CABIN1
hsa-miR-221-5p	MIMAT0004568	DCAF12	25853	NM_015397	0	1	1	0	0	1	0	0	0	0	1	1	5	CABLES1
hsa-miR-221-5p	MIMAT0004568	POC1A	25886	NM_001161581	1	1	0	0	0	1	0	0	0	1	1	0	5	CABLES2
hsa-miR-221-5p	MIMAT0004568	HEATR5A	25938	XM_005267504	0	1	1	0	0	1	0	0	0	0	1	1	5	CABP1
hsa-miR-221-5p	MIMAT0004568	PNKD	25953	NM_015488	0	1	1	0	0	1	0	0	0	0	1	1	5	CABP4
hsa-miR-221-5p	MIMAT0004568	AAR2	25980	NM_015511	0	1	1	0	0	1	0	0	0	0	1	1	5	CABP5
hsa-miR-221-5p	MIMAT0004568	L3MBTL1	26013	XM_005260388	0	1	1	0	0	1	0	0	0	0	1	1	5	CABP7
hsa-miR-221-5p	MIMAT0004568	AUTS2	26053	NM_015570	0	1	1	0	0	1	0	0	0	0	1	1	5	CABYR
hsa-miR-221-5p	MIMAT0004568	RAB11FIP5	26056	XM_005264252	0	1	1	0	0	1	0	0	0	0	1	1	5	CACFD1
hsa-miR-221-5p	MIMAT0004568	DECR2	26063	XM_005255246	1	1	0	0	0	1	0	0	0	1	1	0	5	CACNA1A
hsa-miR-221-5p	MIMAT0004568	PTPN18	26469	NM_014369	1	1	0	0	0	1	0	0	0	1	1	0	5	CACNA1B
hsa-miR-221-5p	MIMAT0004568	TIMM10	26519	NM_012456	0	1	1	0	0	1	0	0	0	0	1	1	5	CACNA1C
hsa-miR-221-5p	MIMAT0004568	AGO1	26523	XM_005270747	1	1	1	0	0	0	0	0	0	0	1	1	5	CACNA1D
hsa-miR-221-5p	MIMAT0004568	DAZAP1	26528	NM_170711	0	1	1	0	0	1	0	0	0	0	1	1	5	CACNA1E
hsa-miR-221-5p	MIMAT0004568	TRMT2A	27037	NM_001257994	0	1	1	0	0	1	0	0	0	0	1	1	5	CACNA1G
hsa-miR-221-5p	MIMAT0004568	CACNG4	27092	NM_014405	0	1	1	0	0	1	0	0	0	0	1	1	5	CACNA1H
hsa-miR-221-5p	MIMAT0004568	BBC3	27113	NM_014417	0	1	0	0	0	1	0	0	0	1	1	1	5	CACNA1I
hsa-miR-221-5p	MIMAT0004568	HSPB7	27129	XM_005245842	0	1	1	0	0	1	0	0	0	0	1	1	5	CACNA1S
hsa-miR-221-5p	MIMAT0004568	ANKRD11	29123	NM_001256182	0	1	0	0	0	1	0	1	0	0	1	1	5	CACNA2D1
hsa-miR-221-5p	MIMAT0004568	CNOT7	29883	XM_005273481	0	1	1	0	0	1	0	0	0	0	1	1	5	CACNA2D2
hsa-miR-221-5p	MIMAT0004568	SNX11	29916	NM_152244	0	1	0	0	0	1	0	0	0	1	1	1	5	CACNA2D4
hsa-miR-221-5p	MIMAT0004568	NRBF2	29982	NM_030759	0	1	1	0	0	1	0	0	0	0	1	1	5	CACNB1
hsa-miR-221-5p	MIMAT0004568	KCNIP3	30818	NM_013434	0	1	1	0	0	1	0	0	0	0	1	1	5	CACNB2
hsa-miR-221-5p	MIMAT0004568	DEF6	50619	NM_022047	0	1	1	0	0	1	0	0	0	0	1	1	5	CACNB3
hsa-miR-221-5p	MIMAT0004568	ARHGEF3	50650	NM_001128616	0	1	1	0	0	1	0	0	0	0	1	1	5	CACNB4
hsa-miR-221-5p	MIMAT0004568	FOXP3	50943	XM_005272610	0	1	1	0	0	1	0	0	0	0	1	1	5	CACNG1
hsa-miR-221-5p	MIMAT0004568	SHANK1	50944	XM_005258963	0	1	1	0	0	1	0	0	0	0	1	1	5	CACNG2
hsa-miR-221-5p	MIMAT0004568	ZDHHC9	51114	NM_001008222	0	1	0	0	0	1	0	1	0	0	1	1	5	CACNG3
hsa-miR-221-5p	MIMAT0004568	UTP11L	51118	NM_016037	0	1	1	0	0	1	0	0	0	0	1	1	5	CACNG4
hsa-miR-221-5p	MIMAT0004568	FAM203A	51236	NM_016458	0	1	1	0	0	1	0	0	0	0	1	1	5	CACNG5
hsa-miR-221-5p	MIMAT0004568	BET1L	51272	NM_016526	1	1	0	0	0	1	0	0	0	1	1	0	5	CACNG6
hsa-miR-221-5p	MIMAT0004568	ZDHHC3	51304	NM_016598	1	1	1	0	0	0	0	0	0	0	1	1	5	CACNG7
hsa-miR-221-5p	MIMAT0004568	SLC25A37	51312	XM_005273526	1	1	1	0	0	0	0	0	0	0	1	1	5	CACNG8
hsa-miR-221-5p	MIMAT0004568	SFMBT1	51460	XM_005265220	0	1	1	0	0	0	0	0	0	1	1	1	5	CACTIN
hsa-miR-221-5p	MIMAT0004568	NCKIPSD	51517	XM_005265222	1	1	1	0	0	0	0	0	0	0	1	1	5	CACUL1
hsa-miR-221-5p	MIMAT0004568	GPRC5B	51704	XM_005255357	0	1	0	0	0	1	0	0	0	1	1	1	5	CACYBP
hsa-miR-221-5p	MIMAT0004568	A4GALT	53947	XM_005261644	1	1	1	0	0	0	0	0	0	0	1	1	5	CAD
hsa-miR-221-5p	MIMAT0004568	PCBP3	54039	XM_005261147	1	1	0	0	0	1	0	0	0	0	1	1	5	CADM1
hsa-miR-221-5p	MIMAT0004568	SETD4	54093	XM_005261001	1	1	0	0	0	1	0	0	0	0	1	1	5	CADM2
hsa-miR-221-5p	MIMAT0004568	SOX18	54345	NM_018419	0	1	1	0	0	1	0	0	0	0	1	1	5	CADM3
hsa-miR-221-5p	MIMAT0004568	SLC38A2	54407	NM_018976	0	1	1	0	0	1	0	0	0	0	1	1	5	CADM4
hsa-miR-221-5p	MIMAT0004568	SEMA5B	54437	NM_001256346	0	1	1	0	0	1	0	0	0	0	1	1	5	CADPS
hsa-miR-221-5p	MIMAT0004568	MIEF1	54471	XM_005261651	0	1	1	0	0	1	0	0	0	0	1	1	5	CADPS2
hsa-miR-221-5p	MIMAT0004568	FAM105A	54491	NM_019018	1	1	1	0	0	0	0	0	0	0	1	1	5	CAGE1
hsa-miR-221-5p	MIMAT0004568	NEURL1B	54492	NM_001142651	0	1	1	0	0	1	0	0	0	0	1	1	5	CALB2
hsa-miR-221-5p	MIMAT0004568	CCDC93	54520	NM_019044	0	1	1	0	0	1	0	0	0	0	1	1	5	CALCB
hsa-miR-221-5p	MIMAT0004568	SPATA6	54558	NM_019073	0	1	0	0	0	1	0	0	0	1	1	1	5	CALCOCO1
hsa-miR-221-5p	MIMAT0004568	EPB41L4B	54566	NM_019114	0	1	0	0	0	1	0	0	0	1	1	1	5	CALCOCO2
hsa-miR-221-5p	MIMAT0004568	GNB1L	54584	XM_005261251	1	1	1	0	0	0	0	0	0	0	1	1	5	CALCR
hsa-miR-221-5p	MIMAT0004568	FBXL19	54620	NM_001099784	1	1	0	0	0	1	0	0	0	1	1	0	5	CALCRL
hsa-miR-221-5p	MIMAT0004568	TBC1D13	54662	NM_018201	0	1	0	0	0	1	0	0	0	1	1	1	5	CALD1
hsa-miR-221-5p	MIMAT0004568	PCSK4	54760	XM_005259583	0	1	1	0	0	1	0	0	0	0	1	1	5	CALHM1
hsa-miR-221-5p	MIMAT0004568	PPP1R12C	54776	NM_017607	1	1	0	0	0	1	0	0	0	0	1	1	5	CALHM2
hsa-miR-221-5p	MIMAT0004568	C17orf59	54785	NM_017622	0	1	1	0	0	1	0	0	0	0	1	1	5	CALHM3
hsa-miR-221-5p	MIMAT0004568	ARHGEF38	54848	NM_001242729	1	1	0	0	0	1	0	0	0	1	1	0	5	CALM1
hsa-miR-221-5p	MIMAT0004568	CASZ1	54897	NM_001079843	0	1	0	0	0	1	0	1	0	0	1	1	5	CALM2
hsa-miR-221-5p	MIMAT0004568	SPDL1	54908	NM_017785	0	1	1	0	0	1	0	0	0	0	1	1	5	CALM3
hsa-miR-221-5p	MIMAT0004568	SLC35F6	54978	XM_005264386	0	1	0	0	0	1	0	0	0	1	1	1	5	CALML3
hsa-miR-221-5p	MIMAT0004568	STX17	55014	XM_005252074	1	1	1	0	0	0	0	0	0	0	1	1	5	CALML4
hsa-miR-221-5p	MIMAT0004568	C14orf119	55017	NM_017924	0	1	1	0	0	1	0	0	0	0	1	1	5	CALML5
hsa-miR-221-5p	MIMAT0004568	TMEM255A	55026	NM_017938	0	1	1	0	0	1	0	0	0	0	1	1	5	CALML6
hsa-miR-221-5p	MIMAT0004568	PLEKHB2	55041	NM_001267062	1	1	0	0	0	1	0	0	0	0	1	1	5	CALN1
hsa-miR-221-5p	MIMAT0004568	TMEM248	55069	XM_005250482	0	1	0	0	0	1	0	0	0	1	1	1	5	CALU
hsa-miR-221-5p	MIMAT0004568	XKR8	55113	NM_018053	0	1	1	0	0	1	0	0	0	0	1	1	5	CALY
hsa-miR-221-5p	MIMAT0004568	RIC8B	55188	XM_005268998	0	1	1	0	0	1	0	0	0	0	1	1	5	CAMK1
hsa-miR-221-5p	MIMAT0004568	LEPREL1	55214	NM_018192	1	1	0	0	0	1	0	0	0	1	1	0	5	CAMK1D
hsa-miR-221-5p	MIMAT0004568	OTUD5	55593	XM_005272622	0	1	1	0	0	1	0	0	0	0	1	1	5	CAMK1G
hsa-miR-221-5p	MIMAT0004568	SMPD4	55627	XM_005263698	0	1	1	0	0	1	0	0	0	0	1	1	5	CAMK2A
hsa-miR-221-5p	MIMAT0004568	HIF1AN	55662	NM_017902	1	1	1	0	0	0	0	0	0	0	1	1	5	CAMK2B
hsa-miR-221-5p	MIMAT0004568	DOK4	55715	NM_018110	0	1	1	0	0	1	0	0	0	0	1	1	5	CAMK2D
hsa-miR-221-5p	MIMAT0004568	PARVA	55742	NM_018222	1	1	1	0	0	0	0	0	0	0	1	1	5	CAMK2G
hsa-miR-221-5p	MIMAT0004568	C1orf106	55765	NM_001142569	0	1	0	0	0	1	0	0	0	1	1	1	5	CAMK2N1
hsa-miR-221-5p	MIMAT0004568	CSGALNACT1	55790	NM_001130518	1	1	0	0	0	1	0	0	0	1	1	0	5	CAMK2N2
hsa-miR-221-5p	MIMAT0004568	UBAP2	55833	NM_018449	1	1	0	0	0	1	0	0	0	1	1	0	5	CAMK4
hsa-miR-221-5p	MIMAT0004568	C10orf2	56652	NM_001163812	0	1	0	0	0	1	0	0	0	1	1	1	5	CAMKK1
hsa-miR-221-5p	MIMAT0004568	NPDC1	56654	NM_015392	0	1	1	0	0	1	0	0	0	0	1	1	5	CAMKK2
hsa-miR-221-5p	MIMAT0004568	C11orf16	56673	NM_020643	0	1	1	0	0	1	0	0	0	0	1	1	5	CAMKV
hsa-miR-221-5p	MIMAT0004568	PMEPA1	56937	NM_020182	0	1	0	0	0	1	0	0	0	1	1	1	5	CAMLG
hsa-miR-221-5p	MIMAT0004568	NT5M	56953	XM_005256731	0	1	1	0	0	1	0	0	0	0	1	1	5	CAMSAP1
hsa-miR-221-5p	MIMAT0004568	OTUD7B	56957	NM_020205	0	1	1	0	0	0	0	0	0	1	1	1	5	CAMSAP2
hsa-miR-221-5p	MIMAT0004568	C14orf132	56967	NM_001252507	1	1	1	0	0	0	0	0	0	0	1	1	5	CAMSAP3
hsa-miR-221-5p	MIMAT0004568	PDSS2	57107	NM_020381	1	1	0	0	0	1	0	0	0	1	1	0	5	CAMTA1
hsa-miR-221-5p	MIMAT0004568	SLC44A2	57153	XM_005259998	1	1	0	0	0	1	0	0	0	0	1	1	5	CAMTA2
hsa-miR-221-5p	MIMAT0004568	TMEM63C	57156	NM_020431	0	1	1	0	0	1	0	0	0	0	1	1	5	CAND1
hsa-miR-221-5p	MIMAT0004568	DOLPP1	57171	NM_020438	0	1	1	0	0	1	0	0	0	0	1	1	5	CAND2
hsa-miR-221-5p	MIMAT0004568	THAP11	57215	NM_020457	0	1	1	0	0	1	0	0	0	0	1	1	5	CANT1
hsa-miR-221-5p	MIMAT0004568	RCN3	57333	NM_020650	0	1	1	0	0	1	0	0	0	0	1	1	5	CANX
hsa-miR-221-5p	MIMAT0004568	RHBDD2	57414	NM_001040457	0	1	1	0	0	1	0	0	0	0	1	1	5	CAP1
hsa-miR-221-5p	MIMAT0004568	SLC24A3	57419	NM_020689	0	1	1	0	0	1	0	0	0	0	1	1	5	CAP2
hsa-miR-221-5p	MIMAT0004568	NDRG3	57446	NM_032013	0	1	1	0	0	1	0	0	0	0	1	1	5	CAPG
hsa-miR-221-5p	MIMAT0004568	CNOT6	57472	XM_005265953	1	1	0	0	0	1	0	0	0	1	1	0	5	CAPN1
hsa-miR-221-5p	MIMAT0004568	GRAMD1B	57476	XM_005271620	0	1	1	0	0	1	0	0	0	0	1	1	5	CAPN10
hsa-miR-221-5p	MIMAT0004568	MAVS	57506	NM_020746	1	1	1	0	0	0	0	0	0	0	1	1	5	CAPN11
hsa-miR-221-5p	MIMAT0004568	ARHGAP31	57514	NM_020754	1	1	0	0	0	1	0	0	0	1	1	0	5	CAPN12
hsa-miR-221-5p	MIMAT0004568	ZNF398	57541	NM_020781	0	1	1	0	0	1	0	0	0	0	1	1	5	CAPN14
hsa-miR-221-5p	MIMAT0004568	MICAL3	57553	XM_005261257	0	1	1	0	0	1	0	0	0	0	1	1	5	CAPN15
hsa-miR-221-5p	MIMAT0004568	KIAA1432	57589	XM_005251523	1	1	0	0	0	1	0	0	0	1	1	0	5	CAPN2
hsa-miR-221-5p	MIMAT0004568	EBF4	57593	NM_001110514	0	1	1	0	0	1	0	0	0	0	1	1	5	CAPN3
hsa-miR-221-5p	MIMAT0004568	POGK	57645	NM_017542	1	1	1	0	0	0	0	0	0	0	1	1	5	CAPN5
hsa-miR-221-5p	MIMAT0004568	PRX	57716	NM_020956	0	1	1	0	0	1	0	0	0	0	1	1	5	CAPN6
hsa-miR-221-5p	MIMAT0004568	MARK4	57787	NM_031417	0	1	1	0	0	1	0	0	0	0	1	1	5	CAPN7
hsa-miR-221-5p	MIMAT0004568	PTBP2	58155	NM_021190	0	1	1	0	0	0	0	1	0	0	1	1	5	CAPNS1
hsa-miR-221-5p	MIMAT0004568	CREBZF	58487	NM_001039618	0	1	1	0	0	0	0	1	0	0	1	1	5	CAPRIN1
hsa-miR-221-5p	MIMAT0004568	PRUNE	58497	NM_021222	0	1	1	0	0	1	0	0	0	0	1	1	5	CAPRIN2
hsa-miR-221-5p	MIMAT0004568	ZNF250	58500	NM_021061	0	1	0	0	0	1	0	0	0	1	1	1	5	CAPS
hsa-miR-221-5p	MIMAT0004568	KMT2C	58508	XM_005250026	0	1	0	0	0	1	0	0	0	1	1	1	5	CAPZA1
hsa-miR-221-5p	MIMAT0004568	CACTIN	58509	NM_001080543	0	1	1	0	0	1	0	0	0	0	1	1	5	CAPZA2
hsa-miR-221-5p	MIMAT0004568	WIZ	58525	XM_005260004	1	1	0	0	0	1	0	0	0	0	1	1	5	CAPZB
hsa-miR-221-5p	MIMAT0004568	TRPV4	59341	XM_005253918	0	1	1	0	0	1	0	0	0	0	1	1	5	CARD10
hsa-miR-221-5p	MIMAT0004568	TMEM35	59353	NM_021637	0	1	1	0	0	1	0	0	0	0	1	1	5	CARD11
hsa-miR-221-5p	MIMAT0004568	TGIF2	60436	NM_001199514	1	1	0	0	0	1	0	0	0	0	1	1	5	CARD14
hsa-miR-221-5p	MIMAT0004568	ELOVL5	60481	XM_005249267	0	1	1	0	0	1	0	0	0	0	1	1	5	CARD6
hsa-miR-221-5p	MIMAT0004568	UBE2O	63893	NM_022066	0	1	1	0	0	1	0	0	0	0	1	1	5	CARD8
hsa-miR-221-5p	MIMAT0004568	FAM111A	63901	XM_005274167	0	1	1	0	0	1	0	0	0	0	1	1	5	CARD9
hsa-miR-221-5p	MIMAT0004568	PRDM16	63976	XM_005244772	1	1	0	0	0	1	0	0	0	0	1	1	5	CARF
hsa-miR-221-5p	MIMAT0004568	TINAGL1	64129	NM_022164	0	1	0	0	0	1	0	0	0	1	1	1	5	CARHSP1
hsa-miR-221-5p	MIMAT0004568	XYLT2	64132	XM_005257572	0	1	1	0	0	1	0	0	0	0	1	1	5	CARKD
hsa-miR-221-5p	MIMAT0004568	NSD1	64324	NM_022455	1	1	0	0	0	1	0	0	0	1	1	0	5	CARM1
hsa-miR-221-5p	MIMAT0004568	NXN	64359	NM_022463	0	1	1	0	0	1	0	0	0	0	1	1	5	CARNS1
hsa-miR-221-5p	MIMAT0004568	ZDHHC6	64429	XM_005270051	0	1	1	0	0	1	0	0	0	0	1	1	5	CARS
hsa-miR-221-5p	MIMAT0004568	METTL17	64745	XM_005268010	0	1	1	0	0	1	0	0	0	0	1	1	5	CARS2
hsa-miR-221-5p	MIMAT0004568	C16orf58	64755	NM_022744	0	1	0	0	0	1	0	0	0	1	1	1	5	CASC1
hsa-miR-221-5p	MIMAT0004568	SLC13A3	64849	XM_005260513	1	1	0	0	0	1	0	0	0	1	1	0	5	CASC10
hsa-miR-221-5p	MIMAT0004568	FAM129B	64855	NM_022833	0	1	0	0	0	1	0	0	0	1	1	1	5	CASC3
hsa-miR-221-5p	MIMAT0004568	NOL6	65083	NM_022917	0	1	1	0	0	1	0	0	0	0	1	1	5	CASC4
hsa-miR-221-5p	MIMAT0004568	ZSWIM4	65249	XM_005260023	1	1	0	0	0	1	0	0	0	0	1	1	5	CASC5
hsa-miR-221-5p	MIMAT0004568	DDX54	79039	NM_001111322	0	1	0	0	0	1	0	0	0	1	1	1	5	CASK
hsa-miR-221-5p	MIMAT0004568	METTL16	79066	NM_024086	0	1	1	0	0	1	0	0	0	0	1	1	5	CASKIN1
hsa-miR-221-5p	MIMAT0004568	C11orf49	79096	NM_001003676	0	1	1	0	0	1	0	0	0	0	1	1	5	CASKIN2
hsa-miR-221-5p	MIMAT0004568	B3GNT4	79369	XM_005253620	0	1	1	0	0	1	0	0	0	0	1	1	5	CASP1
hsa-miR-221-5p	MIMAT0004568	C10orf76	79591	NM_024541	1	1	0	0	0	1	0	0	0	1	1	0	5	CASP10
hsa-miR-221-5p	MIMAT0004568	SH3TC2	79628	NM_024577	1	1	1	0	0	0	0	0	0	0	1	1	5	CASP14
hsa-miR-221-5p	MIMAT0004568	MAP7D3	79649	NM_001173517	1	1	0	0	0	1	0	0	0	0	1	1	5	CASP2
hsa-miR-221-5p	MIMAT0004568	VEPH1	79674	NM_024621	0	1	0	0	0	1	0	0	0	1	1	1	5	CASP3
hsa-miR-221-5p	MIMAT0004568	ZDHHC14	79683	XM_005267146	0	1	1	0	0	1	0	0	0	0	1	1	5	CASP5
hsa-miR-221-5p	MIMAT0004568	NOL9	79707	NM_024654	1	1	0	0	0	1	0	0	0	1	1	0	5	CASP6
hsa-miR-221-5p	MIMAT0004568	ZNF385D	79750	XM_005265487	1	1	0	0	0	1	0	0	0	0	1	1	5	CASP7
hsa-miR-221-5p	MIMAT0004568	QSER1	79832	NM_001076786	0	1	1	0	0	1	0	0	0	0	1	1	5	CASP8
hsa-miR-221-5p	MIMAT0004568	CPSF7	79869	NM_024811	0	1	1	0	0	1	0	0	0	0	1	1	5	CASP9
hsa-miR-221-5p	MIMAT0004568	ATP8B4	79895	NM_024837	0	1	0	0	0	1	0	0	0	1	1	1	5	CASQ1
hsa-miR-221-5p	MIMAT0004568	DHDDS	79947	NM_024887	0	1	1	0	0	1	0	0	0	0	1	1	5	CASQ2
hsa-miR-221-5p	MIMAT0004568	ESRP2	80004	NM_024939	0	1	1	0	0	1	0	0	0	0	1	1	5	CASR
hsa-miR-221-5p	MIMAT0004568	C14orf159	80017	NM_001102366	0	1	1	0	0	1	0	0	0	0	1	1	5	CASS4
hsa-miR-221-5p	MIMAT0004568	VCPIP1	80124	NM_025054	1	1	0	0	0	1	0	0	0	1	1	0	5	CAST
hsa-miR-221-5p	MIMAT0004568	EDC3	80153	NM_001142443	1	1	0	0	0	1	0	0	0	1	1	0	5	CASZ1
hsa-miR-221-5p	MIMAT0004568	ATHL1	80162	XM_005253145	1	1	0	0	0	1	0	0	0	0	1	1	5	CAT
hsa-miR-221-5p	MIMAT0004568	RNF34	80196	NM_194271	0	1	1	0	0	1	0	0	0	0	1	1	5	CATSPER2
hsa-miR-221-5p	MIMAT0004568	HKDC1	80201	NM_025130	0	1	1	0	0	1	0	0	0	0	1	1	5	CATSPER4
hsa-miR-221-5p	MIMAT0004568	KLHL15	80311	NM_030624	1	1	0	0	0	1	0	0	0	1	1	0	5	CATSPERB
hsa-miR-221-5p	MIMAT0004568	SP6	80320	NM_001258248	1	1	0	0	0	1	0	0	0	1	1	0	5	CATSPERG
hsa-miR-221-5p	MIMAT0004568	ACAD10	80724	XM_005253941	0	1	0	0	0	1	0	0	0	1	1	1	5	CAV1
hsa-miR-221-5p	MIMAT0004568	ITIH5	80760	NM_030569	1	1	0	0	0	1	0	0	0	0	1	1	5	CAV2
hsa-miR-221-5p	MIMAT0004568	KIAA1715	80856	NM_030650	1	1	1	0	0	0	0	0	0	0	1	1	5	CAV3
hsa-miR-221-5p	MIMAT0004568	HM13	81502	XM_005260562	1	1	0	0	0	1	0	0	0	0	1	1	5	CBFA2T2
hsa-miR-221-5p	MIMAT0004568	URM1	81605	NM_001265582	1	1	1	0	0	0	0	0	0	0	1	1	5	CBFA2T3
hsa-miR-221-5p	MIMAT0004568	ADAMTS10	81794	NM_030957	0	1	1	0	0	1	0	0	0	0	1	1	5	CBFB
hsa-miR-221-5p	MIMAT0004568	LAS1L	81887	NM_031206	0	1	1	0	0	1	0	0	0	0	1	1	5	CBL
hsa-miR-221-5p	MIMAT0004568	AIF1L	83543	NM_001185095	1	1	0	0	0	1	0	0	0	1	1	0	5	CBLB
hsa-miR-221-5p	MIMAT0004568	RASSF5	83593	NM_182663	0	1	1	0	0	1	0	0	0	0	1	1	5	CBLC
hsa-miR-221-5p	MIMAT0004568	L3MBTL2	83746	NM_031488	0	1	1	0	0	1	0	0	0	0	1	1	5	CBLL1
hsa-miR-221-5p	MIMAT0004568	SYT15	83849	XM_005270323	1	1	0	0	0	1	0	0	0	0	1	1	5	CBLN1
hsa-miR-221-5p	MIMAT0004568	SYT15	83849	XM_005277660	1	1	0	0	0	1	0	0	0	0	1	1	5	CBLN2
hsa-miR-221-5p	MIMAT0004568	KLF16	83855	NM_031918	0	1	0	0	0	1	0	0	0	1	1	1	5	CBLN3
hsa-miR-221-5p	MIMAT0004568	TMTC1	83857	XM_005253498	1	1	0	0	0	1	0	0	0	1	1	0	5	CBLN4
hsa-miR-221-5p	MIMAT0004568	NCALD	83988	XM_005251079	1	1	0	0	0	1	0	0	0	1	1	0	5	CBR1
hsa-miR-221-5p	MIMAT0004568	SLC10A7	84068	XM_005263276	0	1	1	0	0	1	0	0	0	0	1	1	5	CBR4
hsa-miR-221-5p	MIMAT0004568	SLC41A2	84102	XM_005269177	0	1	1	0	0	1	0	0	0	0	1	1	5	CBS
hsa-miR-221-5p	MIMAT0004568	HSDL2	84263	NM_032303	0	1	0	0	0	1	0	0	0	1	1	1	5	CBWD1
hsa-miR-221-5p	MIMAT0004568	EIF1AD	84285	NM_001242481	0	1	1	0	0	1	0	0	0	0	1	1	5	CBWD2
hsa-miR-221-5p	MIMAT0004568	USP38	84640	NM_032557	0	1	1	0	1	0	0	0	0	0	1	1	5	CBWD3
hsa-miR-221-5p	MIMAT0004568	LINGO1	84894	XM_005254725	0	1	1	0	0	1	0	0	0	0	1	1	5	CBWD5
hsa-miR-221-5p	MIMAT0004568	LRP11	84918	NM_032832	0	1	1	0	0	1	0	0	0	0	1	1	5	CBX1
hsa-miR-221-5p	MIMAT0004568	MEDAG	84935	NM_032849	1	1	0	0	0	1	0	0	0	0	1	1	5	CBX2
hsa-miR-221-5p	MIMAT0004568	MYLK2	85366	NM_033118	0	1	1	0	0	1	0	0	0	0	1	1	5	CBX3
hsa-miR-221-5p	MIMAT0004568	STON2	85439	NM_033104	0	1	1	0	0	1	0	0	0	0	1	1	5	CBX4
hsa-miR-221-5p	MIMAT0004568	GTPBP10	85865	NM_033107	0	1	1	0	0	1	0	0	0	0	1	1	5	CBX5
hsa-miR-221-5p	MIMAT0004568	FGD3	89846	NM_001083536	0	1	1	0	0	1	0	0	0	0	1	1	5	CBX6
hsa-miR-221-5p	MIMAT0004568	SAPCD2	89958	NM_178448	0	1	0	0	0	1	0	0	0	1	1	1	5	CBX7
hsa-miR-221-5p	MIMAT0004568	MIDN	90007	XM_005259671	1	1	0	0	0	1	0	0	0	1	1	0	5	CBX8
hsa-miR-221-5p	MIMAT0004568	CCDC120	90060	NM_001271836	0	1	0	0	0	1	0	0	0	1	1	1	5	CBY1
hsa-miR-221-5p	MIMAT0004568	ZSWIM1	90204	NM_080603	1	1	0	0	0	1	0	0	0	0	1	1	5	CC2D1A
hsa-miR-221-5p	MIMAT0004568	CCDC74A	90557	XM_005263836	0	1	1	0	0	1	0	0	0	0	1	1	5	CC2D1B
hsa-miR-221-5p	MIMAT0004568	TRIM41	90933	NM_033549	0	1	1	0	0	1	0	0	0	0	1	1	5	CC2D2A
hsa-miR-221-5p	MIMAT0004568	DPP9	91039	XM_005259673	0	1	1	0	0	1	0	0	0	0	1	1	5	CC2D2B
hsa-miR-221-5p	MIMAT0004568	PKDCC	91461	NM_138370	0	1	0	0	0	1	0	1	0	0	1	1	5	CCAR1
hsa-miR-221-5p	MIMAT0004568	ISX	91464	NM_001008494	1	1	0	0	0	1	0	0	0	1	1	0	5	CCAR2
hsa-miR-221-5p	MIMAT0004568	CHURC1	91612	NM_145165	1	1	0	0	0	1	0	0	0	0	1	1	5	CCBE1
hsa-miR-221-5p	MIMAT0004568	MYADM	91663	NM_001020818	0	1	1	0	0	1	0	0	0	0	1	1	5	CCBL1
hsa-miR-221-5p	MIMAT0004568	CENPL	91687	XM_005245586	1	1	0	0	0	1	0	0	0	0	1	1	5	CCDC101
hsa-miR-221-5p	MIMAT0004568	MTSS1L	92154	NM_138383	1	1	0	0	0	1	0	0	0	0	1	1	5	CCDC102A
hsa-miR-221-5p	MIMAT0004568	CDHR1	92211	NM_033100	0	1	1	0	0	1	0	0	0	0	1	1	5	CCDC102B
hsa-miR-221-5p	MIMAT0004568	SPSB4	92369	NM_080862	0	1	1	0	0	1	0	0	0	0	1	1	5	CCDC103
hsa-miR-221-5p	MIMAT0004568	FAM114A1	92689	NM_138389	0	1	0	0	0	1	0	0	0	1	1	1	5	CCDC104
hsa-miR-221-5p	MIMAT0004568	LEMD1	93273	NM_001199050	1	1	0	0	0	1	0	0	0	1	1	0	5	CCDC105
hsa-miR-221-5p	MIMAT0004568	MMGT1	93380	NM_173470	1	1	0	0	0	1	0	0	0	1	1	0	5	CCDC106
hsa-miR-221-5p	MIMAT0004568	VPS26B	112936	NM_052875	1	1	0	0	0	1	0	0	0	1	1	0	5	CCDC107
hsa-miR-221-5p	MIMAT0004568	PLCD3	113026	NM_133373	0	1	1	0	0	1	0	0	0	0	1	1	5	CCDC108
hsa-miR-221-5p	MIMAT0004568	CHST14	113189	NM_130468	0	1	1	0	0	1	0	0	0	0	1	1	5	CCDC110
hsa-miR-221-5p	MIMAT0004568	ADC	113451	NM_052998	0	1	0	0	0	1	0	1	0	0	1	1	5	CCDC113
hsa-miR-221-5p	MIMAT0004568	OSBPL5	114879	NM_020896	0	1	1	0	0	1	0	0	0	0	1	1	5	CCDC114
hsa-miR-221-5p	MIMAT0004568	ZFYVE27	118813	NM_144588	1	1	0	0	0	1	0	0	0	1	1	0	5	CCDC115
hsa-miR-221-5p	MIMAT0004568	SLC24A4	123041	XM_005267341	1	1	1	0	0	0	0	0	0	0	1	1	5	CCDC116
hsa-miR-221-5p	MIMAT0004568	ANKS3	124401	NM_133450	0	1	1	0	0	1	0	0	0	0	1	1	5	CCDC117
hsa-miR-221-5p	MIMAT0004568	SNX20	124460	NM_153337	1	1	0	0	0	1	0	0	0	1	1	0	5	CCDC12
hsa-miR-221-5p	MIMAT0004568	MSI2	124540	XM_005257014	0	1	1	0	0	1	0	0	0	0	1	1	5	CCDC120
hsa-miR-221-5p	MIMAT0004568	WDR81	124997	NM_001163809	0	1	1	0	0	1	0	0	0	0	1	1	5	CCDC121
hsa-miR-221-5p	MIMAT0004568	MFSD12	126321	NM_021731	0	1	0	0	0	1	0	0	0	1	1	1	5	CCDC122
hsa-miR-221-5p	MIMAT0004568	GOLT1A	127845	NM_198447	0	1	1	0	0	1	0	0	0	0	1	1	5	CCDC124
hsa-miR-221-5p	MIMAT0004568	KLF17	128209	NM_173484	0	1	0	0	0	1	0	0	0	1	1	1	5	CCDC125
hsa-miR-221-5p	MIMAT0004568	TMEM198	130612	XM_005246311	0	1	1	0	0	1	0	0	0	0	1	1	5	CCDC126
hsa-miR-221-5p	MIMAT0004568	FBXO36	130888	XM_005246318	0	1	1	0	0	1	0	0	0	0	1	1	5	CCDC127
hsa-miR-221-5p	MIMAT0004568	LSMEM2	132228	NM_153215	0	1	1	0	0	1	0	0	0	0	1	1	5	CCDC129
hsa-miR-221-5p	MIMAT0004568	HINT3	135114	NM_138571	0	1	1	0	0	1	0	0	0	0	1	1	5	CCDC13
hsa-miR-221-5p	MIMAT0004568	PIP5KL1	138429	NM_001135219	0	1	0	0	0	1	0	0	0	1	1	1	5	CCDC130
hsa-miR-221-5p	MIMAT0004568	SOGA1	140710	NM_080627	1	1	0	0	0	1	0	0	0	1	1	0	5	CCDC132
hsa-miR-221-5p	MIMAT0004568	TMEM37	140738	XM_005263597	0	1	0	0	0	1	0	0	0	1	1	1	5	CCDC134
hsa-miR-221-5p	MIMAT0004568	DUSP19	142679	NM_080876	0	1	0	0	0	1	0	0	0	1	1	1	5	CCDC137
hsa-miR-221-5p	MIMAT0004568	FAM101A	144347	NM_181709	0	1	0	0	0	1	0	0	0	1	1	1	5	CCDC14
hsa-miR-221-5p	MIMAT0004568	FAM109A	144717	NM_001177996	0	1	1	0	0	1	0	0	0	0	1	1	5	CCDC140
hsa-miR-221-5p	MIMAT0004568	C15orf61	145853	NM_001143936	0	1	1	0	0	1	0	0	0	0	1	1	5	CCDC141
hsa-miR-221-5p	MIMAT0004568	C16orf71	146562	NM_139170	0	1	1	0	0	1	0	0	0	0	1	1	5	CCDC142
hsa-miR-221-5p	MIMAT0004568	RBFOX3	146713	NM_001082575	0	1	1	0	0	1	0	0	0	0	1	1	5	CCDC144A
hsa-miR-221-5p	MIMAT0004568	ZNF784	147808	NM_203374	0	1	1	0	0	1	0	0	0	0	1	1	5	CCDC144NL
hsa-miR-221-5p	MIMAT0004568	SIX5	147912	NM_175875	0	1	1	0	0	1	0	0	0	0	1	1	5	CCDC147
hsa-miR-221-5p	MIMAT0004568	ZNF555	148254	NM_152791	0	1	0	0	0	1	0	0	0	1	1	1	5	CCDC149
hsa-miR-221-5p	MIMAT0004568	MOB3C	148932	NM_201403	0	1	0	0	0	1	0	0	0	1	1	1	5	CCDC150
hsa-miR-221-5p	MIMAT0004568	ZNF362	149076	XM_005270508	0	1	0	0	0	1	0	0	0	1	1	1	5	CCDC151
hsa-miR-221-5p	MIMAT0004568	FBXO41	150726	NM_001080410	0	1	1	0	0	1	0	0	0	0	1	1	5	CCDC152
hsa-miR-221-5p	MIMAT0004568	SCFD2	152579	XM_005265729	0	1	1	0	0	1	0	0	0	0	1	1	5	CCDC155
hsa-miR-221-5p	MIMAT0004568	RASGEF1B	153020	XM_005262776	0	1	0	0	0	1	0	0	0	1	1	1	5	CCDC159
hsa-miR-221-5p	MIMAT0004568	PRELID2	153768	NM_138492	0	1	1	0	0	1	0	0	0	0	1	1	5	CCDC167
hsa-miR-221-5p	MIMAT0004568	VPS37D	155382	NM_001077621	1	1	0	0	0	1	0	0	0	0	1	1	5	CCDC17
hsa-miR-221-5p	MIMAT0004568	C8orf37	157657	NM_177965	1	1	0	0	0	1	0	0	0	1	1	0	5	CCDC170
hsa-miR-221-5p	MIMAT0004568	VPS13B	157680	XM_005250800	1	1	0	0	0	1	0	0	0	1	1	0	5	CCDC171
hsa-miR-221-5p	MIMAT0004568	RASEF	158158	XM_005251731	0	1	1	0	0	1	0	0	0	0	1	1	5	CCDC174
hsa-miR-221-5p	MIMAT0004568	KIAA1958	158405	XM_005251739	1	1	0	0	0	1	0	0	0	1	1	0	5	CCDC176
hsa-miR-221-5p	MIMAT0004568	TCEAL6	158931	NM_001006938	1	1	1	0	0	0	0	0	0	0	1	1	5	CCDC178
hsa-miR-221-5p	MIMAT0004568	GRASP	160622	XM_005268691	0	1	1	0	0	1	0	0	0	0	1	1	5	CCDC18
hsa-miR-221-5p	MIMAT0004568	MARCH10	162333	XM_005257103	0	1	1	0	0	1	0	0	0	0	1	1	5	CCDC180
hsa-miR-221-5p	MIMAT0004568	FNDC7	163479	NM_001144937	0	1	1	0	0	1	0	0	0	0	1	1	5	CCDC22
hsa-miR-221-5p	MIMAT0004568	BMPER	168667	NM_133468	0	1	0	0	0	1	0	0	0	1	1	1	5	CCDC24
hsa-miR-221-5p	MIMAT0004568	KRT78	196374	XM_005268695	0	1	1	0	0	1	0	0	0	0	1	1	5	CCDC25
hsa-miR-221-5p	MIMAT0004568	CERS3	204219	NM_178842	1	1	0	0	0	1	0	0	0	1	1	0	5	CCDC27
hsa-miR-221-5p	MIMAT0004568	HIPK1	204851	XM_005270609	1	1	0	0	0	1	0	0	0	1	1	0	5	CCDC3
hsa-miR-221-5p	MIMAT0004568	HIPK1	204851	XM_005270610	1	1	0	0	0	1	0	0	0	1	1	0	5	CCDC30
hsa-miR-221-5p	MIMAT0004568	AMER3	205147	NM_152698	0	1	1	0	0	1	0	0	0	0	1	1	5	CCDC33
hsa-miR-221-5p	MIMAT0004568	SLC36A1	206358	NM_078483	1	1	0	0	0	1	0	0	0	0	1	1	5	CCDC36
hsa-miR-221-5p	MIMAT0004568	AMER2	219287	XM_005266279	1	1	0	0	0	1	0	0	0	1	1	0	5	CCDC37
hsa-miR-221-5p	MIMAT0004568	VWCE	220001	NM_152718	1	1	0	0	0	1	0	0	0	1	1	0	5	CCDC38
hsa-miR-221-5p	MIMAT0004568	GPR111	222611	NM_153839	0	1	0	0	0	1	0	0	0	1	1	1	5	CCDC39
hsa-miR-221-5p	MIMAT0004568	MSRB3	253827	NM_001193460	1	1	0	0	0	1	0	0	0	1	1	0	5	CCDC40
hsa-miR-221-5p	MIMAT0004568	UBN2	254048	XM_005250248	1	1	0	0	0	1	0	0	0	1	1	0	5	CCDC41
hsa-miR-221-5p	MIMAT0004568	SNX32	254122	XM_005273871	0	1	1	0	0	1	0	0	0	0	1	1	5	CCDC42B
hsa-miR-221-5p	MIMAT0004568	COL24A1	255631	NM_152890	1	1	0	0	0	1	0	0	0	1	1	0	5	CCDC47
hsa-miR-221-5p	MIMAT0004568	NPNT	255743	XM_005262888	0	1	1	0	0	1	0	0	0	0	1	1	5	CCDC50
hsa-miR-221-5p	MIMAT0004568	C12orf79	256021	NM_001256373	0	1	1	0	0	1	0	0	0	0	1	1	5	CCDC57
hsa-miR-221-5p	MIMAT0004568	C2orf72	257407	NM_001144994	0	1	1	0	0	1	0	0	0	0	1	1	5	CCDC6
hsa-miR-221-5p	MIMAT0004568	HSPA12A	259217	XM_005269672	0	1	1	0	0	1	0	0	0	0	1	1	5	CCDC60
hsa-miR-221-5p	MIMAT0004568	TMIE	259236	NM_147196	0	1	1	0	0	1	0	0	0	0	1	1	5	CCDC61
hsa-miR-221-5p	MIMAT0004568	STK32C	282974	XM_005252680	1	1	1	0	0	0	0	0	0	0	1	1	5	CCDC62
hsa-miR-221-5p	MIMAT0004568	BCL9L	283149	NM_182557	1	1	1	0	0	0	0	0	0	0	1	1	5	CCDC64
hsa-miR-221-5p	MIMAT0004568	GPR133	283383	XM_005253565	0	1	0	0	0	1	0	0	0	1	1	1	5	CCDC64B
hsa-miR-221-5p	MIMAT0004568	GXYLT1	283464	NM_173601	1	1	0	0	0	1	0	0	0	1	1	0	5	CCDC66
hsa-miR-221-5p	MIMAT0004568	EPHA10	284656	NM_001099439	1	1	0	0	0	1	0	0	0	0	1	1	5	CCDC68
hsa-miR-221-5p	MIMAT0004568	C1orf204	284677	XM_005245102	0	1	0	0	0	1	0	0	0	1	1	1	5	CCDC69
hsa-miR-221-5p	MIMAT0004568	GPRIN3	285513	XM_005262936	0	1	1	0	0	0	0	0	0	1	1	1	5	CCDC70
hsa-miR-221-5p	MIMAT0004568	RGMB	285704	XM_005271966	1	1	0	0	0	1	0	0	0	1	1	0	5	CCDC71L
hsa-miR-221-5p	MIMAT0004568	FAM83H	286077	XM_005250889	1	1	0	0	0	1	0	0	0	1	1	0	5	CCDC74A
hsa-miR-221-5p	MIMAT0004568	FAM83H	286077	XM_005276818	1	1	0	0	0	1	0	0	0	1	1	0	5	CCDC74B
hsa-miR-221-5p	MIMAT0004568	FAM78A	286336	NM_033387	0	1	1	0	0	1	0	0	0	0	1	1	5	CCDC78
hsa-miR-221-5p	MIMAT0004568	FAM149B1	317662	XM_005269744	1	1	1	0	0	0	0	0	0	0	1	1	5	CCDC79
hsa-miR-221-5p	MIMAT0004568	TMEM119	338773	NM_181724	0	1	0	0	0	1	0	0	0	1	1	1	5	CCDC8
hsa-miR-221-5p	MIMAT0004568	ATXN1L	342371	NM_001137675	0	1	1	0	0	1	0	0	0	0	1	1	5	CCDC81
hsa-miR-221-5p	MIMAT0004568	SMTNL2	342527	NM_001114974	0	1	1	0	0	1	0	0	0	0	1	1	5	CCDC82
hsa-miR-221-5p	MIMAT0004568	SH3RF3	344558	NM_001099289	1	1	1	0	0	0	0	0	0	0	1	1	5	CCDC84
hsa-miR-221-5p	MIMAT0004568	SAMD7	344658	XM_005247422	0	1	1	0	0	1	0	0	0	0	1	1	5	CCDC85A
hsa-miR-221-5p	MIMAT0004568	SOWAHB	345079	NM_001029870	1	1	0	0	0	1	0	0	0	1	1	0	5	CCDC85B
hsa-miR-221-5p	MIMAT0004568	OTOP3	347741	NM_001272005	0	1	1	0	0	1	0	0	0	0	1	1	5	CCDC85C
hsa-miR-221-5p	MIMAT0004568	LRRC10	376132	NM_201550	1	1	0	0	0	1	0	0	0	1	1	0	5	CCDC86
hsa-miR-221-5p	MIMAT0004568	SHISA6	388336	NM_207386	1	1	0	0	0	1	0	0	0	0	1	1	5	CCDC88A
hsa-miR-221-5p	MIMAT0004568	CEACAM16	388551	NM_001039213	0	1	1	0	0	1	0	0	0	0	1	1	5	CCDC88B
hsa-miR-221-5p	MIMAT0004568	NOTCH2NL	388677	NM_203458	1	1	1	0	0	0	0	0	0	0	1	1	5	CCDC88C
hsa-miR-221-5p	MIMAT0004568	C2orf71	388939	NM_001029883	0	1	1	0	0	1	0	0	0	0	1	1	5	CCDC89
hsa-miR-221-5p	MIMAT0004568	LEKR1	389170	XM_005247441	0	1	1	0	0	0	0	0	0	1	1	1	5	CCDC9
hsa-miR-221-5p	MIMAT0004568	C6orf222	389384	NM_001010903	0	1	0	0	0	1	0	0	0	1	1	1	5	CCDC93
hsa-miR-221-5p	MIMAT0004568	MAFA	389692	NM_201589	1	1	0	0	0	1	0	0	0	0	1	1	5	CCDC94
hsa-miR-221-5p	MIMAT0004568	GDF6	392255	NM_001001557	0	1	0	0	0	1	0	1	0	0	1	1	5	CCDC96
hsa-miR-221-5p	MIMAT0004568	FAM221B	392307	NM_001012446	0	1	1	0	0	1	0	0	0	0	1	1	5	CCDC97
hsa-miR-221-5p	MIMAT0004568	CTXN2	399697	NM_001145668	0	1	1	0	0	1	0	0	0	0	1	1	5	CCHCR1
hsa-miR-221-5p	MIMAT0004568	TEX19	400629	XM_005256369	0	1	1	0	0	1	0	0	0	0	1	1	5	CCL1
hsa-miR-221-5p	MIMAT0004568	TMEM215	401498	NM_212558	1	1	1	0	0	0	0	0	0	0	1	1	5	CCL15
hsa-miR-221-5p	MIMAT0004568	IQSEC3	440073	NM_001170738	1	1	0	0	0	1	0	0	0	0	1	1	5	CCL16
hsa-miR-221-5p	MIMAT0004568	TRIM72	493829	NM_001008274	0	1	1	0	0	1	0	0	0	0	1	1	5	CCL18
hsa-miR-221-5p	MIMAT0004568	LURAP1	541468	NM_001013615	0	1	1	0	0	1	0	0	0	0	1	1	5	CCL19
hsa-miR-221-5p	MIMAT0004568	FAM196A	642938	NM_001039762	0	1	0	0	0	1	0	1	0	0	1	1	5	CCL20
hsa-miR-221-5p	MIMAT0004568	SDHAF1	644096	NM_001042631	0	1	0	0	0	1	0	0	0	1	1	1	5	CCL21
hsa-miR-221-5p	MIMAT0004568	DDTL	100037417	XM_005261299	1	1	0	0	0	1	0	0	0	1	1	0	5	CCL22
hsa-miR-221-5p	MIMAT0004568	TMEM194B	100131211	NM_001142645	1	1	1	0	0	0	0	0	0	0	1	1	5	CCL24
hsa-miR-221-5p	MIMAT0004568	ABAT	18	XM_005255154	1	0	1	0	0	1	0	0	0	0	1	1	5	CCL25
hsa-miR-221-5p	MIMAT0004568	ABAT	18	NM_020686	1	0	1	0	0	1	0	0	0	0	1	1	5	CCL26
hsa-miR-221-5p	MIMAT0004568	ABAT	18	NM_001127448	1	0	1	0	0	1	0	0	0	0	1	1	5	CCL28
[truncated: 46,218 more rows]

## Sheet: hsa-miR-24-2-5p
miRNA	MIMATid	Gene	EntrezID	RefseqID	miRWalk	Microt4	miRanda	mirbridge	miRDB	miRMap	miRNAMap	Pictar2	PITA	RNA22	RNAhybrid	Targetscan	SUM	3673 Genes w/o redundancies
hsa-miR-24-2-5p	MIMAT0004497	TM9SF3	56889	NM_020123	1	1	1	0	1	1	0	1	0	1	1	1	9	A1BG
hsa-miR-24-2-5p	MIMAT0004497	ACADSB	36	NM_001609	1	1	1	0	1	1	0	0	0	1	1	1	8	AACS
hsa-miR-24-2-5p	MIMAT0004497	CALD1	800	NM_033138	1	1	1	0	1	1	0	0	0	1	1	1	8	AASS
hsa-miR-24-2-5p	MIMAT0004497	E2F3	1871	NM_001949	1	1	1	0	1	1	0	1	0	0	1	1	8	ABCA12
hsa-miR-24-2-5p	MIMAT0004497	FMR1	2332	NM_002024	1	1	1	0	1	1	0	1	0	0	1	1	8	ABCA2
hsa-miR-24-2-5p	MIMAT0004497	IL6ST	3572	NM_002184	1	1	1	0	1	1	0	0	0	1	1	1	8	ABCA5
hsa-miR-24-2-5p	MIMAT0004497	PCDH9	5101	NM_203487	1	1	1	0	1	1	0	1	0	0	1	1	8	ABCA8
hsa-miR-24-2-5p	MIMAT0004497	PRKAA2	5563	NM_006252	1	1	1	0	1	1	0	0	0	1	1	1	8	ABCB8
hsa-miR-24-2-5p	MIMAT0004497	SLC1A3	6507	NM_004172	1	1	1	0	1	1	0	0	0	1	1	1	8	ABCC2
hsa-miR-24-2-5p	MIMAT0004497	ZNF148	7707	NM_021964	1	1	1	0	1	1	0	0	0	1	1	1	8	ABCC5
hsa-miR-24-2-5p	MIMAT0004497	CUL5	8065	NM_003478	1	1	1	0	0	1	0	1	0	1	1	1	8	ABCC6
hsa-miR-24-2-5p	MIMAT0004497	MPZL1	9019	NM_003953	1	1	1	0	1	1	0	0	0	1	1	1	8	ABCF2
hsa-miR-24-2-5p	MIMAT0004497	TRIM14	9830	NM_014788	1	1	1	0	1	1	0	1	0	0	1	1	8	ABCG1
hsa-miR-24-2-5p	MIMAT0004497	ENPP4	22875	NM_014936	1	1	1	0	1	1	0	0	0	1	1	1	8	ABHD11
hsa-miR-24-2-5p	MIMAT0004497	ANKRD28	23243	NM_001195098	1	1	1	0	1	1	0	0	0	1	1	1	8	ABHD2
hsa-miR-24-2-5p	MIMAT0004497	MDFIC	29969	NM_001166345	1	1	1	0	1	1	0	0	0	1	1	1	8	ABHD4
hsa-miR-24-2-5p	MIMAT0004497	MDFIC	29969	NM_199072	1	1	1	0	1	1	0	0	0	1	1	1	8	ABHD8
hsa-miR-24-2-5p	MIMAT0004497	BRWD1	54014	NM_033656	1	1	1	0	0	1	0	1	0	1	1	1	8	ABI1
hsa-miR-24-2-5p	MIMAT0004497	ZYG11B	79699	NM_024646	1	1	1	0	1	1	0	0	0	1	1	1	8	ABI3
hsa-miR-24-2-5p	MIMAT0004497	WDR26	80232	NM_025160	1	1	1	0	0	1	0	1	0	1	1	1	8	ABRA
hsa-miR-24-2-5p	MIMAT0004497	CPEB4	80315	NM_030627	1	1	1	0	0	1	0	1	0	1	1	1	8	ABTB2
hsa-miR-24-2-5p	MIMAT0004497	LCOR	84458	NM_032440	1	1	1	0	0	1	0	1	0	1	1	1	8	ACACA
hsa-miR-24-2-5p	MIMAT0004497	PPARGC1B	133522	NM_133263	1	1	1	0	1	1	0	1	0	0	1	1	8	ACAD11
hsa-miR-24-2-5p	MIMAT0004497	CMTM4	146223	NM_181521	1	1	1	0	1	1	0	0	0	1	1	1	8	ACAD8
hsa-miR-24-2-5p	MIMAT0004497	MBLAC2	153364	NM_203406	1	1	1	0	0	1	0	1	0	1	1	1	8	ACADS
hsa-miR-24-2-5p	MIMAT0004497	ADAMTS17	170691	NM_139057	1	1	1	0	1	1	0	0	0	1	1	1	8	ACADSB
hsa-miR-24-2-5p	MIMAT0004497	ZNF367	195828	NM_153695	1	1	1	0	1	1	0	0	0	1	1	1	8	ACER2
hsa-miR-24-2-5p	MIMAT0004497	ZNF48	197407	NM_001214909	1	1	1	0	1	1	0	0	0	1	1	1	8	ACO1
hsa-miR-24-2-5p	MIMAT0004497	IGIP	492311	NM_001007189	1	1	1	0	1	1	0	1	0	0	1	1	8	ACOT11
hsa-miR-24-2-5p	MIMAT0004497	AK4	205	NM_001005353	1	1	1	0	0	1	0	0	0	1	1	1	7	ACP5
hsa-miR-24-2-5p	MIMAT0004497	ARHGAP5	394	XM_005267636	1	1	1	0	0	1	0	0	0	1	1	1	7	ACPT
hsa-miR-24-2-5p	MIMAT0004497	CALB1	793	NM_004929	0	1	1	0	1	1	0	1	0	0	1	1	7	ACSL3
hsa-miR-24-2-5p	MIMAT0004497	CDH6	1004	NM_004932	1	1	1	0	1	1	0	0	0	0	1	1	7	ACSL5
hsa-miR-24-2-5p	MIMAT0004497	CLCN4	1183	NM_001830	1	1	1	0	0	1	0	0	0	1	1	1	7	ACSL6
hsa-miR-24-2-5p	MIMAT0004497	CYP19A1	1588	NM_031226	1	1	1	0	0	1	0	0	0	1	1	1	7	ACSM5
hsa-miR-24-2-5p	MIMAT0004497	DRG2	1819	XM_005256499	1	1	1	0	0	1	0	0	0	1	1	1	7	ACSS3
hsa-miR-24-2-5p	MIMAT0004497	EGR1	1958	NM_001964	0	1	1	0	0	1	0	1	0	1	1	1	7	ACTBL2
hsa-miR-24-2-5p	MIMAT0004497	ELK4	2005	NM_001973	1	1	1	0	0	1	0	0	0	1	1	1	7	ACTG1
hsa-miR-24-2-5p	MIMAT0004497	HNRNPU	3192	NM_031844	0	1	1	0	1	1	0	1	0	0	1	1	7	ACTN2
hsa-miR-24-2-5p	MIMAT0004497	KPNA4	3840	NM_002268	1	1	0	0	0	1	0	1	0	1	1	1	7	ACTR1A
hsa-miR-24-2-5p	MIMAT0004497	LRP6	4040	NM_002336	1	1	1	0	0	1	0	0	0	1	1	1	7	ACTR2
hsa-miR-24-2-5p	MIMAT0004497	LTA	4049	NM_001159740	1	1	1	0	1	1	0	0	0	0	1	1	7	ACTR3B
hsa-miR-24-2-5p	MIMAT0004497	MEF2D	4209	NM_005920	1	1	1	0	0	1	0	0	0	1	1	1	7	ACVR1
hsa-miR-24-2-5p	MIMAT0004497	MAP3K1	4214	NM_005921	1	1	1	0	0	1	0	0	0	1	1	1	7	ACVR1B
hsa-miR-24-2-5p	MIMAT0004497	MKLN1	4289	NM_001145354	1	1	1	0	0	1	0	0	0	1	1	1	7	ACVR1C
hsa-miR-24-2-5p	MIMAT0004497	NRCAM	4897	XM_005250373	1	1	1	0	0	1	0	0	0	1	1	1	7	ACVR2B
hsa-miR-24-2-5p	MIMAT0004497	PAPPA	5069	NM_002581	1	1	1	0	0	1	0	0	0	1	1	1	7	ADAL
hsa-miR-24-2-5p	MIMAT0004497	PBX1	5087	XM_005245228	1	1	1	0	0	1	0	0	0	1	1	1	7	ADAM12
hsa-miR-24-2-5p	MIMAT0004497	PEX10	5192	NM_153818	1	1	1	0	1	1	0	0	0	0	1	1	7	ADAM23
hsa-miR-24-2-5p	MIMAT0004497	PPM1A	5494	XM_005267777	1	1	1	0	0	1	0	0	0	1	1	1	7	ADAM30
hsa-miR-24-2-5p	MIMAT0004497	PPP2R5A	5525	NM_006243	1	1	1	0	0	1	0	0	0	1	1	1	7	ADAMTS14
hsa-miR-24-2-5p	MIMAT0004497	PRKAB2	5565	NM_005399	1	1	1	0	0	1	0	0	0	1	1	1	7	ADAMTS17
hsa-miR-24-2-5p	MIMAT0004497	PRKCI	5584	NM_002740	1	1	1	0	1	1	0	0	0	0	1	1	7	ADAMTS18
hsa-miR-24-2-5p	MIMAT0004497	RAB3B	5865	NM_002867	1	1	1	0	0	1	0	0	0	1	1	1	7	ADAMTS3
hsa-miR-24-2-5p	MIMAT0004497	RASGRF2	5924	NM_006909	1	1	1	0	0	1	0	0	0	1	1	1	7	ADAMTS6
hsa-miR-24-2-5p	MIMAT0004497	RFC1	5981	NM_001204747	1	1	1	0	0	1	0	0	0	1	1	1	7	ADAP1
hsa-miR-24-2-5p	MIMAT0004497	SLC12A4	6560	NM_005072	1	1	1	0	0	1	0	0	0	1	1	1	7	ADCY6
hsa-miR-24-2-5p	MIMAT0004497	SNTB2	6645	NM_006750	1	1	1	0	0	1	0	0	0	1	1	1	7	ADCYAP1
hsa-miR-24-2-5p	MIMAT0004497	SSTR1	6751	NM_001049	1	1	1	0	1	1	0	0	0	0	1	1	7	ADIG
hsa-miR-24-2-5p	MIMAT0004497	TCF12	6938	XM_005254613	1	1	1	0	0	1	0	0	0	1	1	1	7	ADIPOQ
hsa-miR-24-2-5p	MIMAT0004497	TSC1	7248	XM_005272211	1	1	1	0	0	1	0	0	0	1	1	1	7	ADIPOR1
hsa-miR-24-2-5p	MIMAT0004497	UBA7	7318	NM_003335	1	1	1	0	0	1	0	0	0	1	1	1	7	ADNP2
hsa-miR-24-2-5p	MIMAT0004497	UBE2H	7328	NM_003344	1	1	1	0	0	1	0	0	0	1	1	1	7	ADORA2B
hsa-miR-24-2-5p	MIMAT0004497	XPNPEP2	7512	NM_003399	1	1	1	0	0	1	0	0	0	1	1	1	7	ADPRHL2
hsa-miR-24-2-5p	MIMAT0004497	ZNF2	7549	NM_021088	1	1	1	0	1	1	0	0	0	0	1	1	7	ADRA1A
hsa-miR-24-2-5p	MIMAT0004497	FZD5	7855	NM_003468	1	1	1	0	0	1	0	0	0	1	1	1	7	ADRA2B
hsa-miR-24-2-5p	MIMAT0004497	FZD3	7976	NM_017412	1	1	1	0	0	1	0	0	0	1	1	1	7	ADRB2
hsa-miR-24-2-5p	MIMAT0004497	DGCR14	8220	NM_022719	1	1	1	0	0	1	0	0	0	1	1	1	7	ADRBK2
hsa-miR-24-2-5p	MIMAT0004497	CDC14B	8555	NM_033331	1	1	1	0	0	1	0	0	0	1	1	1	7	AES
hsa-miR-24-2-5p	MIMAT0004497	SUCLG2	8801	NM_003848	1	1	1	0	0	1	0	0	0	1	1	1	7	AFF1
hsa-miR-24-2-5p	MIMAT0004497	DCAF5	8816	NM_003861	1	1	1	0	0	1	0	0	0	1	1	1	7	AFF3
hsa-miR-24-2-5p	MIMAT0004497	SRSF11	9295	XM_005271346	1	1	1	0	0	1	0	0	0	1	1	1	7	AGFG1
hsa-miR-24-2-5p	MIMAT0004497	GGPS1	9453	NM_001037277	1	1	1	0	0	1	0	0	0	1	1	1	7	AGMO
hsa-miR-24-2-5p	MIMAT0004497	ACTR2	10097	XM_005264080	1	1	1	0	0	1	0	0	0	1	1	1	7	AGO1
hsa-miR-24-2-5p	MIMAT0004497	HIPK3	10114	NM_005734	1	1	1	0	0	1	0	0	0	1	1	1	7	AGO2
hsa-miR-24-2-5p	MIMAT0004497	MAP3K2	10746	NM_006609	1	1	1	0	0	1	0	0	0	1	1	1	7	AGO4
hsa-miR-24-2-5p	MIMAT0004497	ADAMTS6	11174	NM_197941	1	1	1	0	0	1	0	0	0	1	1	1	7	AGPAT4
hsa-miR-24-2-5p	MIMAT0004497	MGA	23269	XM_005254243	1	1	1	0	0	1	0	0	0	1	1	1	7	AGPAT6
hsa-miR-24-2-5p	MIMAT0004497	TTC28	23331	NM_001145418	1	1	1	0	1	1	0	0	0	0	1	1	7	AGPAT9
hsa-miR-24-2-5p	MIMAT0004497	LMOD1	25802	NM_012134	1	1	1	0	0	1	0	0	0	1	1	1	7	AGPS
hsa-miR-24-2-5p	MIMAT0004497	PNKD	25953	NM_015488	0	1	1	0	0	1	0	1	0	1	1	1	7	AGTPBP1
hsa-miR-24-2-5p	MIMAT0004497	DNM3	26052	NM_015569	1	1	1	0	0	1	0	0	0	1	1	1	7	AGXT
hsa-miR-24-2-5p	MIMAT0004497	CNNM4	26504	NM_020184	1	1	1	0	0	1	0	0	0	1	1	1	7	AHCYL1
hsa-miR-24-2-5p	MIMAT0004497	ZBTB44	29068	XM_005271521	1	1	1	0	0	1	0	0	0	1	1	1	7	AHNAK
hsa-miR-24-2-5p	MIMAT0004497	NXPH1	30010	NM_152745	1	1	1	0	1	1	0	0	0	0	1	1	7	AHRR
hsa-miR-24-2-5p	MIMAT0004497	CRIM1	51232	NM_016441	1	1	1	0	0	1	0	0	0	1	1	1	7	AHSA1
hsa-miR-24-2-5p	MIMAT0004497	EGLN1	54583	NM_022051	1	1	1	0	1	1	0	0	0	0	1	1	7	AIDA
hsa-miR-24-2-5p	MIMAT0004497	IL17RD	54756	XM_005265238	1	1	1	0	0	1	0	0	0	1	1	1	7	AJUBA
hsa-miR-24-2-5p	MIMAT0004497	TMEM260	54916	NM_017799	1	1	1	0	0	1	0	1	0	0	1	1	7	AK4
hsa-miR-24-2-5p	MIMAT0004497	MCOLN3	55283	XM_005271003	1	1	1	0	0	1	0	0	0	1	1	1	7	AK5
hsa-miR-24-2-5p	MIMAT0004497	ERBB2IP	55914	NM_001253699	1	1	1	0	0	1	0	0	0	1	1	1	7	AKAP13
hsa-miR-24-2-5p	MIMAT0004497	KIAA1244	57221	NM_020340	1	1	1	0	0	1	0	0	0	1	1	1	7	AKAP7
hsa-miR-24-2-5p	MIMAT0004497	C3orf14	57415	XM_005265339	1	1	1	0	0	1	0	0	0	1	1	1	7	AKIRIN1
hsa-miR-24-2-5p	MIMAT0004497	ARHGAP20	57569	NM_001258415	1	1	1	0	0	1	0	0	0	1	1	1	7	AKIRIN2
hsa-miR-24-2-5p	MIMAT0004497	CACNG8	59283	NM_031895	1	1	1	0	0	1	0	0	0	1	1	1	7	AKNA
hsa-miR-24-2-5p	MIMAT0004497	GZF1	64412	XM_005260799	1	1	1	0	0	1	0	0	0	1	1	1	7	AKR1C2
hsa-miR-24-2-5p	MIMAT0004497	C6orf106	64771	NM_024294	1	1	1	0	0	1	0	0	0	1	1	1	7	AKT1
hsa-miR-24-2-5p	MIMAT0004497	AIDA	64853	XM_005273232	1	1	1	0	0	1	0	0	0	1	1	1	7	ALDH1A2
hsa-miR-24-2-5p	MIMAT0004497	SH3BGRL2	83699	NM_031469	1	1	1	0	0	1	0	0	0	1	1	1	7	ALDH1B1
hsa-miR-24-2-5p	MIMAT0004497	TMEM25	84866	NM_032780	1	1	1	0	0	1	0	0	0	1	1	1	7	ALDH1L2
hsa-miR-24-2-5p	MIMAT0004497	TMEM55B	90809	NM_001100814	1	1	1	0	0	1	0	0	0	1	1	1	7	ALDH3A2
hsa-miR-24-2-5p	MIMAT0004497	OSBPL9	114883	NM_148909	1	1	1	0	0	1	0	0	0	1	1	1	7	ALDH4A1
hsa-miR-24-2-5p	MIMAT0004497	CD109	135228	NM_133493	1	1	1	0	0	1	0	0	0	1	1	1	7	ALDH6A1
hsa-miR-24-2-5p	MIMAT0004497	LACC1	144811	NM_001128303	1	1	1	0	0	1	0	0	0	1	1	1	7	ALDH9A1
hsa-miR-24-2-5p	MIMAT0004497	RC3H1	149041	NM_172071	1	1	1	0	0	1	0	0	0	1	1	1	7	ALKBH3
hsa-miR-24-2-5p	MIMAT0004497	RBM33	155435	XM_005249531	1	1	1	0	0	1	0	0	0	1	1	1	7	ALKBH4
hsa-miR-24-2-5p	MIMAT0004497	LONRF2	164832	NM_198461	1	1	1	0	0	1	0	0	0	1	1	1	7	ALKBH6
hsa-miR-24-2-5p	MIMAT0004497	RHOV	171177	NM_133639	1	1	1	0	0	1	0	0	0	1	1	1	7	ALMS1
hsa-miR-24-2-5p	MIMAT0004497	CNOT6L	246175	NM_144571	1	1	0	0	0	1	0	1	0	1	1	1	7	ALS2CR12
hsa-miR-24-2-5p	MIMAT0004497	CHAMP1	283489	NM_032436	1	1	1	0	1	1	0	0	0	0	1	1	7	ALX4
hsa-miR-24-2-5p	MIMAT0004497	KBTBD13	390594	NM_001101362	1	1	1	0	0	1	0	0	0	1	1	1	7	AMICA1
hsa-miR-24-2-5p	MIMAT0004497	ENTPD1	953	NM_001776	1	0	1	0	1	1	0	0	0	1	1	1	7	AMMECR1L
hsa-miR-24-2-5p	MIMAT0004497	CYP4B1	1580	NM_001099772	1	0	1	0	1	1	0	0	0	1	1	1	7	AMOT
hsa-miR-24-2-5p	MIMAT0004497	E2F3	1871	NM_001243076	1	0	1	0	1	1	0	1	0	0	1	1	7	ANGEL2
hsa-miR-24-2-5p	MIMAT0004497	FMR1	2332	NM_001185081	1	0	1	0	1	1	0	1	0	0	1	1	7	ANGPTL2
hsa-miR-24-2-5p	MIMAT0004497	FMR1	2332	NM_001185075	1	0	1	0	1	1	0	1	0	0	1	1	7	ANGPTL4
hsa-miR-24-2-5p	MIMAT0004497	FMR1	2332	NM_001185082	1	0	1	0	1	1	0	1	0	0	1	1	7	ANK3
hsa-miR-24-2-5p	MIMAT0004497	FMR1	2332	NM_001185076	1	0	1	0	1	1	0	1	0	0	1	1	7	ANKDD1A
hsa-miR-24-2-5p	MIMAT0004497	PCDH9	5101	NM_020403	1	0	1	0	1	1	0	1	0	0	1	1	7	ANKEF1
hsa-miR-24-2-5p	MIMAT0004497	SRPK2	6733	NM_182692	1	0	1	0	1	1	0	1	0	0	1	1	7	ANKRA2
hsa-miR-24-2-5p	MIMAT0004497	SRPK2	6733	NM_182691	1	0	1	0	1	1	0	1	0	0	1	1	7	ANKRD12
hsa-miR-24-2-5p	MIMAT0004497	SRSF11	9295	NM_001190987	1	0	1	0	1	1	0	1	0	0	1	1	7	ANKRD22
hsa-miR-24-2-5p	MIMAT0004497	SRSF11	9295	NM_004768	1	0	1	0	1	1	0	1	0	0	1	1	7	ANKRD23
hsa-miR-24-2-5p	MIMAT0004497	ACTR2	10097	NM_005722	1	0	1	0	1	1	0	1	0	0	1	1	7	ANKRD28
hsa-miR-24-2-5p	MIMAT0004497	ACTR2	10097	NM_001005386	1	0	1	0	1	1	0	1	0	0	1	1	7	ANKRD31
hsa-miR-24-2-5p	MIMAT0004497	ABHD2	11057	NM_007011	1	0	1	0	0	1	0	1	0	1	1	1	7	ANKRD52
hsa-miR-24-2-5p	MIMAT0004497	C21orf91	54149	NM_001100420	1	0	1	0	1	1	0	0	0	1	1	1	7	ANKRD54
hsa-miR-24-2-5p	MIMAT0004497	CCNJ	54619	NM_001134375	1	0	1	0	1	1	0	0	0	1	1	1	7	ANKRD6
hsa-miR-24-2-5p	MIMAT0004497	GZF1	64412	NM_022482	1	0	1	0	1	1	0	1	0	0	1	1	7	ANKRD66
hsa-miR-24-2-5p	MIMAT0004497	PPARGC1B	133522	NM_001172698	1	0	1	0	1	1	0	1	0	0	1	1	7	ANKRD7
hsa-miR-24-2-5p	MIMAT0004497	PPARGC1B	133522	NM_001172699	1	0	1	0	1	1	0	1	0	0	1	1	7	ANKS1A
hsa-miR-24-2-5p	MIMAT0004497	ADD2	119	XM_005264128	1	1	0	0	0	1	0	0	0	1	1	1	6	ANO1
hsa-miR-24-2-5p	MIMAT0004497	ADD2	119	XM_005278321	1	1	0	0	0	1	0	0	0	1	1	1	6	ANO5
hsa-miR-24-2-5p	MIMAT0004497	ANGPT2	285	NM_001147	1	1	0	0	0	1	0	0	0	1	1	1	6	ANO6
hsa-miR-24-2-5p	MIMAT0004497	ARL1	400	XM_005268869	1	1	1	0	0	1	0	0	0	0	1	1	6	ANO7
hsa-miR-24-2-5p	MIMAT0004497	ASTN1	460	NM_004319	1	1	1	0	0	1	0	0	0	0	1	1	6	ANP32E
hsa-miR-24-2-5p	MIMAT0004497	CALM1	801	XM_005268091	1	1	1	0	0	1	0	0	0	0	1	1	6	ANXA8L1
hsa-miR-24-2-5p	MIMAT0004497	CAMK2A	815	NM_015981	0	1	1	0	0	1	0	0	0	1	1	1	6	AP1S1
hsa-miR-24-2-5p	MIMAT0004497	CDR2	1039	NM_001802	0	1	1	0	0	1	0	1	0	0	1	1	6	AP1S3
hsa-miR-24-2-5p	MIMAT0004497	CLNS1A	1207	NM_001293	0	1	1	0	0	1	0	0	0	1	1	1	6	AP2M1
hsa-miR-24-2-5p	MIMAT0004497	CSNK1A1	1452	XM_005268376	1	1	0	0	0	1	0	0	0	1	1	1	6	AP2S1
hsa-miR-24-2-5p	MIMAT0004497	DCX	1641	NM_000555	1	1	0	0	0	1	0	0	0	1	1	1	6	AP3M1
hsa-miR-24-2-5p	MIMAT0004497	EFNB2	1948	NM_004093	0	1	1	0	0	1	0	0	0	1	1	1	6	AP4E1
hsa-miR-24-2-5p	MIMAT0004497	EMX2	2018	NM_004098	0	1	1	0	0	1	0	1	0	0	1	1	6	APBB2
hsa-miR-24-2-5p	MIMAT0004497	ERBB4	2066	XM_005246375	1	1	1	0	0	1	0	0	0	0	1	1	6	APBB3
hsa-miR-24-2-5p	MIMAT0004497	F2R	2149	NM_001992	0	1	1	0	0	1	0	0	0	1	1	1	6	APH1A
hsa-miR-24-2-5p	MIMAT0004497	BPTF	2186	XM_005257159	1	1	0	0	0	1	0	0	0	1	1	1	6	APH1B
hsa-miR-24-2-5p	MIMAT0004497	FBN2	2201	NM_001999	1	1	0	0	0	1	0	0	0	1	1	1	6	APOB
hsa-miR-24-2-5p	MIMAT0004497	FKTN	2218	NM_001079802	1	1	0	0	0	1	0	0	0	1	1	1	6	APOC2
hsa-miR-24-2-5p	MIMAT0004497	GALNT1	2589	NM_020474	1	1	1	0	0	1	0	0	0	0	1	1	6	APOL2
hsa-miR-24-2-5p	MIMAT0004497	UBE2K	3093	NM_005339	0	1	1	0	0	1	0	0	0	1	1	1	6	APP
hsa-miR-24-2-5p	MIMAT0004497	KRAS	3845	NM_033360	1	1	1	0	0	1	0	0	0	0	1	1	6	APPL1
hsa-miR-24-2-5p	MIMAT0004497	SMAD5	4090	NM_001001419	0	1	1	0	0	1	0	0	0	1	1	1	6	ARAP3
hsa-miR-24-2-5p	MIMAT0004497	MAP1B	4131	NM_005909	1	1	1	0	0	1	0	0	0	0	1	1	6	AREL1
hsa-miR-24-2-5p	MIMAT0004497	MOCS2	4338	NM_004531	1	1	1	0	0	1	0	0	0	0	1	1	6	ARF1
hsa-miR-24-2-5p	MIMAT0004497	MTCP1	4515	XM_005274684	1	1	0	0	0	1	0	0	0	1	1	1	6	ARF6
hsa-miR-24-2-5p	MIMAT0004497	MTCP1	4515	XM_005277854	1	1	0	0	0	1	0	0	0	1	1	1	6	ARFGEF2
hsa-miR-24-2-5p	MIMAT0004497	PPP1R12A	4659	XM_005268887	1	1	1	0	0	1	0	0	0	0	1	1	6	ARFIP1
hsa-miR-24-2-5p	MIMAT0004497	NFATC4	4776	NM_001136022	1	1	1	0	0	1	0	0	0	0	1	1	6	ARGFX
hsa-miR-24-2-5p	MIMAT0004497	NFIX	4784	NM_001271043	1	1	1	0	0	1	0	0	0	0	1	1	6	ARGLU1
hsa-miR-24-2-5p	MIMAT0004497	NMT1	4836	XM_005257422	1	1	0	0	0	1	0	0	0	1	1	1	6	ARHGAP11A
hsa-miR-24-2-5p	MIMAT0004497	NOTCH3	4854	NM_000435	1	1	1	0	0	1	0	0	0	0	1	1	6	ARHGAP20
hsa-miR-24-2-5p	MIMAT0004497	NPR3	4883	NM_001204375	1	1	1	0	0	1	0	0	0	0	1	1	6	ARHGAP26
hsa-miR-24-2-5p	MIMAT0004497	OXCT1	5019	NM_000436	1	1	0	0	0	1	0	0	0	1	1	1	6	ARHGAP31
hsa-miR-24-2-5p	MIMAT0004497	PEG3	5178	NM_006210	1	1	0	0	0	1	0	0	0	1	1	1	6	ARHGAP32
hsa-miR-24-2-5p	MIMAT0004497	PGR	5241	NM_000926	1	1	0	0	0	1	0	0	0	1	1	1	6	ARHGAP36
hsa-miR-24-2-5p	MIMAT0004497	PITPNA	5306	NM_006224	1	1	1	0	0	1	0	0	0	0	1	1	6	ARHGAP5
hsa-miR-24-2-5p	MIMAT0004497	PLAG1	5324	NM_002655	1	1	1	0	0	1	0	0	0	0	1	1	6	ARHGEF10
hsa-miR-24-2-5p	MIMAT0004497	POU2F1	5451	NM_001198783	1	1	0	0	0	1	0	0	0	1	1	1	6	ARHGEF12
hsa-miR-24-2-5p	MIMAT0004497	PKIB	5570	NM_001270393	1	1	1	0	0	1	0	0	0	0	1	1	6	ARHGEF18
hsa-miR-24-2-5p	MIMAT0004497	MAPK8	5599	XM_005269974	1	1	0	0	0	1	0	0	0	1	1	1	6	ARHGEF19
hsa-miR-24-2-5p	MIMAT0004497	PURB	5814	NM_033224	1	1	0	0	0	1	0	0	0	1	1	1	6	ARHGEF2
hsa-miR-24-2-5p	MIMAT0004497	RAB6A	5870	NM_002869	1	1	0	0	0	1	0	0	0	1	1	1	6	ARHGEF3
hsa-miR-24-2-5p	MIMAT0004497	RAB6A	5870	NM_198896	1	1	0	0	0	1	0	0	0	1	1	1	6	ARHGEF37
hsa-miR-24-2-5p	MIMAT0004497	RFX4	5992	NM_213594	1	1	0	0	0	1	0	0	0	1	1	1	6	ARHGEF38
hsa-miR-24-2-5p	MIMAT0004497	BRD2	6046	NM_005104	1	1	1	0	0	1	0	0	0	0	1	1	6	ARHGEF7
hsa-miR-24-2-5p	MIMAT0004497	CCL3	6348	NM_002983	1	1	0	0	0	1	0	0	0	1	1	1	6	ARID1B
hsa-miR-24-2-5p	MIMAT0004497	SLC6A6	6533	NM_003043	1	1	0	0	0	1	0	0	0	1	1	1	6	ARID3B
hsa-miR-24-2-5p	MIMAT0004497	SNTB1	6641	XM_005251031	1	1	1	0	0	1	0	0	0	0	1	1	6	ARID5B
hsa-miR-24-2-5p	MIMAT0004497	SRPK2	6733	XM_005250549	1	1	1	0	0	1	0	0	0	0	1	1	6	ARIH1
hsa-miR-24-2-5p	MIMAT0004497	STAC	6769	XM_005265412	1	1	1	0	0	1	0	0	0	0	1	1	6	ARL11
hsa-miR-24-2-5p	MIMAT0004497	TCF7L2	6934	XM_005270071	1	1	1	0	0	1	0	0	0	0	1	1	6	ARL13B
hsa-miR-24-2-5p	MIMAT0004497	TCF7L2	6934	XM_005270072	1	1	1	0	0	1	0	0	0	0	1	1	6	ARL17A
hsa-miR-24-2-5p	MIMAT0004497	UBE2D3	7323	NM_181892	1	1	1	0	0	1	0	0	0	0	1	1	6	ARL4A
hsa-miR-24-2-5p	MIMAT0004497	UQCRB	7381	NM_001254752	1	1	0	0	0	1	0	0	0	1	1	1	6	ARL5B
hsa-miR-24-2-5p	MIMAT0004497	WEE1	7465	NM_003390	1	1	0	0	0	1	0	0	0	1	1	1	6	ARL6IP1
hsa-miR-24-2-5p	MIMAT0004497	ZNF24	7572	NM_006965	1	1	0	0	0	1	0	0	0	1	1	1	6	ARMC1
hsa-miR-24-2-5p	MIMAT0004497	CCDC6	8030	NM_005436	1	1	1	0	0	1	0	0	0	0	1	1	6	ARMC8
hsa-miR-24-2-5p	MIMAT0004497	NCOA3	8202	NM_181659	1	1	0	0	0	1	0	1	0	0	1	1	6	ARMS2
hsa-miR-24-2-5p	MIMAT0004497	CDC7	8317	XM_005271242	1	1	1	0	0	1	0	0	0	0	1	1	6	ARNT2
hsa-miR-24-2-5p	MIMAT0004497	HIST1H2AC	8334	XM_005249437	1	1	0	0	0	1	0	0	0	1	1	1	6	ARPC5
hsa-miR-24-2-5p	MIMAT0004497	ENC1	8507	NM_001256574	1	1	0	0	0	1	0	0	0	1	1	1	6	ARPP19
hsa-miR-24-2-5p	MIMAT0004497	AGPS	8540	NM_003659	0	1	1	0	0	1	0	0	0	1	1	1	6	ARPP21
hsa-miR-24-2-5p	MIMAT0004497	UNC5C	8633	XM_005263321	1	1	0	0	0	1	0	0	0	1	1	1	6	ARRDC5
hsa-miR-24-2-5p	MIMAT0004497	SLC4A4	8671	XM_005265704	1	1	0	0	0	1	0	0	0	1	1	1	6	ARSD
hsa-miR-24-2-5p	MIMAT0004497	CD84	8832	NM_001184879	1	1	0	0	0	1	0	0	0	1	1	1	6	ARSJ
hsa-miR-24-2-5p	MIMAT0004497	USP13	8975	NM_003940	1	1	0	0	0	1	0	0	0	1	1	1	6	ART3
hsa-miR-24-2-5p	MIMAT0004497	SLC6A5	9152	NM_004211	1	1	1	0	1	0	0	0	0	0	1	1	6	ARVCF
hsa-miR-24-2-5p	MIMAT0004497	DDX21	9188	NM_001256910	0	1	1	0	0	1	0	0	0	1	1	1	6	ASAP3
hsa-miR-24-2-5p	MIMAT0004497	ZMYM4	9202	XM_005271328	1	1	1	0	0	1	0	0	0	0	1	1	6	ASB4
hsa-miR-24-2-5p	MIMAT0004497	VAPA	9218	NM_003574	1	1	0	0	0	1	0	0	0	1	1	1	6	ASCC3
hsa-miR-24-2-5p	MIMAT0004497	SH3BP5	9467	NM_004844	1	1	1	0	0	1	0	0	0	0	1	1	6	ASCL1
hsa-miR-24-2-5p	MIMAT0004497	ADAMTS3	9508	NM_014243	1	1	1	0	0	1	0	0	0	0	1	1	6	ASIC4
hsa-miR-24-2-5p	MIMAT0004497	HDAC4	9759	NM_006037	1	1	0	0	0	1	0	0	0	1	1	1	6	ASNS
hsa-miR-24-2-5p	MIMAT0004497	EPM2AIP1	9852	NM_014805	1	1	0	0	0	1	0	0	0	1	1	1	6	ASPA
hsa-miR-24-2-5p	MIMAT0004497	LPGAT1	9926	XM_005273364	1	1	1	0	0	1	0	0	0	0	1	1	6	ASPH
hsa-miR-24-2-5p	MIMAT0004497	PTBP3	9991	NM_001244898	1	1	0	0	0	1	0	0	0	1	1	1	6	ASPHD2
hsa-miR-24-2-5p	MIMAT0004497	GPHN	10243	NM_020806	1	1	0	0	0	1	0	1	0	0	1	1	6	ASRGL1
hsa-miR-24-2-5p	MIMAT0004497	DDX17	10521	NM_001098504	1	1	0	0	0	1	0	0	0	1	1	1	6	ASXL1
hsa-miR-24-2-5p	MIMAT0004497	CDC42EP3	10602	NM_006449	1	1	0	0	0	1	0	0	0	1	1	1	6	ATAD1
hsa-miR-24-2-5p	MIMAT0004497	KHDRBS1	10657	NM_006559	1	1	1	0	0	1	0	0	0	0	1	1	6	ATCAY
hsa-miR-24-2-5p	MIMAT0004497	FSTL1	11167	NM_007085	1	1	1	0	1	0	0	0	0	0	1	1	6	ATE1
hsa-miR-24-2-5p	MIMAT0004497	SEC63	11231	NM_007214	1	1	0	0	0	1	0	1	0	0	1	1	6	ATF1
hsa-miR-24-2-5p	MIMAT0004497	MGAT4A	11320	NM_012214	1	1	0	0	0	1	0	0	0	1	1	1	6	ATF2
hsa-miR-24-2-5p	MIMAT0004497	BTBD3	22903	NM_014962	1	1	0	0	0	1	0	1	0	0	1	1	6	ATF5
hsa-miR-24-2-5p	MIMAT0004497	ELL2	22936	NM_012081	0	1	1	0	0	1	0	0	0	1	1	1	6	ATF6
hsa-miR-24-2-5p	MIMAT0004497	SHANK2	22941	NM_012309	1	1	0	0	0	1	0	0	0	1	1	1	6	ATF7
hsa-miR-24-2-5p	MIMAT0004497	ZBTB43	23099	XM_005251835	0	1	1	0	0	1	0	0	0	1	1	1	6	ATG5
hsa-miR-24-2-5p	MIMAT0004497	RAP1GAP2	23108	XM_005256544	1	1	0	0	0	1	0	0	0	1	1	1	6	ATM
hsa-miR-24-2-5p	MIMAT0004497	DDN	23109	NM_015086	0	1	1	0	0	1	0	0	0	1	1	1	6	ATMIN
hsa-miR-24-2-5p	MIMAT0004497	SLC35D1	23169	NM_015139	0	1	1	0	0	1	0	0	0	1	1	1	6	ATP10A
hsa-miR-24-2-5p	MIMAT0004497	FBXL7	23194	NM_012304	1	1	0	0	0	1	0	0	0	1	1	1	6	ATP10B
hsa-miR-24-2-5p	MIMAT0004497	ATP11B	23200	XM_005247242	1	1	1	0	0	1	0	0	0	0	1	1	6	ATP11A
hsa-miR-24-2-5p	MIMAT0004497	DTX4	23220	NM_015177	1	1	0	0	0	1	0	0	0	1	1	1	6	ATP11B
hsa-miR-24-2-5p	MIMAT0004497	ATMIN	23300	NM_015251	0	1	1	0	0	1	0	0	0	1	1	1	6	ATP13A3
hsa-miR-24-2-5p	MIMAT0004497	ACSL6	23305	XM_005271939	1	1	0	0	0	1	0	0	0	1	1	1	6	ATP1A2
hsa-miR-24-2-5p	MIMAT0004497	TMEM194A	23306	NM_001130963	1	1	0	0	0	1	0	0	0	1	1	1	6	ATP1A4
hsa-miR-24-2-5p	MIMAT0004497	PSD3	23362	NM_015310	1	1	1	0	0	1	0	0	0	0	1	1	6	ATP2A2
hsa-miR-24-2-5p	MIMAT0004497	ARHGEF12	23365	NM_015313	0	1	1	0	0	1	0	0	0	1	1	1	6	ATP4A
hsa-miR-24-2-5p	MIMAT0004497	TDRD7	23424	NM_014290	0	1	1	0	1	1	0	0	0	0	1	1	6	ATP5D
hsa-miR-24-2-5p	MIMAT0004497	SLC44A1	23446	XM_005251857	1	1	1	0	0	1	0	0	0	0	1	1	6	ATP5G3
hsa-miR-24-2-5p	MIMAT0004497	ABCA5	23461	NM_018672	1	1	0	0	0	1	0	0	0	1	1	1	6	ATP5L
hsa-miR-24-2-5p	MIMAT0004497	RBFOX2	23543	XM_005261428	1	1	1	0	0	1	0	0	0	0	1	1	6	ATP5S
hsa-miR-24-2-5p	MIMAT0004497	SEZ6L	23544	NM_021115	1	1	0	0	0	1	0	0	0	1	1	1	6	ATP5SL
hsa-miR-24-2-5p	MIMAT0004497	ARIH1	25820	NM_005744	1	1	0	0	0	1	0	0	0	1	1	1	6	ATP6AP2
hsa-miR-24-2-5p	MIMAT0004497	ARMC8	25852	NM_015396	0	1	1	0	0	1	0	0	0	1	1	1	6	ATP6V0A1
hsa-miR-24-2-5p	MIMAT0004497	DFNB31	25861	NM_015404	0	1	1	0	0	1	0	0	0	1	1	1	6	ATP6V0E1
hsa-miR-24-2-5p	MIMAT0004497	FAM98A	25940	NM_015475	1	1	0	0	0	1	0	1	0	0	1	1	6	ATP6V1A
hsa-miR-24-2-5p	MIMAT0004497	GORASP2	26003	NM_015530	1	1	0	0	0	1	0	0	0	1	1	1	6	ATP6V1C1
hsa-miR-24-2-5p	MIMAT0004497	GMEB2	26205	NM_012384	0	1	1	0	0	1	0	0	0	1	1	1	6	ATP6V1H
hsa-miR-24-2-5p	MIMAT0004497	PITPNC1	26207	NM_181671	1	1	1	0	0	1	0	0	0	0	1	1	6	ATP7A
hsa-miR-24-2-5p	MIMAT0004497	INTS6	26512	NM_012141	1	1	1	0	1	0	0	0	0	0	1	1	6	ATP8B2
hsa-miR-24-2-5p	MIMAT0004497	ZBTB21	49854	XM_005261122	1	1	1	0	0	1	0	0	0	0	1	1	6	ATP9B
hsa-miR-24-2-5p	MIMAT0004497	TVP23B	51030	NM_016078	1	1	0	0	0	1	0	0	0	1	1	1	6	ATRNL1
hsa-miR-24-2-5p	MIMAT0004497	CERCAM	51148	XM_005252035	0	1	1	0	0	1	0	0	0	1	1	1	6	ATXN10
hsa-miR-24-2-5p	MIMAT0004497	FAM13B	51306	XM_005272006	0	1	1	0	0	1	0	0	0	1	1	1	6	ATXN2
hsa-miR-24-2-5p	MIMAT0004497	PTPLAD1	51495	NM_016395	0	1	1	0	0	1	0	0	0	1	1	1	6	ATXN7L3
hsa-miR-24-2-5p	MIMAT0004497	TAF9B	51616	XM_005262142	1	1	1	0	0	1	0	0	0	0	1	1	6	ATXN7L3B
hsa-miR-24-2-5p	MIMAT0004497	TAF9B	51616	XM_005277806	1	1	1	0	0	1	0	0	0	0	1	1	6	AUNIP
hsa-miR-24-2-5p	MIMAT0004497	SLC38A2	54407	NM_018976	1	1	0	0	0	1	0	0	0	1	1	1	6	AURKA
hsa-miR-24-2-5p	MIMAT0004497	RSBN1	54665	NM_018364	0	1	1	0	0	1	0	0	0	1	1	1	6	AVEN
hsa-miR-24-2-5p	MIMAT0004497	ST7L	54879	NM_017744	0	1	1	0	0	1	0	0	0	1	1	1	6	AXIN2
hsa-miR-24-2-5p	MIMAT0004497	FAM120C	54954	NM_017848	1	1	0	0	0	1	0	0	0	1	1	1	6	AZI2
hsa-miR-24-2-5p	MIMAT0004497	CDV3	55573	NM_001134422	1	1	1	0	0	1	0	0	0	0	1	1	6	B3GALT2
hsa-miR-24-2-5p	MIMAT0004497	KBTBD4	55709	NM_016506	0	1	1	0	0	1	0	0	0	1	1	1	6	B3GALT5
hsa-miR-24-2-5p	MIMAT0004497	TENM3	55714	XM_005263119	0	1	1	0	0	1	0	0	0	1	1	1	6	B3GALTL
hsa-miR-24-2-5p	MIMAT0004497	BRK1	55845	NM_018462	1	1	0	0	0	1	0	0	0	1	1	1	6	B3GAT1
hsa-miR-24-2-5p	MIMAT0004497	SEPT3	55964	NM_019106	1	1	1	0	0	1	0	0	0	0	1	1	6	B3GNT6
hsa-miR-24-2-5p	MIMAT0004497	UBFD1	56061	NM_019116	0	1	1	0	0	1	0	0	0	1	1	1	6	B3GNT7
hsa-miR-24-2-5p	MIMAT0004497	CRTAM	56253	NM_019604	1	1	0	0	0	1	0	0	0	1	1	1	6	BACE1
hsa-miR-24-2-5p	MIMAT0004497	TULP4	56995	XM_005267057	0	1	1	0	0	1	0	0	0	1	1	1	6	BAG5
hsa-miR-24-2-5p	MIMAT0004497	RALGAPB	57148	NM_020336	0	1	1	0	0	1	0	0	0	1	1	1	6	BAGE4
hsa-miR-24-2-5p	MIMAT0004497	PLEKHH1	57475	XM_005267912	1	1	0	0	0	1	0	0	0	1	1	1	6	BAHCC1
hsa-miR-24-2-5p	MIMAT0004497	USP31	57478	NM_020718	1	1	0	0	0	1	0	0	0	1	1	1	6	BAIAP2
hsa-miR-24-2-5p	MIMAT0004497	PCDH19	57526	NM_001184880	1	1	0	0	0	1	0	0	0	1	1	1	6	BARHL2
hsa-miR-24-2-5p	MIMAT0004497	IGDCC4	57722	NM_020962	0	1	1	0	0	1	0	0	0	1	1	1	6	BATF2
hsa-miR-24-2-5p	MIMAT0004497	PTBP2	58155	NM_021190	1	1	0	0	0	1	0	0	0	1	1	1	6	BATF3
hsa-miR-24-2-5p	MIMAT0004497	RPRD1B	58490	NM_021215	1	1	0	0	0	1	0	0	0	1	1	1	6	BBS12
hsa-miR-24-2-5p	MIMAT0004497	PLEKHA2	59339	NM_021623	1	1	0	0	0	1	0	0	0	1	1	1	6	BCAP29
hsa-miR-24-2-5p	MIMAT0004497	C2orf43	60526	NM_021925	1	1	0	0	0	1	0	0	0	1	1	1	6	BCAS1
hsa-miR-24-2-5p	MIMAT0004497	DMRTB1	63948	NM_033067	0	1	1	0	0	1	0	0	0	1	1	1	6	BCAS2
hsa-miR-24-2-5p	MIMAT0004497	HIF3A	64344	XM_005259152	1	1	0	0	0	1	0	0	0	1	1	1	6	BCAS3
hsa-miR-24-2-5p	MIMAT0004497	SUSD1	64420	NM_022486	1	1	0	0	0	1	0	0	0	1	1	1	6	BCKDHB
hsa-miR-24-2-5p	MIMAT0004497	USP46	64854	NM_001134223	1	1	1	0	0	1	0	0	0	0	1	1	6	BCKDK
hsa-miR-24-2-5p	MIMAT0004497	RFX7	64864	XM_005254603	1	1	1	0	0	1	0	0	0	0	1	1	6	BCL10
hsa-miR-24-2-5p	MIMAT0004497	CDC73	79577	NM_024529	1	1	1	0	0	1	0	0	0	0	1	1	6	BCL11B
hsa-miR-24-2-5p	MIMAT0004497	CPSF7	79869	NM_024811	1	1	1	0	0	1	0	0	0	0	1	1	6	BCL2
hsa-miR-24-2-5p	MIMAT0004497	SVEP1	79987	NM_153366	1	1	0	0	0	1	0	0	0	1	1	1	6	BCL2L11
hsa-miR-24-2-5p	MIMAT0004497	PLEKHO2	80301	NM_025201	1	1	0	0	0	1	0	0	0	1	1	1	6	BCL2L2
hsa-miR-24-2-5p	MIMAT0004497	KRTAP1-5	83895	NM_031957	0	1	1	0	0	1	0	0	0	1	1	1	6	BCL2L2-PABPN1
hsa-miR-24-2-5p	MIMAT0004497	MCM8	84515	NM_001281521	1	1	0	0	0	1	0	0	0	1	1	1	6	BCL6
hsa-miR-24-2-5p	MIMAT0004497	SLC35B4	84912	NM_032826	0	1	1	0	0	1	0	0	0	1	1	1	6	BCL7B
hsa-miR-24-2-5p	MIMAT0004497	TMEM169	92691	NM_001142310	1	1	0	0	0	1	0	0	0	1	1	1	6	BCL7C
hsa-miR-24-2-5p	MIMAT0004497	TMEM183A	92703	XM_005245612	1	1	1	0	0	1	0	0	0	0	1	1	6	BCLAF1
hsa-miR-24-2-5p	MIMAT0004497	ORMDL3	94103	NM_139280	1	1	0	0	0	1	0	0	0	1	1	1	6	BCR
hsa-miR-24-2-5p	MIMAT0004497	SLITRK1	114798	NM_052910	1	1	0	0	0	1	0	1	0	0	1	1	6	BDH1
hsa-miR-24-2-5p	MIMAT0004497	OSBPL8	114882	XM_005268621	1	1	1	0	0	1	0	0	0	0	1	1	6	BEAN1
hsa-miR-24-2-5p	MIMAT0004497	RAB3IP	117177	NM_175623	1	1	1	0	0	1	0	0	0	0	1	1	6	BEND2
hsa-miR-24-2-5p	MIMAT0004497	SOCS4	122809	NM_199421	1	1	0	0	0	1	0	0	0	1	1	1	6	BEND3
hsa-miR-24-2-5p	MIMAT0004497	ZFP3	124961	NM_153018	1	1	0	0	0	1	0	0	0	1	1	1	6	BEST3
hsa-miR-24-2-5p	MIMAT0004497	C1orf216	127703	NM_152374	1	1	0	0	0	1	0	0	0	1	1	1	6	BET1
hsa-miR-24-2-5p	MIMAT0004497	MTPN	136319	NM_145808	0	1	1	0	1	1	0	0	0	0	1	1	6	BET1L
hsa-miR-24-2-5p	MIMAT0004497	OTUD6A	139562	NM_207320	1	1	1	0	0	1	0	0	0	0	1	1	6	BHMT
hsa-miR-24-2-5p	MIMAT0004497	NANP	140838	NM_152667	1	1	1	0	0	1	0	0	0	0	1	1	6	BIN2
hsa-miR-24-2-5p	MIMAT0004497	SPTY2D1	144108	NM_194285	1	1	1	0	0	1	0	0	0	0	1	1	6	BIRC3
hsa-miR-24-2-5p	MIMAT0004497	GSG1L	146395	NM_001109763	1	1	0	0	0	1	0	0	0	1	1	1	6	BIRC7
hsa-miR-24-2-5p	MIMAT0004497	PHF13	148479	NM_153812	0	1	1	0	0	1	0	0	0	1	1	1	6	BLCAP
hsa-miR-24-2-5p	MIMAT0004497	MOB3C	148932	NM_201403	0	1	1	0	0	1	0	1	0	0	1	1	6	BLMH
hsa-miR-24-2-5p	MIMAT0004497	AMOT	154796	XM_005262087	1	1	1	0	0	1	0	0	0	0	1	1	6	BLOC1S3
hsa-miR-24-2-5p	MIMAT0004497	FAM84B	157638	NM_174911	1	1	0	0	0	1	0	0	0	1	1	1	6	BLOC1S5
hsa-miR-24-2-5p	MIMAT0004497	KIAA1958	158405	XM_005251739	1	1	0	0	0	1	0	0	0	1	1	1	6	BLOC1S6
hsa-miR-24-2-5p	MIMAT0004497	TMTC2	160335	XM_005268681	1	1	0	0	0	1	0	0	0	1	1	1	6	BLZF1
hsa-miR-24-2-5p	MIMAT0004497	ADAMTS18	170692	NM_199355	1	1	1	0	0	1	0	0	0	0	1	1	6	BMP1
hsa-miR-24-2-5p	MIMAT0004497	TUBB	203068	XM_005248883	0	1	1	0	0	1	0	0	0	1	1	1	6	BMP2K
hsa-miR-24-2-5p	MIMAT0004497	LRRC55	219527	NM_001005210	1	1	0	0	0	1	0	0	0	1	1	1	6	BMPER
hsa-miR-24-2-5p	MIMAT0004497	ARL5B	221079	XM_005252400	1	1	1	0	0	1	0	0	0	0	1	1	6	BMPR1B
hsa-miR-24-2-5p	MIMAT0004497	HNRNPUL2	221092	NM_001079559	1	1	0	0	0	1	0	0	0	1	1	1	6	BNC1
hsa-miR-24-2-5p	MIMAT0004497	CERS6	253782	NM_001256126	1	1	0	0	0	1	0	0	0	1	1	1	6	BOLA2
hsa-miR-24-2-5p	MIMAT0004497	SGMS1	259230	NM_147156	0	1	1	0	0	1	0	1	0	0	1	1	6	BORA
hsa-miR-24-2-5p	MIMAT0004497	ZDHHC21	340481	NM_178566	1	1	1	0	0	1	0	0	0	0	1	1	6	BPGM
hsa-miR-24-2-5p	MIMAT0004497	FAM131C	348487	NM_182623	1	1	0	0	0	1	0	0	0	1	1	1	6	BRCA2
hsa-miR-24-2-5p	MIMAT0004497	DRAXIN	374946	NM_198545	1	1	1	0	1	0	0	0	0	0	1	1	6	BRD4
hsa-miR-24-2-5p	MIMAT0004497	PEAR1	375033	NM_001080471	1	1	1	0	0	1	0	0	0	0	1	1	6	BRI3
hsa-miR-24-2-5p	MIMAT0004497	C6orf120	387263	NM_001029863	1	1	0	0	0	1	0	0	0	1	1	1	6	BRINP1
hsa-miR-24-2-5p	MIMAT0004497	YPEL2	388403	NM_001005404	0	1	1	0	0	1	0	0	0	1	1	1	6	BRIP1
hsa-miR-24-2-5p	MIMAT0004497	ARHGEF37	389337	NM_001001669	1	1	0	0	0	1	0	0	0	1	1	1	6	BRK1
hsa-miR-24-2-5p	MIMAT0004497	C6orf222	389384	NM_001010903	1	1	0	0	0	1	0	0	0	1	1	1	6	BRMS1L
hsa-miR-24-2-5p	MIMAT0004497	TMEM170B	100113407	NM_001100829	1	1	1	0	0	1	0	0	0	0	1	1	6	BROX
hsa-miR-24-2-5p	MIMAT0004497	APBB2	323	NM_004307	1	0	1	0	0	1	0	0	0	1	1	1	6	BRWD1
hsa-miR-24-2-5p	MIMAT0004497	APOB	338	NM_000384	1	0	1	0	0	1	0	0	0	1	1	1	6	BRWD3
hsa-miR-24-2-5p	MIMAT0004497	ARHGAP5	394	NM_001173	1	0	1	0	0	1	0	1	0	0	1	1	6	BSG
hsa-miR-24-2-5p	MIMAT0004497	ARHGAP5	394	NM_001030055	1	0	1	0	0	1	0	1	0	0	1	1	6	BSN
hsa-miR-24-2-5p	MIMAT0004497	ARSD	414	XM_005274515	1	0	1	0	0	1	0	0	0	1	1	1	6	BSPRY
hsa-miR-24-2-5p	MIMAT0004497	ASPH	444	NM_001164756	1	0	1	0	1	1	0	0	0	0	1	1	6	BSX
hsa-miR-24-2-5p	MIMAT0004497	BCL2L2	599	NM_004050	1	0	1	0	0	1	0	0	0	1	1	1	6	BTBD3
hsa-miR-24-2-5p	MIMAT0004497	MPPED2	744	NM_001584	1	0	1	0	1	1	0	0	0	0	1	1	6	BTD
hsa-miR-24-2-5p	MIMAT0004497	CACNA1E	777	XM_005245477	1	0	1	0	0	1	0	0	0	1	1	1	6	BTK
hsa-miR-24-2-5p	MIMAT0004497	CALD1	800	NM_033140	1	0	1	0	1	1	0	0	0	0	1	1	6	BTN2A1
hsa-miR-24-2-5p	MIMAT0004497	CALD1	800	NM_033139	1	0	1	0	1	1	0	0	0	0	1	1	6	BTRC
hsa-miR-24-2-5p	MIMAT0004497	CALD1	800	NM_004342	1	0	1	0	1	1	0	0	0	0	1	1	6	BUB1B
hsa-miR-24-2-5p	MIMAT0004497	CALD1	800	NM_033157	1	0	1	0	1	1	0	0	0	0	1	1	6	BVES
hsa-miR-24-2-5p	MIMAT0004497	CBL	867	NM_005188	1	0	1	0	0	1	0	0	0	1	1	1	6	C10orf10
hsa-miR-24-2-5p	MIMAT0004497	CD34	947	NM_001773	1	0	1	0	0	1	0	0	0	1	1	1	6	C10orf126
hsa-miR-24-2-5p	MIMAT0004497	ENTPD1	953	NM_001164181	1	0	1	0	1	1	0	0	0	0	1	1	6	C10orf131
hsa-miR-24-2-5p	MIMAT0004497	ENTPD1	953	NM_001164183	1	0	1	0	1	1	0	0	0	0	1	1	6	C10orf67
hsa-miR-24-2-5p	MIMAT0004497	ENTPD1	953	NM_001164178	1	0	1	0	1	1	0	0	0	0	1	1	6	C10orf99
hsa-miR-24-2-5p	MIMAT0004497	ENTPD1	953	NM_001164182	1	0	1	0	1	1	0	0	0	0	1	1	6	C11orf30
hsa-miR-24-2-5p	MIMAT0004497	ENTPD1	953	NM_001098175	1	0	1	0	1	1	0	0	0	0	1	1	6	C11orf44
hsa-miR-24-2-5p	MIMAT0004497	ENTPD1	953	NM_001164179	1	0	1	0	1	1	0	0	0	0	1	1	6	C11orf45
hsa-miR-24-2-5p	MIMAT0004497	CHD2	1106	XM_005254836	1	0	1	0	0	1	0	0	0	1	1	1	6	C11orf57
hsa-miR-24-2-5p	MIMAT0004497	CYP4B1	1580	NM_000779	1	0	1	0	1	1	0	0	0	0	1	1	6	C11orf87
hsa-miR-24-2-5p	MIMAT0004497	CYP27B1	1594	NM_000785	1	0	1	0	0	1	0	0	0	1	1	1	6	C12orf23
hsa-miR-24-2-5p	MIMAT0004497	ERBB4	2066	NM_001042599	1	0	1	0	0	1	0	1	0	0	1	1	6	C12orf66
hsa-miR-24-2-5p	MIMAT0004497	ERBB4	2066	NM_005235	1	0	1	0	0	1	0	1	0	0	1	1	6	C14orf28
hsa-miR-24-2-5p	MIMAT0004497	ETV5	2119	XM_005247210	1	0	1	0	0	1	0	0	0	1	1	1	6	C14orf37
hsa-miR-24-2-5p	MIMAT0004497	GUCY1B3	2983	NM_000857	1	0	1	0	0	1	0	0	0	1	1	1	6	C15orf26
hsa-miR-24-2-5p	MIMAT0004497	HFE	3077	XM_005249040	1	0	1	0	0	1	0	0	0	1	1	1	6	C15orf38
hsa-miR-24-2-5p	MIMAT0004497	HLCS	3141	NM_001242784	1	0	1	0	1	0	0	0	0	1	1	1	6	C15orf39
hsa-miR-24-2-5p	MIMAT0004497	HNRNPU	3192	NM_004501	0	0	1	0	1	1	0	1	0	0	1	1	6	C16orf13
hsa-miR-24-2-5p	MIMAT0004497	IL6ST	3572	NM_001190981	1	0	1	0	1	1	0	0	0	0	1	1	6	C16orf54
hsa-miR-24-2-5p	MIMAT0004497	IL6ST	3572	NM_175767	1	0	1	0	1	1	0	0	0	0	1	1	6	C16orf58
hsa-miR-24-2-5p	MIMAT0004497	IRF1	3659	NM_002198	1	0	1	0	0	1	0	0	0	1	1	1	6	C16orf89
hsa-miR-24-2-5p	MIMAT0004497	KCNE1	3753	NM_000219	1	0	1	0	0	1	0	0	0	1	1	1	6	C16orf92
hsa-miR-24-2-5p	MIMAT0004497	KCNJ10	3766	NM_002241	1	0	1	0	0	1	0	0	0	1	1	1	6	C16orf95
hsa-miR-24-2-5p	MIMAT0004497	LTA	4049	NM_000595	1	0	1	0	1	1	0	0	0	0	1	1	6	C17orf100
hsa-miR-24-2-5p	MIMAT0004497	CAPRIN1	4076	NM_203364	1	0	1	0	1	1	0	0	0	0	1	1	6	C17orf107
hsa-miR-24-2-5p	MIMAT0004497	TRPM1	4308	NM_001252020	1	0	1	0	0	1	0	0	0	1	1	1	6	C17orf99
hsa-miR-24-2-5p	MIMAT0004497	MSN	4478	XM_005262269	1	0	1	0	0	1	0	0	0	1	1	1	6	C18orf25
hsa-miR-24-2-5p	MIMAT0004497	MYBL1	4603	NM_001080416	1	0	1	0	1	1	0	0	0	0	1	1	6	C18orf56
hsa-miR-24-2-5p	MIMAT0004497	MYBL1	4603	NM_001144755	1	0	1	0	1	1	0	0	0	0	1	1	6	C18orf63
hsa-miR-24-2-5p	MIMAT0004497	NEDD4	4734	NM_198400	1	0	1	0	1	1	0	0	0	0	1	1	6	C19orf40
hsa-miR-24-2-5p	MIMAT0004497	NEDD4	4734	NM_006154	1	0	1	0	1	1	0	0	0	0	1	1	6	C19orf47
hsa-miR-24-2-5p	MIMAT0004497	NOS1	4842	NM_001204218	1	0	1	0	0	1	0	0	0	1	1	1	6	C19orf48
hsa-miR-24-2-5p	MIMAT0004497	PEBP1	5037	NM_002567	1	0	1	0	0	1	0	0	0	1	1	1	6	C19orf82
hsa-miR-24-2-5p	MIMAT0004497	PCBP2	5094	NM_005016	1	0	1	0	0	1	0	0	0	1	1	1	6	C1GALT1C1
hsa-miR-24-2-5p	MIMAT0004497	PDE4D	5144	XM_005248538	1	0	1	0	0	1	0	0	0	1	1	1	6	C1orf101
hsa-miR-24-2-5p	MIMAT0004497	PDK4	5166	NM_002612	1	0	1	0	1	1	0	0	0	0	1	1	6	C1orf106
hsa-miR-24-2-5p	MIMAT0004497	PEX10	5192	NM_002617	1	0	1	0	1	1	0	0	0	0	1	1	6	C1orf122
hsa-miR-24-2-5p	MIMAT0004497	PPARD	5467	XM_005249192	1	0	1	0	0	1	0	0	0	1	1	1	6	C1orf159
hsa-miR-24-2-5p	MIMAT0004497	PPP1CB	5500	NM_002709	1	0	1	0	0	1	0	0	0	1	1	1	6	C1orf216
hsa-miR-24-2-5p	MIMAT0004497	PRKCA	5578	NM_002737	1	0	1	0	0	1	0	0	0	1	1	1	6	C1orf226
hsa-miR-24-2-5p	MIMAT0004497	PRLR	5618	NM_000949	1	0	1	0	0	1	0	0	0	1	1	1	6	C1orf27
hsa-miR-24-2-5p	MIMAT0004497	PROX1	5629	NM_001270616	1	0	1	0	0	1	0	0	0	1	1	1	6	C1orf50
hsa-miR-24-2-5p	MIMAT0004497	PTPN7	5778	NM_002832	1	0	1	0	0	1	0	0	0	1	1	1	6	C1orf64
hsa-miR-24-2-5p	MIMAT0004497	SCNN1A	6337	XM_005253728	1	0	1	0	0	1	0	0	0	1	1	1	6	C1QTNF2
hsa-miR-24-2-5p	MIMAT0004497	SFRP5	6425	NM_003015	1	0	1	0	0	1	0	0	0	1	1	1	6	C1RL
hsa-miR-24-2-5p	MIMAT0004497	SLC1A2	6506	NM_004171	1	0	1	0	0	1	0	0	0	1	1	1	6	C1S
hsa-miR-24-2-5p	MIMAT0004497	SLC1A3	6507	NM_001166695	1	0	1	0	1	1	0	0	0	0	1	1	6	C20orf197
hsa-miR-24-2-5p	MIMAT0004497	SLC5A3	6526	NM_006933	1	0	1	0	0	1	0	0	0	1	1	1	6	C21orf58
hsa-miR-24-2-5p	MIMAT0004497	SNX1	6642	NM_003099	1	0	1	0	0	1	0	0	0	1	1	1	6	C22orf26
hsa-miR-24-2-5p	MIMAT0004497	SPARC	6678	NM_003118	1	0	1	0	0	1	0	0	0	1	1	1	6	C22orf42
hsa-miR-24-2-5p	MIMAT0004497	TAL1	6886	NM_003189	1	0	1	0	0	1	0	0	0	1	1	1	6	C22orf46
hsa-miR-24-2-5p	MIMAT0004497	TCF12	6938	NM_207040	1	0	1	0	0	1	0	1	0	0	1	1	6	C2CD4C
hsa-miR-24-2-5p	MIMAT0004497	TCF12	6938	NM_207038	1	0	1	0	0	1	0	1	0	0	1	1	6	C2orf15
hsa-miR-24-2-5p	MIMAT0004497	TCF12	6938	NM_003205	1	0	1	0	0	1	0	1	0	0	1	1	6	C2orf43
hsa-miR-24-2-5p	MIMAT0004497	TCF12	6938	NM_207036	1	0	1	0	0	1	0	1	0	0	1	1	6	C2orf49
hsa-miR-24-2-5p	MIMAT0004497	TCF12	6938	NM_207037	1	0	1	0	0	1	0	1	0	0	1	1	6	C2orf61
hsa-miR-24-2-5p	MIMAT0004497	TP73	7161	NM_005427	1	0	1	0	0	1	0	0	0	1	1	1	6	C2orf88
hsa-miR-24-2-5p	MIMAT0004497	TPM1	7168	XM_005254636	1	0	1	0	0	1	0	0	0	1	1	1	6	C2orf91
hsa-miR-24-2-5p	MIMAT0004497	TXNRD1	7296	NM_001261445	1	0	1	0	0	1	0	0	0	1	1	1	6	C3orf14
hsa-miR-24-2-5p	MIMAT0004497	UBA52	7311	NM_001033930	1	0	1	0	0	1	0	0	0	1	1	1	6	C3orf17
hsa-miR-24-2-5p	MIMAT0004497	ZNF2	7549	NM_001017396	1	0	1	0	1	1	0	0	0	0	1	1	6	C3orf18
hsa-miR-24-2-5p	MIMAT0004497	ZNF33B	7582	XM_005271825	1	0	1	0	0	1	0	0	0	1	1	1	6	C3orf22
hsa-miR-24-2-5p	MIMAT0004497	ZNF84	7637	NM_001127372	1	0	1	0	1	1	0	0	0	0	1	1	6	C3orf70
hsa-miR-24-2-5p	MIMAT0004497	ZNF84	7637	NM_003428	1	0	1	0	1	1	0	0	0	0	1	1	6	C4orf22
hsa-miR-24-2-5p	MIMAT0004497	ZNF229	7772	NM_014518	1	0	1	0	0	1	0	0	0	1	1	1	6	C4orf29
hsa-miR-24-2-5p	MIMAT0004497	ADAM12	8038	XM_005270188	1	0	1	0	0	1	0	0	0	1	1	1	6	C5orf47
hsa-miR-24-2-5p	MIMAT0004497	ADAM12	8038	NM_003474	1	0	1	0	1	1	0	0	0	0	1	1	6	C5orf49
hsa-miR-24-2-5p	MIMAT0004497	CDC7	8317	NM_001134419	1	0	1	0	1	1	0	0	0	0	1	1	6	C5orf51
hsa-miR-24-2-5p	MIMAT0004497	CDC7	8317	NM_003503	1	0	1	0	1	1	0	0	0	0	1	1	6	C6orf106
hsa-miR-24-2-5p	MIMAT0004497	CDC7	8317	NM_001134420	1	0	1	0	1	1	0	0	0	0	1	1	6	C6orf120
hsa-miR-24-2-5p	MIMAT0004497	SOX14	8403	NM_004189	1	0	1	0	1	0	0	1	0	0	1	1	6	C6orf222
hsa-miR-24-2-5p	MIMAT0004497	LAMTOR3	8649	NM_021970	0	0	1	0	1	1	0	0	0	1	1	1	6	C6orf47
hsa-miR-24-2-5p	MIMAT0004497	SOCS2	8835	NM_001270470	1	0	1	0	0	1	0	0	0	1	1	1	6	C6orf89
hsa-miR-24-2-5p	MIMAT0004497	MPZL1	9019	NM_001146191	1	0	1	0	1	1	0	0	0	0	1	1	6	C7
hsa-miR-24-2-5p	MIMAT0004497	RNF8	9025	NM_003958	1	0	1	0	0	1	0	0	0	1	1	1	6	C7orf26
hsa-miR-24-2-5p	MIMAT0004497	SEMA5A	9037	NM_003966	1	0	1	0	0	1	0	0	0	1	1	1	6	C7orf49
hsa-miR-24-2-5p	MIMAT0004497	QKI	9444	NM_206855	1	0	1	0	0	1	0	0	0	1	1	1	6	C7orf69
hsa-miR-24-2-5p	MIMAT0004497	UBE3C	9690	NM_014671	1	0	1	0	0	1	0	0	0	1	1	1	6	C8orf31
hsa-miR-24-2-5p	MIMAT0004497	ARHGAP32	9743	NM_001142685	1	0	1	0	0	1	0	0	0	1	1	1	6	C8orf44
hsa-miR-24-2-5p	MIMAT0004497	TOMM20	9804	NM_014765	1	0	1	0	0	1	0	0	0	1	1	1	6	C8orf58
hsa-miR-24-2-5p	MIMAT0004497	AKT3	10000	XM_005272995	1	0	1	0	0	1	0	0	0	1	1	1	6	C8orf76
hsa-miR-24-2-5p	MIMAT0004497	ABI1	10006	NM_005470	1	0	1	0	0	1	0	0	0	1	1	1	6	C9
hsa-miR-24-2-5p	MIMAT0004497	WASF2	10163	NM_006990	1	0	1	0	0	1	0	0	0	1	1	1	6	C9orf114
hsa-miR-24-2-5p	MIMAT0004497	STAM2	10254	NM_005843	1	0	1	0	0	1	0	0	0	1	1	1	6	C9orf62
hsa-miR-24-2-5p	MIMAT0004497	B3GALT5	10317	XM_005260912	1	0	1	0	0	1	0	0	0	1	1	1	6	C9orf64
hsa-miR-24-2-5p	MIMAT0004497	ABCA10	10349	NM_080282	1	0	1	0	0	1	0	0	0	1	1	1	6	C9orf72
hsa-miR-24-2-5p	MIMAT0004497	NUP50	10762	XM_005261312	1	0	1	0	0	1	0	0	0	1	1	1	6	C9orf89
hsa-miR-24-2-5p	MIMAT0004497	TOB2	10766	XM_005261315	1	0	1	0	0	1	0	0	0	1	1	1	6	CA12
hsa-miR-24-2-5p	MIMAT0004497	HBS1L	10767	NM_006620	1	0	1	0	0	1	0	0	0	1	1	1	6	CA5A
hsa-miR-24-2-5p	MIMAT0004497	ARPP21	10777	NM_001025068	1	0	1	0	1	1	0	0	0	0	1	1	6	CA5B
hsa-miR-24-2-5p	MIMAT0004497	ARPP21	10777	NM_198399	1	0	1	0	1	1	0	0	0	0	1	1	6	CAB39
hsa-miR-24-2-5p	MIMAT0004497	ARPP21	10777	NM_001025069	1	0	1	0	1	1	0	0	0	0	1	1	6	CABLES1
hsa-miR-24-2-5p	MIMAT0004497	RAB31	11031	NM_006868	1	0	1	0	0	1	0	0	0	1	1	1	6	CABP1
hsa-miR-24-2-5p	MIMAT0004497	ABHD2	11057	NM_152924	1	0	1	0	0	1	0	1	0	0	1	1	6	CACFD1
hsa-miR-24-2-5p	MIMAT0004497	PTPN21	11099	XM_005267287	1	0	1	0	0	1	0	0	0	1	1	1	6	CACNA1B
hsa-miR-24-2-5p	MIMAT0004497	ERLIN2	11160	NM_007175	1	0	1	0	1	1	0	0	0	0	1	1	6	CACNA1E
hsa-miR-24-2-5p	MIMAT0004497	AKAP2	11217	NM_001198656	1	0	1	0	0	1	0	0	0	1	1	1	6	CACNA2D3
hsa-miR-24-2-5p	MIMAT0004497	IKZF2	22807	XM_005246383	1	0	1	0	0	1	0	0	0	1	1	1	6	CACNG4
hsa-miR-24-2-5p	MIMAT0004497	PDCD11	22984	XM_005269647	1	0	1	0	0	1	0	0	0	1	1	1	6	CACNG5
hsa-miR-24-2-5p	MIMAT0004497	ZBTB43	23099	NM_001135776	0	0	1	0	1	1	0	1	0	0	1	1	6	CACNG8
hsa-miR-24-2-5p	MIMAT0004497	ZBTB43	23099	NM_014007	0	0	1	0	1	1	0	1	0	0	1	1	6	CADPS
hsa-miR-24-2-5p	MIMAT0004497	ATP10B	23120	NM_025153	1	0	1	0	1	1	0	0	0	0	1	1	6	CADPS2
hsa-miR-24-2-5p	MIMAT0004497	RCOR1	23186	NM_015156	1	0	1	0	0	1	0	0	0	1	1	1	6	CAGE1
hsa-miR-24-2-5p	MIMAT0004497	ANKRD28	23243	NM_001195099	1	0	1	0	1	1	0	0	0	0	1	1	6	CALB1
hsa-miR-24-2-5p	MIMAT0004497	ANKRD28	23243	NM_015199	1	0	1	0	1	1	0	0	0	0	1	1	6	CALCB
hsa-miR-24-2-5p	MIMAT0004497	CRTC1	23373	NM_001098482	1	0	1	0	0	1	0	0	0	1	1	1	6	CALD1
hsa-miR-24-2-5p	MIMAT0004497	ICMT	23463	NM_012405	0	0	1	0	1	1	0	0	0	1	1	1	6	CALHM1
hsa-miR-24-2-5p	MIMAT0004497	TSSK2	23617	NM_053006	1	0	1	0	0	1	0	0	0	1	1	1	6	CALM1
hsa-miR-24-2-5p	MIMAT0004497	MRPL42	28977	NM_172177	1	0	1	0	1	1	0	0	0	0	1	1	6	CALY
hsa-miR-24-2-5p	MIMAT0004497	MRPL42	28977	NM_014050	1	0	1	0	1	1	0	0	0	0	1	1	6	CAMK2D
hsa-miR-24-2-5p	MIMAT0004497	ZBTB44	29068	NM_014155	1	0	1	0	1	1	0	0	0	0	1	1	6	CAMKK1
hsa-miR-24-2-5p	MIMAT0004497	UBIAD1	29914	NM_013319	1	0	1	0	0	1	0	0	0	1	1	1	6	CAMKK2
hsa-miR-24-2-5p	MIMAT0004497	AIG1	51390	XM_005267013	1	0	1	0	0	1	0	0	0	1	1	1	6	CAMSAP1
hsa-miR-24-2-5p	MIMAT0004497	RTFDC1	51507	NM_016407	1	0	1	0	0	1	0	0	0	1	1	1	6	CAPN5
hsa-miR-24-2-5p	MIMAT0004497	PEX5L	51555	NM_016559	1	0	1	0	0	1	0	0	0	1	1	1	6	CAPN8
hsa-miR-24-2-5p	MIMAT0004497	C21orf91	54149	NM_001100421	1	0	1	0	1	1	0	0	0	0	1	1	6	CAPRIN1
hsa-miR-24-2-5p	MIMAT0004497	C21orf91	54149	NM_017447	1	0	1	0	1	1	0	0	0	0	1	1	6	CAPS2
hsa-miR-24-2-5p	MIMAT0004497	CCNJ	54619	NM_001134376	1	0	1	0	1	1	0	0	0	0	1	1	6	CAPZB
hsa-miR-24-2-5p	MIMAT0004497	CCNJ	54619	NM_019084	1	0	1	0	1	1	0	0	0	0	1	1	6	CARD10
hsa-miR-24-2-5p	MIMAT0004497	TET2	54790	NM_017628	1	0	1	0	1	1	0	0	0	0	1	1	6	CARD8
hsa-miR-24-2-5p	MIMAT0004497	TMEM104	54868	NM_017728	1	0	1	0	0	1	0	0	0	1	1	1	6	CASC3
hsa-miR-24-2-5p	MIMAT0004497	INO80D	54891	XM_005246658	1	0	1	0	0	1	0	0	0	1	1	1	6	CASC5
hsa-miR-24-2-5p	MIMAT0004497	ZNF770	54989	NM_014106	1	0	1	0	1	1	0	0	0	0	1	1	6	CASKIN1
hsa-miR-24-2-5p	MIMAT0004497	MCOLN3	55283	NM_018298	1	0	1	0	1	1	0	0	0	0	1	1	6	CASKIN2
hsa-miR-24-2-5p	MIMAT0004497	TMEM144	55314	NM_018342	1	0	1	0	0	1	0	0	0	1	1	1	6	CASP10
hsa-miR-24-2-5p	MIMAT0004497	TNFRSF19	55504	NM_148957	1	0	1	0	0	1	0	0	0	1	1	1	6	CASP9
hsa-miR-24-2-5p	MIMAT0004497	BDP1	55814	NM_018429	1	0	1	0	1	1	0	0	0	0	1	1	6	CAV1
hsa-miR-24-2-5p	MIMAT0004497	LANCL2	55915	NM_018697	1	0	1	0	0	1	0	0	0	1	1	1	6	CBFA2T2
hsa-miR-24-2-5p	MIMAT0004497	RAD18	56852	NM_020165	1	0	1	0	0	1	0	0	0	1	1	1	6	CBL
hsa-miR-24-2-5p	MIMAT0004497	ZNF512B	57473	XM_005260226	1	0	1	0	0	1	0	0	0	1	1	1	6	CBLB
hsa-miR-24-2-5p	MIMAT0004497	COG6	57511	NM_020751	1	0	1	0	1	1	0	0	0	0	1	1	6	CBR1
hsa-miR-24-2-5p	MIMAT0004497	ARHGAP20	57569	NM_020809	1	0	1	0	1	1	0	0	0	0	1	1	6	CBR4
hsa-miR-24-2-5p	MIMAT0004497	SYT13	57586	NM_001247987	1	0	1	0	0	1	0	0	0	1	1	1	6	CBWD2
hsa-miR-24-2-5p	MIMAT0004497	WDFY1	57590	NM_020830	1	0	1	0	0	1	0	0	0	1	1	1	6	CBWD5
hsa-miR-24-2-5p	MIMAT0004497	SLC22A23	63027	XM_005249285	1	0	1	0	0	1	0	0	0	1	1	1	6	CBX6
hsa-miR-24-2-5p	MIMAT0004497	PKNOX2	63876	NM_022062	1	0	1	0	0	1	0	0	0	1	1	1	6	CBX7
hsa-miR-24-2-5p	MIMAT0004497	RFX7	64864	NM_022841	1	0	1	0	0	1	0	1	0	0	1	1	6	CCDC103
hsa-miR-24-2-5p	MIMAT0004497	LRRC61	65999	XM_005250044	1	0	1	0	0	1	0	0	0	1	1	1	6	CCDC113
hsa-miR-24-2-5p	MIMAT0004497	MTMR9	66036	NM_015458	1	0	1	0	0	1	0	0	0	1	1	1	6	CCDC116
hsa-miR-24-2-5p	MIMAT0004497	NARG2	79664	NM_024611	1	0	1	0	1	1	0	0	0	0	1	1	6	CCDC117
hsa-miR-24-2-5p	MIMAT0004497	NARG2	79664	NM_001018089	1	0	1	0	1	1	0	0	0	0	1	1	6	CCDC120
hsa-miR-24-2-5p	MIMAT0004497	C22orf29	79680	NM_024627	1	0	1	0	0	1	0	0	0	1	1	1	6	CCDC125
hsa-miR-24-2-5p	MIMAT0004497	C3orf36	80111	NM_025041	1	0	1	0	0	1	0	0	0	1	1	1	6	CCDC129
hsa-miR-24-2-5p	MIMAT0004497	EDC3	80153	NM_001142443	1	0	1	0	0	1	0	0	0	1	1	1	6	CCDC138
hsa-miR-24-2-5p	MIMAT0004497	WDR26	80232	NM_001115113	1	0	1	0	0	1	0	1	0	0	1	1	6	CCDC14
hsa-miR-24-2-5p	MIMAT0004497	KLHL15	80311	NM_030624	1	0	1	0	0	1	0	0	0	1	1	1	6	CCDC141
hsa-miR-24-2-5p	MIMAT0004497	CXXC4	80319	NM_025212	1	0	1	0	0	1	0	0	0	1	1	1	6	CCDC144NL
hsa-miR-24-2-5p	MIMAT0004497	NUAK2	81788	NM_030952	1	0	1	0	1	1	0	0	0	0	1	1	6	CCDC155
hsa-miR-24-2-5p	MIMAT0004497	RNF170	81790	NM_001160224	1	0	1	0	1	1	0	0	0	0	1	1	6	CCDC174
hsa-miR-24-2-5p	MIMAT0004497	AMMECR1L	83607	XM_005263808	1	0	1	0	0	1	0	0	0	1	1	1	6	CCDC176
hsa-miR-24-2-5p	MIMAT0004497	FAM167A	83648	XM_005272397	1	0	1	0	0	1	0	0	0	1	1	1	6	CCDC18
hsa-miR-24-2-5p	MIMAT0004497	LDOC1L	84247	NM_032287	1	0	1	0	0	1	0	0	0	1	1	1	6	CCDC180
hsa-miR-24-2-5p	MIMAT0004497	LCOR	84458	NM_001170766	1	0	1	0	0	1	0	1	0	0	1	1	6	CCDC24
hsa-miR-24-2-5p	MIMAT0004497	LCOR	84458	NM_001170765	1	0	1	0	0	1	0	1	0	0	1	1	6	CCDC28B
hsa-miR-24-2-5p	MIMAT0004497	TMEM185A	84548	NM_032508	1	0	1	0	0	1	0	0	0	1	1	1	6	CCDC3
hsa-miR-24-2-5p	MIMAT0004497	DGAT2	84649	NM_032564	1	0	1	0	0	1	0	0	0	1	1	1	6	CCDC33
hsa-miR-24-2-5p	MIMAT0004497	PRRC2B	84726	XM_005272227	1	0	1	0	0	1	0	0	0	1	1	1	6	CCDC36
hsa-miR-24-2-5p	MIMAT0004497	UNC119B	84747	NM_001080533	1	0	1	0	0	1	0	0	0	1	1	1	6	CCDC41
hsa-miR-24-2-5p	MIMAT0004497	KIAA1644	85352	XM_005261790	1	0	1	0	0	1	0	0	0	1	1	1	6	CCDC47
hsa-miR-24-2-5p	MIMAT0004497	TSPYL5	85453	NM_033512	1	0	1	0	0	1	0	0	0	1	1	1	6	CCDC50
hsa-miR-24-2-5p	MIMAT0004497	HSFY1	86614	NM_152584	1	0	1	0	1	1	0	0	0	0	1	1	6	CCDC6
hsa-miR-24-2-5p	MIMAT0004497	CDHR1	92211	NM_033100	1	0	1	0	0	1	0	0	0	1	1	1	6	CCDC64
hsa-miR-24-2-5p	MIMAT0004497	MRRF	92399	NM_138777	1	0	1	0	1	1	0	0	0	0	1	1	6	CCDC82
hsa-miR-24-2-5p	MIMAT0004497	MRRF	92399	NM_199177	1	0	1	0	1	1	0	0	0	0	1	1	6	CCDC85C
hsa-miR-24-2-5p	MIMAT0004497	MRRF	92399	NM_001173512	1	0	1	0	1	1	0	0	0	0	1	1	6	CCDC88A
hsa-miR-24-2-5p	MIMAT0004497	TMEM183A	92703	NM_138391	1	0	1	0	1	1	0	0	0	0	1	1	6	CCDC89
hsa-miR-24-2-5p	MIMAT0004497	FBXO32	114907	NM_058229	1	0	1	0	0	1	0	0	0	1	1	1	6	CCKAR
hsa-miR-24-2-5p	MIMAT0004497	TM4SF18	116441	NM_138786	1	0	1	0	0	1	0	0	0	1	1	1	6	CCL22
hsa-miR-24-2-5p	MIMAT0004497	LOH12CR1	118426	NM_058169	1	0	1	0	0	1	0	0	0	1	1	1	6	CCL3
hsa-miR-24-2-5p	MIMAT0004497	SYT2	127833	NM_001136504	1	0	1	0	0	1	0	0	0	1	1	1	6	CCM2L
hsa-miR-24-2-5p	MIMAT0004497	TMEM125	128218	XM_005270467	1	0	1	0	0	1	0	0	0	1	1	1	6	CCNA2
hsa-miR-24-2-5p	MIMAT0004497	AFAP1L1	134265	NM_152406	1	0	1	0	1	1	0	0	0	0	1	1	6	CCNC
hsa-miR-24-2-5p	MIMAT0004497	AFAP1L1	134265	NM_001146337	1	0	1	0	1	1	0	0	0	0	1	1	6	CCNF
hsa-miR-24-2-5p	MIMAT0004497	DPCR1	135656	NM_080870	1	0	1	0	0	1	0	0	0	1	1	1	6	CCNG1
hsa-miR-24-2-5p	MIMAT0004497	KRT80	144501	XM_005268675	1	0	1	0	0	1	0	0	0	1	1	1	6	CCNI
hsa-miR-24-2-5p	MIMAT0004497	C12orf66	144577	XM_005268677	1	0	1	0	0	1	0	0	0	1	1	1	6	CCNI2
hsa-miR-24-2-5p	MIMAT0004497	CMTM4	146223	NM_178818	1	0	1	0	1	1	0	0	0	0	1	1	6	CCNT1
hsa-miR-24-2-5p	MIMAT0004497	C16orf89	146556	NM_152459	1	0	1	0	0	1	0	0	0	1	1	1	6	CCP110
hsa-miR-24-2-5p	MIMAT0004497	CCDC50	152137	NM_178335	1	0	1	0	0	1	0	0	0	1	1	1	6	CCSAP
hsa-miR-24-2-5p	MIMAT0004497	TMEM167A	153339	NM_174909	1	0	1	0	0	1	0	0	0	1	1	1	6	CCT6A
hsa-miR-24-2-5p	MIMAT0004497	RBM33	155435	NM_053043	1	0	1	0	0	1	0	1	0	0	1	1	6	CD109
hsa-miR-24-2-5p	MIMAT0004497	CAMSAP1	157922	XM_005263396	1	0	1	0	0	1	0	0	0	1	1	1	6	CD160
hsa-miR-24-2-5p	MIMAT0004497	CAMSAP1	157922	NM_015447	1	0	1	0	1	1	0	0	0	0	1	1	6	CD200R1L
hsa-miR-24-2-5p	MIMAT0004497	TTLL11	158135	XM_005251728	1	0	1	0	0	1	0	0	0	1	1	1	6	CD207
hsa-miR-24-2-5p	MIMAT0004497	ZXDB	158586	NM_007157	1	0	1	0	0	1	0	0	0	1	1	1	6	CD22
hsa-miR-24-2-5p	MIMAT0004497	ZDHHC15	158866	NM_144969	1	0	1	0	0	1	0	0	0	1	1	1	6	CD276
hsa-miR-24-2-5p	MIMAT0004497	ZNF48	197407	NM_001214907	1	0	1	0	1	1	0	0	0	0	1	1	6	CD2BP2
hsa-miR-24-2-5p	MIMAT0004497	ZNF48	197407	NM_001214906	1	0	1	0	1	1	0	0	0	0	1	1	6	CD300C
hsa-miR-24-2-5p	MIMAT0004497	ZNF48	197407	NM_152652	1	0	1	0	1	1	0	0	0	0	1	1	6	CD300E
hsa-miR-24-2-5p	MIMAT0004497	TMEM61	199964	NM_182532	1	0	1	0	0	1	0	0	0	1	1	1	6	CD300LF
hsa-miR-24-2-5p	MIMAT0004497	ANKS6	203286	NM_173551	1	0	1	0	0	1	0	0	0	1	1	1	6	CD34
hsa-miR-24-2-5p	MIMAT0004497	AMER2	219287	XM_005266279	1	0	1	0	0	1	0	0	0	1	1	1	6	CD37
hsa-miR-24-2-5p	MIMAT0004497	STXBP4	252983	XM_005257185	1	0	1	0	0	1	0	0	0	1	1	1	6	CD3E
hsa-miR-24-2-5p	MIMAT0004497	CALHM1	255022	NM_001001412	1	0	1	0	0	1	0	0	0	1	1	1	6	CD3G
hsa-miR-24-2-5p	MIMAT0004497	TAC4	255061	NM_170685	1	0	1	0	0	1	0	0	0	1	1	1	6	CD4
hsa-miR-24-2-5p	MIMAT0004497	C1orf101	257044	NM_001130957	1	0	1	0	1	1	0	0	0	0	1	1	6	CD47
hsa-miR-24-2-5p	MIMAT0004497	C1orf101	257044	NM_173807	1	0	1	0	1	1	0	0	0	0	1	1	6	CD68
hsa-miR-24-2-5p	MIMAT0004497	C1orf101	257044	NM_001242340	1	0	1	0	1	1	0	0	0	0	1	1	6	CD84
hsa-miR-24-2-5p	MIMAT0004497	CHAMP1	283489	NM_001164145	1	0	1	0	1	1	0	0	0	0	1	1	6	CD93
hsa-miR-24-2-5p	MIMAT0004497	CHAMP1	283489	NM_001164144	1	0	1	0	1	1	0	0	0	0	1	1	6	CD96
hsa-miR-24-2-5p	MIMAT0004497	RNF149	284996	NM_173647	1	0	1	0	0	1	0	1	0	0	1	1	6	CDA
hsa-miR-24-2-5p	MIMAT0004497	MYLK4	340156	NM_001012418	1	0	1	0	0	1	0	0	0	1	1	1	6	CDADC1
hsa-miR-24-2-5p	MIMAT0004497	MACC1	346389	NM_182762	1	0	1	0	0	1	0	0	0	1	1	1	6	CDC14A
hsa-miR-24-2-5p	MIMAT0004497	FAM211A	388341	NM_001113567	1	0	1	0	1	1	0	0	0	0	1	1	6	CDC14B
hsa-miR-24-2-5p	MIMAT0004497	FAM211A	388341	NM_207387	1	0	1	0	1	1	0	0	0	0	1	1	6	CDC20B
hsa-miR-24-2-5p	MIMAT0004497	ZNF470	388566	NM_001001668	1	0	1	0	1	1	0	0	0	0	1	1	6	CDC23
hsa-miR-24-2-5p	MIMAT0004497	ZNF772	400720	NM_001024596	1	0	1	0	0	1	0	1	0	0	1	1	6	CDC25A
hsa-miR-24-2-5p	MIMAT0004497	PTCHD4	442213	NM_207499	1	0	1	0	0	1	0	0	0	1	1	1	6	CDC34
hsa-miR-24-2-5p	MIMAT0004497	PALM2-AKAP2	445815	NM_007203	1	0	1	0	0	1	0	0	0	1	1	1	6	CDC42BPA
hsa-miR-24-2-5p	MIMAT0004497	AIM1	202	XM_005266839	1	1	0	0	0	1	0	0	0	0	1	1	5	CDC42BPG
hsa-miR-24-2-5p	MIMAT0004497	XIAP	331	NM_001167	1	1	1	0	0	0	0	0	0	0	1	1	5	CDC42EP3
hsa-miR-24-2-5p	MIMAT0004497	ATP2A2	488	NM_170665	1	1	0	0	0	1	0	0	0	1	1	0	5	CDC42EP4
hsa-miR-24-2-5p	MIMAT0004497	BCL6	604	XM_005247694	1	1	0	0	0	1	0	0	0	0	1	1	5	CDC5L
hsa-miR-24-2-5p	MIMAT0004497	CHM	1121	NM_000390	1	1	0	0	0	1	0	0	0	1	1	0	5	CDC7
hsa-miR-24-2-5p	MIMAT0004497	CHRM3	1131	XM_005273031	1	1	1	0	0	0	0	0	0	0	1	1	5	CDC73
hsa-miR-24-2-5p	MIMAT0004497	CHRNA5	1138	NM_000745	1	1	0	0	0	1	0	0	0	0	1	1	5	CDH16
hsa-miR-24-2-5p	MIMAT0004497	CSNK1G3	1456	XM_005271892	1	1	0	0	0	1	0	0	0	0	1	1	5	CDH19
hsa-miR-24-2-5p	MIMAT0004497	PHC2	1912	XM_005270569	1	1	0	0	0	1	0	0	0	0	1	1	5	CDH23
hsa-miR-24-2-5p	MIMAT0004497	GABBR1	2550	NM_001470	1	1	0	0	0	1	0	0	0	0	1	1	5	CDH4
hsa-miR-24-2-5p	MIMAT0004497	GABRA4	2557	NM_000809	1	1	0	0	0	1	0	0	0	1	1	0	5	CDH6
hsa-miR-24-2-5p	MIMAT0004497	GLI3	2737	XM_005249704	1	1	0	0	0	1	0	0	0	0	1	1	5	CDH7
hsa-miR-24-2-5p	MIMAT0004497	GRB10	2887	XM_005271760	1	1	0	0	0	1	0	0	0	0	1	1	5	CDHR1
hsa-miR-24-2-5p	MIMAT0004497	IGF1R	3480	NM_000875	1	1	0	0	0	1	0	0	0	1	1	0	5	CDK14
hsa-miR-24-2-5p	MIMAT0004497	FOXK2	3607	NM_004514	1	1	0	0	0	1	0	0	0	0	1	1	5	CDK17
hsa-miR-24-2-5p	MIMAT0004497	L1CAM	3897	NM_001278116	1	1	0	0	0	1	0	0	0	0	1	1	5	CDK18
hsa-miR-24-2-5p	MIMAT0004497	LAMP2	3920	NM_002294	1	1	0	0	0	1	0	0	0	1	1	0	5	CDK5R2
hsa-miR-24-2-5p	MIMAT0004497	LGALS8	3964	NM_006499	0	1	1	0	0	1	0	0	0	0	1	1	5	CDK6
hsa-miR-24-2-5p	MIMAT0004497	MBD1	4152	NM_015846	1	1	0	0	0	1	0	0	0	0	1	1	5	CDKAL1
hsa-miR-24-2-5p	MIMAT0004497	MEF2A	4205	NM_001171894	1	1	0	0	0	1	0	0	0	0	1	1	5	CDKN1B
hsa-miR-24-2-5p	MIMAT0004497	MEF2C	4208	NM_002397	1	1	0	0	0	1	0	0	0	0	1	1	5	CDKN2AIP
hsa-miR-24-2-5p	MIMAT0004497	MFAP4	4239	NM_001198695	1	1	0	0	0	1	0	0	0	0	1	1	5	CDON
hsa-miR-24-2-5p	MIMAT0004497	NDUFA10	4705	NM_004544	1	1	0	0	0	1	0	0	0	0	1	1	5	CDPF1
hsa-miR-24-2-5p	MIMAT0004497	NPAS2	4862	XM_005263955	1	1	0	0	0	1	0	0	0	0	1	1	5	CDRT4
hsa-miR-24-2-5p	MIMAT0004497	PCSK6	5046	NM_002570	1	1	0	0	0	1	0	0	0	0	1	1	5	CDSN
hsa-miR-24-2-5p	MIMAT0004497	PAX3	5077	NM_181458	1	1	0	0	0	1	0	0	0	0	1	1	5	CDV3
hsa-miR-24-2-5p	MIMAT0004497	CDK14	5218	XM_005250439	1	1	0	0	0	1	0	0	0	0	1	1	5	CDYL
hsa-miR-24-2-5p	MIMAT0004497	PPP2R3A	5523	NM_002718	1	1	0	0	0	1	0	0	0	0	1	1	5	CEACAM1
hsa-miR-24-2-5p	MIMAT0004497	PPP2R5C	5527	XM_005267825	1	1	0	0	0	1	0	0	0	0	1	1	5	CEACAM21
hsa-miR-24-2-5p	MIMAT0004497	PRKAR1A	5573	NM_212471	1	1	0	0	0	1	0	0	0	0	1	1	5	CEACAM4
hsa-miR-24-2-5p	MIMAT0004497	PTGER3	5733	NM_198715	1	1	0	0	0	1	0	0	0	1	1	0	5	CEBPG
hsa-miR-24-2-5p	MIMAT0004497	PURA	5813	NM_005859	1	1	1	0	0	0	0	0	0	0	1	1	5	CECR2
hsa-miR-24-2-5p	MIMAT0004497	RORA	6095	NM_134260	1	1	0	0	0	1	0	0	0	0	1	1	5	CECR6
hsa-miR-24-2-5p	MIMAT0004497	SGCD	6444	NM_000337	1	1	0	0	0	1	0	0	0	1	1	0	5	CELA3A
hsa-miR-24-2-5p	MIMAT0004497	SHMT2	6472	NM_001166357	1	1	0	0	0	1	0	0	0	0	1	1	5	CELF1
hsa-miR-24-2-5p	MIMAT0004497	SHOX2	6474	NM_003030	1	1	1	0	0	0	0	0	0	0	1	1	5	CELF2
hsa-miR-24-2-5p	MIMAT0004497	SLC7A2	6542	NM_001008539	1	1	0	0	0	1	0	0	0	0	1	1	5	CELF4
hsa-miR-24-2-5p	MIMAT0004497	TEAD1	7003	NM_021961	1	1	0	0	0	1	0	0	0	1	1	0	5	CELF6
hsa-miR-24-2-5p	MIMAT0004497	TEK	7010	NM_000459	1	1	0	0	0	1	0	0	0	0	1	1	5	CELSR1
hsa-miR-24-2-5p	MIMAT0004497	TERF2	7014	NM_005652	1	1	0	0	0	1	0	0	0	0	1	1	5	CELSR3
hsa-miR-24-2-5p	MIMAT0004497	TFAP2C	7022	NM_003222	1	1	0	0	0	1	0	0	0	0	1	1	5	CENPBD1
hsa-miR-24-2-5p	MIMAT0004497	TFRC	7037	NM_003234	1	1	0	0	0	1	0	0	0	1	1	0	5	CENPP
hsa-miR-24-2-5p	MIMAT0004497	TNNI1	7135	NM_003281	1	1	0	0	0	1	0	0	0	0	1	1	5	CENPV
hsa-miR-24-2-5p	MIMAT0004497	TPM4	7171	NM_003290	1	1	0	0	0	1	0	0	0	0	1	1	5	CEP104
hsa-miR-24-2-5p	MIMAT0004497	TRAF5	7188	XM_005273248	1	1	0	0	0	1	0	0	0	1	1	0	5	CEP152
hsa-miR-24-2-5p	MIMAT0004497	TSNAX	7257	NM_005999	1	1	0	0	0	1	0	0	0	0	1	1	5	CEP164
hsa-miR-24-2-5p	MIMAT0004497	VDAC1	7416	XM_005272075	1	1	0	0	0	1	0	0	0	0	1	1	5	CEP170B
hsa-miR-24-2-5p	MIMAT0004497	WHSC1	7468	XM_005248004	1	1	0	0	0	1	0	0	0	1	1	0	5	CEP19
hsa-miR-24-2-5p	MIMAT0004497	KCNAB1	7881	NM_172159	1	1	0	0	0	1	0	0	0	0	1	1	5	CEP55
hsa-miR-24-2-5p	MIMAT0004497	PIK3R3	8503	NM_003629	0	1	1	0	0	1	0	0	0	0	1	1	5	CEP57L1
hsa-miR-24-2-5p	MIMAT0004497	PEA15	8682	XM_005245562	1	1	0	0	0	1	0	0	0	0	1	1	5	CEP68
hsa-miR-24-2-5p	MIMAT0004497	ALDH1A2	8854	NM_001206897	0	1	1	0	0	1	0	0	0	0	1	1	5	CEP70
hsa-miR-24-2-5p	MIMAT0004497	ARHGEF2	9181	XM_005245594	1	1	0	0	0	1	0	0	0	0	1	1	5	CEP85
hsa-miR-24-2-5p	MIMAT0004497	LARGE	9215	XM_005261831	1	1	0	0	0	1	0	0	0	0	1	1	5	CERCAM
hsa-miR-24-2-5p	MIMAT0004497	VAPB	9217	NM_004738	1	1	0	0	0	1	0	0	0	1	1	0	5	CERK
hsa-miR-24-2-5p	MIMAT0004497	AIMP1	9255	NM_004757	1	1	0	0	0	1	0	0	0	0	1	1	5	CERS1
hsa-miR-24-2-5p	MIMAT0004497	PCYT1B	9468	NM_004845	1	1	0	0	0	1	0	0	0	0	1	1	5	CERS2
hsa-miR-24-2-5p	MIMAT0004497	VPS26A	9559	XM_005270288	0	1	1	0	0	1	0	0	0	0	1	1	5	CERS6
hsa-miR-24-2-5p	MIMAT0004497	LRRC14	9684	NM_001272036	1	1	0	0	0	1	0	0	0	0	1	1	5	CETN3
hsa-miR-24-2-5p	MIMAT0004497	DOCK4	9732	XM_005250724	1	1	0	0	0	1	0	0	0	0	1	1	5	CFC1
hsa-miR-24-2-5p	MIMAT0004497	MTSS1	9788	XM_005251111	1	1	0	0	0	1	0	0	0	0	1	1	5	CFTR
hsa-miR-24-2-5p	MIMAT0004497	RHOBTB1	9886	NM_001242359	0	1	1	0	0	1	0	0	0	0	1	1	5	CGNL1
hsa-miR-24-2-5p	MIMAT0004497	NUAK1	9891	NM_014840	1	1	0	0	0	1	0	0	0	0	1	1	5	CHADL
hsa-miR-24-2-5p	MIMAT0004497	JOSD1	9929	XM_005261879	1	1	0	0	0	1	0	0	0	1	1	0	5	CHAMP1
hsa-miR-24-2-5p	MIMAT0004497	INSL5	10022	NM_005478	1	1	0	0	0	1	0	0	0	0	1	1	5	CHCHD3
hsa-miR-24-2-5p	MIMAT0004497	SGK2	10110	XM_005260245	1	1	0	0	0	1	0	0	0	0	1	1	5	CHCHD4
hsa-miR-24-2-5p	MIMAT0004497	CRISP3	10321	NM_001190986	1	1	0	0	0	1	0	0	0	0	1	1	5	CHCHD5
hsa-miR-24-2-5p	MIMAT0004497	DLC1	10395	NM_182643	1	1	0	0	0	1	0	0	0	0	1	1	5	CHCHD7
hsa-miR-24-2-5p	MIMAT0004497	SRCAP	10847	XM_005255045	1	1	0	0	0	1	0	0	0	0	1	1	5	CHD2
hsa-miR-24-2-5p	MIMAT0004497	C9orf9	11092	XM_005272164	1	1	0	0	0	1	0	0	0	0	1	1	5	CHD5
hsa-miR-24-2-5p	MIMAT0004497	SAMD4A	23034	XM_005267432	1	1	0	0	0	1	0	0	0	1	1	0	5	CHDH
hsa-miR-24-2-5p	MIMAT0004497	CDK19	23097	NM_015076	1	1	0	0	0	1	0	0	0	0	1	1	5	CHEK1
hsa-miR-24-2-5p	MIMAT0004497	DICER1	23405	NM_177438	1	1	0	0	0	1	0	0	0	0	1	1	5	CHERP
hsa-miR-24-2-5p	MIMAT0004497	RYBP	23429	NM_012234	1	1	1	0	0	0	0	0	0	0	1	1	5	CHIT1
hsa-miR-24-2-5p	MIMAT0004497	CLEC5A	23601	NM_013252	1	1	0	0	0	1	0	0	0	0	1	1	5	CHKB
hsa-miR-24-2-5p	MIMAT0004497	TNFAIP8	25816	XM_005271952	1	1	1	0	0	0	0	0	0	0	1	1	5	CHL1
hsa-miR-24-2-5p	MIMAT0004497	METTL7A	25840	NM_014033	1	1	0	0	0	1	0	0	0	0	1	1	5	CHM
hsa-miR-24-2-5p	MIMAT0004497	ATRNL1	26033	NM_207303	1	1	0	0	0	1	0	0	0	1	1	0	5	CHML
hsa-miR-24-2-5p	MIMAT0004497	FAM169A	26049	XM_005248479	1	1	0	0	0	1	0	0	0	0	1	1	5	CHMP1B
hsa-miR-24-2-5p	MIMAT0004497	CABYR	26256	NM_012189	0	1	1	0	0	0	0	1	0	0	1	1	5	CHMP3
hsa-miR-24-2-5p	MIMAT0004497	SLC17A5	26503	XM_005248711	0	1	1	0	0	1	0	0	0	0	1	1	5	CHRAC1
hsa-miR-24-2-5p	MIMAT0004497	KLF15	28999	NM_014079	0	1	1	0	0	1	0	0	0	0	1	1	5	CHRM3
hsa-miR-24-2-5p	MIMAT0004497	RACGAP1	29127	NM_001126103	0	1	1	0	0	1	0	0	0	0	1	1	5	CHRNA9
hsa-miR-24-2-5p	MIMAT0004497	TRHDE	29953	NM_013381	0	1	1	0	0	1	0	0	0	0	1	1	5	CHRNB3
hsa-miR-24-2-5p	MIMAT0004497	TLX3	30012	NM_021025	0	1	1	0	0	1	0	0	0	0	1	1	5	CHST1
hsa-miR-24-2-5p	MIMAT0004497	RLIM	51132	NM_183353	1	1	1	0	0	0	0	0	0	0	1	1	5	CHST11
hsa-miR-24-2-5p	MIMAT0004497	HEMK1	51409	NM_016173	0	1	1	0	0	1	0	0	0	0	1	1	5	CHST14
hsa-miR-24-2-5p	MIMAT0004497	TRIM33	51592	NM_015906	1	1	0	0	0	1	0	0	0	0	1	1	5	CHST3
hsa-miR-24-2-5p	MIMAT0004497	DNAJC10	54431	NM_018981	1	1	1	0	0	0	0	0	0	0	1	1	5	CHST5
hsa-miR-24-2-5p	MIMAT0004497	FAM105A	54491	NM_019018	1	1	1	0	0	0	0	0	0	0	1	1	5	CHTF8
hsa-miR-24-2-5p	MIMAT0004497	DDIT4	54541	NM_019058	1	1	0	0	0	1	0	0	0	0	1	1	5	CIDEC
hsa-miR-24-2-5p	MIMAT0004497	RALGPS2	55103	XM_005245297	1	1	1	0	0	0	0	0	0	0	1	1	5	CIRH1A
hsa-miR-24-2-5p	MIMAT0004497	LRRC59	55379	NM_018509	0	1	1	0	0	1	0	0	0	0	1	1	5	CIT
hsa-miR-24-2-5p	MIMAT0004497	PEX26	55670	NM_001127649	0	1	1	0	0	0	0	1	0	0	1	1	5	CKAP2
hsa-miR-24-2-5p	MIMAT0004497	KANSL3	55683	XM_005263984	1	1	0	0	0	1	0	0	0	0	1	1	5	CKLF
hsa-miR-24-2-5p	MIMAT0004497	CCDC88A	55704	NM_001135597	0	1	1	0	0	1	0	0	0	0	1	1	5	CLASP2
hsa-miR-24-2-5p	MIMAT0004497	CACNA2D3	55799	XM_005265318	1	1	0	0	0	1	0	0	0	0	1	1	5	CLCF1
hsa-miR-24-2-5p	MIMAT0004497	FOXJ2	55810	NM_018416	0	1	1	0	0	1	0	0	0	0	1	1	5	CLCN2
hsa-miR-24-2-5p	MIMAT0004497	MOSPD1	56180	XM_005262445	1	1	0	0	0	1	0	0	0	0	1	1	5	CLCN3
hsa-miR-24-2-5p	MIMAT0004497	ATXN7L3	56970	XM_005257526	1	1	0	0	0	1	0	0	0	0	1	1	5	CLCN4
hsa-miR-24-2-5p	MIMAT0004497	CCDC47	57003	NM_020198	1	1	0	0	0	1	0	0	0	0	1	1	5	CLCN5
hsa-miR-24-2-5p	MIMAT0004497	PCNP	57092	NM_020357	1	1	0	0	0	1	0	0	0	0	1	1	5	CLCN6
hsa-miR-24-2-5p	MIMAT0004497	KIAA1199	57214	XM_005254567	1	1	0	0	0	1	0	0	0	0	1	1	5	CLDN12
hsa-miR-24-2-5p	MIMAT0004497	NUFIP2	57532	NM_020772	1	1	0	0	0	1	0	0	0	1	1	0	5	CLDN16
hsa-miR-24-2-5p	MIMAT0004497	VAT1L	57687	NM_020927	0	1	1	0	0	1	0	0	0	0	1	1	5	CLEC1A
hsa-miR-24-2-5p	MIMAT0004497	KIAA1598	57698	NM_001127211	1	1	0	0	0	1	0	0	0	0	1	1	5	CLEC2L
hsa-miR-24-2-5p	MIMAT0004497	LSM2	57819	NM_021177	0	1	1	0	0	1	0	0	0	0	1	1	5	CLEC5A
hsa-miR-24-2-5p	MIMAT0004497	RHOU	58480	NM_021205	1	1	0	0	0	1	0	0	0	1	1	0	5	CLHC1
hsa-miR-24-2-5p	MIMAT0004497	ELOVL5	60481	XM_005249267	0	1	1	0	0	1	0	0	0	0	1	1	5	CLIC5
hsa-miR-24-2-5p	MIMAT0004497	ABHD4	63874	XM_005267986	0	1	1	0	0	1	0	0	0	0	1	1	5	CLMN
hsa-miR-24-2-5p	MIMAT0004497	NSD1	64324	NM_022455	0	1	1	0	0	1	0	0	0	0	1	1	5	CLN6
hsa-miR-24-2-5p	MIMAT0004497	BCL11B	64919	NM_138576	1	1	0	0	0	1	0	0	0	0	1	1	5	CLN8
hsa-miR-24-2-5p	MIMAT0004497	STK33	65975	XM_005253068	0	1	1	0	0	1	0	0	0	0	1	1	5	CLOCK
hsa-miR-24-2-5p	MIMAT0004497	SCNM1	79005	NM_001204856	1	1	0	0	0	1	0	0	0	0	1	1	5	CLRN1
hsa-miR-24-2-5p	MIMAT0004497	C2orf49	79074	XM_005264021	1	1	1	0	0	0	0	0	0	0	1	1	5	CLSPN
hsa-miR-24-2-5p	MIMAT0004497	EFCC1	79825	XM_005247781	0	1	1	0	0	1	0	0	0	0	1	1	5	CLSTN1
hsa-miR-24-2-5p	MIMAT0004497	PEAK1	79834	XM_005254672	1	1	0	0	0	1	0	0	0	0	1	1	5	CLTB
hsa-miR-24-2-5p	MIMAT0004497	PIP4K2C	79837	NM_024779	0	1	1	0	0	1	0	0	0	0	1	1	5	CLUAP1
hsa-miR-24-2-5p	MIMAT0004497	DHDDS	79947	NM_024887	0	1	1	0	0	1	0	0	0	0	1	1	5	CMC1
hsa-miR-24-2-5p	MIMAT0004497	FAM192A	80011	XM_005256156	1	1	0	0	0	1	0	0	0	0	1	1	5	CMKLR1
hsa-miR-24-2-5p	MIMAT0004497	VCPIP1	80124	NM_025054	0	1	1	0	0	1	0	0	0	0	1	1	5	CMPK1
hsa-miR-24-2-5p	MIMAT0004497	NEURL4	84461	NM_032442	1	1	0	0	0	1	0	0	0	0	1	1	5	CMPK2
hsa-miR-24-2-5p	MIMAT0004497	SLC9A7	84679	NM_001257291	1	1	1	0	0	0	0	0	0	0	1	1	5	CMTM3
hsa-miR-24-2-5p	MIMAT0004497	AGPAT9	84803	NM_032717	1	1	0	0	0	1	0	0	0	0	1	1	5	CMTM4
hsa-miR-24-2-5p	MIMAT0004497	ZCCHC3	85364	NM_033089	1	1	0	0	0	1	0	0	0	0	1	1	5	CMTR1
hsa-miR-24-2-5p	MIMAT0004497	ZNF518B	85460	NM_053042	1	1	0	0	0	1	0	0	0	1	1	0	5	CNEP1R1
hsa-miR-24-2-5p	MIMAT0004497	MMGT1	93380	NM_173470	1	1	0	0	0	1	0	0	0	0	1	1	5	CNGB1
hsa-miR-24-2-5p	MIMAT0004497	SDR42E1	93517	XM_005256257	0	1	1	0	0	1	0	0	0	0	1	1	5	CNIH1
hsa-miR-24-2-5p	MIMAT0004497	SNX18	112574	NM_001145427	0	1	1	0	0	1	0	0	0	0	1	1	5	CNIH2
hsa-miR-24-2-5p	MIMAT0004497	FAT3	120114	XM_005273759	1	1	0	0	0	1	0	0	0	0	1	1	5	CNNM4
hsa-miR-24-2-5p	MIMAT0004497	UHMK1	127933	NM_175866	1	1	0	0	0	1	0	0	0	1	1	0	5	CNOT1
hsa-miR-24-2-5p	MIMAT0004497	ZNF831	128611	XM_005260272	1	1	0	0	0	1	0	0	0	0	1	1	5	CNOT11
hsa-miR-24-2-5p	MIMAT0004497	SPIN4	139886	NM_001012968	1	1	0	0	0	1	0	0	0	0	1	1	5	CNOT3
hsa-miR-24-2-5p	MIMAT0004497	MACROD2	140733	XM_005260667	0	1	1	0	0	1	0	0	0	0	1	1	5	CNOT4
hsa-miR-24-2-5p	MIMAT0004497	SLFN13	146857	NM_144682	1	1	0	0	0	1	0	0	0	1	1	0	5	CNOT6
hsa-miR-24-2-5p	MIMAT0004497	BROX	148362	XM_005273068	1	1	1	0	0	0	0	0	0	0	1	1	5	CNOT6L
hsa-miR-24-2-5p	MIMAT0004497	CLEC2L	154790	NM_001080511	1	1	0	0	0	1	0	0	0	0	1	1	5	CNOT8
hsa-miR-24-2-5p	MIMAT0004497	RASEF	158158	XM_005251731	0	1	1	0	0	1	0	0	0	0	1	1	5	CNP
hsa-miR-24-2-5p	MIMAT0004497	ADAL	161823	NM_001159280	1	1	0	0	0	1	0	0	0	1	1	0	5	CNRIP1
hsa-miR-24-2-5p	MIMAT0004497	TVP23C	201158	NM_001135036	1	1	0	0	0	1	0	0	0	0	1	1	5	CNTLN
hsa-miR-24-2-5p	MIMAT0004497	ZSCAN25	221785	NM_145115	1	1	0	0	0	1	0	0	0	0	1	1	5	CNTN1
hsa-miR-24-2-5p	MIMAT0004497	FAM26E	254228	NM_153711	1	1	1	0	0	0	0	0	0	0	1	1	5	CNTNAP3
hsa-miR-24-2-5p	MIMAT0004497	SHPRH	257218	NM_001042683	0	1	1	0	0	1	0	0	0	0	1	1	5	CNTNAP3B
hsa-miR-24-2-5p	MIMAT0004497	PRTG	283659	NM_173814	1	1	0	0	0	1	0	0	0	0	1	1	5	COA5
hsa-miR-24-2-5p	MIMAT0004497	RNF149	284996	XM_005263921	1	1	0	0	0	1	0	0	0	1	1	0	5	COG6
hsa-miR-24-2-5p	MIMAT0004497	FAM126B	285172	NM_173822	1	1	0	0	0	1	0	0	0	0	1	1	5	COIL
hsa-miR-24-2-5p	MIMAT0004497	C5orf51	285636	NM_175921	1	1	0	0	0	1	0	0	0	0	1	1	5	COL4A4
hsa-miR-24-2-5p	MIMAT0004497	PRR18	285800	XM_005266943	1	1	0	0	0	1	0	0	0	0	1	1	5	COL5A1
[truncated: 33,997 more rows]

## Sheet: hsa-miR-222-5p
miRNA	MIMATid	Gene	EntrezID	RefseqID	miRWalk	Microt4	miRanda	mirbridge	miRDB	miRMap	miRNAMap	Pictar2	PITA	RNA22	RNAhybrid	Targetscan	SUM	15808 Genes w/o redundancies
[truncated: 51,295 more rows]

[truncated: 2 more sheets: hsa-miR-138-1-3p, Crossmatch downregulated miRNAs]
