# Supplementary material for: Functional omics analyses reveal only minor effects of microRNAs on human somatic stem cell differentiation
Source: Sci Rep. 2020 Feb 24;10:3284. doi: 10.1038/s41598-020-60065-8 (PMC7040006; doi:10.1038/s41598-020-60065-8)
Supplement: Supplementary file 6 — Supplementary Table S10. [file 41598_2020_60065_MOESM6_ESM.xlsx]

## Sheet: hsa-miR-34a-5p
miRNA	MIMATid	Gene	EntrezID	RefseqID	miRWalk	Microt4	miRanda	mirbridge	miRDB	miRMap	miRNAMap	Pictar2	PITA	RNA22	RNAhybrid	Targetscan	SUM	15372 Genes w/o redundancies
hsa-miR-34a-5p	MIMAT0000255	LEF1	51176	NM_016269	1	1	1	1	1	1	1	1	1	1	1	1	12	A1BG
hsa-miR-34a-5p	MIMAT0000255	AGO4	192670	NM_017629	1	1	1	0	1	1	1	1	1	1	1	1	11	A1CF
hsa-miR-34a-5p	MIMAT0000255	AHCYL2	23382	NM_015328	1	1	1	1	1	1	0	1	1	1	1	1	11	A4GALT
hsa-miR-34a-5p	MIMAT0000255	ASB1	51665	NM_001040445	1	1	1	0	1	1	1	1	1	1	1	1	11	A4GNT
hsa-miR-34a-5p	MIMAT0000255	ASIC2	40	NM_183377	1	1	1	1	1	1	1	1	0	1	1	1	11	AACS
hsa-miR-34a-5p	MIMAT0000255	BRINP1	1620	NM_014618	1	1	1	0	1	1	1	1	1	1	1	1	11	AADAC
hsa-miR-34a-5p	MIMAT0000255	CACNB3	784	NM_000725	1	1	1	0	1	1	1	1	1	1	1	1	11	AADAT
hsa-miR-34a-5p	MIMAT0000255	CAPN6	827	NM_014289	1	1	1	0	1	1	1	1	1	1	1	1	11	AAGAB
hsa-miR-34a-5p	MIMAT0000255	FGD6	55785	NM_018351	1	1	1	0	1	1	1	1	1	1	1	1	11	AAK1
hsa-miR-34a-5p	MIMAT0000255	GALNT7	51809	NM_017423	1	1	1	0	1	1	1	1	1	1	1	1	11	AANAT
hsa-miR-34a-5p	MIMAT0000255	LGR4	55366	NM_018490	1	1	1	0	1	1	1	1	1	1	1	1	11	AAR2
hsa-miR-34a-5p	MIMAT0000255	NOTCH1	4851	NM_017617	1	1	1	0	1	1	1	1	1	1	1	1	11	AARS
hsa-miR-34a-5p	MIMAT0000255	NRIP3	56675	NM_020645	1	1	1	0	1	1	1	1	1	1	1	1	11	AARS2
hsa-miR-34a-5p	MIMAT0000255	PACS1	55690	NM_018026	1	1	1	0	1	1	1	1	1	1	1	1	11	AASDHPPT
hsa-miR-34a-5p	MIMAT0000255	PDGFRA	5156	NM_006206	1	1	1	0	1	1	1	1	1	1	1	1	11	AASS
hsa-miR-34a-5p	MIMAT0000255	PPP2R5A	5525	NM_006243	1	1	1	0	1	1	1	1	1	1	1	1	11	AATF
hsa-miR-34a-5p	MIMAT0000255	RGS17	26575	NM_012419	1	1	1	0	1	1	1	1	1	1	1	1	11	AATK
hsa-miR-34a-5p	MIMAT0000255	SGPP1	81537	NM_030791	1	1	1	0	1	1	1	1	1	1	1	1	11	ABAT
hsa-miR-34a-5p	MIMAT0000255	SYT1	6857	NM_001135805	1	1	1	1	1	1	1	1	0	1	1	1	11	ABCA1
hsa-miR-34a-5p	MIMAT0000255	TAF5	6877	NM_006951	1	1	1	0	1	1	1	1	1	1	1	1	11	ABCA10
hsa-miR-34a-5p	MIMAT0000255	TMEM255A	55026	NM_017938	1	1	1	1	1	1	1	1	0	1	1	1	11	ABCA12
hsa-miR-34a-5p	MIMAT0000255	SEPT3	55964	NM_019106	1	1	1	0	1	1	0	1	1	1	1	1	10	ABCA13
hsa-miR-34a-5p	MIMAT0000255	ACBD3	64746	NM_022735	1	1	1	0	0	1	1	1	1	1	1	1	10	ABCA2
hsa-miR-34a-5p	MIMAT0000255	ACSL4	2182	NM_022977	1	1	1	0	1	1	1	1	0	1	1	1	10	ABCA3
hsa-miR-34a-5p	MIMAT0000255	AHCYL2	23382	NM_001130723	1	1	1	1	1	1	0	1	0	1	1	1	10	ABCA4
hsa-miR-34a-5p	MIMAT0000255	ALDOA	226	NM_000034	1	1	1	1	1	1	0	1	0	1	1	1	10	ABCA5
hsa-miR-34a-5p	MIMAT0000255	AMER1	139285	NM_152424	1	1	1	0	1	1	0	1	1	1	1	1	10	ABCA7
hsa-miR-34a-5p	MIMAT0000255	ANKRD52	283373	NM_173595	1	1	1	0	1	1	0	1	1	1	1	1	10	ABCA8
hsa-miR-34a-5p	MIMAT0000255	ARID4B	51742	NM_016374	0	1	1	1	1	1	1	1	0	1	1	1	10	ABCA9
hsa-miR-34a-5p	MIMAT0000255	BRPF3	27154	NM_015695	1	1	1	0	0	1	1	1	1	1	1	1	10	ABCB1
hsa-miR-34a-5p	MIMAT0000255	BTBD11	121551	NM_001018072	1	1	1	0	1	1	1	1	0	1	1	1	10	ABCB10
hsa-miR-34a-5p	MIMAT0000255	C14orf28	122525	NM_001017923	1	1	1	0	0	1	1	1	1	1	1	1	10	ABCB11
hsa-miR-34a-5p	MIMAT0000255	C3orf58	205428	NM_173552	1	1	1	0	1	1	1	0	1	1	1	1	10	ABCB5
hsa-miR-34a-5p	MIMAT0000255	CALB1	793	NM_004929	1	1	1	0	1	1	1	0	1	1	1	1	10	ABCB6
hsa-miR-34a-5p	MIMAT0000255	CALCR	799	NM_001164737	1	1	1	0	1	1	1	1	0	1	1	1	10	ABCB7
hsa-miR-34a-5p	MIMAT0000255	CNOT6L	246175	NM_144571	1	1	1	0	0	1	1	1	1	1	1	1	10	ABCB8
hsa-miR-34a-5p	MIMAT0000255	CNTN2	6900	NM_005076	1	1	1	0	1	1	0	1	1	1	1	1	10	ABCB9
hsa-miR-34a-5p	MIMAT0000255	COL12A1	1303	NM_004370	0	1	1	1	1	1	1	1	0	1	1	1	10	ABCC1
hsa-miR-34a-5p	MIMAT0000255	CRY2	1408	NM_021117	1	1	1	0	1	1	0	1	1	1	1	1	10	ABCC10
hsa-miR-34a-5p	MIMAT0000255	CSF1R	1436	NM_005211	1	1	1	0	1	1	0	1	1	1	1	1	10	ABCC12
hsa-miR-34a-5p	MIMAT0000255	DDX17	10521	NM_001098504	1	1	1	0	1	1	1	1	0	1	1	1	10	ABCC2
hsa-miR-34a-5p	MIMAT0000255	DLL1	28514	NM_005618	0	1	1	0	1	1	1	1	1	1	1	1	10	ABCC3
hsa-miR-34a-5p	MIMAT0000255	DPP3	10072	NM_130443	1	1	1	0	1	1	1	1	0	1	1	1	10	ABCC4
hsa-miR-34a-5p	MIMAT0000255	DPYSL4	10570	NM_006426	1	1	1	0	1	1	0	1	1	1	1	1	10	ABCC5
hsa-miR-34a-5p	MIMAT0000255	E2F3	1871	NM_001949	1	1	1	0	0	1	1	1	1	1	1	1	10	ABCC6
hsa-miR-34a-5p	MIMAT0000255	EFNB1	1947	NM_004429	1	1	1	0	0	1	1	1	1	1	1	1	10	ABCC8
hsa-miR-34a-5p	MIMAT0000255	EFNB3	1949	NM_001406	1	1	1	0	0	1	1	1	1	1	1	1	10	ABCC9
hsa-miR-34a-5p	MIMAT0000255	ELL2	22936	NM_012081	1	1	1	0	1	1	1	0	1	1	1	1	10	ABCD1
hsa-miR-34a-5p	MIMAT0000255	ELMOD1	55531	NM_018712	0	1	1	0	1	1	1	1	1	1	1	1	10	ABCD2
hsa-miR-34a-5p	MIMAT0000255	FGF23	8074	NM_020638	1	1	1	1	1	1	0	0	1	1	1	1	10	ABCD3
hsa-miR-34a-5p	MIMAT0000255	FOXJ2	55810	NM_018416	1	1	1	0	1	1	0	1	1	1	1	1	10	ABCD4
hsa-miR-34a-5p	MIMAT0000255	FOXP1	27086	NM_001244808	1	1	1	0	1	1	1	1	0	1	1	1	10	ABCE1
hsa-miR-34a-5p	MIMAT0000255	FUT8	2530	NM_178155	1	1	1	1	1	1	0	1	0	1	1	1	10	ABCF1
hsa-miR-34a-5p	MIMAT0000255	GPR158	57512	NM_020752	0	1	1	0	1	1	1	1	1	1	1	1	10	ABCF2
hsa-miR-34a-5p	MIMAT0000255	GPR85	54329	NM_001146265	1	1	1	0	1	1	1	1	0	1	1	1	10	ABCF3
hsa-miR-34a-5p	MIMAT0000255	HCN3	57657	NM_020897	1	1	1	0	1	1	0	1	1	1	1	1	10	ABCG1
hsa-miR-34a-5p	MIMAT0000255	KLF4	9314	NM_004235	1	1	1	0	0	1	1	1	1	1	1	1	10	ABCG2
hsa-miR-34a-5p	MIMAT0000255	LIMD2	80774	NM_030576	1	1	1	0	1	1	0	1	1	1	1	1	10	ABCG4
hsa-miR-34a-5p	MIMAT0000255	LOXL3	84695	NM_032603	1	1	1	0	0	1	1	1	1	1	1	1	10	ABCG5
hsa-miR-34a-5p	MIMAT0000255	LRRC40	55631	NM_017768	1	1	1	0	1	1	1	0	1	1	1	1	10	ABCG8
hsa-miR-34a-5p	MIMAT0000255	MARCKSL1	65108	NM_023009	1	1	1	0	0	1	1	1	1	1	1	1	10	ABHD1
hsa-miR-34a-5p	MIMAT0000255	MEX3C	51320	NM_016626	1	1	1	0	1	1	0	1	1	1	1	1	10	ABHD10
hsa-miR-34a-5p	MIMAT0000255	MGAT4A	11320	NM_012214	1	1	1	0	1	1	0	1	1	1	1	1	10	ABHD11
hsa-miR-34a-5p	MIMAT0000255	MSL2	55167	NM_018133	1	1	1	0	0	1	1	1	1	1	1	1	10	ABHD12
hsa-miR-34a-5p	MIMAT0000255	MYCN	4613	NM_005378	1	1	1	0	1	1	0	1	1	1	1	1	10	ABHD12B
hsa-miR-34a-5p	MIMAT0000255	OLIG3	167826	NM_175747	1	1	1	0	1	1	1	0	1	1	1	1	10	ABHD13
hsa-miR-34a-5p	MIMAT0000255	PAPPA	5069	NM_002581	1	1	1	1	0	1	1	0	1	1	1	1	10	ABHD15
hsa-miR-34a-5p	MIMAT0000255	PEG10	23089	NM_001040152	1	1	1	0	1	1	0	1	1	1	1	1	10	ABHD16A
hsa-miR-34a-5p	MIMAT0000255	PGM1	5236	NM_001172818	1	1	1	0	1	1	1	1	0	1	1	1	10	ABHD17B
hsa-miR-34a-5p	MIMAT0000255	PLAG1	5324	NM_002655	1	1	1	0	1	1	1	0	1	1	1	1	10	ABHD17C
hsa-miR-34a-5p	MIMAT0000255	PLEKHH2	130271	NM_172069	1	1	1	0	1	1	1	0	1	1	1	1	10	ABHD2
hsa-miR-34a-5p	MIMAT0000255	PPP1R16B	26051	NM_015568	1	1	1	0	1	1	0	1	1	1	1	1	10	ABHD3
hsa-miR-34a-5p	MIMAT0000255	PPP2R3A	5523	NM_002718	1	1	1	1	1	1	0	1	0	1	1	1	10	ABHD4
hsa-miR-34a-5p	MIMAT0000255	PURB	5814	NM_033224	1	1	1	0	1	1	0	1	1	1	1	1	10	ABHD5
hsa-miR-34a-5p	MIMAT0000255	PVRL1	5818	NM_002855	1	1	1	0	1	1	0	1	1	1	1	1	10	ABHD6
hsa-miR-34a-5p	MIMAT0000255	RAP1GDS1	5910	NM_001100426	1	1	1	1	1	1	0	1	0	1	1	1	10	ABHD8
hsa-miR-34a-5p	MIMAT0000255	RIMBP2	23504	NM_015347	1	1	1	1	0	1	1	0	1	1	1	1	10	ABI1
hsa-miR-34a-5p	MIMAT0000255	RIMS3	9783	NM_014747	1	1	1	0	1	1	0	1	1	1	1	1	10	ABI2
hsa-miR-34a-5p	MIMAT0000255	RRAS	6237	NM_006270	1	1	1	0	1	1	0	1	1	1	1	1	10	ABI3
hsa-miR-34a-5p	MIMAT0000255	SATB2	23314	NM_001172509	1	1	1	0	1	1	1	1	0	1	1	1	10	ABI3BP
hsa-miR-34a-5p	MIMAT0000255	SCN2B	6327	NM_004588	1	1	1	0	1	1	0	1	1	1	1	1	10	ABL1
hsa-miR-34a-5p	MIMAT0000255	SLCO3A1	28232	NM_013272	1	1	1	0	0	1	1	1	1	1	1	1	10	ABL2
hsa-miR-34a-5p	MIMAT0000255	SMIM15	643155	NM_001048249	1	1	1	0	1	1	0	1	1	1	1	1	10	ABLIM1
hsa-miR-34a-5p	MIMAT0000255	SOX4	6659	NM_003107	1	1	1	1	0	1	1	1	1	0	1	1	10	ABLIM2
hsa-miR-34a-5p	MIMAT0000255	SRPR	6734	NM_003139	1	1	1	0	0	1	1	1	1	1	1	1	10	ABLIM3
hsa-miR-34a-5p	MIMAT0000255	STC1	6781	NM_003155	1	1	1	0	0	1	1	1	1	1	1	1	10	ABO
hsa-miR-34a-5p	MIMAT0000255	STRN3	29966	NM_001083893	1	1	1	0	1	1	1	1	0	1	1	1	10	ABR
hsa-miR-34a-5p	MIMAT0000255	TBC1D25	4943	NM_002536	1	1	1	0	0	1	1	1	1	1	1	1	10	ABRA
hsa-miR-34a-5p	MIMAT0000255	UBP1	7342	NM_014517	1	1	1	0	1	1	0	1	1	1	1	1	10	ABRACL
hsa-miR-34a-5p	MIMAT0000255	UHRF2	115426	NM_152896	0	1	1	0	1	1	1	1	1	1	1	1	10	ABT1
hsa-miR-34a-5p	MIMAT0000255	USP31	57478	NM_020718	1	1	1	0	1	1	0	1	1	1	1	1	10	ABTB1
hsa-miR-34a-5p	MIMAT0000255	VAT1	10493	NM_006373	1	1	1	0	1	1	0	1	1	1	1	1	10	ABTB2
hsa-miR-34a-5p	MIMAT0000255	XYLT1	64131	NM_022166	1	1	1	0	1	1	0	1	1	1	1	1	10	ACAA1
hsa-miR-34a-5p	MIMAT0000255	ZCCHC17	51538	NM_016505	1	1	1	0	0	1	1	1	1	1	1	1	10	ACAA2
hsa-miR-34a-5p	MIMAT0000255	ZDHHC17	23390	NM_015336	1	1	1	0	1	1	0	1	1	1	1	1	10	ACACA
hsa-miR-34a-5p	MIMAT0000255	ZFHX4	79776	NM_024721	1	1	1	0	1	1	0	1	1	1	1	1	10	ACACB
hsa-miR-34a-5p	MIMAT0000255	ZNF551	90233	NM_138347	1	1	1	0	1	1	0	1	1	1	1	1	10	ACAD10
hsa-miR-34a-5p	MIMAT0000255	ABCD1	215	NM_000033	1	1	1	0	0	1	0	1	1	1	1	1	9	ACAD11
hsa-miR-34a-5p	MIMAT0000255	ABCG4	64137	NM_022169	1	1	1	0	0	1	1	0	1	1	1	1	9	ACAD8
hsa-miR-34a-5p	MIMAT0000255	ABLIM3	22885	NM_014945	0	1	1	0	0	1	1	1	1	1	1	1	9	ACAD9
hsa-miR-34a-5p	MIMAT0000255	ACTR1A	10121	NM_005736	0	1	1	0	0	1	1	1	1	1	1	1	9	ACADL
hsa-miR-34a-5p	MIMAT0000255	ADRA1D	146	NM_000678	1	1	1	0	1	1	0	0	1	1	1	1	9	ACADM
hsa-miR-34a-5p	MIMAT0000255	AKAP6	9472	NM_004274	0	0	1	0	1	1	1	1	1	1	1	1	9	ACADS
hsa-miR-34a-5p	MIMAT0000255	ALCAM	214	NM_001627	0	1	1	0	0	1	1	1	1	1	1	1	9	ACADSB
hsa-miR-34a-5p	MIMAT0000255	APH1A	51107	NM_016022	0	1	1	0	0	1	1	1	1	1	1	1	9	ACADVL
hsa-miR-34a-5p	MIMAT0000255	ARHGAP36	158763	NM_144967	1	1	1	0	0	1	1	0	1	1	1	1	9	ACAN
hsa-miR-34a-5p	MIMAT0000255	ASPHD2	57168	NM_020437	1	1	1	1	0	1	0	1	0	1	1	1	9	ACAP1
hsa-miR-34a-5p	MIMAT0000255	ATG2A	23130	NM_015104	1	1	1	0	0	1	1	0	1	1	1	1	9	ACAP2
hsa-miR-34a-5p	MIMAT0000255	ATG5	9474	NM_004849	1	1	1	0	0	1	1	0	1	1	1	1	9	ACAP3
hsa-miR-34a-5p	MIMAT0000255	ATP10B	23120	NM_025153	1	1	1	1	0	1	0	0	1	1	1	1	9	ACAT1
hsa-miR-34a-5p	MIMAT0000255	ATXN7	6314	NM_000333	1	1	1	0	0	1	0	1	1	1	1	1	9	ACAT2
hsa-miR-34a-5p	MIMAT0000255	BCL11B	64919	NM_138576	1	1	1	0	0	1	1	1	0	1	1	1	9	ACBD3
hsa-miR-34a-5p	MIMAT0000255	BMP3	651	NM_001201	1	1	1	0	1	1	0	0	1	1	1	1	9	ACE
hsa-miR-34a-5p	MIMAT0000255	C16orf58	64755	NM_022744	1	1	1	0	1	1	0	0	1	1	1	1	9	ACE2
hsa-miR-34a-5p	MIMAT0000255	C3orf70	285382	NM_001025266	1	1	1	0	0	1	0	1	1	1	1	1	9	ACER2
hsa-miR-34a-5p	MIMAT0000255	C9orf47	286223	NM_001001938	1	1	1	0	1	1	0	0	1	1	1	1	9	ACER3
hsa-miR-34a-5p	MIMAT0000255	CA7	766	NM_001014435	1	1	1	0	0	1	1	1	0	1	1	1	9	ACHE
hsa-miR-34a-5p	MIMAT0000255	CALCR	799	NM_001742	1	0	1	0	1	1	1	1	1	0	1	1	9	ACKR2
hsa-miR-34a-5p	MIMAT0000255	CASP2	835	NM_032982	1	1	1	0	1	1	0	1	0	1	1	1	9	ACKR3
hsa-miR-34a-5p	MIMAT0000255	CBFA2T3	863	NM_005187	1	1	1	0	1	1	0	1	0	1	1	1	9	ACKR4
hsa-miR-34a-5p	MIMAT0000255	CCL22	6367	NM_002990	1	1	1	0	1	1	0	0	1	1	1	1	9	ACLY
hsa-miR-34a-5p	MIMAT0000255	CCNE2	9134	NM_057749	1	0	1	0	1	1	1	1	1	0	1	1	9	ACN9
hsa-miR-34a-5p	MIMAT0000255	CDAN1	146059	NM_138477	1	1	1	0	0	1	1	0	1	1	1	1	9	ACO1
hsa-miR-34a-5p	MIMAT0000255	CDK6	1021	NM_001145306	1	1	1	1	0	1	0	1	0	1	1	1	9	ACO2
hsa-miR-34a-5p	MIMAT0000255	CDS2	8760	NM_003818	1	1	1	0	1	1	0	0	1	1	1	1	9	ACOT11
hsa-miR-34a-5p	MIMAT0000255	CELF2	10659	NM_001025077	0	1	1	0	0	1	1	1	1	1	1	1	9	ACOT12
hsa-miR-34a-5p	MIMAT0000255	CELSR3	1951	NM_001407	1	1	1	0	0	1	1	0	1	1	1	1	9	ACOT2
hsa-miR-34a-5p	MIMAT0000255	CFTR	1080	NM_000492	1	1	1	0	0	1	1	0	1	1	1	1	9	ACOT7
hsa-miR-34a-5p	MIMAT0000255	CHMP7	91782	NM_152272	1	1	1	0	0	1	0	1	1	1	1	1	9	ACOT8
hsa-miR-34a-5p	MIMAT0000255	CLCN3	1182	NM_173872	1	1	1	0	1	1	0	1	0	1	1	1	9	ACOT9
hsa-miR-34a-5p	MIMAT0000255	CNOT4	4850	NM_001190848	1	1	1	0	1	1	0	1	0	1	1	1	9	ACOX1
hsa-miR-34a-5p	MIMAT0000255	CNTNAP2	26047	NM_014141	1	1	1	0	0	1	0	1	1	1	1	1	9	ACOX3
hsa-miR-34a-5p	MIMAT0000255	COL4A4	1286	NM_000092	1	1	1	0	1	1	0	0	1	1	1	1	9	ACOXL
hsa-miR-34a-5p	MIMAT0000255	COPS7B	64708	NM_022730	1	1	1	0	0	1	0	1	1	1	1	1	9	ACP1
hsa-miR-34a-5p	MIMAT0000255	CPD	1362	NM_001304	1	1	1	0	0	1	1	0	1	1	1	1	9	ACP2
hsa-miR-34a-5p	MIMAT0000255	CREBRF	153222	NM_153607	1	1	1	0	0	1	0	1	1	1	1	1	9	ACP5
hsa-miR-34a-5p	MIMAT0000255	CRTC1	23373	NM_001098482	1	1	1	0	0	1	1	1	0	1	1	1	9	ACP6
hsa-miR-34a-5p	MIMAT0000255	CTNND2	1501	NM_001332	0	0	1	0	1	1	1	1	1	1	1	1	9	ACPL2
hsa-miR-34a-5p	MIMAT0000255	DAG1	1605	NM_001165928	1	1	1	0	0	1	1	1	0	1	1	1	9	ACPP
hsa-miR-34a-5p	MIMAT0000255	DAGLA	747	NM_006133	1	1	1	0	0	1	1	0	1	1	1	1	9	ACPT
hsa-miR-34a-5p	MIMAT0000255	DCX	1641	NM_000555	1	1	1	1	0	1	0	1	0	1	1	1	9	ACRBP
hsa-miR-34a-5p	MIMAT0000255	DMWD	1762	NM_004943	1	1	1	0	1	1	0	0	1	1	1	1	9	ACRC
hsa-miR-34a-5p	MIMAT0000255	DPF2	5977	NM_006268	1	1	1	0	0	1	1	0	1	1	1	1	9	ACSBG1
hsa-miR-34a-5p	MIMAT0000255	DPYD	1806	NM_000110	1	0	1	0	1	1	1	0	1	1	1	1	9	ACSBG2
hsa-miR-34a-5p	MIMAT0000255	DYNC1LI1	51143	NM_016141	0	1	1	0	1	1	1	0	1	1	1	1	9	ACSF2
hsa-miR-34a-5p	MIMAT0000255	EEA1	8411	NM_003566	1	1	0	0	0	1	1	1	1	1	1	1	9	ACSF3
hsa-miR-34a-5p	MIMAT0000255	EI24	9538	NM_004879	1	1	1	0	0	1	1	1	0	1	1	1	9	ACSL1
hsa-miR-34a-5p	MIMAT0000255	EIF4EBP2	1979	NM_004096	1	1	1	1	0	1	0	0	1	1	1	1	9	ACSL3
hsa-miR-34a-5p	MIMAT0000255	ELMSAN1	91748	NM_194278	1	1	1	0	1	1	0	1	0	1	1	1	9	ACSL4
hsa-miR-34a-5p	MIMAT0000255	EPHA4	2043	NM_004438	1	0	1	0	1	1	1	1	1	0	1	1	9	ACSL5
hsa-miR-34a-5p	MIMAT0000255	F2RL2	2151	NM_004101	1	1	1	0	0	1	0	1	1	1	1	1	9	ACSL6
hsa-miR-34a-5p	MIMAT0000255	FAM127B	26071	NM_001078172	1	1	1	0	1	1	0	0	1	1	1	1	9	ACSM2A
hsa-miR-34a-5p	MIMAT0000255	FAM175B	23172	NM_032182	1	1	1	0	0	1	1	0	1	1	1	1	9	ACSM2B
hsa-miR-34a-5p	MIMAT0000255	FBXO30	84085	NM_032145	1	1	1	0	1	0	0	1	1	1	1	1	9	ACSM3
hsa-miR-34a-5p	MIMAT0000255	FBXO41	150726	NM_001080410	1	1	1	0	0	1	0	1	1	1	1	1	9	ACSS1
hsa-miR-34a-5p	MIMAT0000255	FLOT2	2319	NM_004475	1	1	1	0	1	1	0	0	1	1	1	1	9	ACSS2
hsa-miR-34a-5p	MIMAT0000255	FOSL1	8061	NM_005438	1	1	1	0	1	1	0	0	1	1	1	1	9	ACSS3
hsa-miR-34a-5p	MIMAT0000255	FOXP1	27086	NM_032682	1	0	1	0	1	1	1	1	1	0	1	1	9	ACTA1
hsa-miR-34a-5p	MIMAT0000255	FUT1	2523	NM_000148	1	1	1	0	1	1	0	0	1	1	1	1	9	ACTB
hsa-miR-34a-5p	MIMAT0000255	GAS1	2619	NM_002048	1	1	1	0	0	1	0	1	1	1	1	1	9	ACTC1
hsa-miR-34a-5p	MIMAT0000255	GATAD2B	57459	NM_020699	1	1	1	0	0	1	1	0	1	1	1	1	9	ACTG1
hsa-miR-34a-5p	MIMAT0000255	GNAS	2778	NM_001077490	1	0	1	0	0	1	1	1	1	1	1	1	9	ACTG2
hsa-miR-34a-5p	MIMAT0000255	GPR85	54329	NM_018970	1	0	1	0	1	1	1	1	1	0	1	1	9	ACTL10
hsa-miR-34a-5p	MIMAT0000255	GREM2	64388	NM_022469	1	1	1	0	0	1	0	1	1	1	1	1	9	ACTL6A
hsa-miR-34a-5p	MIMAT0000255	GRID1	2894	NM_017551	1	1	1	0	0	1	0	1	1	1	1	1	9	ACTL6B
hsa-miR-34a-5p	MIMAT0000255	HK1	3098	NM_033500	1	1	1	0	0	1	1	1	0	1	1	1	9	ACTL7A
hsa-miR-34a-5p	MIMAT0000255	HTR2C	3358	NM_001256760	1	1	1	0	0	1	1	1	0	1	1	1	9	ACTL8
hsa-miR-34a-5p	MIMAT0000255	INA	9118	NM_032727	1	1	1	0	1	1	0	0	1	1	1	1	9	ACTN1
hsa-miR-34a-5p	MIMAT0000255	IQGAP3	128239	NM_178229	0	1	1	0	0	1	1	1	1	1	1	1	9	ACTN2
hsa-miR-34a-5p	MIMAT0000255	ITSN1	6453	NM_001001132	1	0	1	0	1	1	1	1	1	0	1	1	9	ACTN4
hsa-miR-34a-5p	MIMAT0000255	JAG1	182	NM_000214	0	1	1	0	0	1	1	1	1	1	1	1	9	ACTR10
hsa-miR-34a-5p	MIMAT0000255	KIAA1210	57481	NM_020721	1	1	1	0	1	1	0	0	1	1	1	1	9	ACTR1A
hsa-miR-34a-5p	MIMAT0000255	KIAA1462	57608	NM_020848	1	1	1	0	1	1	0	0	1	1	1	1	9	ACTR1B
hsa-miR-34a-5p	MIMAT0000255	LDHA	3939	NM_001165414	1	1	1	0	1	1	1	1	0	0	1	1	9	ACTR2
hsa-miR-34a-5p	MIMAT0000255	LDHA	3939	NM_005566	1	0	1	0	1	1	1	1	1	0	1	1	9	ACTR3B
hsa-miR-34a-5p	MIMAT0000255	LDOC1L	84247	NM_032287	1	1	1	0	1	1	0	0	1	1	1	1	9	ACTR5
hsa-miR-34a-5p	MIMAT0000255	LPO	4025	NM_006151	1	1	1	1	0	1	0	0	1	1	1	1	9	ACTR6
hsa-miR-34a-5p	MIMAT0000255	MAPT	4137	NM_001123066	1	1	1	1	0	1	0	1	0	1	1	1	9	ACTR8
hsa-miR-34a-5p	MIMAT0000255	MDM4	4194	NM_002393	1	1	1	0	1	1	0	1	0	1	1	1	9	ACVR1
hsa-miR-34a-5p	MIMAT0000255	MMP2	4313	NM_004530	1	1	1	1	0	1	0	0	1	1	1	1	9	ACVR1B
hsa-miR-34a-5p	MIMAT0000255	MOAP1	64112	NM_022151	1	1	1	0	1	1	0	0	1	1	1	1	9	ACVR1C
hsa-miR-34a-5p	MIMAT0000255	MSI1	4440	NM_002442	1	1	1	0	0	1	1	0	1	1	1	1	9	ACVR2A
hsa-miR-34a-5p	MIMAT0000255	MTA2	9219	NM_004739	1	1	1	0	0	1	1	1	1	0	1	1	9	ACVR2B
hsa-miR-34a-5p	MIMAT0000255	MYB	4602	NM_001130173	1	1	1	0	1	1	1	0	0	1	1	1	9	ACVRL1
hsa-miR-34a-5p	MIMAT0000255	MYO5A	4644	NM_000259	1	1	1	0	1	1	0	0	1	1	1	1	9	ACY1
hsa-miR-34a-5p	MIMAT0000255	NAA50	80218	NM_025146	1	1	1	0	0	1	1	1	1	0	1	1	9	ACY3
hsa-miR-34a-5p	MIMAT0000255	NAP1L5	266812	NM_153757	1	1	0	1	0	1	0	1	1	1	1	1	9	ACYP2
hsa-miR-34a-5p	MIMAT0000255	NAV3	89795	NM_014903	1	0	1	0	1	1	1	1	1	0	1	1	9	ADA
hsa-miR-34a-5p	MIMAT0000255	NFE2L1	4779	NM_003204	1	1	1	0	0	1	1	1	1	0	1	1	9	ADAL
hsa-miR-34a-5p	MIMAT0000255	NOS1AP	9722	NM_001126060	1	1	1	0	1	1	0	1	0	1	1	1	9	ADAM10
hsa-miR-34a-5p	MIMAT0000255	NOTCH2	4853	NM_024408	1	1	1	0	0	1	0	1	1	1	1	1	9	ADAM11
hsa-miR-34a-5p	MIMAT0000255	NPTX1	4884	NM_002522	1	1	1	0	0	1	0	1	1	1	1	1	9	ADAM12
hsa-miR-34a-5p	MIMAT0000255	NR4A2	4929	NM_006186	1	1	1	0	0	1	1	1	0	1	1	1	9	ADAM15
hsa-miR-34a-5p	MIMAT0000255	NRN1	51299	NM_016588	0	1	1	0	1	1	1	1	1	0	1	1	9	ADAM17
hsa-miR-34a-5p	MIMAT0000255	NSD1	64324	NM_022455	1	1	1	0	0	1	1	1	0	1	1	1	9	ADAM18
hsa-miR-34a-5p	MIMAT0000255	NTN4	59277	NM_021229	1	1	1	0	0	1	1	0	1	1	1	1	9	ADAM19
hsa-miR-34a-5p	MIMAT0000255	OAZ2	4947	NM_002537	1	0	1	0	1	1	1	0	1	1	1	1	9	ADAM2
hsa-miR-34a-5p	MIMAT0000255	OSGIN2	734	NM_001126111	1	1	1	0	1	1	0	1	0	1	1	1	9	ADAM20
hsa-miR-34a-5p	MIMAT0000255	OTX1	5013	NM_014562	1	1	1	0	0	1	0	1	1	1	1	1	9	ADAM21
hsa-miR-34a-5p	MIMAT0000255	PEG10	23089	NM_001184962	1	1	1	0	1	1	0	1	0	1	1	1	9	ADAM22
hsa-miR-34a-5p	MIMAT0000255	PGM1	5236	NM_002633	1	0	1	0	1	1	1	1	1	0	1	1	9	ADAM23
hsa-miR-34a-5p	MIMAT0000255	PKNOX1	5316	NM_004571	1	1	1	0	1	1	0	0	1	1	1	1	9	ADAM28
hsa-miR-34a-5p	MIMAT0000255	PLCB1	23236	NM_182734	0	1	1	0	0	1	1	1	1	1	1	1	9	ADAM30
hsa-miR-34a-5p	MIMAT0000255	PLN	5350	NM_002667	1	0	1	1	1	1	0	0	1	1	1	1	9	ADAM32
hsa-miR-34a-5p	MIMAT0000255	PNOC	5368	NM_006228	1	0	1	0	1	1	1	1	1	0	1	1	9	ADAM33
hsa-miR-34a-5p	MIMAT0000255	PPARGC1B	133522	NM_133263	1	1	1	0	1	1	0	1	0	1	1	1	9	ADAM7
hsa-miR-34a-5p	MIMAT0000255	PPP1R10	5514	NM_002714	1	1	1	0	1	1	1	0	0	1	1	1	9	ADAM8
hsa-miR-34a-5p	MIMAT0000255	PPP1R11	6992	NM_021959	1	1	1	0	1	1	0	1	0	1	1	1	9	ADAM9
hsa-miR-34a-5p	MIMAT0000255	PRKCB	5579	NM_002738	1	1	1	0	1	1	1	0	1	0	1	1	9	ADAMDEC1
hsa-miR-34a-5p	MIMAT0000255	PROX1	5629	NM_001270616	1	1	1	0	0	1	1	1	0	1	1	1	9	ADAMTS1
hsa-miR-34a-5p	MIMAT0000255	PTBP3	9991	NM_001244898	1	1	1	0	0	1	1	1	0	1	1	1	9	ADAMTS10
hsa-miR-34a-5p	MIMAT0000255	RC3H1	149041	NM_172071	1	1	1	0	0	1	1	0	1	1	1	1	9	ADAMTS12
hsa-miR-34a-5p	MIMAT0000255	RCAN1	1827	NM_004414	1	1	1	1	1	1	0	0	0	1	1	1	9	ADAMTS13
hsa-miR-34a-5p	MIMAT0000255	RFX1	5989	NM_002918	1	1	1	0	0	1	1	0	1	1	1	1	9	ADAMTS14
hsa-miR-34a-5p	MIMAT0000255	RPGRIP1L	23322	NM_015272	1	1	0	0	0	1	1	1	1	1	1	1	9	ADAMTS15
hsa-miR-34a-5p	MIMAT0000255	SAMD12	401474	NM_001101676	1	1	1	0	1	1	0	0	1	1	1	1	9	ADAMTS16
hsa-miR-34a-5p	MIMAT0000255	SAR1A	56681	NM_001142648	1	1	1	0	1	1	0	1	0	1	1	1	9	ADAMTS17
hsa-miR-34a-5p	MIMAT0000255	SATB2	23314	NM_015265	1	0	1	0	1	1	1	1	1	0	1	1	9	ADAMTS18
hsa-miR-34a-5p	MIMAT0000255	SCML2	10389	NM_006089	1	1	1	0	0	1	0	1	1	1	1	1	9	ADAMTS19
hsa-miR-34a-5p	MIMAT0000255	SDK2	54549	NM_001144952	1	1	1	0	1	1	0	1	0	1	1	1	9	ADAMTS2
hsa-miR-34a-5p	MIMAT0000255	SERPINE1	5054	NM_000602	1	1	1	0	0	1	0	1	1	1	1	1	9	ADAMTS3
hsa-miR-34a-5p	MIMAT0000255	SGSM2	9905	NM_014853	1	1	1	0	0	1	1	1	0	1	1	1	9	ADAMTS4
hsa-miR-34a-5p	MIMAT0000255	SGTA	6449	NM_003021	1	1	1	0	0	1	0	1	1	1	1	1	9	ADAMTS5
hsa-miR-34a-5p	MIMAT0000255	SHOC2	8036	NM_007373	1	1	0	0	0	1	1	1	1	1	1	1	9	ADAMTS6
hsa-miR-34a-5p	MIMAT0000255	SIDT1	54847	NM_017699	1	1	1	0	0	1	0	1	1	1	1	1	9	ADAMTS8
hsa-miR-34a-5p	MIMAT0000255	SIRT1	23411	NM_012238	1	1	0	0	0	1	1	1	1	1	1	1	9	ADAMTS9
hsa-miR-34a-5p	MIMAT0000255	SIX3	6496	NM_005413	1	1	1	0	0	1	1	1	0	1	1	1	9	ADAMTSL1
hsa-miR-34a-5p	MIMAT0000255	SLC10A2	6555	NM_000452	1	1	1	1	0	1	0	0	1	1	1	1	9	ADAMTSL2
hsa-miR-34a-5p	MIMAT0000255	SLC25A44	9673	NM_014655	1	1	1	0	0	1	0	1	1	1	1	1	9	ADAMTSL3
hsa-miR-34a-5p	MIMAT0000255	SLC4A7	9497	NM_003615	1	0	1	0	1	1	1	1	1	0	1	1	9	ADAMTSL4
hsa-miR-34a-5p	MIMAT0000255	SLC5A3	6526	NM_006933	1	1	1	1	0	1	0	0	1	1	1	1	9	ADAMTSL5
hsa-miR-34a-5p	MIMAT0000255	SNTB2	6645	NM_006750	1	1	1	0	0	1	1	0	1	1	1	1	9	ADAP1
hsa-miR-34a-5p	MIMAT0000255	SOGA1	140710	NM_080627	1	1	1	0	1	1	0	1	0	1	1	1	9	ADAP2
hsa-miR-34a-5p	MIMAT0000255	SOX9	6662	NM_000346	1	1	1	0	0	1	1	0	1	1	1	1	9	ADAR
hsa-miR-34a-5p	MIMAT0000255	SPG7	6687	NM_003119	1	1	1	0	0	1	1	1	1	0	1	1	9	ADARB1
hsa-miR-34a-5p	MIMAT0000255	SPICE1	152185	NM_144718	1	1	1	0	1	1	0	0	1	1	1	1	9	ADAT1
hsa-miR-34a-5p	MIMAT0000255	SVOP	55530	NM_018711	0	1	1	0	1	1	0	1	1	1	1	1	9	ADAT2
hsa-miR-34a-5p	MIMAT0000255	SYNJ1	8867	NM_203446	1	1	1	0	0	1	1	1	0	1	1	1	9	ADAT3
hsa-miR-34a-5p	MIMAT0000255	SYT1	6857	NM_005639	1	0	1	0	1	1	1	1	1	0	1	1	9	ADCK1
hsa-miR-34a-5p	MIMAT0000255	SYT4	6860	NM_020783	1	1	1	0	0	1	0	1	1	1	1	1	9	ADCK3
hsa-miR-34a-5p	MIMAT0000255	TBCK	93627	NM_001163435	1	1	1	0	1	1	1	0	0	1	1	1	9	ADCK4
hsa-miR-34a-5p	MIMAT0000255	TBL1XR1	79718	NM_024665	1	1	1	0	1	1	0	1	1	0	1	1	9	ADCY1
hsa-miR-34a-5p	MIMAT0000255	TGFBR3	7049	NM_003243	1	1	1	0	0	1	0	1	1	1	1	1	9	ADCY10
hsa-miR-34a-5p	MIMAT0000255	TGIF2	60436	NM_001199514	1	1	1	0	1	1	0	1	0	1	1	1	9	ADCY2
hsa-miR-34a-5p	MIMAT0000255	TMEM109	79073	NM_024092	0	0	1	1	1	1	0	1	1	1	1	1	9	ADCY3
hsa-miR-34a-5p	MIMAT0000255	TMEM55A	55529	NM_018710	0	0	1	0	1	1	1	1	1	1	1	1	9	ADCY4
hsa-miR-34a-5p	MIMAT0000255	TOPORS	10210	NM_005802	1	1	0	0	0	1	1	1	1	1	1	1	9	ADCY5
hsa-miR-34a-5p	MIMAT0000255	TRIM37	4591	NM_015294	1	1	0	0	0	1	1	1	1	1	1	1	9	ADCY6
hsa-miR-34a-5p	MIMAT0000255	TRPC5	7224	NM_012471	1	1	1	0	0	1	1	0	1	1	1	1	9	ADCY7
hsa-miR-34a-5p	MIMAT0000255	TSHZ2	128553	NM_173485	1	1	1	0	0	1	1	1	1	0	1	1	9	ADCY9
hsa-miR-34a-5p	MIMAT0000255	TSN	7247	NM_004622	1	1	1	0	1	1	0	0	1	1	1	1	9	ADCYAP1
hsa-miR-34a-5p	MIMAT0000255	UBE2NL	389898	NM_001012989	1	1	1	0	0	1	1	0	1	1	1	1	9	ADCYAP1R1
hsa-miR-34a-5p	MIMAT0000255	UCN2	90226	NM_033199	1	0	1	0	1	1	0	1	1	1	1	1	9	ADD1
hsa-miR-34a-5p	MIMAT0000255	VAMP2	6844	NM_014232	1	0	1	0	1	1	1	1	1	0	1	1	9	ADD2
hsa-miR-34a-5p	MIMAT0000255	VCL	7414	NM_014000	1	1	1	0	0	1	1	1	0	1	1	1	9	ADD3
hsa-miR-34a-5p	MIMAT0000255	VEGFA	7422	NM_001025366	1	0	1	1	0	1	1	1	0	1	1	1	9	ADGB
hsa-miR-34a-5p	MIMAT0000255	VEGFA	7422	NM_001171623	1	0	1	1	0	1	1	1	0	1	1	1	9	ADH1B
hsa-miR-34a-5p	MIMAT0000255	VTI1A	143187	NM_145206	1	1	1	1	0	1	0	0	1	1	1	1	9	ADH4
hsa-miR-34a-5p	MIMAT0000255	XBP1	7494	NM_005080	1	1	1	0	1	1	1	0	1	0	1	1	9	ADH5
hsa-miR-34a-5p	MIMAT0000255	XPO5	57510	NM_020750	1	0	1	0	0	1	1	1	1	1	1	1	9	ADH6
hsa-miR-34a-5p	MIMAT0000255	ZDHHC16	84287	NM_198046	1	1	1	0	0	1	1	1	0	1	1	1	9	ADH7
hsa-miR-34a-5p	MIMAT0000255	ZER1	10444	NM_006336	0	1	1	0	0	1	1	1	1	1	1	1	9	ADHFE1
hsa-miR-34a-5p	MIMAT0000255	ZMYM4	9202	NM_005095	1	0	1	0	1	1	1	1	1	0	1	1	9	ADI1
hsa-miR-34a-5p	MIMAT0000255	ZMYND11	10771	NM_006624	1	1	1	0	0	1	1	0	1	1	1	1	9	ADIG
hsa-miR-34a-5p	MIMAT0000255	ZNF281	23528	NM_012482	1	0	1	0	1	1	1	1	1	0	1	1	9	ADIPOQ
hsa-miR-34a-5p	MIMAT0000255	ZNF304	57343	NM_020657	1	1	1	0	0	1	0	1	1	1	1	1	9	ADIPOR1
hsa-miR-34a-5p	MIMAT0000255	SEPT1	1731	NM_052838	0	1	1	0	0	1	1	0	1	1	1	1	8	ADIPOR2
hsa-miR-34a-5p	MIMAT0000255	ABCA1	19	NM_005502	0	1	1	0	0	1	1	0	1	1	1	1	8	ADK
hsa-miR-34a-5p	MIMAT0000255	ABCC12	94160	NM_033226	1	0	1	0	0	1	1	0	1	1	1	1	8	ADM
hsa-miR-34a-5p	MIMAT0000255	ABCF3	55324	NM_018358	0	1	1	0	0	1	0	1	1	1	1	1	8	ADM2
hsa-miR-34a-5p	MIMAT0000255	ABR	29	NM_001159746	1	1	1	0	0	1	0	1	0	1	1	1	8	ADM5
hsa-miR-34a-5p	MIMAT0000255	ACSL1	2180	XM_005262831	0	1	1	1	0	1	1	0	0	1	1	1	8	ADNP
hsa-miR-34a-5p	MIMAT0000255	ACSL1	2180	NM_001995	0	0	1	0	1	1	1	1	1	0	1	1	8	ADNP2
hsa-miR-34a-5p	MIMAT0000255	ACSL4	2182	NM_004458	1	0	1	0	1	1	1	1	0	0	1	1	8	ADO
hsa-miR-34a-5p	MIMAT0000255	ACSM2A	123876	NM_001010845	1	0	1	0	1	1	0	0	1	1	1	1	8	ADORA1
hsa-miR-34a-5p	MIMAT0000255	ADAM19	8728	NM_033274	1	1	1	0	0	1	0	0	1	1	1	1	8	ADORA2A
hsa-miR-34a-5p	MIMAT0000255	ADK	132	NM_001123	1	1	1	0	0	1	1	0	0	1	1	1	8	ADORA2B
hsa-miR-34a-5p	MIMAT0000255	ADO	84890	NM_032804	1	1	1	0	0	1	0	0	1	1	1	1	8	ADORA3
hsa-miR-34a-5p	MIMAT0000255	ALG13	79868	NM_001099922	1	0	1	0	1	1	1	0	1	0	1	1	8	ADPGK
hsa-miR-34a-5p	MIMAT0000255	ALG6	29929	NM_013339	1	1	1	0	1	1	0	0	0	1	1	1	8	ADPRH
hsa-miR-34a-5p	MIMAT0000255	ALS2CL	259173	NM_001190707	1	0	1	1	1	1	0	0	0	1	1	1	8	ADPRHL1
hsa-miR-34a-5p	MIMAT0000255	AMPD2	271	NM_001257360	0	1	1	1	0	1	1	0	0	1	1	1	8	ADPRHL2
hsa-miR-34a-5p	MIMAT0000255	ANK3	288	XM_005269710	1	1	1	0	0	1	1	0	0	1	1	1	8	ADPRM
hsa-miR-34a-5p	MIMAT0000255	ANK3	288	NM_001149	1	0	1	0	1	1	1	1	0	0	1	1	8	ADRA1A
hsa-miR-34a-5p	MIMAT0000255	ANK3	288	NM_001204403	1	0	1	0	1	1	1	1	0	0	1	1	8	ADRA1B
hsa-miR-34a-5p	MIMAT0000255	ANK3	288	NM_001204404	1	0	1	0	1	1	1	1	0	0	1	1	8	ADRA1D
hsa-miR-34a-5p	MIMAT0000255	ANK3	288	NM_020987	1	0	1	0	1	1	1	1	0	0	1	1	8	ADRA2A
hsa-miR-34a-5p	MIMAT0000255	ANKRD13B	124930	NM_152345	1	1	1	0	0	1	0	0	1	1	1	1	8	ADRA2B
hsa-miR-34a-5p	MIMAT0000255	ANP32A	8125	NM_006305	1	1	0	0	0	1	0	1	1	1	1	1	8	ADRA2C
hsa-miR-34a-5p	MIMAT0000255	ANP32B	10541	NM_006401	1	1	0	0	0	1	1	1	1	0	1	1	8	ADRB1
hsa-miR-34a-5p	MIMAT0000255	AP1B1	162	XM_005261378	1	1	1	0	0	1	1	0	0	1	1	1	8	ADRB2
hsa-miR-34a-5p	MIMAT0000255	APLP2	334	NM_001642	1	1	0	0	0	1	1	0	1	1	1	1	8	ADRB3
hsa-miR-34a-5p	MIMAT0000255	ARHGAP1	392	NM_004308	0	1	1	0	0	1	0	1	1	1	1	1	8	ADRBK1
hsa-miR-34a-5p	MIMAT0000255	ARHGAP44	9912	NM_014859	1	1	1	0	0	1	1	0	1	0	1	1	8	ADRBK2
hsa-miR-34a-5p	MIMAT0000255	ARHGEF12	23365	NM_015313	1	1	1	0	0	1	0	0	1	1	1	1	8	ADRM1
hsa-miR-34a-5p	MIMAT0000255	ARHGEF3	50650	NM_001128616	1	1	0	1	0	1	1	0	0	1	1	1	8	ADSL
hsa-miR-34a-5p	MIMAT0000255	ARID2	196528	NM_152641	0	1	1	0	0	1	1	0	1	1	1	1	8	ADSS
hsa-miR-34a-5p	MIMAT0000255	ARL8B	55207	NM_018184	1	1	0	0	0	1	0	1	1	1	1	1	8	ADTRP
hsa-miR-34a-5p	MIMAT0000255	ARSB	411	NM_000046	1	1	1	0	0	1	0	0	1	1	1	1	8	AEBP1
hsa-miR-34a-5p	MIMAT0000255	ASAP2	8853	NM_003887	0	1	1	0	0	1	1	0	1	1	1	1	8	AEBP2
hsa-miR-34a-5p	MIMAT0000255	ASIC2	40	NM_001094	1	0	1	0	1	1	1	1	0	0	1	1	8	AEN
hsa-miR-34a-5p	MIMAT0000255	ASTN1	460	NM_004319	1	1	1	0	0	1	0	0	1	1	1	1	8	AES
hsa-miR-34a-5p	MIMAT0000255	ATG2B	55102	NM_018036	1	1	1	0	0	1	0	0	1	1	1	1	8	AFAP1
hsa-miR-34a-5p	MIMAT0000255	ATMIN	23300	NM_015251	0	1	1	0	1	1	0	0	1	1	1	1	8	AFAP1L1
hsa-miR-34a-5p	MIMAT0000255	AXIN2	8313	XM_005257717	1	1	1	0	0	1	1	0	0	1	1	1	8	AFAP1L2
hsa-miR-34a-5p	MIMAT0000255	AXL	558	NM_021913	1	1	1	0	0	1	0	1	0	1	1	1	8	AFF1
hsa-miR-34a-5p	MIMAT0000255	B4GALT1	2683	NM_001497	1	1	1	0	0	1	0	0	1	1	1	1	8	AFF2
hsa-miR-34a-5p	MIMAT0000255	B4GALT2	8704	NM_003780	0	1	1	0	0	1	1	1	0	1	1	1	8	AFF3
hsa-miR-34a-5p	MIMAT0000255	BAZ2A	11176	NM_013449	0	1	1	0	0	1	0	1	1	1	1	1	8	AFF4
hsa-miR-34a-5p	MIMAT0000255	BCCIP	56647	NM_078469	1	1	1	0	0	1	0	0	1	1	1	1	8	AFG3L2
hsa-miR-34a-5p	MIMAT0000255	BCL2	596	NM_000633	1	1	0	0	0	1	0	1	1	1	1	1	8	AFM
hsa-miR-34a-5p	MIMAT0000255	BCO2	83875	NM_031938	1	1	1	0	0	1	1	0	0	1	1	1	8	AFMID
hsa-miR-34a-5p	MIMAT0000255	BMPR2	659	NM_001204	1	1	1	0	0	1	0	0	1	1	1	1	8	AFTPH
hsa-miR-34a-5p	MIMAT0000255	BRPF3	27154	XM_005249010	1	1	1	0	0	1	1	0	0	1	1	1	8	AGA
hsa-miR-34a-5p	MIMAT0000255	BRWD1	54014	NM_033656	1	1	0	0	0	1	1	0	1	1	1	1	8	AGAP1
hsa-miR-34a-5p	MIMAT0000255	BTBD11	121551	NM_001017523	1	0	1	0	1	1	1	1	0	0	1	1	8	AGAP11
hsa-miR-34a-5p	MIMAT0000255	C15orf53	400359	NM_207444	1	1	0	0	0	1	0	1	1	1	1	1	8	AGAP2
hsa-miR-34a-5p	MIMAT0000255	C1orf21	81563	NM_030806	1	0	1	0	0	1	0	1	1	1	1	1	8	AGAP4
hsa-miR-34a-5p	MIMAT0000255	C2CD4A	145741	NM_207322	1	1	1	0	0	1	0	0	1	1	1	1	8	AGAP6
hsa-miR-34a-5p	MIMAT0000255	C2orf43	60526	NM_021925	1	1	1	0	0	1	0	0	1	1	1	1	8	AGAP7
hsa-miR-34a-5p	MIMAT0000255	C6orf106	64771	NM_024294	1	1	1	0	0	1	0	1	0	1	1	1	8	AGAP8
hsa-miR-34a-5p	MIMAT0000255	C6orf120	387263	NM_001029863	1	1	1	0	0	1	0	0	1	1	1	1	8	AGBL2
hsa-miR-34a-5p	MIMAT0000255	C6orf222	389384	NM_001010903	1	1	1	0	0	1	0	0	1	1	1	1	8	AGBL3
hsa-miR-34a-5p	MIMAT0000255	C8orf37	157657	NM_177965	0	1	1	0	1	1	0	0	1	1	1	1	8	AGBL4
hsa-miR-34a-5p	MIMAT0000255	C9orf114	51490	NM_016390	1	1	1	0	0	1	0	0	1	1	1	1	8	AGBL5
hsa-miR-34a-5p	MIMAT0000255	C9orf170	401535	NM_001001709	1	1	1	0	0	1	0	0	1	1	1	1	8	AGER
hsa-miR-34a-5p	MIMAT0000255	CACNA1E	777	NM_000721	1	0	1	0	1	1	0	1	1	0	1	1	8	AGFG1
hsa-miR-34a-5p	MIMAT0000255	CACNB1	782	NM_000723	0	1	1	0	0	1	0	1	1	1	1	1	8	AGFG2
hsa-miR-34a-5p	MIMAT0000255	CACNB3	784	NM_001206917	1	0	1	0	1	1	1	1	0	0	1	1	8	AGGF1
hsa-miR-34a-5p	MIMAT0000255	CACNB3	784	NM_001206916	1	0	1	0	1	1	1	1	0	0	1	1	8	AGK
hsa-miR-34a-5p	MIMAT0000255	CACNB3	784	NM_001206915	1	0	1	0	1	1	1	1	0	0	1	1	8	AGL
hsa-miR-34a-5p	MIMAT0000255	CADM4	199731	NM_145296	1	1	1	0	0	1	1	0	1	0	1	1	8	AGMAT
hsa-miR-34a-5p	MIMAT0000255	CALCR	799	NM_001164738	1	0	1	0	1	1	1	1	0	0	1	1	8	AGO1
hsa-miR-34a-5p	MIMAT0000255	CALHM1	255022	NM_001001412	1	1	1	0	0	1	0	0	1	1	1	1	8	AGO2
hsa-miR-34a-5p	MIMAT0000255	CAPN9	10753	NM_016452	0	1	1	0	0	1	1	0	1	1	1	1	8	AGO3
hsa-miR-34a-5p	MIMAT0000255	CASP2	835	NM_032983	1	0	1	0	1	1	0	1	1	0	1	1	8	AGO4
hsa-miR-34a-5p	MIMAT0000255	CBLN4	140689	NM_080617	1	1	0	0	0	1	0	1	1	1	1	1	8	AGPAT1
hsa-miR-34a-5p	MIMAT0000255	CCDC50	152137	NM_178335	1	1	1	0	0	1	0	1	0	1	1	1	8	AGPAT2
hsa-miR-34a-5p	MIMAT0000255	CCDC85A	114800	NM_001080433	1	1	1	0	0	1	0	0	1	1	1	1	8	AGPAT3
hsa-miR-34a-5p	MIMAT0000255	CCND1	595	NM_053056	1	1	0	0	0	1	0	1	1	1	1	1	8	AGPAT4
hsa-miR-34a-5p	MIMAT0000255	CCNE2	9134	XM_005251095	1	1	1	0	0	1	1	0	0	1	1	1	8	AGPAT5
hsa-miR-34a-5p	MIMAT0000255	CCNJL	79616	NM_024565	1	1	1	0	0	1	0	0	1	1	1	1	8	AGPAT6
hsa-miR-34a-5p	MIMAT0000255	CD47	961	NM_001777	1	1	1	0	0	1	0	1	0	1	1	1	8	AGPS
hsa-miR-34a-5p	MIMAT0000255	CDC23	8697	NM_004661	1	1	1	0	0	1	0	0	1	1	1	1	8	AGR2
hsa-miR-34a-5p	MIMAT0000255	CDC42BPA	8476	XM_005273321	1	1	1	1	0	1	0	0	0	1	1	1	8	AGRN
hsa-miR-34a-5p	MIMAT0000255	CDH9	1007	NM_016279	0	1	0	0	0	1	1	1	1	1	1	1	8	AGT
hsa-miR-34a-5p	MIMAT0000255	CDKL2	8999	NM_003948	1	1	1	1	1	0	0	0	1	0	1	1	8	AGTPBP1
hsa-miR-34a-5p	MIMAT0000255	CELF6	60677	NM_052840	1	1	0	0	0	1	0	1	1	1	1	1	8	AGTR1
hsa-miR-34a-5p	MIMAT0000255	CELSR1	9620	NM_014246	1	1	1	0	0	1	0	0	1	1	1	1	8	AGTR2
hsa-miR-34a-5p	MIMAT0000255	CENPB	1059	NM_001810	0	1	1	0	0	1	1	0	1	1	1	1	8	AGTRAP
hsa-miR-34a-5p	MIMAT0000255	CERS5	91012	NM_147190	1	1	0	0	0	1	1	0	1	1	1	1	8	AGXT2
hsa-miR-34a-5p	MIMAT0000255	CHD3	1107	XM_005256427	1	1	1	0	0	1	1	0	0	1	1	1	8	AHCTF1
hsa-miR-34a-5p	MIMAT0000255	CHM	1121	NM_000390	1	0	1	0	1	1	0	0	1	1	1	1	8	AHCY
hsa-miR-34a-5p	MIMAT0000255	CHST10	9486	NM_004854	1	1	1	0	0	1	0	0	1	1	1	1	8	AHCYL1
hsa-miR-34a-5p	MIMAT0000255	CHST3	9469	NM_004273	1	1	1	0	0	1	0	0	1	1	1	1	8	AHCYL2
hsa-miR-34a-5p	MIMAT0000255	CLDN1	9076	NM_021101	1	1	1	0	0	1	0	0	1	1	1	1	8	AHDC1
hsa-miR-34a-5p	MIMAT0000255	CLDN18	51208	NM_016369	1	1	1	0	1	1	0	0	0	1	1	1	8	AHI1
hsa-miR-34a-5p	MIMAT0000255	CLOCK	9575	NM_001267843	1	1	1	0	0	1	1	0	0	1	1	1	8	AHNAK
hsa-miR-34a-5p	MIMAT0000255	CMTM4	146223	NM_181521	1	1	1	0	0	1	0	0	1	1	1	1	8	AHNAK2
hsa-miR-34a-5p	MIMAT0000255	CMTR1	23070	NM_015050	0	1	1	0	0	1	1	0	1	1	1	1	8	AHR
hsa-miR-34a-5p	MIMAT0000255	CNOT4	4850	NM_001008225	1	0	1	0	1	1	0	1	1	0	1	1	8	AHRR
hsa-miR-34a-5p	MIMAT0000255	CNTN3	5067	XM_005264757	1	1	1	0	0	1	1	0	0	1	1	1	8	AHSA1
hsa-miR-34a-5p	MIMAT0000255	CNTNAP1	8506	XM_005257748	1	1	1	0	0	1	1	0	0	1	1	1	8	AHSA2
hsa-miR-34a-5p	MIMAT0000255	CNTNAP1	8506	NM_003632	1	0	1	0	0	1	1	1	1	0	1	1	8	AICDA
hsa-miR-34a-5p	MIMAT0000255	CNTNAP4	85445	NM_033401	1	1	1	0	0	1	1	0	0	1	1	1	8	AIDA
hsa-miR-34a-5p	MIMAT0000255	CNTNAP5	129684	NM_130773	0	1	1	1	0	1	0	0	1	1	1	1	8	AIF1
hsa-miR-34a-5p	MIMAT0000255	COG3	83548	NM_031431	0	1	1	0	0	1	1	0	1	1	1	1	8	AIF1L
hsa-miR-34a-5p	MIMAT0000255	COL1A1	1277	NM_000088	1	1	0	0	0	1	1	0	1	1	1	1	8	AIFM1
hsa-miR-34a-5p	MIMAT0000255	CORO1C	23603	NM_014325	1	0	1	0	1	1	0	1	1	0	1	1	8	AIFM2
hsa-miR-34a-5p	MIMAT0000255	CPEB3	22849	XM_005269630	1	1	1	0	0	1	1	0	0	1	1	1	8	AIG1
hsa-miR-34a-5p	MIMAT0000255	CPEB3	22849	NM_014912	1	0	1	0	0	1	1	1	1	0	1	1	8	AIM1
hsa-miR-34a-5p	MIMAT0000255	CR2	1380	NM_001006658	1	1	1	0	1	1	0	0	0	1	1	1	8	AIM1L
hsa-miR-34a-5p	MIMAT0000255	CRHR1	1394	NM_001256299	1	1	1	0	0	1	0	1	0	1	1	1	8	AIM2
hsa-miR-34a-5p	MIMAT0000255	CSNK1G1	53944	NM_022048	1	0	1	0	0	1	0	1	1	1	1	1	8	AIMP1
hsa-miR-34a-5p	MIMAT0000255	CSRNP3	80034	NM_001172173	1	1	1	0	1	1	0	0	0	1	1	1	8	AIMP2
hsa-miR-34a-5p	MIMAT0000255	CTDSP2	10106	NM_005730	0	1	1	0	0	1	0	1	1	1	1	1	8	AIP
hsa-miR-34a-5p	MIMAT0000255	CXCL10	3627	NM_001565	1	1	1	0	0	1	0	0	1	1	1	1	8	AIPL1
hsa-miR-34a-5p	MIMAT0000255	CYB5B	80777	NM_030579	1	1	1	0	0	1	0	0	1	1	1	1	8	AIRE
hsa-miR-34a-5p	MIMAT0000255	CYBRD1	79901	NM_024843	1	1	1	0	0	1	0	0	1	1	1	1	8	AJAP1
hsa-miR-34a-5p	MIMAT0000255	CYFIP2	26999	NM_001037332	0	1	1	1	0	1	1	0	0	1	1	1	8	AJUBA
hsa-miR-34a-5p	MIMAT0000255	CYTH4	27128	NM_013385	1	1	1	0	0	1	0	0	1	1	1	1	8	AK1
hsa-miR-34a-5p	MIMAT0000255	DAG1	1605	NM_004393	1	0	1	0	0	1	1	1	1	0	1	1	8	AK2
hsa-miR-34a-5p	MIMAT0000255	DAK	26007	NM_015533	1	1	1	0	0	1	0	0	1	1	1	1	8	AK3
hsa-miR-34a-5p	MIMAT0000255	DCAF17	80067	NM_025000	1	1	1	0	0	1	0	0	1	1	1	1	8	AK4
hsa-miR-34a-5p	MIMAT0000255	DDX17	10521	NM_006386	1	0	1	0	1	1	1	1	0	0	1	1	8	AK5
hsa-miR-34a-5p	MIMAT0000255	DGKI	9162	NM_004717	1	1	1	0	0	1	1	0	1	0	1	1	8	AK7
hsa-miR-34a-5p	MIMAT0000255	DGKZ	8525	XM_005253179	1	1	1	1	0	1	1	0	0	0	1	1	8	AK8
hsa-miR-34a-5p	MIMAT0000255	DHCR24	1718	NM_014762	1	1	1	0	0	1	0	0	1	1	1	1	8	AK9
hsa-miR-34a-5p	MIMAT0000255	DNAJB1	3337	NM_006145	1	1	1	0	0	1	0	0	1	1	1	1	8	AKAP1
hsa-miR-34a-5p	MIMAT0000255	DNAJC16	23341	NM_015291	1	0	1	0	0	1	0	1	1	1	1	1	8	AKAP10
hsa-miR-34a-5p	MIMAT0000255	DNAJC27	51277	NM_016544	1	1	1	0	0	1	0	0	1	1	1	1	8	AKAP11
hsa-miR-34a-5p	MIMAT0000255	DNM3	26052	NM_015569	0	0	1	1	0	1	1	0	1	1	1	1	8	AKAP12
hsa-miR-34a-5p	MIMAT0000255	DPP3	10072	NM_005700	1	0	1	0	1	1	1	1	0	0	1	1	8	AKAP13
hsa-miR-34a-5p	MIMAT0000255	DPY19L3	147991	NM_207325	1	0	1	0	0	1	1	0	1	1	1	1	8	AKAP17A
hsa-miR-34a-5p	MIMAT0000255	E2F5	1875	NM_001951	1	1	1	0	1	1	0	1	0	0	1	1	8	AKAP2
hsa-miR-34a-5p	MIMAT0000255	EDAR	10913	NM_022336	1	1	0	0	0	1	0	1	1	1	1	1	8	AKAP3
hsa-miR-34a-5p	MIMAT0000255	EDEM3	80267	NM_025191	1	1	0	0	0	1	0	1	1	1	1	1	8	AKAP4
hsa-miR-34a-5p	MIMAT0000255	EHD4	30844	NM_139265	1	1	1	0	0	1	0	0	1	1	1	1	8	AKAP6
hsa-miR-34a-5p	MIMAT0000255	EIF2AK1	27102	NM_014413	1	1	1	0	0	1	0	0	1	1	1	1	8	AKAP7
hsa-miR-34a-5p	MIMAT0000255	EMC1	23065	NM_015047	1	0	1	0	0	1	1	0	1	1	1	1	8	AKAP8
hsa-miR-34a-5p	MIMAT0000255	EML5	161436	NM_183387	1	0	1	0	0	1	1	1	1	0	1	1	8	AKAP9
hsa-miR-34a-5p	MIMAT0000255	ENAM	10117	NM_031889	1	0	1	0	1	1	0	0	1	1	1	1	8	AKIP1
hsa-miR-34a-5p	MIMAT0000255	ENOX2	10495	NM_182314	1	1	0	1	0	1	1	0	0	1	1	1	8	AKIRIN1
hsa-miR-34a-5p	MIMAT0000255	EPHA4	2043	XM_005246374	1	1	1	0	0	1	1	0	0	1	1	1	8	AKIRIN2
hsa-miR-34a-5p	MIMAT0000255	EPS15L1	58513	NM_021235	1	0	1	0	1	1	1	0	1	0	1	1	8	AKNA
hsa-miR-34a-5p	MIMAT0000255	ERC1	23085	NM_178040	1	1	1	0	0	1	0	1	0	1	1	1	8	AKR1A1
hsa-miR-34a-5p	MIMAT0000255	ERGIC1	57222	NM_001031711	1	0	1	0	1	1	0	0	1	1	1	1	8	AKR1B1
hsa-miR-34a-5p	MIMAT0000255	ESRRA	2101	NM_004451	0	1	1	0	0	1	1	1	1	0	1	1	8	AKR1B10
hsa-miR-34a-5p	MIMAT0000255	ESYT3	83850	NM_031913	1	1	1	0	1	1	0	0	0	1	1	1	8	AKR1B15
hsa-miR-34a-5p	MIMAT0000255	FAIM2	23017	NM_012306	1	1	1	0	0	1	0	0	1	1	1	1	8	AKR1C2
hsa-miR-34a-5p	MIMAT0000255	FAM101A	144347	NM_181709	1	1	1	0	0	1	0	0	1	1	1	1	8	AKR1C3
hsa-miR-34a-5p	MIMAT0000255	FAM117B	150864	NM_173511	1	1	1	0	0	1	0	0	1	1	1	1	8	AKR1D1
hsa-miR-34a-5p	MIMAT0000255	FAM126B	285172	NM_173822	1	1	1	0	0	1	0	1	1	0	1	1	8	AKR1E2
hsa-miR-34a-5p	MIMAT0000255	FAM127C	441518	NM_001078173	1	0	1	0	0	1	0	1	1	1	1	1	8	AKR7A2
hsa-miR-34a-5p	MIMAT0000255	FAM129A	116496	NM_052966	1	1	1	0	0	1	0	0	1	1	1	1	8	AKR7A3
hsa-miR-34a-5p	MIMAT0000255	FAM167A	83648	NM_053279	1	0	1	0	1	1	0	1	1	0	1	1	8	AKT1
hsa-miR-34a-5p	MIMAT0000255	FAM46A	55603	XM_005248731	1	1	1	0	0	1	1	0	0	1	1	1	8	AKT1S1
hsa-miR-34a-5p	MIMAT0000255	FAM46A	55603	NM_017633	1	0	1	0	0	1	1	1	1	0	1	1	8	AKT2
hsa-miR-34a-5p	MIMAT0000255	FAM76A	199870	NM_001143912	1	1	1	0	1	1	0	1	0	0	1	1	8	AKT3
hsa-miR-34a-5p	MIMAT0000255	FAM76A	199870	NM_152660	1	0	1	0	1	1	0	1	1	0	1	1	8	AKTIP
hsa-miR-34a-5p	MIMAT0000255	FBXO10	26267	NM_012166	1	0	1	0	0	1	0	1	1	1	1	1	8	ALAD
hsa-miR-34a-5p	MIMAT0000255	FBXO16	157574	NM_172366	1	1	1	0	0	1	0	0	1	1	1	1	8	ALAS1
hsa-miR-34a-5p	MIMAT0000255	FGD2	221472	NM_173558	1	1	1	0	0	1	0	0	1	1	1	1	8	ALAS2
hsa-miR-34a-5p	MIMAT0000255	FGD3	89846	NM_001083536	1	1	1	1	0	1	0	0	0	1	1	1	8	ALB
hsa-miR-34a-5p	MIMAT0000255	FGF13	2258	NM_004114	1	1	0	1	0	1	1	0	0	1	1	1	8	ALCAM
hsa-miR-34a-5p	MIMAT0000255	FGFR1	2260	NM_001174064	1	1	1	1	0	1	0	0	0	1	1	1	8	ALDH18A1
hsa-miR-34a-5p	MIMAT0000255	FKBP1B	2281	NM_054033	0	1	1	0	1	1	1	0	0	1	1	1	8	ALDH1A1
hsa-miR-34a-5p	MIMAT0000255	FKBP9	11328	NM_007270	1	1	1	0	0	1	0	0	1	1	1	1	8	ALDH1A2
hsa-miR-34a-5p	MIMAT0000255	FMO2	2327	NM_001460	0	1	1	1	0	1	0	0	1	1	1	1	8	ALDH1A3
hsa-miR-34a-5p	MIMAT0000255	FNDC3B	64778	NM_022763	1	1	0	0	0	1	0	1	1	1	1	1	8	ALDH1B1
hsa-miR-34a-5p	MIMAT0000255	FOS	2353	NM_005252	0	1	1	0	0	1	1	0	1	1	1	1	8	ALDH1L1
hsa-miR-34a-5p	MIMAT0000255	FOSB	2354	NM_006732	1	1	1	0	0	1	0	0	1	1	1	1	8	ALDH1L2
hsa-miR-34a-5p	MIMAT0000255	FOXG1	2290	NM_005249	0	1	1	0	0	1	1	1	1	0	1	1	8	ALDH2
hsa-miR-34a-5p	MIMAT0000255	FOXL2	668	NM_023067	1	1	1	0	0	1	0	0	1	1	1	1	8	ALDH3A1
hsa-miR-34a-5p	MIMAT0000255	FOXP1	27086	NM_001244813	1	0	1	0	1	1	1	1	0	0	1	1	8	ALDH3A2
hsa-miR-34a-5p	MIMAT0000255	FOXP1	27086	NM_001244812	1	0	1	0	1	1	1	1	0	0	1	1	8	ALDH3B1
hsa-miR-34a-5p	MIMAT0000255	FOXP1	27086	NM_001244815	1	0	1	0	1	1	1	1	0	0	1	1	8	ALDH3B2
hsa-miR-34a-5p	MIMAT0000255	FOXP1	27086	NM_001244814	1	0	1	0	1	1	1	1	0	0	1	1	8	ALDH4A1
hsa-miR-34a-5p	MIMAT0000255	FOXP1	27086	NM_001244816	1	0	1	0	1	1	1	1	0	0	1	1	8	ALDH5A1
hsa-miR-34a-5p	MIMAT0000255	FOXP1	27086	NM_001244810	1	0	1	0	1	1	1	1	0	0	1	1	8	ALDH6A1
hsa-miR-34a-5p	MIMAT0000255	FSTL3	10272	NM_005860	1	1	1	0	0	1	0	0	1	1	1	1	8	ALDH7A1
hsa-miR-34a-5p	MIMAT0000255	FSTL4	23105	NM_015082	1	1	0	1	0	1	0	0	1	1	1	1	8	ALDH8A1
hsa-miR-34a-5p	MIMAT0000255	GABRA3	2556	NM_000808	1	0	1	0	1	1	0	1	1	0	1	1	8	ALDH9A1
hsa-miR-34a-5p	MIMAT0000255	GATA3	2625	NM_001002295	1	1	1	0	0	1	1	0	0	1	1	1	8	ALDOA
hsa-miR-34a-5p	MIMAT0000255	GCH1	2643	NM_000161	1	1	1	0	0	1	0	0	1	1	1	1	8	ALDOB
hsa-miR-34a-5p	MIMAT0000255	GFRA1	2674	NM_005264	1	1	1	0	0	1	0	1	0	1	1	1	8	ALDOC
hsa-miR-34a-5p	MIMAT0000255	GLP1R	2740	NM_002062	1	1	1	0	0	1	0	0	1	1	1	1	8	ALG1
hsa-miR-34a-5p	MIMAT0000255	GMFB	2764	NM_004124	1	0	1	0	1	1	0	1	1	0	1	1	8	ALG10B
hsa-miR-34a-5p	MIMAT0000255	GNAO1	2775	NM_020988	1	0	1	0	1	1	1	1	0	0	1	1	8	ALG11
hsa-miR-34a-5p	MIMAT0000255	GOLPH3L	55204	NM_018178	1	1	1	0	0	1	0	0	1	1	1	1	8	ALG12
hsa-miR-34a-5p	MIMAT0000255	GORASP2	26003	NM_015530	0	1	1	0	0	1	1	0	1	1	1	1	8	ALG13
hsa-miR-34a-5p	MIMAT0000255	GP5	2814	NM_004488	1	0	1	0	1	1	0	0	1	1	1	1	8	ALG2
hsa-miR-34a-5p	MIMAT0000255	GPR22	2845	NM_005295	1	1	0	0	0	1	1	1	1	0	1	1	8	ALG3
hsa-miR-34a-5p	MIMAT0000255	GPR85	54329	NM_001146267	1	0	1	0	1	1	1	1	0	0	1	1	8	ALG5
hsa-miR-34a-5p	MIMAT0000255	GPR85	54329	NM_001146266	1	0	1	0	1	1	1	1	0	0	1	1	8	ALG6
hsa-miR-34a-5p	MIMAT0000255	GPX3	2878	NM_002084	1	1	1	0	0	1	0	0	1	1	1	1	8	ALG8
hsa-miR-34a-5p	MIMAT0000255	GRM7	2917	NM_181874	1	1	1	0	0	1	0	1	0	1	1	1	8	ALG9
hsa-miR-34a-5p	MIMAT0000255	GYPE	2996	NM_198682	0	1	1	0	1	1	0	0	1	1	1	1	8	ALK
hsa-miR-34a-5p	MIMAT0000255	HACE1	57531	NM_020771	1	0	1	0	0	1	1	0	1	1	1	1	8	ALKBH1
hsa-miR-34a-5p	MIMAT0000255	HEMK1	51409	NM_016173	1	1	1	0	0	1	0	0	1	1	1	1	8	ALKBH4
hsa-miR-34a-5p	MIMAT0000255	HLF	3131	NM_002126	1	1	1	0	0	1	0	0	1	1	1	1	8	ALKBH5
hsa-miR-34a-5p	MIMAT0000255	HNF4A	3172	NM_001258355	1	1	1	0	0	1	0	1	0	1	1	1	8	ALKBH8
hsa-miR-34a-5p	MIMAT0000255	HPCAL4	51440	NM_016257	1	1	1	0	0	1	0	0	1	1	1	1	8	ALMS1
hsa-miR-34a-5p	MIMAT0000255	HPSE	10855	NM_006665	1	1	1	0	1	1	0	0	0	1	1	1	8	ALOX12
hsa-miR-34a-5p	MIMAT0000255	HRH3	11255	NM_007232	1	1	1	0	0	1	0	0	1	1	1	1	8	ALOX15
hsa-miR-34a-5p	MIMAT0000255	HS2ST1	9653	NM_012262	1	1	1	0	0	1	0	0	1	1	1	1	8	ALOX15B
hsa-miR-34a-5p	MIMAT0000255	HSBP1	3281	NM_001537	1	1	1	0	0	1	0	0	1	1	1	1	8	ALOX5
hsa-miR-34a-5p	MIMAT0000255	HSPA1B	3304	XM_005249069	1	1	1	0	0	1	1	0	0	1	1	1	8	ALOXE3
hsa-miR-34a-5p	MIMAT0000255	HTR2C	3358	NM_000868	1	0	1	0	0	1	1	1	1	0	1	1	8	ALPI
hsa-miR-34a-5p	MIMAT0000255	IER5L	389792	NM_203434	1	0	1	0	0	1	1	0	1	1	1	1	8	ALPK1
hsa-miR-34a-5p	MIMAT0000255	IGF2BP3	10643	NM_006547	0	0	1	1	1	1	1	0	1	0	1	1	8	ALPK2
hsa-miR-34a-5p	MIMAT0000255	IGFBP5	3488	NM_000599	1	1	0	0	0	1	0	1	1	1	1	1	8	ALPK3
hsa-miR-34a-5p	MIMAT0000255	IGSF1	3547	NM_205833	1	0	1	0	1	1	1	0	1	0	1	1	8	ALPL
hsa-miR-34a-5p	MIMAT0000255	IL1RL1	9173	NM_003856	1	1	1	0	0	1	0	0	1	1	1	1	8	ALPP
hsa-miR-34a-5p	MIMAT0000255	INHBB	3625	NM_002193	1	1	0	0	0	1	0	1	1	1	1	1	8	ALPPL2
hsa-miR-34a-5p	MIMAT0000255	INO80	54617	NM_017553	0	1	1	0	0	1	1	0	1	1	1	1	8	ALS2
hsa-miR-34a-5p	MIMAT0000255	IRF1	3659	NM_002198	1	1	1	0	0	1	0	0	1	1	1	1	8	ALS2CL
hsa-miR-34a-5p	MIMAT0000255	IRF2BP2	359948	NM_182972	1	1	1	0	0	1	1	0	0	1	1	1	8	ALX1
hsa-miR-34a-5p	MIMAT0000255	IRGQ	126298	NM_001007561	1	1	1	0	1	1	0	0	0	1	1	1	8	ALX3
hsa-miR-34a-5p	MIMAT0000255	JPH1	56704	NM_020647	0	1	1	0	0	1	1	0	1	1	1	1	8	ALX4
hsa-miR-34a-5p	MIMAT0000255	KCNA1	3736	NM_000217	1	1	0	0	0	1	0	1	1	1	1	1	8	ALYREF
hsa-miR-34a-5p	MIMAT0000255	KCNC4	3749	NM_004978	0	1	1	0	0	1	1	0	1	1	1	1	8	AMACR
hsa-miR-34a-5p	MIMAT0000255	KCNH2	3757	NM_000238	0	0	1	1	0	1	1	1	0	1	1	1	8	AMBN
hsa-miR-34a-5p	MIMAT0000255	KCNH7	90134	NM_033272	1	1	0	0	0	1	0	1	1	1	1	1	8	AMBP
hsa-miR-34a-5p	MIMAT0000255	KCNK3	3777	NM_002246	1	1	1	0	1	0	0	1	1	0	1	1	8	AMBRA1
hsa-miR-34a-5p	MIMAT0000255	KDM4C	23081	NM_015061	1	0	1	0	0	1	1	0	1	1	1	1	8	AMD1
hsa-miR-34a-5p	MIMAT0000255	KIAA0355	9710	NM_014686	1	0	1	0	0	1	1	0	1	1	1	1	8	AMDHD2
hsa-miR-34a-5p	MIMAT0000255	KIAA1045	23349	NM_015297	1	0	1	0	0	1	0	1	1	1	1	1	8	AMELY
hsa-miR-34a-5p	MIMAT0000255	KIAA1217	56243	XM_005252500	1	1	1	0	0	1	1	0	0	1	1	1	8	AMER1
hsa-miR-34a-5p	MIMAT0000255	KIAA1644	85352	XM_005261790	1	1	1	1	0	1	0	0	0	1	1	1	8	AMER2
hsa-miR-34a-5p	MIMAT0000255	KIT	3815	NM_000222	1	1	1	0	1	1	0	0	0	1	1	1	8	AMER3
hsa-miR-34a-5p	MIMAT0000255	KLF17	128209	NM_173484	0	1	1	0	1	1	0	0	1	1	1	1	8	AMFR
hsa-miR-34a-5p	MIMAT0000255	KLF7	8609	NM_003709	1	1	0	0	0	1	0	1	1	1	1	1	8	AMHR2
hsa-miR-34a-5p	MIMAT0000255	KLHDC3	116138	NM_057161	0	1	1	0	0	1	1	0	1	1	1	1	8	AMICA1
hsa-miR-34a-5p	MIMAT0000255	KLRK1	22914	NM_007360	1	0	1	0	1	1	0	0	1	1	1	1	8	AMIGO1
hsa-miR-34a-5p	MIMAT0000255	LASP1	3927	NM_006148	1	1	1	0	0	1	0	0	1	1	1	1	8	AMIGO3
hsa-miR-34a-5p	MIMAT0000255	LDHA	3939	NM_001165415	1	0	1	0	1	1	1	1	0	0	1	1	8	AMMECR1
hsa-miR-34a-5p	MIMAT0000255	LDHA	3939	NM_001135239	1	0	1	0	1	1	1	1	0	0	1	1	8	AMMECR1L
hsa-miR-34a-5p	MIMAT0000255	LDHA	3939	NM_001165416	1	0	1	0	1	1	1	1	0	0	1	1	8	AMN
hsa-miR-34a-5p	MIMAT0000255	LDLR	3949	NM_000527	1	1	0	1	0	1	0	0	1	1	1	1	8	AMOT
hsa-miR-34a-5p	MIMAT0000255	LEF1	51176	NM_001166119	1	0	1	0	1	1	1	1	0	0	1	1	8	AMOTL1
hsa-miR-34a-5p	MIMAT0000255	LEF1	51176	NM_001130714	1	0	1	0	1	1	1	1	0	0	1	1	8	AMOTL2
hsa-miR-34a-5p	MIMAT0000255	LEF1	51176	NM_001130713	1	0	1	0	1	1	1	1	0	0	1	1	8	AMPD2
hsa-miR-34a-5p	MIMAT0000255	LGI1	9211	NM_005097	1	1	0	0	0	1	0	1	1	1	1	1	8	AMPD3
hsa-miR-34a-5p	MIMAT0000255	LHFPL2	10184	NM_005779	1	1	1	0	0	1	0	0	1	1	1	1	8	AMPH
hsa-miR-34a-5p	MIMAT0000255	LIN28A	79727	NM_024674	1	1	1	0	0	1	0	0	1	1	1	1	8	AMT
hsa-miR-34a-5p	MIMAT0000255	LIN28B	389421	NM_001004317	1	1	0	0	0	1	0	1	1	1	1	1	8	AMZ1
hsa-miR-34a-5p	MIMAT0000255	LMAN1	3998	NM_005570	1	1	1	0	0	1	0	1	0	1	1	1	8	AMZ2
hsa-miR-34a-5p	MIMAT0000255	LMBR1L	55716	XM_005269021	1	1	1	0	0	1	1	0	0	1	1	1	8	ANAPC1
hsa-miR-34a-5p	MIMAT0000255	LMNA	4000	NM_170707	1	1	1	0	0	1	1	0	0	1	1	1	8	ANAPC10
hsa-miR-34a-5p	MIMAT0000255	LMOD1	25802	NM_012134	1	1	1	0	0	1	0	0	1	1	1	1	8	ANAPC11
hsa-miR-34a-5p	MIMAT0000255	LPCAT1	79888	NM_024830	1	0	1	1	0	1	0	0	1	1	1	1	8	ANAPC13
hsa-miR-34a-5p	MIMAT0000255	LPPR2	64748	NM_022737	0	1	1	0	0	1	0	1	1	1	1	1	8	ANAPC15
hsa-miR-34a-5p	MIMAT0000255	LRP4	4038	NM_002334	1	0	1	0	0	1	1	0	1	1	1	1	8	ANAPC2
hsa-miR-34a-5p	MIMAT0000255	LRRC55	219527	NM_001005210	0	1	1	0	0	1	0	1	1	1	1	1	8	ANAPC4
hsa-miR-34a-5p	MIMAT0000255	LYST	1130	NM_000081	1	0	1	0	1	1	0	1	1	0	1	1	8	ANAPC5
hsa-miR-34a-5p	MIMAT0000255	MAF1	84232	NM_032272	1	1	1	0	0	1	0	0	1	1	1	1	8	ANAPC7
hsa-miR-34a-5p	MIMAT0000255	MAFK	7975	NM_002360	1	0	1	1	0	1	0	0	1	1	1	1	8	ANG
hsa-miR-34a-5p	MIMAT0000255	MAP2K1	5604	NM_002755	1	1	1	0	1	0	0	1	1	0	1	1	8	ANGEL1
hsa-miR-34a-5p	MIMAT0000255	MAP3K15	389840	NM_001001671	1	0	1	0	0	1	1	0	1	1	1	1	8	ANGEL2
hsa-miR-34a-5p	MIMAT0000255	MARCH5	54708	NM_017824	0	0	1	0	1	1	1	1	1	0	1	1	8	ANGPT1
hsa-miR-34a-5p	MIMAT0000255	MARCKS	4082	NM_002356	0	1	1	1	0	1	0	0	1	1	1	1	8	ANGPT2
hsa-miR-34a-5p	MIMAT0000255	MASP1	5648	NM_001879	1	1	1	0	0	1	0	0	1	1	1	1	8	ANGPT4
hsa-miR-34a-5p	MIMAT0000255	MBLAC1	255374	NM_203397	1	0	1	0	1	1	0	0	1	1	1	1	8	ANGPTL1
hsa-miR-34a-5p	MIMAT0000255	MBLAC2	153364	NM_203406	1	1	1	0	0	1	0	0	1	1	1	1	8	ANGPTL2
hsa-miR-34a-5p	MIMAT0000255	MCFD2	90411	NM_001171508	1	1	1	0	0	1	0	1	0	1	1	1	8	ANGPTL3
hsa-miR-34a-5p	MIMAT0000255	MECP2	4204	XM_005274683	1	1	1	1	0	1	0	0	0	1	1	1	8	ANGPTL4
hsa-miR-34a-5p	MIMAT0000255	MECP2	4204	XM_005277853	1	1	1	1	0	1	0	0	0	1	1	1	8	ANGPTL6
hsa-miR-34a-5p	MIMAT0000255	MED19	219541	NM_153450	1	1	1	0	0	1	0	0	1	1	1	1	8	ANGPTL7
hsa-miR-34a-5p	MIMAT0000255	MET	4233	NM_000245	1	0	1	0	1	1	0	1	1	0	1	1	8	ANHX
hsa-miR-34a-5p	MIMAT0000255	METTL4	64863	NM_022840	1	1	1	0	0	1	0	0	1	1	1	1	8	ANK1
hsa-miR-34a-5p	MIMAT0000255	MGAT5B	146664	NM_001199172	1	1	1	0	0	1	0	1	0	1	1	1	8	ANK2
hsa-miR-34a-5p	MIMAT0000255	MITF	4286	NM_198159	1	1	1	1	0	1	0	0	0	1	1	1	8	ANK3
hsa-miR-34a-5p	MIMAT0000255	MLEC	9761	NM_014730	1	1	1	0	0	1	0	0	1	1	1	1	8	ANKAR
hsa-miR-34a-5p	MIMAT0000255	MMAB	326625	NM_052845	1	1	1	0	1	1	0	0	1	0	1	1	8	ANKDD1A
hsa-miR-34a-5p	MIMAT0000255	MPP2	4355	NM_001278381	1	1	1	1	0	1	0	0	0	1	1	1	8	ANKEF1
hsa-miR-34a-5p	MIMAT0000255	MTMR10	54893	NM_017762	1	0	1	0	1	1	0	0	1	1	1	1	8	ANKFY1
hsa-miR-34a-5p	MIMAT0000255	MTMR9	66036	NM_015458	0	1	1	0	1	1	0	0	1	1	1	1	8	ANKH
hsa-miR-34a-5p	MIMAT0000255	MYB	4602	NM_005375	1	0	1	0	1	1	1	0	1	0	1	1	8	ANKHD1
hsa-miR-34a-5p	MIMAT0000255	MYH9	4627	XM_005261614	1	1	1	0	0	1	1	0	0	1	1	1	8	ANKHD1-EIF4EBP3
hsa-miR-34a-5p	MIMAT0000255	MYH9	4627	NM_002473	1	0	1	0	1	1	1	0	1	0	1	1	8	ANKIB1
hsa-miR-34a-5p	MIMAT0000255	MYO1C	4641	NM_001080779	1	0	1	0	0	1	1	1	0	1	1	1	8	ANKK1
hsa-miR-34a-5p	MIMAT0000255	MYO1D	4642	NM_015194	1	0	1	0	0	1	1	0	1	1	1	1	8	ANKLE1
hsa-miR-34a-5p	MIMAT0000255	MYO1F	4542	NM_012335	1	1	0	0	0	1	1	0	1	1	1	1	8	ANKLE2
hsa-miR-34a-5p	MIMAT0000255	MYO6	4646	NM_004999	1	0	1	0	0	1	1	0	1	1	1	1	8	ANKMY1
hsa-miR-34a-5p	MIMAT0000255	MYT1	4661	NM_004535	1	0	1	0	0	1	1	0	1	1	1	1	8	ANKMY2
hsa-miR-34a-5p	MIMAT0000255	NAPG	8774	NM_003826	1	0	1	1	0	1	1	0	0	1	1	1	8	ANKRA2
hsa-miR-34a-5p	MIMAT0000255	NAV1	89796	NM_020443	1	0	1	0	1	1	0	1	1	0	1	1	8	ANKRD1
hsa-miR-34a-5p	MIMAT0000255	NAV3	89795	XM_005269214	1	1	1	0	0	1	1	0	0	1	1	1	8	ANKRD10
hsa-miR-34a-5p	MIMAT0000255	NCEH1	57552	NM_001146276	1	1	1	0	0	1	0	1	0	1	1	1	8	ANKRD11
hsa-miR-34a-5p	MIMAT0000255	NCOA1	8648	XM_005264625	1	1	1	0	0	1	1	0	0	1	1	1	8	ANKRD12
hsa-miR-34a-5p	MIMAT0000255	NDUFC2	4718	NM_004549	1	1	1	0	0	1	0	0	1	1	1	1	8	ANKRD13A
hsa-miR-34a-5p	MIMAT0000255	NEDD8	4738	NM_006156	1	1	1	0	0	1	1	0	1	0	1	1	8	ANKRD13B
hsa-miR-34a-5p	MIMAT0000255	NETO2	81831	NM_018092	1	0	1	0	0	1	1	0	1	1	1	1	8	ANKRD13C
hsa-miR-34a-5p	MIMAT0000255	NFKBIA	4792	NM_020529	1	0	1	0	0	1	1	0	1	1	1	1	8	ANKRD16
hsa-miR-34a-5p	MIMAT0000255	NFKBIE	4794	NM_004556	1	1	1	0	0	1	0	0	1	1	1	1	8	ANKRD17
hsa-miR-34a-5p	MIMAT0000255	NHS	4810	XM_005274539	1	1	1	0	0	1	1	0	0	1	1	1	8	ANKRD18A
hsa-miR-34a-5p	MIMAT0000255	NHS	4810	NM_198270	1	0	1	0	1	1	1	0	1	0	1	1	8	ANKRD18B
hsa-miR-34a-5p	MIMAT0000255	NOS1AP	9722	NM_014697	1	0	1	0	1	1	0	1	1	0	1	1	8	ANKRD2
hsa-miR-34a-5p	MIMAT0000255	NRXN2	9379	NM_015080	1	0	1	0	0	1	1	1	0	1	1	1	8	ANKRD20A3
hsa-miR-34a-5p	MIMAT0000255	NTN1	9423	NM_004822	1	1	1	0	0	1	0	0	1	1	1	1	8	ANKRD20A4
hsa-miR-34a-5p	MIMAT0000255	NUDT13	25961	NM_015901	1	1	0	0	0	1	0	1	1	1	1	1	8	ANKRD22
hsa-miR-34a-5p	MIMAT0000255	NUMBL	9253	NM_004756	1	1	1	0	1	0	0	1	1	0	1	1	8	ANKRD23
hsa-miR-34a-5p	MIMAT0000255	NUP210	23225	NM_024923	0	0	1	0	1	1	1	0	1	1	1	1	8	ANKRD24
hsa-miR-34a-5p	MIMAT0000255	ONECUT2	9480	NM_004852	1	1	0	0	0	1	0	1	1	1	1	1	8	ANKRD26
hsa-miR-34a-5p	MIMAT0000255	ORAI3	93129	NM_152288	1	1	1	0	0	1	0	0	1	1	1	1	8	ANKRD27
hsa-miR-34a-5p	MIMAT0000255	ORMDL3	94103	NM_139280	1	1	1	0	0	1	0	0	1	1	1	1	8	ANKRD28
hsa-miR-34a-5p	MIMAT0000255	OSBPL7	114881	NM_145798	0	1	1	0	0	1	1	0	1	1	1	1	8	ANKRD29
hsa-miR-34a-5p	MIMAT0000255	OSGIN2	734	NM_004337	1	0	1	0	1	1	0	1	1	0	1	1	8	ANKRD30B
hsa-miR-34a-5p	MIMAT0000255	OTUD3	23252	NM_015207	1	1	1	0	0	1	0	0	1	1	1	1	8	ANKRD32
hsa-miR-34a-5p	MIMAT0000255	OTX1	5013	NM_001199770	1	1	1	0	0	1	0	1	0	1	1	1	8	ANKRD33
hsa-miR-34a-5p	MIMAT0000255	P4HA3	283208	NM_182904	1	0	1	0	0	1	1	0	1	1	1	1	8	ANKRD33B
hsa-miR-34a-5p	MIMAT0000255	PALLD	23022	XM_005262863	1	1	1	0	0	1	1	0	0	1	1	1	8	ANKRD34A
hsa-miR-34a-5p	MIMAT0000255	PALLD	23022	NM_016081	1	0	1	0	1	1	1	0	1	0	1	1	8	ANKRD34C
hsa-miR-34a-5p	MIMAT0000255	PALM2	114299	NM_053016	1	1	1	0	1	1	0	0	0	1	1	1	8	ANKRD35
hsa-miR-34a-5p	MIMAT0000255	PAPPA2	60676	XM_005245422	1	1	1	1	0	1	0	0	0	1	1	1	8	ANKRD36
hsa-miR-34a-5p	MIMAT0000255	PAQR3	152559	NM_001040202	1	1	1	0	0	1	0	0	1	1	1	1	8	ANKRD36B
hsa-miR-34a-5p	MIMAT0000255	PAQR7	164091	NM_178422	1	0	1	1	0	1	0	0	1	1	1	1	8	ANKRD36C
hsa-miR-34a-5p	MIMAT0000255	PCNX	22990	NM_014982	1	1	1	0	0	1	0	0	1	1	1	1	8	ANKRD39
hsa-miR-34a-5p	MIMAT0000255	PDE4B	5142	NM_001037341	1	1	1	0	0	1	1	0	0	1	1	1	8	ANKRD42
hsa-miR-34a-5p	MIMAT0000255	PDXK	8566	NM_003681	1	1	1	0	0	1	0	0	1	1	1	1	8	ANKRD44
hsa-miR-34a-5p	MIMAT0000255	PDZRN3	23024	NM_015009	1	1	0	0	0	1	0	1	1	1	1	1	8	ANKRD46
hsa-miR-34a-5p	MIMAT0000255	PEA15	8682	NM_003768	1	0	1	0	1	1	0	1	1	0	1	1	8	ANKRD49
hsa-miR-34a-5p	MIMAT0000255	PER2	8864	NM_022817	1	1	1	0	0	1	0	0	1	1	1	1	8	ANKRD50
hsa-miR-34a-5p	MIMAT0000255	PEX2	5828	NM_000318	1	1	1	0	1	1	0	0	0	1	1	1	8	ANKRD52
hsa-miR-34a-5p	MIMAT0000255	PFKM	5213	NM_001166686	1	1	1	0	1	1	0	0	0	1	1	1	8	ANKRD53
hsa-miR-34a-5p	MIMAT0000255	PGF	5228	NM_002632	1	1	0	0	0	1	0	1	1	1	1	1	8	ANKRD54
hsa-miR-34a-5p	MIMAT0000255	PGM1	5236	NM_001172819	1	0	1	0	1	1	1	1	0	0	1	1	8	ANKRD55
hsa-miR-34a-5p	MIMAT0000255	PGM2L1	283209	NM_173582	1	1	1	0	0	1	0	0	1	1	1	1	8	ANKRD6
hsa-miR-34a-5p	MIMAT0000255	PGRMC2	10424	NM_006320	1	1	0	0	0	1	0	1	1	1	1	1	8	ANKRD62
hsa-miR-34a-5p	MIMAT0000255	PHF19	26147	NM_015651	1	1	0	0	0	1	0	1	1	1	1	1	8	ANKRD7
hsa-miR-34a-5p	MIMAT0000255	PI16	221476	NM_153370	0	1	1	1	0	1	0	0	1	1	1	1	8	ANKS1A
hsa-miR-34a-5p	MIMAT0000255	PI4KB	5298	NM_001198773	1	1	1	0	0	1	1	0	0	1	1	1	8	ANKS1B
hsa-miR-34a-5p	MIMAT0000255	PIK3R2	5296	NM_005027	1	0	1	1	0	1	0	0	1	1	1	1	8	ANKS4B
hsa-miR-34a-5p	MIMAT0000255	PIP4K2B	8396	NM_003559	1	1	1	0	0	1	0	0	1	1	1	1	8	ANKS6
hsa-miR-34a-5p	MIMAT0000255	PITHD1	57095	NM_020362	0	1	1	0	0	1	1	0	1	1	1	1	8	ANKUB1
hsa-miR-34a-5p	MIMAT0000255	PITPNC1	26207	NM_181671	1	1	1	0	0	1	0	1	0	1	1	1	8	ANKZF1
hsa-miR-34a-5p	MIMAT0000255	PITPNM2	57605	XM_005253583	1	1	1	0	0	1	1	0	0	1	1	1	8	ANLN
hsa-miR-34a-5p	MIMAT0000255	PKIA	5569	NM_006823	1	1	1	0	0	1	0	1	0	1	1	1	8	ANO1
hsa-miR-34a-5p	MIMAT0000255	PKP4	8502	NM_003628	1	0	1	0	1	1	0	1	0	1	1	1	8	ANO10
hsa-miR-34a-5p	MIMAT0000255	PLA2G15	23659	NM_012320	1	1	1	0	0	1	0	0	1	1	1	1	8	ANO2
hsa-miR-34a-5p	MIMAT0000255	PLA2G2F	64600	NM_022819	1	0	1	0	1	1	0	0	1	1	1	1	8	ANO3
hsa-miR-34a-5p	MIMAT0000255	PLAGL1	5325	NM_001080952	1	1	1	1	0	1	0	0	0	1	1	1	8	ANO4
hsa-miR-34a-5p	MIMAT0000255	PLCXD3	345557	NM_001005473	1	1	1	0	0	1	0	0	1	1	1	1	8	ANO5
hsa-miR-34a-5p	MIMAT0000255	PLIN1	5346	NM_002666	1	1	1	0	0	1	0	0	1	1	1	1	8	ANO6
hsa-miR-34a-5p	MIMAT0000255	PLOD1	5351	NM_000302	1	0	1	0	1	1	0	1	1	0	1	1	8	ANO7
hsa-miR-34a-5p	MIMAT0000255	PLXNA2	5362	NM_025179	1	1	1	0	0	1	0	0	1	1	1	1	8	ANP32A
hsa-miR-34a-5p	MIMAT0000255	PML	5371	NM_033238	1	1	1	0	0	1	0	0	1	1	1	1	8	ANP32B
hsa-miR-34a-5p	MIMAT0000255	PNOC	5368	XM_005273532	1	1	1	0	0	1	1	0	0	1	1	1	8	ANP32E
hsa-miR-34a-5p	MIMAT0000255	POFUT1	23509	NM_015352	0	1	1	0	0	1	0	1	1	1	1	1	8	ANPEP
hsa-miR-34a-5p	MIMAT0000255	POGZ	23126	XM_005245000	1	1	1	0	0	1	1	0	0	1	1	1	8	ANTXR1
hsa-miR-34a-5p	MIMAT0000255	POGZ	23126	NM_207171	1	0	1	0	1	1	1	1	0	0	1	1	8	ANTXR2
hsa-miR-34a-5p	MIMAT0000255	POGZ	23126	NM_145796	1	0	1	0	1	1	1	1	0	0	1	1	8	ANXA1
hsa-miR-34a-5p	MIMAT0000255	POGZ	23126	NM_001194938	1	0	1	0	1	1	1	1	0	0	1	1	8	ANXA10
hsa-miR-34a-5p	MIMAT0000255	POGZ	23126	NM_001194937	1	0	1	0	1	1	1	1	0	0	1	1	8	ANXA11
hsa-miR-34a-5p	MIMAT0000255	POGZ	23126	NM_015100	1	0	1	0	1	1	1	1	0	0	1	1	8	ANXA13
hsa-miR-34a-5p	MIMAT0000255	POU2F1	5451	NM_001198783	1	1	1	0	0	1	0	1	0	1	1	1	8	ANXA2
hsa-miR-34a-5p	MIMAT0000255	POU4F1	5457	NM_006237	1	1	0	0	0	1	0	1	1	1	1	1	8	ANXA3
hsa-miR-34a-5p	MIMAT0000255	PPFIA1	8500	NM_003626	1	1	1	0	1	1	0	1	0	0	1	1	8	ANXA4
hsa-miR-34a-5p	MIMAT0000255	PPL	5493	NM_002705	1	0	1	0	0	1	1	0	1	1	1	1	8	ANXA5
hsa-miR-34a-5p	MIMAT0000255	PPP1R15B	84919	NM_032833	1	1	0	0	0	1	0	1	1	1	1	1	8	ANXA6
hsa-miR-34a-5p	MIMAT0000255	PPP1R8	5511	NM_138558	1	1	1	0	0	1	1	0	0	1	1	1	8	ANXA7
hsa-miR-34a-5p	MIMAT0000255	PPP2R5A	5525	NM_001199756	1	0	1	0	1	1	1	1	0	0	1	1	8	ANXA8
hsa-miR-34a-5p	MIMAT0000255	PPP3R2	5535	NM_147180	1	1	1	0	0	1	0	0	1	1	1	1	8	ANXA8L1
hsa-miR-34a-5p	MIMAT0000255	PREB	10113	NM_013388	1	1	1	0	0	1	0	0	1	1	1	1	8	ANXA8L2
hsa-miR-34a-5p	MIMAT0000255	PRKAA2	5563	NM_006252	1	1	0	0	0	1	0	1	1	1	1	1	8	ANXA9
hsa-miR-34a-5p	MIMAT0000255	PRKCE	5581	XM_005264429	1	1	1	0	0	1	1	0	0	1	1	1	8	AOAH
hsa-miR-34a-5p	MIMAT0000255	PRKCH	5583	NM_006255	1	1	1	0	0	1	0	0	1	1	1	1	8	AOC3
hsa-miR-34a-5p	MIMAT0000255	PRKCQ	5588	NM_006257	1	0	1	0	1	1	1	0	1	0	1	1	8	AOX1
hsa-miR-34a-5p	MIMAT0000255	PRKD1	5587	NM_002742	1	1	0	0	0	1	0	1	1	1	1	1	8	AP1AR
hsa-miR-34a-5p	MIMAT0000255	PRLR	5618	NM_000949	1	0	1	0	0	1	1	0	1	1	1	1	8	AP1B1
hsa-miR-34a-5p	MIMAT0000255	PSD4	23550	NM_012455	1	1	1	0	0	1	0	0	1	1	1	1	8	AP1G1
hsa-miR-34a-5p	MIMAT0000255	PSKH1	5681	NM_006742	1	1	1	0	0	1	0	0	1	1	1	1	8	AP1G2
hsa-miR-34a-5p	MIMAT0000255	PTBP3	9991	NM_005156	1	0	1	0	0	1	1	1	1	0	1	1	8	AP1M1
hsa-miR-34a-5p	MIMAT0000255	PTPN4	5775	NM_002830	1	1	1	0	0	1	0	1	0	1	1	1	8	AP1S1
hsa-miR-34a-5p	MIMAT0000255	PTPN5	84867	NM_001278236	1	1	1	1	0	1	0	0	0	1	1	1	8	AP1S2
hsa-miR-34a-5p	MIMAT0000255	PTPRM	5797	NM_001105244	1	1	1	0	0	1	0	1	0	1	1	1	8	AP2A1
hsa-miR-34a-5p	MIMAT0000255	PTPRN	5798	NM_002846	1	1	1	0	0	1	1	0	1	0	1	1	8	AP2A2
hsa-miR-34a-5p	MIMAT0000255	PXDC1	221749	NM_183373	1	1	1	0	0	1	0	0	1	1	1	1	8	AP2B1
hsa-miR-34a-5p	MIMAT0000255	RAB11FIP4	84440	NM_032932	0	1	1	0	0	1	0	1	1	1	1	1	8	AP2M1
hsa-miR-34a-5p	MIMAT0000255	RAB35	11021	NM_006861	1	1	0	0	0	1	0	1	1	1	1	1	8	AP2S1
hsa-miR-34a-5p	MIMAT0000255	RAB3B	5865	NM_002867	1	1	1	0	0	1	0	0	1	1	1	1	8	AP3B1
hsa-miR-34a-5p	MIMAT0000255	RAD23B	5887	NM_002874	1	0	1	0	0	1	1	0	1	1	1	1	8	AP3B2
hsa-miR-34a-5p	MIMAT0000255	RAI14	26064	NM_001145525	1	0	1	0	0	1	1	1	0	1	1	1	8	AP3D1
hsa-miR-34a-5p	MIMAT0000255	RAI14	26064	NM_015577	1	0	1	0	0	1	1	1	1	0	1	1	8	AP3M2
hsa-miR-34a-5p	MIMAT0000255	RALGDS	5900	NM_006266	0	1	1	0	0	1	1	1	0	1	1	1	8	AP3S1
hsa-miR-34a-5p	MIMAT0000255	RALGPS2	55103	NM_152663	1	0	1	0	1	1	0	1	1	0	1	1	8	AP3S2
hsa-miR-34a-5p	MIMAT0000255	RAP1GAP	5909	XM_005245955	1	1	1	0	0	1	1	0	0	1	1	1	8	AP4B1
hsa-miR-34a-5p	MIMAT0000255	RAPH1	65059	NM_213589	0	1	1	0	0	1	1	0	1	1	1	1	8	AP4E1
hsa-miR-34a-5p	MIMAT0000255	RARB	5915	NM_000965	1	1	0	1	0	1	0	1	0	1	1	1	8	AP4M1
hsa-miR-34a-5p	MIMAT0000255	RARG	5916	XM_005269054	1	1	1	1	0	1	0	0	0	1	1	1	8	AP4S1
hsa-miR-34a-5p	MIMAT0000255	RBM33	155435	XM_005249531	1	1	1	1	0	1	0	0	0	1	1	1	8	AP5B1
hsa-miR-34a-5p	MIMAT0000255	RCC2	55920	NM_018715	1	1	0	1	0	1	0	0	1	1	1	1	8	AP5M1
hsa-miR-34a-5p	MIMAT0000255	RDH11	51109	NM_016026	1	1	0	0	0	1	0	1	1	1	1	1	8	AP5S1
hsa-miR-34a-5p	MIMAT0000255	RECK	8434	NM_021111	1	0	1	0	1	1	1	0	1	0	1	1	8	APAF1
hsa-miR-34a-5p	MIMAT0000255	RET	5979	NM_020975	1	1	1	0	0	1	0	0	1	1	1	1	8	APBA1
hsa-miR-34a-5p	MIMAT0000255	RGS3	5998	NM_144488	1	1	1	0	0	1	1	0	0	1	1	1	8	APBA2
hsa-miR-34a-5p	MIMAT0000255	RHOJ	57381	NM_020663	1	1	1	0	0	1	0	0	1	1	1	1	8	APBB1
hsa-miR-34a-5p	MIMAT0000255	RNASEL	6041	NM_021133	1	0	1	0	1	1	0	0	1	1	1	1	8	APBB1IP
hsa-miR-34a-5p	MIMAT0000255	RNF128	79589	NM_194463	1	1	0	0	0	1	1	1	0	1	1	1	8	APBB2
hsa-miR-34a-5p	MIMAT0000255	RNF144A	9781	NM_014746	1	1	1	0	0	1	0	0	1	1	1	1	8	APBB3
hsa-miR-34a-5p	MIMAT0000255	RNF34	80196	NM_194271	1	1	0	0	0	1	1	1	0	1	1	1	8	APC
hsa-miR-34a-5p	MIMAT0000255	RNF4	6047	NM_001185009	1	1	1	0	0	1	0	1	0	1	1	1	8	APC2
hsa-miR-34a-5p	MIMAT0000255	RNF40	9810	NM_014771	0	1	1	0	0	1	1	0	1	1	1	1	8	APCDD1
hsa-miR-34a-5p	MIMAT0000255	RORA	6095	NM_134260	1	1	1	0	0	1	0	1	0	1	1	1	8	APCDD1L
hsa-miR-34a-5p	MIMAT0000255	RPRD1B	58490	NM_021215	1	1	1	0	0	1	0	0	1	1	1	1	8	APCS
hsa-miR-34a-5p	MIMAT0000255	RPS6KL1	83694	NM_031464	1	1	1	0	1	1	0	0	1	0	1	1	8	APEH
hsa-miR-34a-5p	MIMAT0000255	RPTOR	57521	NM_020761	1	0	1	0	0	1	1	0	1	1	1	1	8	APEX2
hsa-miR-34a-5p	MIMAT0000255	RTF1	23168	NM_015138	1	1	0	0	0	1	0	1	1	1	1	1	8	APH1A
hsa-miR-34a-5p	MIMAT0000255	RTN4RL1	146760	NM_178568	1	1	1	0	0	1	0	1	1	0	1	1	8	APH1B
hsa-miR-34a-5p	MIMAT0000255	SAR1A	56681	NM_020150	1	0	1	0	1	1	0	1	1	0	1	1	8	API5
hsa-miR-34a-5p	MIMAT0000255	SATB1	6304	NM_001195470	1	1	1	0	1	1	0	1	0	0	1	1	8	APITD1
hsa-miR-34a-5p	MIMAT0000255	SATB1	6304	NM_002971	1	0	1	0	1	1	0	1	1	0	1	1	8	APITD1-CORT
hsa-miR-34a-5p	MIMAT0000255	SATB2	23314	NM_001172517	1	0	1	0	1	1	1	1	0	0	1	1	8	APLF
hsa-miR-34a-5p	MIMAT0000255	SBK1	388228	NM_001024401	0	1	1	0	0	1	0	1	1	1	1	1	8	APLN
hsa-miR-34a-5p	MIMAT0000255	SCN2A	6326	NM_021007	1	1	0	0	0	1	1	1	0	1	1	1	8	APLNR
hsa-miR-34a-5p	MIMAT0000255	SEH1L	81929	NM_031216	1	1	1	0	0	1	0	0	1	1	1	1	8	APLP2
hsa-miR-34a-5p	MIMAT0000255	SEMA4C	54910	XM_005263973	1	1	1	0	0	1	1	0	0	1	1	1	8	APMAP
hsa-miR-34a-5p	MIMAT0000255	SEMA4C	54910	NM_017789	1	0	1	0	0	1	1	1	1	0	1	1	8	APOA2
hsa-miR-34a-5p	MIMAT0000255	SEMA4F	10505	NM_004263	1	0	1	0	1	0	0	1	1	1	1	1	8	APOA4
hsa-miR-34a-5p	MIMAT0000255	SETBP1	26040	XM_005258243	1	1	1	0	0	1	1	0	0	1	1	1	8	APOA5
hsa-miR-34a-5p	MIMAT0000255	SFMBT2	57713	NM_001029880	1	1	1	0	0	1	0	0	1	1	1	1	8	APOB
hsa-miR-34a-5p	MIMAT0000255	SH3GL1	6455	NM_003025	1	1	1	0	0	1	0	0	1	1	1	1	8	APOBEC1
hsa-miR-34a-5p	MIMAT0000255	SIDT2	51092	XM_005271587	1	1	1	0	0	1	1	0	0	1	1	1	8	APOBEC2
hsa-miR-34a-5p	MIMAT0000255	SIDT2	51092	NM_001040455	1	0	1	0	0	1	1	1	1	0	1	1	8	APOBEC3B
hsa-miR-34a-5p	MIMAT0000255	SKI	6497	NM_003036	1	1	1	0	0	1	0	0	1	1	1	1	8	APOBEC3F
hsa-miR-34a-5p	MIMAT0000255	SLC12A2	6558	NM_001046	1	1	0	0	0	1	0	1	1	1	1	1	8	APOBEC3G
hsa-miR-34a-5p	MIMAT0000255	SLC16A2	6567	NM_006517	1	1	1	0	0	1	0	0	1	1	1	1	8	APOBEC4
hsa-miR-34a-5p	MIMAT0000255	SLC1A4	6509	NM_003038	1	1	1	0	0	1	0	0	1	1	1	1	8	APOBR
hsa-miR-34a-5p	MIMAT0000255	SLC25A27	9481	NM_004277	1	0	1	0	1	1	0	1	1	0	1	1	8	APOC2
hsa-miR-34a-5p	MIMAT0000255	SLC25A53	401612	NM_001012755	1	1	1	0	0	1	0	0	1	1	1	1	8	APOC3
hsa-miR-34a-5p	MIMAT0000255	SLC26A7	115111	NM_052832	1	1	0	0	0	1	1	0	1	1	1	1	8	APOD
hsa-miR-34a-5p	MIMAT0000255	SLC27A4	10999	NM_005094	1	1	0	0	0	1	0	1	1	1	1	1	8	APOF
hsa-miR-34a-5p	MIMAT0000255	SLC30A3	7781	XM_005264551	1	1	1	0	0	1	1	0	0	1	1	1	8	APOH
hsa-miR-34a-5p	MIMAT0000255	SLC30A3	7781	NM_003459	1	0	1	0	0	1	1	1	1	0	1	1	8	APOL1
hsa-miR-34a-5p	MIMAT0000255	SLC39A13	91252	NM_152264	1	1	1	0	0	1	0	0	1	1	1	1	8	APOL2
hsa-miR-34a-5p	MIMAT0000255	SLC48A1	55652	NM_017842	1	1	1	0	0	1	0	0	1	1	1	1	8	APOL3
hsa-miR-34a-5p	MIMAT0000255	SLC4A7	9497	XM_005265592	1	1	1	0	0	1	1	0	0	1	1	1	8	APOL4
hsa-miR-34a-5p	MIMAT0000255	SLC6A17	388662	NM_001010898	0	1	1	0	0	1	0	1	1	1	1	1	8	APOL5
hsa-miR-34a-5p	MIMAT0000255	SLC7A2	6542	NM_001008539	1	1	1	0	0	1	0	1	0	1	1	1	8	APOL6
hsa-miR-34a-5p	MIMAT0000255	SLCO2A1	6578	NM_005630	1	1	1	0	0	1	0	0	1	1	1	1	8	APOLD1
hsa-miR-34a-5p	MIMAT0000255	SLITRK4	139065	NM_001184749	1	1	1	0	1	1	0	0	0	1	1	1	8	APOM
hsa-miR-34a-5p	MIMAT0000255	SMAD4	4089	NM_005359	1	1	1	0	0	1	0	1	0	1	1	1	8	APOO
hsa-miR-34a-5p	MIMAT0000255	SMAD7	4092	NM_005904	1	0	1	0	0	1	1	0	1	1	1	1	8	APOOL
hsa-miR-34a-5p	MIMAT0000255	SMARCC1	6599	NM_003074	1	0	1	0	0	1	1	0	1	1	1	1	8	APOPT1
hsa-miR-34a-5p	MIMAT0000255	SNAP29	9342	NM_004782	1	1	1	0	0	1	0	0	1	1	1	1	8	APP
hsa-miR-34a-5p	MIMAT0000255	SNCA	6622	NM_000345	1	0	1	0	1	1	0	0	1	1	1	1	8	APPBP2
hsa-miR-34a-5p	MIMAT0000255	SNX12	29934	NM_001256185	1	1	1	0	0	1	0	1	0	1	1	1	8	APPL1
hsa-miR-34a-5p	MIMAT0000255	SNX30	401548	NM_001012994	1	1	0	0	0	1	0	1	1	1	1	1	8	APPL2
hsa-miR-34a-5p	MIMAT0000255	SOCS3	9021	NM_003955	1	1	1	0	0	1	0	0	1	1	1	1	8	APRT
hsa-miR-34a-5p	MIMAT0000255	SOX10	6663	NM_006941	1	1	1	0	0	1	0	0	1	1	1	1	8	APTX
hsa-miR-34a-5p	MIMAT0000255	SOX6	55553	NM_017508	1	1	1	0	0	1	0	1	0	1	1	1	8	AQP1
hsa-miR-34a-5p	MIMAT0000255	SP2	6668	XM_005257611	1	1	1	0	0	1	1	0	0	1	1	1	8	AQP10
hsa-miR-34a-5p	MIMAT0000255	SPCS2	9789	NM_014752	1	1	0	0	0	1	0	1	1	1	1	1	8	AQP2
hsa-miR-34a-5p	MIMAT0000255	SPEN	23013	XM_005245785	1	1	1	0	0	1	1	0	0	1	1	1	8	AQP3
hsa-miR-34a-5p	MIMAT0000255	SPEN	23013	NM_015001	1	0	1	0	0	1	1	1	1	0	1	1	8	AQP4
hsa-miR-34a-5p	MIMAT0000255	SPRED1	161742	NM_152594	1	1	1	0	0	1	0	1	0	1	1	1	8	AQP5
hsa-miR-34a-5p	MIMAT0000255	SPRY3	10251	NM_005840	1	1	1	0	0	1	0	1	0	1	1	1	8	AQP6
hsa-miR-34a-5p	MIMAT0000255	SRC	6714	NM_005417	1	1	1	1	0	1	0	0	0	1	1	1	8	AQP7
hsa-miR-34a-5p	MIMAT0000255	SRCIN1	80725	NM_025248	1	1	1	0	0	1	0	0	1	1	1	1	8	AQP8
hsa-miR-34a-5p	MIMAT0000255	SRRM4	84530	NM_194286	1	1	1	0	0	1	0	0	1	1	1	1	8	AQP9
hsa-miR-34a-5p	MIMAT0000255	ST8SIA3	51046	NM_015879	1	1	1	0	0	1	0	0	1	1	1	1	8	AQPEP
hsa-miR-34a-5p	MIMAT0000255	STAC2	342667	NM_198993	0	1	1	0	0	1	0	1	1	1	1	1	8	AQR
hsa-miR-34a-5p	MIMAT0000255	STK35	140901	NM_080836	0	1	1	0	0	1	0	1	1	1	1	1	8	AR
hsa-miR-34a-5p	MIMAT0000255	STMN3	50861	NM_015894	1	1	1	0	0	1	0	0	1	1	1	1	8	ARAF
hsa-miR-34a-5p	MIMAT0000255	STRN3	29966	NM_014574	1	0	1	0	1	1	1	1	0	0	1	1	8	ARAP1
hsa-miR-34a-5p	MIMAT0000255	STX5	6811	NM_001244666	1	1	1	0	0	1	1	0	0	1	1	1	8	ARAP2
hsa-miR-34a-5p	MIMAT0000255	SUCO	51430	NM_016227	0	1	1	0	0	1	1	1	0	1	1	1	8	ARAP3
hsa-miR-34a-5p	MIMAT0000255	SULF1	23213	NM_001128205	0	1	1	1	0	1	1	0	0	1	1	1	8	ARC
hsa-miR-34a-5p	MIMAT0000255	SUPT16H	11198	NM_007192	1	1	0	0	0	1	1	0	1	1	1	1	8	ARCN1
hsa-miR-34a-5p	MIMAT0000255	SUPT6H	6830	NM_003170	1	0	1	0	0	1	1	1	1	0	1	1	8	AREG
hsa-miR-34a-5p	MIMAT0000255	SVIL	6840	XM_005252573	1	1	1	0	0	1	1	0	0	1	1	1	8	AREGB
hsa-miR-34a-5p	MIMAT0000255	SWT1	54823	NM_017673	1	1	1	0	1	1	0	0	0	1	1	1	8	AREL1
hsa-miR-34a-5p	MIMAT0000255	SYT1	6857	NM_001135806	1	0	1	0	1	1	1	1	0	0	1	1	8	ARF1
hsa-miR-34a-5p	MIMAT0000255	TAF4B	6875	NM_005640	1	1	0	0	0	1	0	1	1	1	1	1	8	ARF3
hsa-miR-34a-5p	MIMAT0000255	TAL1	6886	NM_003189	1	1	1	0	0	1	0	0	1	1	1	1	8	ARF4
hsa-miR-34a-5p	MIMAT0000255	TATDN2	9797	NM_014760	1	1	1	0	0	1	0	0	1	1	1	1	8	ARF5
hsa-miR-34a-5p	MIMAT0000255	TBC1D13	54662	NM_018201	1	1	1	0	0	1	0	0	1	1	1	1	8	ARF6
hsa-miR-34a-5p	MIMAT0000255	TBC1D30	23329	NM_015279	1	1	1	0	0	1	0	1	0	1	1	1	8	ARFGAP1
hsa-miR-34a-5p	MIMAT0000255	TBCK	93627	XM_005263353	1	1	1	0	0	1	1	0	0	1	1	1	8	ARFGAP2
hsa-miR-34a-5p	MIMAT0000255	TBCK	93627	NM_033115	1	0	1	0	1	1	1	0	1	0	1	1	8	ARFGAP3
hsa-miR-34a-5p	MIMAT0000255	TENC1	23371	NM_015319	1	1	1	0	0	1	1	0	0	1	1	1	8	ARFGEF1
hsa-miR-34a-5p	MIMAT0000255	TFCP2L1	29842	NM_014553	1	1	1	0	0	1	0	0	1	1	1	1	8	ARFGEF2
hsa-miR-34a-5p	MIMAT0000255	TFDP2	7029	NM_001178138	1	1	1	0	0	1	0	1	0	1	1	1	8	ARFIP1
hsa-miR-34a-5p	MIMAT0000255	TFEB	7942	XM_005249410	1	1	1	0	0	1	1	0	0	1	1	1	8	ARFIP2
hsa-miR-34a-5p	MIMAT0000255	TGFBI	7045	NM_000358	1	1	1	0	0	1	0	0	1	1	1	1	8	ARFRP1
hsa-miR-34a-5p	MIMAT0000255	TGIF2	60436	NM_021809	1	0	1	0	1	1	0	1	1	0	1	1	8	ARG2
hsa-miR-34a-5p	MIMAT0000255	TH	7054	NM_199292	1	1	1	0	0	1	1	0	0	1	1	1	8	ARGFX
hsa-miR-34a-5p	MIMAT0000255	THEM6	51337	NM_016647	1	0	1	1	0	1	0	0	1	1	1	1	8	ARGLU1
hsa-miR-34a-5p	MIMAT0000255	THSD4	79875	NM_024817	1	1	1	0	0	1	0	0	1	1	1	1	8	ARHGAP1
hsa-miR-34a-5p	MIMAT0000255	TM9SF3	56889	NM_020123	1	1	0	0	0	1	0	1	1	1	1	1	8	ARHGAP10
hsa-miR-34a-5p	MIMAT0000255	TMCC3	57458	NM_020698	1	0	1	0	1	1	0	1	1	0	1	1	8	ARHGAP11A
hsa-miR-34a-5p	MIMAT0000255	TMEFF1	8577	NM_003692	1	0	1	0	1	1	1	0	1	0	1	1	8	ARHGAP17
hsa-miR-34a-5p	MIMAT0000255	TMEM104	54868	NM_017728	1	1	1	0	0	1	0	0	1	1	1	1	8	ARHGAP18
hsa-miR-34a-5p	MIMAT0000255	TMEM167A	153339	NM_174909	1	1	1	0	1	1	0	0	0	1	1	1	8	ARHGAP19
hsa-miR-34a-5p	MIMAT0000255	TMEM200B	399474	NM_001171868	1	1	1	0	0	1	0	1	0	1	1	1	8	ARHGAP20
hsa-miR-34a-5p	MIMAT0000255	TMEM201	199953	NM_001010866	1	1	1	0	0	1	0	0	1	1	1	1	8	ARHGAP21
hsa-miR-34a-5p	MIMAT0000255	TMEM25	84866	NM_032780	1	1	1	0	0	1	0	0	1	1	1	1	8	ARHGAP22
hsa-miR-34a-5p	MIMAT0000255	TMEM255A	55026	NM_001104545	1	0	1	0	1	1	1	1	0	0	1	1	8	ARHGAP23
hsa-miR-34a-5p	MIMAT0000255	TMEM255A	55026	NM_001104544	1	0	1	0	1	1	1	1	0	0	1	1	8	ARHGAP24
hsa-miR-34a-5p	MIMAT0000255	TMEM35	59353	NM_021637	1	0	1	0	1	1	0	0	1	1	1	1	8	ARHGAP25
hsa-miR-34a-5p	MIMAT0000255	TMEM52B	120939	NM_153022	1	1	1	0	0	1	0	0	1	1	1	1	8	ARHGAP26
hsa-miR-34a-5p	MIMAT0000255	TMEM63C	57156	NM_020431	1	1	1	0	0	1	0	0	1	1	1	1	8	ARHGAP27
hsa-miR-34a-5p	MIMAT0000255	TMEM79	84283	NM_032323	1	1	1	0	0	1	0	0	1	1	1	1	8	ARHGAP28
hsa-miR-34a-5p	MIMAT0000255	TMOD2	29767	NM_014548	1	1	1	0	0	1	0	0	1	1	1	1	8	ARHGAP29
hsa-miR-34a-5p	MIMAT0000255	TMSB10	9168	NM_021103	1	1	0	0	0	1	1	1	1	0	1	1	8	ARHGAP30
hsa-miR-34a-5p	MIMAT0000255	TNP1	7141	NM_003284	1	1	0	0	0	1	1	0	1	1	1	1	8	ARHGAP31
hsa-miR-34a-5p	MIMAT0000255	TNRC18	84629	NM_001080495	1	1	1	0	0	1	0	1	0	1	1	1	8	ARHGAP32
hsa-miR-34a-5p	MIMAT0000255	TOB2	10766	NM_016272	1	0	1	0	1	1	0	1	1	0	1	1	8	ARHGAP35
hsa-miR-34a-5p	MIMAT0000255	TP53INP2	58476	NM_021202	1	1	1	0	0	1	0	0	1	1	1	1	8	ARHGAP36
hsa-miR-34a-5p	MIMAT0000255	TP73	7161	NM_005427	1	1	1	0	0	1	0	0	1	1	1	1	8	ARHGAP39
hsa-miR-34a-5p	MIMAT0000255	TPD52	7163	NM_001025252	1	1	1	0	0	1	0	1	0	1	1	1	8	ARHGAP4
hsa-miR-34a-5p	MIMAT0000255	TPD52L3	89882	NM_033516	0	1	1	1	1	1	0	0	0	1	1	1	8	ARHGAP42
hsa-miR-34a-5p	MIMAT0000255	TPPP	11076	NM_007030	1	0	1	0	1	1	0	0	1	1	1	1	8	ARHGAP44
hsa-miR-34a-5p	MIMAT0000255	TRAF4	9618	NM_004295	1	0	1	0	0	1	1	0	1	1	1	1	8	ARHGAP5
hsa-miR-34a-5p	MIMAT0000255	TRANK1	9881	NM_014831	1	1	1	0	0	1	0	0	1	1	1	1	8	ARHGAP6
hsa-miR-34a-5p	MIMAT0000255	TRIM41	90933	NM_033549	1	1	1	0	0	1	0	0	1	1	1	1	8	ARHGAP8
hsa-miR-34a-5p	MIMAT0000255	TRIM67	440730	NM_001004342	1	1	1	0	0	1	0	0	1	1	1	1	8	ARHGAP9
hsa-miR-34a-5p	MIMAT0000255	TRIO	7204	NM_007118	1	0	1	0	0	1	1	0	1	1	1	1	8	ARHGDIA
hsa-miR-34a-5p	MIMAT0000255	TSEN15	116461	NM_052965	1	1	1	0	0	1	0	0	1	1	1	1	8	ARHGDIB
hsa-miR-34a-5p	MIMAT0000255	TSTD2	158427	NM_139246	1	1	1	0	0	1	0	0	1	1	1	1	8	ARHGDIG
hsa-miR-34a-5p	MIMAT0000255	TTC19	54902	NM_017775	1	0	1	0	1	1	0	1	1	0	1	1	8	ARHGEF1
hsa-miR-34a-5p	MIMAT0000255	TUBB1	81027	NM_030773	1	1	1	0	0	1	0	0	1	1	1	1	8	ARHGEF10
hsa-miR-34a-5p	MIMAT0000255	TULP1	7287	NM_003322	1	1	1	0	0	1	0	0	1	1	1	1	8	ARHGEF10L
hsa-miR-34a-5p	MIMAT0000255	TUSC5	286753	NM_172367	1	1	1	0	0	1	0	0	1	1	1	1	8	ARHGEF11
hsa-miR-34a-5p	MIMAT0000255	TXNIP	10628	NM_006472	1	1	0	1	0	1	0	0	1	1	1	1	8	ARHGEF12
hsa-miR-34a-5p	MIMAT0000255	UBASH3B	84959	NM_032873	1	1	1	0	0	1	0	0	1	1	1	1	8	ARHGEF15
hsa-miR-34a-5p	MIMAT0000255	UBE2G1	7326	NM_003342	1	1	0	0	0	1	0	1	1	1	1	1	8	ARHGEF16
hsa-miR-34a-5p	MIMAT0000255	UBE2O	63893	NM_022066	0	1	1	0	0	1	1	0	1	1	1	1	8	ARHGEF17
hsa-miR-34a-5p	MIMAT0000255	UCP3	7352	NM_003356	1	1	1	0	0	1	0	0	1	1	1	1	8	ARHGEF18
hsa-miR-34a-5p	MIMAT0000255	UNC5A	90249	NM_133369	1	0	1	0	0	1	1	0	1	1	1	1	8	ARHGEF2
hsa-miR-34a-5p	MIMAT0000255	USP24	23358	NM_015306	1	1	0	0	0	1	0	1	1	1	1	1	8	ARHGEF25
hsa-miR-34a-5p	MIMAT0000255	VAMP2	6844	XM_005256775	1	1	1	0	0	1	1	0	0	1	1	1	8	ARHGEF26
hsa-miR-34a-5p	MIMAT0000255	WASF1	8936	NM_003931	0	1	1	1	1	1	0	1	0	0	1	1	8	ARHGEF28
hsa-miR-34a-5p	MIMAT0000255	WWC3	55841	NM_015691	1	1	1	0	0	1	0	0	1	1	1	1	8	ARHGEF3
hsa-miR-34a-5p	MIMAT0000255	XPC	7508	NM_004628	1	1	1	0	0	1	0	0	1	1	1	1	8	ARHGEF33
hsa-miR-34a-5p	MIMAT0000255	XPO4	64328	NM_022459	1	1	1	0	0	1	0	0	1	1	1	1	8	ARHGEF35
hsa-miR-34a-5p	MIMAT0000255	XPR1	9213	NM_004736	1	1	1	0	0	1	0	0	1	1	1	1	8	ARHGEF37
hsa-miR-34a-5p	MIMAT0000255	YKT6	10652	NM_006555	1	1	1	0	0	1	0	0	1	1	1	1	8	ARHGEF38
hsa-miR-34a-5p	MIMAT0000255	YTHDC1	91746	NM_001031732	1	1	0	0	0	1	1	1	0	1	1	1	8	ARHGEF39
hsa-miR-34a-5p	MIMAT0000255	ZBTB46	140685	XM_005260197	1	1	1	1	0	1	0	0	0	1	1	1	8	ARHGEF4
hsa-miR-34a-5p	MIMAT0000255	ZC3H12B	340554	XM_005262260	1	1	1	0	0	1	1	0	0	1	1	1	8	ARHGEF40
hsa-miR-34a-5p	MIMAT0000255	ZC3H4	23211	NM_015168	1	1	0	0	0	1	0	1	1	1	1	1	8	ARHGEF5
hsa-miR-34a-5p	MIMAT0000255	ZEB1	6935	XM_005252577	1	1	1	0	0	1	1	0	0	1	1	1	8	ARHGEF6
hsa-miR-34a-5p	MIMAT0000255	ZFC3H1	196441	NM_144982	1	1	0	0	0	1	1	0	1	1	1	1	8	ARHGEF7
hsa-miR-34a-5p	MIMAT0000255	ZFP36	7538	NM_003407	1	1	1	0	0	1	0	0	1	1	1	1	8	ARHGEF9
hsa-miR-34a-5p	MIMAT0000255	ZFPL1	7542	NM_006782	1	0	1	0	0	1	1	0	1	1	1	1	8	ARID1A
hsa-miR-34a-5p	MIMAT0000255	ZNF248	57209	NM_021045	1	1	1	0	0	1	0	0	1	1	1	1	8	ARID1B
hsa-miR-34a-5p	MIMAT0000255	ZNF282	8427	NM_003575	1	1	1	0	0	1	0	1	1	0	1	1	8	ARID2
hsa-miR-34a-5p	MIMAT0000255	ZNF641	121274	NM_152320	1	1	1	0	0	1	0	0	1	1	1	1	8	ARID3A
hsa-miR-34a-5p	MIMAT0000255	ZNF644	84146	XM_005271258	1	1	1	0	0	1	1	0	0	1	1	1	8	ARID3B
hsa-miR-34a-5p	MIMAT0000255	ZNF672	79894	NM_024836	1	1	1	0	0	1	0	0	1	1	1	1	8	ARID4A
hsa-miR-34a-5p	MIMAT0000255	ZNF821	55565	XM_005256036	1	0	1	1	0	1	1	0	0	1	1	1	8	ARID4B
hsa-miR-34a-5p	MIMAT0000255	ZYG11B	79699	NM_024646	1	1	1	0	0	1	0	0	1	1	1	1	8	ARID5A
hsa-miR-34a-5p	MIMAT0000255	ZZEF1	23140	XM_005256561	1	1	1	0	0	1	1	0	0	1	1	1	8	ARID5B
hsa-miR-34a-5p	MIMAT0000255	SEPT11	55752	NM_018243	0	1	1	0	0	1	0	0	1	1	1	1	7	ARIH1
hsa-miR-34a-5p	MIMAT0000255	AASDHPPT	60496	NM_015423	0	1	1	0	0	1	0	0	1	1	1	1	7	ARIH2
hsa-miR-34a-5p	MIMAT0000255	ABCC4	10257	NM_005845	1	0	0	0	0	1	1	0	1	1	1	1	7	ARL1
hsa-miR-34a-5p	MIMAT0000255	ABCC5	10057	XM_005247059	0	1	1	0	0	1	1	0	0	1	1	1	7	ARL10
hsa-miR-34a-5p	MIMAT0000255	ABCF2	10061	NM_007189	0	0	1	0	0	1	1	0	1	1	1	1	7	ARL11
hsa-miR-34a-5p	MIMAT0000255	ABHD12	26090	NM_001042472	0	0	1	0	0	1	1	0	1	1	1	1	7	ARL13A
hsa-miR-34a-5p	MIMAT0000255	ACADSB	36	NM_001609	1	1	0	0	0	1	0	0	1	1	1	1	7	ARL13B
hsa-miR-34a-5p	MIMAT0000255	ACE	1636	NM_000789	1	0	1	0	0	1	1	0	0	1	1	1	7	ARL14
hsa-miR-34a-5p	MIMAT0000255	ACSS2	55902	XM_005260455	1	1	0	0	0	1	1	0	0	1	1	1	7	ARL15
hsa-miR-34a-5p	MIMAT0000255	ACTL10	170487	NM_001024675	1	0	1	1	0	1	0	0	1	0	1	1	7	ARL16
hsa-miR-34a-5p	MIMAT0000255	ADAM10	102	XM_005254117	1	1	1	0	0	1	1	0	0	0	1	1	7	ARL17A
hsa-miR-34a-5p	MIMAT0000255	ADAM11	4185	XM_005257373	1	1	1	0	0	1	0	0	0	1	1	1	7	ARL17B
hsa-miR-34a-5p	MIMAT0000255	ADAM12	8038	XM_005270188	1	1	1	0	0	1	0	0	0	1	1	1	7	ARL2
hsa-miR-34a-5p	MIMAT0000255	ADAM22	53616	XM_005250444	1	1	1	0	0	1	0	0	0	1	1	1	7	ARL2BP
hsa-miR-34a-5p	MIMAT0000255	ADAMTS10	81794	NM_030957	0	1	1	0	0	1	0	0	1	1	1	1	7	ARL3
hsa-miR-34a-5p	MIMAT0000255	ADAMTSL4	54507	XM_005245269	1	1	1	0	0	1	0	0	0	1	1	1	7	ARL4C
hsa-miR-34a-5p	MIMAT0000255	ADCY5	111	XM_005247077	1	1	1	0	0	1	0	0	0	1	1	1	7	ARL4D
hsa-miR-34a-5p	MIMAT0000255	ADD2	119	XM_005264128	1	1	1	0	0	1	0	0	0	1	1	1	7	ARL5A
hsa-miR-34a-5p	MIMAT0000255	ADD2	119	XM_005278321	1	1	1	0	0	1	0	0	0	1	1	1	7	ARL5B
hsa-miR-34a-5p	MIMAT0000255	ADM2	79924	NM_024866	0	1	1	0	0	1	0	0	1	1	1	1	7	ARL6
hsa-miR-34a-5p	MIMAT0000255	ADRA2A	150	NM_000681	1	1	0	0	0	1	0	0	1	1	1	1	7	ARL6IP1
hsa-miR-34a-5p	MIMAT0000255	AGAP2	116986	XM_005268624	0	1	1	0	0	1	1	0	0	1	1	1	7	ARL6IP4
hsa-miR-34a-5p	MIMAT0000255	AGFG2	3268	NM_006076	0	1	1	0	0	1	0	0	1	1	1	1	7	ARL6IP5
hsa-miR-34a-5p	MIMAT0000255	AGTR1	185	NM_031850	1	1	1	0	1	1	0	0	0	0	1	1	7	ARL6IP6
hsa-miR-34a-5p	MIMAT0000255	AHCYL2	23382	NM_001130722	1	0	1	0	1	1	0	1	0	0	1	1	7	ARL8A
hsa-miR-34a-5p	MIMAT0000255	AHCYL2	23382	NM_001130720	1	0	1	0	1	1	0	1	0	0	1	1	7	ARL8B
hsa-miR-34a-5p	MIMAT0000255	AIF1L	83543	NM_001185095	1	1	1	0	0	1	0	0	0	1	1	1	7	ARMC1
hsa-miR-34a-5p	MIMAT0000255	AK4	205	NM_001005353	1	1	1	0	0	1	0	0	0	1	1	1	7	ARMC10
hsa-miR-34a-5p	MIMAT0000255	AKAP13	11214	XM_005254839	1	1	1	0	0	1	0	0	0	1	1	1	7	ARMC2
hsa-miR-34a-5p	MIMAT0000255	AKT2	208	NM_001626	0	0	1	1	0	1	0	0	1	1	1	1	7	ARMC4
hsa-miR-34a-5p	MIMAT0000255	ALDH5A1	7915	NM_170740	1	1	1	0	0	1	0	0	0	1	1	1	7	ARMC5
hsa-miR-34a-5p	MIMAT0000255	ALDH7A1	501	NM_001182	1	1	1	0	0	1	0	0	0	1	1	1	7	ARMC6
hsa-miR-34a-5p	MIMAT0000255	ALDH7A1	501	NM_001201377	1	1	1	0	0	1	0	0	0	1	1	1	7	ARMC7
hsa-miR-34a-5p	MIMAT0000255	ALDOA	226	NM_184043	1	0	1	0	1	1	0	1	0	0	1	1	7	ARMC8
hsa-miR-34a-5p	MIMAT0000255	ALDOA	226	NM_184041	1	0	1	0	1	1	0	1	0	0	1	1	7	ARMCX1
hsa-miR-34a-5p	MIMAT0000255	ALDOA	226	NM_001127617	1	0	1	0	1	1	0	1	0	0	1	1	7	ARMCX2
hsa-miR-34a-5p	MIMAT0000255	ALDOA	226	NM_001243177	1	0	1	0	1	1	0	1	0	0	1	1	7	ARMCX3
hsa-miR-34a-5p	MIMAT0000255	ALG13	79868	NM_001257231	1	0	1	0	0	1	1	0	0	1	1	1	7	ARMCX4
hsa-miR-34a-5p	MIMAT0000255	AMER2	219287	XM_005266279	1	1	1	0	0	1	0	0	0	1	1	1	7	ARMCX5
hsa-miR-34a-5p	MIMAT0000255	AMOTL2	51421	NM_016201	0	1	1	0	0	1	0	0	1	1	1	1	7	ARMCX6
hsa-miR-34a-5p	MIMAT0000255	AMZ1	155185	NM_133463	1	0	1	0	0	1	0	0	1	1	1	1	7	ARMS2
hsa-miR-34a-5p	MIMAT0000255	ANGPTL7	10218	NM_021146	0	1	1	0	0	1	0	0	1	1	1	1	7	ARNT
hsa-miR-34a-5p	MIMAT0000255	ANK2	287	NM_020977	0	0	1	0	1	1	1	1	0	0	1	1	7	ARNT2
hsa-miR-34a-5p	MIMAT0000255	ANK2	287	NM_001127493	0	0	1	0	1	1	1	1	0	0	1	1	7	ARNTL
hsa-miR-34a-5p	MIMAT0000255	ANK2	287	NM_001148	0	0	1	0	1	1	1	1	0	0	1	1	7	ARNTL2
hsa-miR-34a-5p	MIMAT0000255	ANKRD23	200539	NM_144994	1	0	1	0	0	1	0	0	1	1	1	1	7	ARPC1A
hsa-miR-34a-5p	MIMAT0000255	ANKRD54	129138	NM_138797	0	1	1	0	0	1	0	0	1	1	1	1	7	ARPC1B
hsa-miR-34a-5p	MIMAT0000255	ANKS1A	23294	XM_005248964	1	1	1	0	0	1	0	0	0	1	1	1	7	ARPC2
hsa-miR-34a-5p	MIMAT0000255	ANTXR1	84168	NM_032208	0	1	1	0	0	1	0	0	1	1	1	1	7	ARPC4
hsa-miR-34a-5p	MIMAT0000255	ANXA5	308	NM_001154	0	1	1	0	0	1	0	0	1	1	1	1	7	ARPC4-TTLL3
hsa-miR-34a-5p	MIMAT0000255	AP1B1	162	NM_001166019	1	0	1	0	0	1	1	1	0	0	1	1	7	ARPC5
hsa-miR-34a-5p	MIMAT0000255	AP1B1	162	NM_145730	1	0	1	0	0	1	1	1	0	0	1	1	7	ARPC5L
hsa-miR-34a-5p	MIMAT0000255	AP1B1	162	NM_001127	1	0	1	0	0	1	1	1	0	0	1	1	7	ARPP19
hsa-miR-34a-5p	MIMAT0000255	AP3S2	10239	NM_005829	1	0	1	0	0	1	0	0	1	1	1	1	7	ARPP21
hsa-miR-34a-5p	MIMAT0000255	APBA1	320	NM_001163	0	1	1	0	0	1	1	0	1	0	1	1	7	ARRB1
hsa-miR-34a-5p	MIMAT0000255	APPBP2	10513	NM_006380	1	1	0	0	0	1	0	0	1	1	1	1	7	ARRB2
hsa-miR-34a-5p	MIMAT0000255	AQP3	360	NM_004925	0	1	1	0	0	1	0	0	1	1	1	1	7	ARRDC1
hsa-miR-34a-5p	MIMAT0000255	ARF3	377	XM_005268856	1	1	1	0	0	1	0	0	0	1	1	1	7	ARRDC2
hsa-miR-34a-5p	MIMAT0000255	ARF3	377	NM_001659	1	0	1	0	0	1	0	1	1	0	1	1	7	ARRDC3
hsa-miR-34a-5p	MIMAT0000255	ARHGAP19	84986	NM_032900	1	1	0	0	0	1	0	0	1	1	1	1	7	ARRDC4
hsa-miR-34a-5p	MIMAT0000255	ARHGAP26	23092	XM_005268398	1	1	1	0	0	1	0	0	0	1	1	1	7	ARRDC5
hsa-miR-34a-5p	MIMAT0000255	ARHGAP26	23092	NM_015071	1	0	1	0	0	1	0	1	1	0	1	1	7	ARSA
hsa-miR-34a-5p	MIMAT0000255	ARHGAP31	57514	NM_020754	1	1	0	0	0	1	0	0	1	1	1	1	7	ARSB
hsa-miR-34a-5p	MIMAT0000255	ARHGDIB	397	XM_005253368	1	1	1	0	0	1	0	0	0	1	1	1	7	ARSD
hsa-miR-34a-5p	MIMAT0000255	ARID4A	5926	XM_005267964	1	1	0	0	0	1	1	0	0	1	1	1	7	ARSE
hsa-miR-34a-5p	MIMAT0000255	ARID4B	51742	NM_031371	0	0	1	0	1	1	1	1	0	0	1	1	7	ARSF
hsa-miR-34a-5p	MIMAT0000255	ARID4B	51742	NM_001206794	0	0	1	0	1	1	1	1	0	0	1	1	7	ARSG
hsa-miR-34a-5p	MIMAT0000255	ARIH2	10425	NM_006321	1	0	0	0	0	1	1	1	1	0	1	1	7	ARSH
hsa-miR-34a-5p	MIMAT0000255	ARSJ	79642	XM_005263211	1	1	1	0	0	1	0	0	0	1	1	1	7	ARSI
hsa-miR-34a-5p	MIMAT0000255	ARX	170302	NM_139058	1	0	0	0	0	1	1	1	1	0	1	1	7	ARSJ
hsa-miR-34a-5p	MIMAT0000255	ASB4	51666	NM_016116	1	0	1	0	1	1	0	0	0	1	1	1	7	ARSK
hsa-miR-34a-5p	MIMAT0000255	ASXL2	55252	NM_018263	0	1	1	0	0	1	0	0	1	1	1	1	7	ART1
hsa-miR-34a-5p	MIMAT0000255	ATF1	466	NM_005171	1	1	0	0	0	1	0	0	1	1	1	1	7	ART3
hsa-miR-34a-5p	MIMAT0000255	ATF7	11016	XM_005268586	1	1	1	0	0	1	0	0	0	1	1	1	7	ARTN
hsa-miR-34a-5p	MIMAT0000255	ATG4B	23192	XM_005246992	1	1	1	0	0	1	0	0	0	1	1	1	7	ARV1
hsa-miR-34a-5p	MIMAT0000255	ATG9A	79065	XM_005246845	1	1	0	0	0	1	1	0	0	1	1	1	7	ARVCF
hsa-miR-34a-5p	MIMAT0000255	ATP13A3	79572	NM_024524	0	1	1	0	0	1	0	0	1	1	1	1	7	ARX
hsa-miR-34a-5p	MIMAT0000255	ATP1A2	477	NM_000702	1	0	1	0	0	1	0	0	1	1	1	1	7	AS3MT
hsa-miR-34a-5p	MIMAT0000255	ATP2A2	488	NM_170665	1	0	0	0	0	1	1	0	1	1	1	1	7	ASAH1
hsa-miR-34a-5p	MIMAT0000255	ATP2C1	27032	NM_001001485	1	0	0	0	0	1	1	1	1	0	1	1	7	ASAH2
hsa-miR-34a-5p	MIMAT0000255	ATP6V0B	533	XM_005270944	1	0	1	0	0	1	1	0	0	1	1	1	7	ASAH2B
hsa-miR-34a-5p	MIMAT0000255	ATP8B4	79895	NM_024837	1	1	0	0	0	1	0	0	1	1	1	1	7	ASAP1
hsa-miR-34a-5p	MIMAT0000255	ATP9A	10079	NM_006045	1	0	1	0	0	1	0	0	1	1	1	1	7	ASAP2
hsa-miR-34a-5p	MIMAT0000255	ATXN1	6310	NM_000332	1	1	0	0	0	1	0	0	1	1	1	1	7	ASAP3
hsa-miR-34a-5p	MIMAT0000255	ATXN2L	11273	NM_007245	0	0	1	0	0	1	1	1	1	0	1	1	7	ASB1
hsa-miR-34a-5p	MIMAT0000255	AXIN2	8313	NM_004655	1	0	1	0	0	1	1	0	1	0	1	1	7	ASB11
hsa-miR-34a-5p	MIMAT0000255	B3GALNT1	8706	NM_001038628	1	0	1	0	1	1	0	0	0	1	1	1	7	ASB13
hsa-miR-34a-5p	MIMAT0000255	B3GAT1	27087	XM_005271508	1	1	1	0	0	1	0	0	0	1	1	1	7	ASB14
hsa-miR-34a-5p	MIMAT0000255	B3GAT3	26229	NM_012200	0	1	1	0	0	1	0	1	1	0	1	1	7	ASB15
hsa-miR-34a-5p	MIMAT0000255	BAAT	570	NM_001701	1	0	0	0	0	1	1	0	1	1	1	1	7	ASB16
hsa-miR-34a-5p	MIMAT0000255	BACH2	60468	NM_021813	1	1	0	0	0	1	0	0	1	1	1	1	7	ASB2
hsa-miR-34a-5p	MIMAT0000255	BAX	581	NM_004324	1	0	1	0	0	1	0	0	1	1	1	1	7	ASB4
hsa-miR-34a-5p	MIMAT0000255	BBS1	582	NM_024649	1	0	1	0	0	1	0	0	1	1	1	1	7	ASB5
hsa-miR-34a-5p	MIMAT0000255	BCL10	8915	NM_003921	1	1	0	0	0	1	0	0	1	1	1	1	7	ASB6
hsa-miR-34a-5p	MIMAT0000255	BCL11B	64919	NM_022898	1	0	1	0	0	1	1	1	0	0	1	1	7	ASB7
hsa-miR-34a-5p	MIMAT0000255	BCL6	604	XM_005247694	1	1	1	0	0	1	0	0	0	1	1	1	7	ASB9
hsa-miR-34a-5p	MIMAT0000255	BDKRB2	624	XM_005267980	1	1	1	0	0	1	0	0	0	1	1	1	7	ASCC1
hsa-miR-34a-5p	MIMAT0000255	BEND4	389206	NM_207406	1	0	1	0	0	1	0	0	1	1	1	1	7	ASCC2
hsa-miR-34a-5p	MIMAT0000255	BEST1	7439	XM_005274211	1	1	1	0	0	1	0	0	0	1	1	1	7	ASCC3
hsa-miR-34a-5p	MIMAT0000255	BIK	638	NM_001197	1	0	1	0	0	1	0	0	1	1	1	1	7	ASCL1
hsa-miR-34a-5p	MIMAT0000255	BMF	90427	XM_005254758	1	1	1	0	0	1	0	0	0	1	1	1	7	ASCL2
hsa-miR-34a-5p	MIMAT0000255	BMP1	649	NM_006129	1	0	1	0	0	1	1	0	0	1	1	1	7	ASCL3
hsa-miR-34a-5p	MIMAT0000255	BNC2	54796	XM_005251489	1	1	1	1	0	1	0	0	0	0	1	1	7	ASF1A
hsa-miR-34a-5p	MIMAT0000255	BNC2	54796	NM_017637	1	0	1	0	0	1	0	1	1	0	1	1	7	ASF1B
hsa-miR-34a-5p	MIMAT0000255	BSN	8927	NM_003458	0	1	1	0	0	1	0	0	1	1	1	1	7	ASGR1
hsa-miR-34a-5p	MIMAT0000255	BSPRY	54836	NM_017688	1	0	1	0	0	1	0	0	1	1	1	1	7	ASGR2
hsa-miR-34a-5p	MIMAT0000255	BTBD18	643376	NM_001145101	1	1	1	0	1	1	0	0	0	0	1	1	7	ASH1L
hsa-miR-34a-5p	MIMAT0000255	C10orf54	64115	NM_022153	1	0	1	0	0	1	0	0	1	1	1	1	7	ASH2L
hsa-miR-34a-5p	MIMAT0000255	C12orf29	91298	NM_001009894	1	0	1	0	0	1	0	0	1	1	1	1	7	ASIC1
hsa-miR-34a-5p	MIMAT0000255	C12orf57	113246	NM_138425	1	0	1	0	0	1	1	0	1	0	1	1	7	ASIC2
hsa-miR-34a-5p	MIMAT0000255	C12orf61	283416	NM_175895	1	1	0	0	0	1	0	0	1	1	1	1	7	ASIC3
hsa-miR-34a-5p	MIMAT0000255	C15orf54	400360	NM_207445	1	1	1	0	0	1	0	0	1	0	1	1	7	ASIC4
hsa-miR-34a-5p	MIMAT0000255	C15orf56	644809	NM_001039905	1	1	0	0	0	1	0	0	1	1	1	1	7	ASIC5
hsa-miR-34a-5p	MIMAT0000255	C16orf3	750	NM_001214	1	0	0	1	0	1	0	0	1	1	1	1	7	ASIP
hsa-miR-34a-5p	MIMAT0000255	C19orf44	84167	NM_032207	0	1	1	0	0	1	0	0	1	1	1	1	7	ASL
hsa-miR-34a-5p	MIMAT0000255	C1orf115	79762	NM_024709	1	1	0	0	0	1	0	0	1	1	1	1	7	ASNA1
hsa-miR-34a-5p	MIMAT0000255	C1orf116	79098	NM_023938	0	1	1	0	0	1	0	1	0	1	1	1	7	ASNS
hsa-miR-34a-5p	MIMAT0000255	C1orf226	400793	NM_001085375	1	0	1	0	0	1	0	0	1	1	1	1	7	ASNSD1
hsa-miR-34a-5p	MIMAT0000255	C1orf95	375057	NM_001003665	1	0	1	0	0	1	0	0	1	1	1	1	7	ASPDH
hsa-miR-34a-5p	MIMAT0000255	C2CD2	25966	NM_015500	1	1	1	0	0	1	0	0	0	1	1	1	7	ASPH
hsa-miR-34a-5p	MIMAT0000255	C2orf44	80304	NM_025203	1	0	1	0	0	1	0	0	1	1	1	1	7	ASPHD1
hsa-miR-34a-5p	MIMAT0000255	C2orf69	205327	NM_153689	1	1	0	0	0	1	0	0	1	1	1	1	7	ASPHD2
hsa-miR-34a-5p	MIMAT0000255	C3orf58	205428	NM_001134470	1	0	1	0	1	1	1	0	0	0	1	1	7	ASPN
hsa-miR-34a-5p	MIMAT0000255	C5orf64	285668	NM_173667	1	0	1	0	0	1	0	0	1	1	1	1	7	ASPRV1
hsa-miR-34a-5p	MIMAT0000255	C7orf49	78996	NM_001243749	1	0	1	0	1	1	0	0	0	1	1	1	7	ASPSCR1
hsa-miR-34a-5p	MIMAT0000255	C7orf49	78996	NM_024033	1	0	1	0	1	1	0	0	1	0	1	1	7	ASRGL1
hsa-miR-34a-5p	MIMAT0000255	C9orf152	401546	NM_001012993	1	1	0	0	0	1	0	0	1	1	1	1	7	ASS1
hsa-miR-34a-5p	MIMAT0000255	C9orf62	157927	NM_173520	1	1	1	0	0	1	0	0	0	1	1	1	7	ASTE1
hsa-miR-34a-5p	MIMAT0000255	C9orf69	90120	NM_152833	1	1	1	0	0	1	0	0	1	0	1	1	7	ASTN1
hsa-miR-34a-5p	MIMAT0000255	CA10	56934	NM_001082533	1	1	0	0	0	1	0	1	0	1	1	1	7	ASTN2
hsa-miR-34a-5p	MIMAT0000255	CA7	766	NM_005182	1	0	1	0	0	1	1	1	0	0	1	1	7	ASUN
hsa-miR-34a-5p	MIMAT0000255	CABLES1	91768	NM_001100619	1	1	1	0	0	1	0	0	0	1	1	1	7	ASXL1
hsa-miR-34a-5p	MIMAT0000255	CABLES2	81928	NM_031215	0	1	1	0	0	1	0	0	1	1	1	1	7	ASXL2
hsa-miR-34a-5p	MIMAT0000255	CACHD1	57685	NM_020925	0	1	1	0	0	1	1	0	1	0	1	1	7	ASXL3
hsa-miR-34a-5p	MIMAT0000255	CACNA1E	777	XM_005245477	1	1	1	0	0	1	0	0	0	1	1	1	7	ATAD1
hsa-miR-34a-5p	MIMAT0000255	CACNA1E	777	NM_001205294	1	0	1	0	1	1	0	1	0	0	1	1	7	ATAD2
hsa-miR-34a-5p	MIMAT0000255	CACNA1E	777	NM_001205293	1	0	1	0	1	1	0	1	0	0	1	1	7	ATAD2B
hsa-miR-34a-5p	MIMAT0000255	CACNA2D1	781	XM_005250569	1	1	0	0	0	1	1	0	0	1	1	1	7	ATAD3A
hsa-miR-34a-5p	MIMAT0000255	CACNG4	27092	NM_014405	1	0	1	0	0	1	0	0	1	1	1	1	7	ATAD3B
hsa-miR-34a-5p	MIMAT0000255	CACNG8	59283	NM_031895	1	1	1	0	0	1	0	0	0	1	1	1	7	ATAD3C
hsa-miR-34a-5p	MIMAT0000255	CALCA	796	XM_005253133	1	1	1	0	0	1	0	0	0	1	1	1	7	ATAD5
hsa-miR-34a-5p	MIMAT0000255	CALCA	796	XM_005277735	1	1	1	0	0	1	0	0	0	1	1	1	7	ATAT1
hsa-miR-34a-5p	MIMAT0000255	CALCOCO2	10241	NM_001261390	1	1	1	0	0	1	0	0	0	1	1	1	7	ATCAY
hsa-miR-34a-5p	MIMAT0000255	CAMTA1	23261	NM_015215	1	0	1	0	0	0	1	1	1	0	1	1	7	ATE1
hsa-miR-34a-5p	MIMAT0000255	CAP1	10487	XM_005270369	0	1	1	0	0	1	1	0	0	1	1	1	7	ATF1
hsa-miR-34a-5p	MIMAT0000255	CAPRIN2	65981	NM_032156	1	1	0	0	0	1	1	0	0	1	1	1	7	ATF2
hsa-miR-34a-5p	MIMAT0000255	CARM1	10498	NM_199141	0	0	1	0	0	1	1	0	1	1	1	1	7	ATF3
hsa-miR-34a-5p	MIMAT0000255	CASKIN2	57513	NM_020753	0	1	1	0	0	1	0	0	1	1	1	1	7	ATF5
hsa-miR-34a-5p	MIMAT0000255	CASP2	835	NM_001224	1	0	1	0	1	1	0	1	0	0	1	1	7	ATF6
hsa-miR-34a-5p	MIMAT0000255	CBFA2T3	863	NM_175931	1	0	1	0	1	1	0	1	0	0	1	1	7	ATF6B
hsa-miR-34a-5p	MIMAT0000255	CCDC135	84229	XM_005256202	1	1	1	0	0	1	0	0	0	1	1	1	7	ATF7
hsa-miR-34a-5p	MIMAT0000255	CCDC6	8030	NM_005436	1	1	0	0	0	1	0	0	1	1	1	1	7	ATF7IP
hsa-miR-34a-5p	MIMAT0000255	CCR1	1230	NM_001295	1	0	1	0	0	1	0	0	1	1	1	1	7	ATF7IP2
hsa-miR-34a-5p	MIMAT0000255	CD164L2	388611	NM_207397	0	1	1	0	0	1	0	0	1	1	1	1	7	ATG10
hsa-miR-34a-5p	MIMAT0000255	CD28	940	NM_006139	1	1	1	0	0	1	0	0	1	0	1	1	7	ATG12
hsa-miR-34a-5p	MIMAT0000255	CDC42BPB	9578	NM_006035	0	1	1	0	0	1	1	0	1	0	1	1	7	ATG13
hsa-miR-34a-5p	MIMAT0000255	CDC42SE1	56882	NM_001038707	0	1	1	1	0	1	0	0	0	1	1	1	7	ATG14
hsa-miR-34a-5p	MIMAT0000255	CDH13	1012	NM_001257	1	0	1	0	1	1	0	0	1	0	1	1	7	ATG16L1
hsa-miR-34a-5p	MIMAT0000255	CDIP1	29965	NM_001199054	1	1	1	0	0	1	0	0	0	1	1	1	7	ATG16L2
hsa-miR-34a-5p	MIMAT0000255	CDK6	1021	NM_001259	1	0	1	0	0	1	0	1	1	0	1	1	7	ATG2A
hsa-miR-34a-5p	MIMAT0000255	CDKN1C	1028	NM_000076	0	1	1	0	0	1	0	1	0	1	1	1	7	ATG2B
hsa-miR-34a-5p	MIMAT0000255	CELF3	11189	NM_007185	0	1	1	0	1	0	0	1	1	0	1	1	7	ATG3
hsa-miR-34a-5p	MIMAT0000255	CELSR2	1952	NM_001408	0	0	1	0	0	1	1	0	1	1	1	1	7	ATG4A
hsa-miR-34a-5p	MIMAT0000255	CEP68	23177	NM_015147	1	1	0	0	0	1	0	0	1	1	1	1	7	ATG4B
hsa-miR-34a-5p	MIMAT0000255	CERS1	10715	NM_021267	1	1	0	0	0	1	0	0	1	1	1	1	7	ATG4C
hsa-miR-34a-5p	MIMAT0000255	CERS3	204219	NM_178842	1	0	1	0	0	1	0	0	1	1	1	1	7	ATG4D
hsa-miR-34a-5p	MIMAT0000255	CERS6	253782	NM_001256126	1	1	1	0	0	1	0	0	0	1	1	1	7	ATG5
hsa-miR-34a-5p	MIMAT0000255	CES4A	283848	XM_005255895	1	1	1	0	0	1	0	0	0	1	1	1	7	ATG7
hsa-miR-34a-5p	MIMAT0000255	CFLAR	8837	NM_001202519	1	1	1	0	0	1	0	0	0	1	1	1	7	ATG9A
hsa-miR-34a-5p	MIMAT0000255	CHD1	1105	NM_001270	0	0	1	0	0	1	1	1	1	0	1	1	7	ATHL1
hsa-miR-34a-5p	MIMAT0000255	CHD3	1107	NM_005852	1	0	1	0	1	1	1	0	0	0	1	1	7	ATIC
hsa-miR-34a-5p	MIMAT0000255	CHD3	1107	NM_001005273	1	0	1	0	1	1	1	0	0	0	1	1	7	ATL1
hsa-miR-34a-5p	MIMAT0000255	CHD3	1107	NM_001005271	1	0	1	0	1	1	1	0	0	0	1	1	7	ATL2
hsa-miR-34a-5p	MIMAT0000255	CHD5	26038	NM_015557	1	0	1	0	0	1	0	0	1	1	1	1	7	ATL3
hsa-miR-34a-5p	MIMAT0000255	CHRAC1	54108	NM_017444	0	0	1	1	0	1	0	0	1	1	1	1	7	ATM
hsa-miR-34a-5p	MIMAT0000255	CHRNB2	1141	NM_000748	0	1	1	0	0	1	0	0	1	1	1	1	7	ATMIN
hsa-miR-34a-5p	MIMAT0000255	CHRNE	1145	NM_000080	0	1	1	0	0	1	0	0	1	1	1	1	7	ATN1
hsa-miR-34a-5p	MIMAT0000255	CHST11	50515	NM_018413	1	1	0	0	0	1	0	0	1	1	1	1	7	ATOH1
hsa-miR-34a-5p	MIMAT0000255	CHST12	55501	NM_018641	0	1	1	0	0	1	0	0	1	1	1	1	7	ATOH8
hsa-miR-34a-5p	MIMAT0000255	CHTF8	54921	NM_001039690	1	1	0	0	0	1	0	1	0	1	1	1	7	ATOX1
hsa-miR-34a-5p	MIMAT0000255	CLCN3	1182	NM_001243374	1	0	1	0	1	1	0	1	0	0	1	1	7	ATP10A
hsa-miR-34a-5p	MIMAT0000255	CLCN3	1182	NM_001243372	1	0	1	0	1	1	0	1	0	0	1	1	7	ATP10B
hsa-miR-34a-5p	MIMAT0000255	CLCN3	1182	NM_001829	1	0	1	0	1	1	0	1	0	0	1	1	7	ATP10D
hsa-miR-34a-5p	MIMAT0000255	CLDN9	9080	NM_020982	1	0	1	0	0	1	0	0	1	1	1	1	7	ATP11A
hsa-miR-34a-5p	MIMAT0000255	CLIC5	53405	NM_001114086	1	1	1	0	0	1	0	0	0	1	1	1	7	ATP11B
hsa-miR-34a-5p	MIMAT0000255	CLIP3	25999	NM_001199570	0	0	1	0	1	1	1	0	0	1	1	1	7	ATP11C
hsa-miR-34a-5p	MIMAT0000255	CLIP3	25999	NM_015526	0	0	1	0	1	1	1	0	1	0	1	1	7	ATP13A1
hsa-miR-34a-5p	MIMAT0000255	CLOCK	9575	NM_004898	1	0	1	0	0	1	1	0	1	0	1	1	7	ATP13A2
hsa-miR-34a-5p	MIMAT0000255	CNOT6	57472	XM_005265953	0	1	1	0	0	1	1	0	0	1	1	1	7	ATP13A3
hsa-miR-34a-5p	MIMAT0000255	CNOT6	57472	NM_015455	0	0	1	0	0	1	1	1	1	0	1	1	7	ATP13A4
hsa-miR-34a-5p	MIMAT0000255	CNP	1267	NM_033133	1	1	1	0	0	1	0	0	1	0	1	1	7	ATP1A1
hsa-miR-34a-5p	MIMAT0000255	CNST	163882	NM_152609	0	1	1	0	0	1	0	0	1	1	1	1	7	ATP1A2
hsa-miR-34a-5p	MIMAT0000255	CNTN3	5067	NM_020872	1	0	1	0	0	1	1	0	1	0	1	1	7	ATP1A4
hsa-miR-34a-5p	MIMAT0000255	COL12A1	1303	NM_080645	0	0	1	0	1	1	1	1	0	0	1	1	7	ATP1B1
hsa-miR-34a-5p	MIMAT0000255	COL26A1	136227	NM_133457	1	0	1	0	1	1	0	0	1	0	1	1	7	ATP1B2
hsa-miR-34a-5p	MIMAT0000255	COPZ1	22818	NM_001271736	1	1	0	1	0	1	0	0	0	1	1	1	7	ATP1B3
hsa-miR-34a-5p	MIMAT0000255	CORO1C	23603	NM_001276471	1	1	1	0	0	1	0	0	0	1	1	1	7	ATP1B4
hsa-miR-34a-5p	MIMAT0000255	COX10	1352	NM_001303	1	1	0	0	0	1	0	0	1	1	1	1	7	ATP2A1
hsa-miR-34a-5p	MIMAT0000255	COX20	116228	NM_198076	1	1	0	0	0	1	0	0	1	1	1	1	7	ATP2A2
hsa-miR-34a-5p	MIMAT0000255	CPA4	51200	NM_016352	0	1	1	0	0	1	0	0	1	1	1	1	7	ATP2A3
hsa-miR-34a-5p	MIMAT0000255	CPA6	57094	NM_020361	1	1	0	0	0	1	1	0	1	0	1	1	7	ATP2B1
hsa-miR-34a-5p	MIMAT0000255	CPEB2	132864	NM_001177382	1	1	0	0	0	1	0	1	0	1	1	1	7	ATP2B2
hsa-miR-34a-5p	MIMAT0000255	CPEB3	22849	NM_001178137	1	0	1	0	0	1	1	1	0	0	1	1	7	ATP2B3
hsa-miR-34a-5p	MIMAT0000255	CPLX2	10814	XM_005265800	1	1	1	0	0	1	0	0	0	1	1	1	7	ATP2B4
hsa-miR-34a-5p	MIMAT0000255	CPSF6	11052	XM_005268588	1	1	1	0	0	1	0	0	0	1	1	1	7	ATP2C1
hsa-miR-34a-5p	MIMAT0000255	CPSF6	11052	NM_007007	1	0	1	0	1	1	0	0	1	0	1	1	7	ATP2C2
hsa-miR-34a-5p	MIMAT0000255	CREB3L2	64764	NM_194071	1	1	0	0	0	1	0	0	1	1	1	1	7	ATP4A
hsa-miR-34a-5p	MIMAT0000255	CREB5	9586	NM_182898	0	1	1	0	0	1	0	1	0	1	1	1	7	ATP4B
hsa-miR-34a-5p	MIMAT0000255	CRHR1	1394	NM_004382	1	0	1	0	0	1	0	1	1	0	1	1	7	ATP5A1
hsa-miR-34a-5p	MIMAT0000255	CRP	1401	NM_000567	1	1	0	0	0	1	0	0	1	1	1	1	7	ATP5B
hsa-miR-34a-5p	MIMAT0000255	CRTC1	23373	NM_015321	1	0	1	0	0	1	1	1	0	0	1	1	7	ATP5C1
hsa-miR-34a-5p	MIMAT0000255	CRY2	1408	NM_001127457	1	0	1	0	1	1	0	1	0	0	1	1	7	ATP5D
hsa-miR-34a-5p	MIMAT0000255	CSNK1G3	1456	XM_005271892	0	1	1	0	0	1	1	0	0	1	1	1	7	ATP5E
hsa-miR-34a-5p	MIMAT0000255	CSRNP3	80034	NM_024969	1	0	1	0	1	1	0	0	1	0	1	1	7	ATP5F1
hsa-miR-34a-5p	MIMAT0000255	CTDSPL	10217	NM_001008392	1	1	1	0	0	1	0	0	0	1	1	1	7	ATP5G1
hsa-miR-34a-5p	MIMAT0000255	CTNND1	1500	NM_001085458	1	1	0	0	0	1	0	1	0	1	1	1	7	ATP5J
hsa-miR-34a-5p	MIMAT0000255	CXCL14	9547	NM_004887	0	1	1	0	0	1	0	0	1	1	1	1	7	ATP5J2
hsa-miR-34a-5p	MIMAT0000255	CXCL16	58191	NM_022059	0	0	1	1	0	1	0	0	1	1	1	1	7	ATP5L
hsa-miR-34a-5p	MIMAT0000255	CXCR1	3577	NM_000634	1	0	1	0	0	1	0	0	1	1	1	1	7	ATP5L2
hsa-miR-34a-5p	MIMAT0000255	CYB561D1	284613	NM_001134404	1	1	1	0	0	1	0	0	0	1	1	1	7	ATP5S
hsa-miR-34a-5p	MIMAT0000255	CYB5RL	606495	NM_001031672	1	0	1	0	0	1	0	0	1	1	1	1	7	ATP5SL
hsa-miR-34a-5p	MIMAT0000255	CYR61	3491	NM_001554	1	1	0	1	0	1	0	0	1	0	1	1	7	ATP6AP1
hsa-miR-34a-5p	MIMAT0000255	CYYR1	116159	NM_052954	1	1	0	0	0	1	0	0	1	1	1	1	7	ATP6AP2
hsa-miR-34a-5p	MIMAT0000255	DAAM1	23002	NM_014992	0	0	1	0	1	1	0	1	1	0	1	1	7	ATP6V0A1
hsa-miR-34a-5p	MIMAT0000255	DAAM2	23500	NM_015345	1	0	1	0	0	1	0	0	1	1	1	1	7	ATP6V0A2
hsa-miR-34a-5p	MIMAT0000255	DAG1	1605	NM_001177639	1	0	1	0	0	1	1	1	0	0	1	1	7	ATP6V0A4
hsa-miR-34a-5p	MIMAT0000255	DAG1	1605	NM_001177635	1	0	1	0	0	1	1	1	0	0	1	1	7	ATP6V0B
hsa-miR-34a-5p	MIMAT0000255	DAG1	1605	NM_001177643	1	0	1	0	0	1	1	1	0	0	1	1	7	ATP6V0C
hsa-miR-34a-5p	MIMAT0000255	DAG1	1605	NM_001177642	1	0	1	0	0	1	1	1	0	0	1	1	7	ATP6V0D1
hsa-miR-34a-5p	MIMAT0000255	DAG1	1605	NM_001177640	1	0	1	0	0	1	1	1	0	0	1	1	7	ATP6V0E1
hsa-miR-34a-5p	MIMAT0000255	DAG1	1605	NM_001177637	1	0	1	0	0	1	1	1	0	0	1	1	7	ATP6V0E2
hsa-miR-34a-5p	MIMAT0000255	DAG1	1605	NM_001177644	1	0	1	0	0	1	1	1	0	0	1	1	7	ATP6V1B1
hsa-miR-34a-5p	MIMAT0000255	DAG1	1605	NM_001177641	1	0	1	0	0	1	1	1	0	0	1	1	7	ATP6V1B2
hsa-miR-34a-5p	MIMAT0000255	DAG1	1605	NM_001177638	1	0	1	0	0	1	1	1	0	0	1	1	7	ATP6V1C1
hsa-miR-34a-5p	MIMAT0000255	DAG1	1605	NM_001177636	1	0	1	0	0	1	1	1	0	0	1	1	7	ATP6V1D
hsa-miR-34a-5p	MIMAT0000255	DAG1	1605	NM_001177634	1	0	1	0	0	1	1	1	0	0	1	1	7	ATP6V1E1
hsa-miR-34a-5p	MIMAT0000255	DAPK2	23604	NM_014326	1	0	1	0	0	1	0	0	1	1	1	1	7	ATP6V1F
hsa-miR-34a-5p	MIMAT0000255	DBNDD1	79007	NM_001042610	1	1	1	0	0	1	0	0	0	1	1	1	7	ATP6V1G1
hsa-miR-34a-5p	MIMAT0000255	DBNL	28988	NM_001122956	1	1	1	0	0	1	0	0	0	1	1	1	7	ATP6V1G2
hsa-miR-34a-5p	MIMAT0000255	DCAF7	10238	NM_005828	0	1	1	0	0	1	0	0	1	1	1	1	7	ATP6V1H
hsa-miR-34a-5p	MIMAT0000255	DCLRE1B	64858	NM_022836	1	1	0	0	0	1	0	0	1	1	1	1	7	ATP7A
hsa-miR-34a-5p	MIMAT0000255	DDB1	1642	NM_001923	1	1	0	0	0	1	1	0	1	0	1	1	7	ATP7B
hsa-miR-34a-5p	MIMAT0000255	DDN	23109	NM_015086	0	1	1	0	0	1	0	0	1	1	1	1	7	ATP8A1
hsa-miR-34a-5p	MIMAT0000255	DDX10	1662	NM_004398	0	0	1	0	0	1	1	0	1	1	1	1	7	ATP8A2
hsa-miR-34a-5p	MIMAT0000255	DDX41	51428	NM_016222	1	1	0	0	0	1	0	0	1	1	1	1	7	ATP8B2
hsa-miR-34a-5p	MIMAT0000255	DDX58	23586	NM_014314	1	1	0	0	0	1	0	0	1	1	1	1	7	ATP8B3
hsa-miR-34a-5p	MIMAT0000255	DEPDC5	9681	NM_001242896	0	1	1	0	0	1	1	0	0	1	1	1	7	ATP8B4
hsa-miR-34a-5p	MIMAT0000255	DGCR2	9993	NM_005137	0	0	1	0	0	1	0	1	1	1	1	1	7	ATP9A
hsa-miR-34a-5p	MIMAT0000255	DGKZ	8525	NM_201533	1	0	1	0	0	1	1	1	0	0	1	1	7	ATP9B
hsa-miR-34a-5p	MIMAT0000255	DGKZ	8525	NM_001199268	1	0	1	0	0	1	1	1	0	0	1	1	7	ATPAF1
hsa-miR-34a-5p	MIMAT0000255	DGKZ	8525	NM_001199267	1	0	1	0	0	1	1	1	0	0	1	1	7	ATPIF1
hsa-miR-34a-5p	MIMAT0000255	DGKZ	8525	NM_003646	1	0	1	0	0	1	1	1	0	0	1	1	7	ATR
hsa-miR-34a-5p	MIMAT0000255	DGKZ	8525	NM_001199266	1	0	1	0	0	1	1	1	0	0	1	1	7	ATRAID
hsa-miR-34a-5p	MIMAT0000255	DGKZ	8525	NM_201532	1	0	1	0	0	1	1	1	0	0	1	1	7	ATRIP
hsa-miR-34a-5p	MIMAT0000255	DGKZ	8525	NM_001105540	1	0	1	0	0	1	1	1	0	0	1	1	7	ATRN
hsa-miR-34a-5p	MIMAT0000255	DHCR7	1717	NM_001360	1	0	1	0	0	1	0	0	1	1	1	1	7	ATRNL1
hsa-miR-34a-5p	MIMAT0000255	DHRS13	147015	NM_144683	1	0	1	0	0	1	0	0	1	1	1	1	7	ATRX
hsa-miR-34a-5p	MIMAT0000255	DIS3	22894	NM_014953	1	0	0	1	0	1	0	0	1	1	1	1	7	ATXN1
hsa-miR-34a-5p	MIMAT0000255	DIXDC1	85458	NM_001037954	1	0	1	0	0	1	0	1	0	1	1	1	7	ATXN10
hsa-miR-34a-5p	MIMAT0000255	DLG3	1741	NM_021120	1	0	1	0	1	1	0	0	0	1	1	1	7	ATXN1L
hsa-miR-34a-5p	MIMAT0000255	DLX1	1745	NM_178120	1	0	1	0	0	1	1	0	0	1	1	1	7	ATXN2
hsa-miR-34a-5p	MIMAT0000255	DNAJC24	120526	NM_181706	1	1	1	0	1	0	0	0	1	0	1	1	7	ATXN2L
hsa-miR-34a-5p	MIMAT0000255	DNAJC5	80331	NM_025219	1	0	1	0	0	1	0	0	1	1	1	1	7	ATXN3
hsa-miR-34a-5p	MIMAT0000255	DNAL4	10126	NM_005740	0	1	1	0	0	1	0	0	1	1	1	1	7	ATXN3L
hsa-miR-34a-5p	MIMAT0000255	DNM1L	10059	NM_001278464	1	1	1	0	0	1	0	0	0	1	1	1	7	ATXN7
hsa-miR-34a-5p	MIMAT0000255	DOCK3	1795	XM_005264914	1	1	1	0	0	1	0	0	0	1	1	1	7	ATXN7L1
hsa-miR-34a-5p	MIMAT0000255	DOCK8	81704	NM_203447	0	1	1	0	0	1	0	0	1	1	1	1	7	ATXN7L2
hsa-miR-34a-5p	MIMAT0000255	DOK6	220164	NM_152721	1	1	1	0	0	1	0	0	0	1	1	1	7	ATXN7L3
hsa-miR-34a-5p	MIMAT0000255	DPH1	1801	XM_005256495	1	1	0	0	0	1	1	0	0	1	1	1	7	ATXN7L3B
hsa-miR-34a-5p	MIMAT0000255	DPP3	10072	NM_001256670	1	0	1	0	0	1	1	1	0	0	1	1	7	AUH
hsa-miR-34a-5p	MIMAT0000255	DPP4	1803	NM_001935	1	0	0	0	0	1	1	0	1	1	1	1	7	AUNIP
hsa-miR-34a-5p	MIMAT0000255	DSEL	92126	NM_032160	1	1	0	0	0	1	0	0	1	1	1	1	7	AUP1
hsa-miR-34a-5p	MIMAT0000255	DSTYK	25778	NM_015375	1	1	1	0	0	1	0	0	0	1	1	1	7	AURKA
hsa-miR-34a-5p	MIMAT0000255	DTNA	1837	NM_032975	0	1	1	0	0	1	1	0	0	1	1	1	7	AURKAIP1
hsa-miR-34a-5p	MIMAT0000255	DTX3L	151636	NM_138287	1	1	0	0	0	1	0	0	1	1	1	1	7	AURKB
hsa-miR-34a-5p	MIMAT0000255	DUSP8	1850	NM_004420	0	1	1	0	0	1	0	0	1	1	1	1	7	AURKC
hsa-miR-34a-5p	MIMAT0000255	E2F2	1870	NM_004091	1	1	0	0	0	1	0	0	1	1	1	1	7	AUTS2
hsa-miR-34a-5p	MIMAT0000255	E2F3	1871	NM_001243076	1	0	1	0	0	1	1	1	0	0	1	1	7	AVEN
hsa-miR-34a-5p	MIMAT0000255	E2F5	1875	NM_001083589	1	0	1	0	1	1	0	1	0	0	1	1	7	AVIL
hsa-miR-34a-5p	MIMAT0000255	E2F5	1875	NM_001083588	1	0	1	0	1	1	0	1	0	0	1	1	7	AVL9
hsa-miR-34a-5p	MIMAT0000255	EARS2	124454	NM_001083614	1	0	1	0	0	1	0	0	1	1	1	1	7	AVPI1
hsa-miR-34a-5p	MIMAT0000255	EFHD1	80303	NM_025202	0	1	1	0	0	1	0	0	1	1	1	1	7	AVPR1B
hsa-miR-34a-5p	MIMAT0000255	EFNA3	1944	NM_004952	0	1	1	0	0	1	1	0	1	0	1	1	7	AVPR2
hsa-miR-34a-5p	MIMAT0000255	EGR2	1959	NM_000399	0	1	1	0	0	1	1	0	1	0	1	1	7	AWAT1
hsa-miR-34a-5p	MIMAT0000255	EI24	9538	NM_001007277	1	0	1	0	0	1	1	1	0	0	1	1	7	AWAT2
hsa-miR-34a-5p	MIMAT0000255	EID1	23741	NM_014335	1	1	0	0	0	1	0	0	1	1	1	1	7	AXIN1
hsa-miR-34a-5p	MIMAT0000255	ELFN2	114794	NM_052906	1	0	1	0	0	1	0	0	1	1	1	1	7	AXIN2
hsa-miR-34a-5p	MIMAT0000255	ELMO1	9844	NM_001206482	1	1	1	0	0	1	1	0	0	0	1	1	7	AXL
hsa-miR-34a-5p	MIMAT0000255	ELMOD1	55531	NM_001130037	0	0	1	0	1	1	1	1	0	0	1	1	7	AZGP1
hsa-miR-34a-5p	MIMAT0000255	ELMSAN1	91748	NM_001043318	1	0	1	0	1	1	0	1	0	0	1	1	7	AZI1
hsa-miR-34a-5p	MIMAT0000255	EME1	146956	NM_001166131	1	0	1	0	1	1	0	0	0	1	1	1	7	AZI2
hsa-miR-34a-5p	MIMAT0000255	EME1	146956	NM_152463	1	0	1	0	1	1	0	0	1	0	1	1	7	AZIN1
hsa-miR-34a-5p	MIMAT0000255	EML5	161436	XM_005267387	1	1	1	0	0	1	1	0	0	0	1	1	7	AZU1
hsa-miR-34a-5p	MIMAT0000255	EMP1	2012	NM_001423	1	1	0	0	0	1	0	0	1	1	1	1	7	B2M
hsa-miR-34a-5p	MIMAT0000255	ENPP1	5167	NM_006208	1	0	1	0	0	1	0	0	1	1	1	1	7	B3GALNT1
hsa-miR-34a-5p	MIMAT0000255	EPG5	57724	NM_020964	1	0	1	0	0	1	0	0	1	1	1	1	7	B3GALNT2
hsa-miR-34a-5p	MIMAT0000255	EPHA10	284656	NM_001099439	1	0	1	0	0	1	0	0	1	1	1	1	7	B3GALT1
hsa-miR-34a-5p	MIMAT0000255	EPN2	22905	XM_005256538	1	1	1	0	0	1	0	0	0	1	1	1	7	B3GALT2
hsa-miR-34a-5p	MIMAT0000255	ERC2	26059	XM_005265036	0	1	1	1	0	1	0	0	0	1	1	1	7	B3GALT4
hsa-miR-34a-5p	MIMAT0000255	ERMP1	79956	NM_024896	1	1	0	0	0	1	0	0	1	1	1	1	7	B3GALT5
hsa-miR-34a-5p	MIMAT0000255	ERP44	23071	NM_015051	1	1	0	0	0	1	0	0	1	1	1	1	7	B3GALT6
hsa-miR-34a-5p	MIMAT0000255	ESPN	83715	NM_031475	0	1	1	0	0	1	0	0	1	1	1	1	7	B3GALTL
hsa-miR-34a-5p	MIMAT0000255	EVC	2121	NM_153717	1	0	1	0	0	1	0	0	1	1	1	1	7	B3GAT1
hsa-miR-34a-5p	MIMAT0000255	EVI5L	115704	XM_005272458	0	1	1	0	0	1	1	0	0	1	1	1	7	B3GAT2
hsa-miR-34a-5p	MIMAT0000255	EVI5L	115704	NM_145245	0	0	1	0	0	1	1	1	1	0	1	1	7	B3GAT3
hsa-miR-34a-5p	MIMAT0000255	F8	2157	NM_000132	1	1	1	0	0	1	0	0	0	1	1	1	7	B3GNT1
hsa-miR-34a-5p	MIMAT0000255	FAM105B	90268	NM_138348	1	0	1	0	0	1	0	0	1	1	1	1	7	B3GNT2
hsa-miR-34a-5p	MIMAT0000255	FAM107A	11170	NM_007177	1	1	1	0	0	1	0	0	0	1	1	1	7	B3GNT3
hsa-miR-34a-5p	MIMAT0000255	FAM120AOS	158293	NM_198841	0	1	1	0	0	1	0	0	1	1	1	1	7	B3GNT4
hsa-miR-34a-5p	MIMAT0000255	FAM124A	220108	NM_145019	1	0	1	0	0	1	0	0	1	1	1	1	7	B3GNT5
hsa-miR-34a-5p	MIMAT0000255	FAM127A	8933	NM_001078171	1	0	1	0	0	1	0	0	1	1	1	1	7	B3GNT6
hsa-miR-34a-5p	MIMAT0000255	FAM131B	9715	XM_005250073	1	1	1	0	0	1	0	0	0	1	1	1	7	B3GNT7
hsa-miR-34a-5p	MIMAT0000255	FAM134B	54463	NM_001034850	1	1	0	0	0	1	1	0	0	1	1	1	7	B4GALNT1
hsa-miR-34a-5p	MIMAT0000255	FAM162B	221303	NM_001085480	1	0	1	0	0	1	0	0	1	1	1	1	7	B4GALT1
hsa-miR-34a-5p	MIMAT0000255	FAM167A	83648	XM_005272397	1	1	1	0	0	1	0	0	0	1	1	1	7	B4GALT2
hsa-miR-34a-5p	MIMAT0000255	FAM207A	85395	NM_058190	1	0	1	0	0	1	0	0	1	1	1	1	7	B4GALT3
hsa-miR-34a-5p	MIMAT0000255	FAM208A	23272	NM_015224	1	0	1	0	1	1	0	0	1	0	1	1	7	B4GALT4
hsa-miR-34a-5p	MIMAT0000255	FAM212B	55924	NM_019099	1	1	1	0	0	1	0	0	0	1	1	1	7	B4GALT5
hsa-miR-34a-5p	MIMAT0000255	FAM213B	127281	NM_001195736	1	1	1	0	0	1	0	0	0	1	1	1	7	B4GALT6
hsa-miR-34a-5p	MIMAT0000255	FAM219A	203259	NM_001184940	1	1	1	0	0	1	0	0	0	1	1	1	7	B4GALT7
hsa-miR-34a-5p	MIMAT0000255	FAM229B	619208	NM_001033564	1	1	0	0	0	1	0	0	1	1	1	1	7	B9D1
hsa-miR-34a-5p	MIMAT0000255	FAM76A	199870	NM_001143915	1	0	1	0	1	1	0	1	0	0	1	1	7	B9D2
hsa-miR-34a-5p	MIMAT0000255	FAM76A	199870	NM_001143914	1	0	1	0	1	1	0	1	0	0	1	1	7	BAALC
hsa-miR-34a-5p	MIMAT0000255	FAM76A	199870	NM_001143913	1	0	1	0	1	1	0	1	0	0	1	1	7	BAAT
hsa-miR-34a-5p	MIMAT0000255	FAM83A	84985	NM_032899	1	0	1	0	1	1	0	0	1	0	1	1	7	BABAM1
hsa-miR-34a-5p	MIMAT0000255	FARP2	9855	NM_014808	1	0	1	0	0	1	0	0	1	1	1	1	7	BACE1
hsa-miR-34a-5p	MIMAT0000255	FASN	2194	NM_004104	0	0	1	0	0	1	1	0	1	1	1	1	7	BACE2
hsa-miR-34a-5p	MIMAT0000255	FAT2	2196	NM_001447	0	1	1	0	0	1	0	0	1	1	1	1	7	BACH1
hsa-miR-34a-5p	MIMAT0000255	FAT4	79633	XM_005263210	1	1	1	0	0	1	0	0	0	1	1	1	7	BACH2
hsa-miR-34a-5p	MIMAT0000255	FBXL19	54620	NM_001099784	0	1	0	0	0	1	0	1	1	1	1	1	7	BAD
hsa-miR-34a-5p	MIMAT0000255	FBXO46	23403	NM_001080469	1	1	0	0	0	1	0	0	1	1	1	1	7	BAG1
hsa-miR-34a-5p	MIMAT0000255	FCHO2	115548	NM_138782	1	0	1	0	0	1	0	0	1	1	1	1	7	BAG2
hsa-miR-34a-5p	MIMAT0000255	FES	2242	XM_005254877	0	1	1	0	0	1	1	0	0	1	1	1	7	BAG3
hsa-miR-34a-5p	MIMAT0000255	FGD4	121512	XM_005253304	1	1	0	1	0	1	0	0	0	1	1	1	7	BAG4
hsa-miR-34a-5p	MIMAT0000255	FLVCR2	55640	NM_017791	0	1	1	0	0	1	0	0	1	1	1	1	7	BAG5
hsa-miR-34a-5p	MIMAT0000255	FN3KRP	79672	NM_024619	0	1	1	0	0	1	0	0	1	1	1	1	7	BAG6
hsa-miR-34a-5p	MIMAT0000255	FNDC5	252995	NM_001171941	1	1	1	0	0	1	0	0	0	1	1	1	7	BAGE
hsa-miR-34a-5p	MIMAT0000255	FOXP2	93986	NM_148898	1	0	0	1	0	1	0	1	0	1	1	1	7	BAGE2
hsa-miR-34a-5p	MIMAT0000255	FOXQ1	94234	NM_033260	0	1	1	1	0	1	0	0	1	0	1	1	7	BAGE3
hsa-miR-34a-5p	MIMAT0000255	FRA10AC1	118924	NM_145246	0	0	1	0	1	1	0	0	1	1	1	1	7	BAHCC1
hsa-miR-34a-5p	MIMAT0000255	FRMD4A	55691	XM_005252489	0	1	1	0	0	1	1	0	0	1	1	1	7	BAHD1
hsa-miR-34a-5p	MIMAT0000255	FUK	197258	NM_145059	1	0	1	0	0	1	1	0	1	0	1	1	7	BAI1
hsa-miR-34a-5p	MIMAT0000255	FUT1	2523	XM_005258712	1	1	1	0	0	1	0	0	0	1	1	1	7	BAI2
hsa-miR-34a-5p	MIMAT0000255	FUT5	2527	NM_002034	1	0	1	0	0	1	0	0	1	1	1	1	7	BAI3
hsa-miR-34a-5p	MIMAT0000255	FUT8	2530	NM_004480	1	0	1	0	1	1	0	1	0	0	1	1	7	BAIAP2
hsa-miR-34a-5p	MIMAT0000255	FUT8	2530	NM_178156	1	0	1	0	1	1	0	1	0	0	1	1	7	BAIAP2L1
hsa-miR-34a-5p	MIMAT0000255	FUT9	10690	NM_006581	1	0	1	0	1	0	0	1	1	0	1	1	7	BAIAP2L2
hsa-miR-34a-5p	MIMAT0000255	FXYD2	486	XM_005271570	1	0	1	1	0	1	0	0	0	1	1	1	7	BAIAP3
hsa-miR-34a-5p	MIMAT0000255	FZD4	8322	NM_012193	1	0	1	0	0	1	0	0	1	1	1	1	7	BAK1
hsa-miR-34a-5p	MIMAT0000255	GABARAPL2	11345	NM_007285	1	1	0	0	0	1	1	0	1	0	1	1	7	BAMBI
hsa-miR-34a-5p	MIMAT0000255	GABBR2	9568	NM_005458	1	1	0	0	0	1	0	0	1	1	1	1	7	BANF1
hsa-miR-34a-5p	MIMAT0000255	GABRB2	2561	NM_021911	0	1	1	0	0	1	1	0	0	1	1	1	7	BANK1
hsa-miR-34a-5p	MIMAT0000255	GATA5	140628	NM_080473	1	1	0	0	0	1	0	0	1	1	1	1	7	BANP
hsa-miR-34a-5p	MIMAT0000255	GATAD2A	54815	XM_005259956	1	1	1	0	0	1	0	0	0	1	1	1	7	BAP1
hsa-miR-34a-5p	MIMAT0000255	GATS	352954	NM_178831	1	0	1	0	0	1	0	0	1	1	1	1	7	BARD1
hsa-miR-34a-5p	MIMAT0000255	GBA3	57733	NM_020973	1	0	1	0	1	0	0	0	1	1	1	1	7	BARX1
hsa-miR-34a-5p	MIMAT0000255	GDAP1L1	78997	NM_001256737	0	1	1	0	0	1	1	0	0	1	1	1	7	BARX2
hsa-miR-34a-5p	MIMAT0000255	GDF5	8200	NM_000557	0	0	1	0	0	1	1	0	1	1	1	1	7	BASP1
hsa-miR-34a-5p	MIMAT0000255	GFAP	2670	NM_002055	1	0	1	0	0	1	0	0	1	1	1	1	7	BATF
hsa-miR-34a-5p	MIMAT0000255	GFER	2671	NM_005262	1	0	1	0	0	1	0	0	1	1	1	1	7	BATF2
hsa-miR-34a-5p	MIMAT0000255	GHDC	84514	NM_001142623	1	1	1	0	0	1	0	0	0	1	1	1	7	BATF3
hsa-miR-34a-5p	MIMAT0000255	GIGYF1	64599	NM_022574	0	0	1	1	0	0	0	1	1	1	1	1	7	BAX
hsa-miR-34a-5p	MIMAT0000255	GINS3	64785	NM_001126129	1	0	1	0	1	1	0	0	0	1	1	1	7	BAZ1A
hsa-miR-34a-5p	MIMAT0000255	GINS3	64785	NM_022770	1	0	1	0	1	1	0	0	1	0	1	1	7	BAZ1B
hsa-miR-34a-5p	MIMAT0000255	GK5	256356	NM_001039547	1	1	1	0	1	0	0	0	1	0	1	1	7	BAZ2A
hsa-miR-34a-5p	MIMAT0000255	GLIS2	84662	XM_005255642	0	1	1	1	0	1	0	0	0	1	1	1	7	BAZ2B
hsa-miR-34a-5p	MIMAT0000255	GLS	2744	NM_014905	1	0	1	0	0	1	0	0	1	1	1	1	7	BBC3
hsa-miR-34a-5p	MIMAT0000255	GLYR1	84656	XM_005255637	1	0	1	0	0	1	1	0	0	1	1	1	7	BBS1
hsa-miR-34a-5p	MIMAT0000255	GLYR1	84656	NM_032569	1	0	1	0	0	1	1	0	1	0	1	1	7	BBS10
hsa-miR-34a-5p	MIMAT0000255	GMFB	2764	XM_005267541	1	1	1	0	0	1	0	0	0	1	1	1	7	BBS12
hsa-miR-34a-5p	MIMAT0000255	GMIP	51291	NM_016573	1	0	1	0	0	1	0	0	1	1	1	1	7	BBS2
hsa-miR-34a-5p	MIMAT0000255	GMNC	647309	NM_001146686	1	1	1	0	0	1	0	1	0	0	1	1	7	BBS4
hsa-miR-34a-5p	MIMAT0000255	GNAI2	2771	XM_005265067	1	1	0	0	0	1	1	0	0	1	1	1	7	BBS5
hsa-miR-34a-5p	MIMAT0000255	GNAI2	2771	NM_002070	1	0	0	0	0	1	1	1	1	0	1	1	7	BBS7
hsa-miR-34a-5p	MIMAT0000255	GNAS	2778	NM_016592	1	0	1	0	0	1	1	0	1	0	1	1	7	BBS9
hsa-miR-34a-5p	MIMAT0000255	GNAZ	2781	NM_002073	0	0	1	1	0	1	0	0	1	1	1	1	7	BBX
hsa-miR-34a-5p	MIMAT0000255	GNG12	55970	NM_018841	0	1	1	0	0	1	0	0	1	1	1	1	7	BCAM
hsa-miR-34a-5p	MIMAT0000255	GNPDA1	10007	XM_005268350	1	1	1	0	0	1	0	0	0	1	1	1	7	BCAN
hsa-miR-34a-5p	MIMAT0000255	GNPNAT1	64841	NM_198066	1	0	1	0	0	1	0	0	1	1	1	1	7	BCAP29
hsa-miR-34a-5p	MIMAT0000255	GOLPH3	64083	NM_022130	1	1	0	0	0	1	0	0	1	1	1	1	7	BCAP31
hsa-miR-34a-5p	MIMAT0000255	GPALPP1	55425	XM_005266443	0	1	1	0	0	1	1	0	0	1	1	1	7	BCAR3
hsa-miR-34a-5p	MIMAT0000255	GPR12	2835	NM_005288	1	1	1	0	0	1	0	0	0	1	1	1	7	BCAS1
hsa-miR-34a-5p	MIMAT0000255	GPR143	4935	NM_000273	1	0	1	0	0	1	0	0	1	1	1	1	7	BCAS2
hsa-miR-34a-5p	MIMAT0000255	GPR156	165829	XM_005247165	1	1	1	0	0	1	0	0	0	1	1	1	7	BCAS3
hsa-miR-34a-5p	MIMAT0000255	GPR6	2830	XM_005266932	1	1	0	0	0	1	1	0	0	1	1	1	7	BCAS4
hsa-miR-34a-5p	MIMAT0000255	GPR64	10149	NM_001079858	0	0	1	0	0	1	1	1	0	1	1	1	7	BCAT1
hsa-miR-34a-5p	MIMAT0000255	GPR97	222487	NM_170776	1	1	0	0	0	1	0	0	1	1	1	1	7	BCAT2
hsa-miR-34a-5p	MIMAT0000255	GRHL2	79977	NM_024915	1	1	0	0	0	1	0	0	1	1	1	1	7	BCCIP
hsa-miR-34a-5p	MIMAT0000255	GRIA1	2890	NM_001258020	1	1	0	1	0	1	0	0	0	1	1	1	7	BCKDHA
hsa-miR-34a-5p	MIMAT0000255	GRK6	2870	NM_002082	1	1	1	0	0	1	0	1	0	0	1	1	7	BCKDHB
hsa-miR-34a-5p	MIMAT0000255	GRSF1	2926	NM_002092	1	1	0	0	0	1	1	0	0	1	1	1	7	BCKDK
hsa-miR-34a-5p	MIMAT0000255	GSTM3	2947	NM_000849	1	1	0	0	0	1	0	0	1	1	1	1	7	BCL10
hsa-miR-34a-5p	MIMAT0000255	GTF2F1	2962	NM_002096	0	1	1	0	0	1	0	0	1	1	1	1	7	BCL11A
hsa-miR-34a-5p	MIMAT0000255	GUCY1A3	2982	NM_000856	1	1	1	0	0	1	0	0	0	1	1	1	7	BCL11B
hsa-miR-34a-5p	MIMAT0000255	GYG1	2992	NM_004130	1	1	0	0	0	1	0	0	1	1	1	1	7	BCL2
hsa-miR-34a-5p	MIMAT0000255	HAVCR2	84868	NM_032782	0	1	1	0	0	1	0	0	1	1	1	1	7	BCL2A1
hsa-miR-34a-5p	MIMAT0000255	HBS1L	10767	NM_006620	0	1	1	0	0	1	0	0	1	1	1	1	7	BCL2L1
hsa-miR-34a-5p	MIMAT0000255	HDAC1	3065	XM_005270791	0	1	1	0	0	1	1	0	0	1	1	1	7	BCL2L10
hsa-miR-34a-5p	MIMAT0000255	HIATL1	84641	NM_032558	1	1	0	0	0	1	0	0	1	1	1	1	7	BCL2L11
hsa-miR-34a-5p	MIMAT0000255	HID1	283987	NM_030630	0	1	1	0	0	1	0	0	1	1	1	1	7	BCL2L12
hsa-miR-34a-5p	MIMAT0000255	HIST1H4H	8365	XM_005249444	1	1	1	0	0	1	0	0	0	1	1	1	7	BCL2L13
hsa-miR-34a-5p	MIMAT0000255	HK1	3098	NM_033496	1	0	1	0	0	1	1	1	0	0	1	1	7	BCL2L14
hsa-miR-34a-5p	MIMAT0000255	HK1	3098	NM_000188	1	0	1	0	0	1	1	1	0	0	1	1	7	BCL2L15
hsa-miR-34a-5p	MIMAT0000255	HK1	3098	NM_033497	1	0	1	0	0	1	1	1	0	0	1	1	7	BCL2L2
hsa-miR-34a-5p	MIMAT0000255	HK1	3098	NM_033498	1	0	1	0	0	1	1	1	0	0	1	1	7	BCL6
hsa-miR-34a-5p	MIMAT0000255	HMGN4	10473	NM_006353	0	1	1	0	1	0	0	0	1	1	1	1	7	BCL7A
hsa-miR-34a-5p	MIMAT0000255	HNRNPUL1	11100	NM_007040	0	1	1	0	0	1	1	0	0	1	1	1	7	BCL7B
hsa-miR-34a-5p	MIMAT0000255	HNRNPUL2	221092	NM_001079559	1	1	0	0	0	1	0	1	0	1	1	1	7	BCL7C
hsa-miR-34a-5p	MIMAT0000255	HOXB8	3218	XM_005257286	1	1	0	0	0	1	1	0	0	1	1	1	7	BCL9
hsa-miR-34a-5p	MIMAT0000255	HOXB8	3218	NM_024016	1	0	0	0	0	1	1	1	1	0	1	1	7	BCL9L
hsa-miR-34a-5p	MIMAT0000255	HOXC13	3229	NM_017410	0	1	1	0	0	1	0	0	1	1	1	1	7	BCLAF1
hsa-miR-34a-5p	MIMAT0000255	HS1BP3	64342	NM_022460	1	0	1	0	0	1	0	0	1	1	1	1	7	BCMO1
hsa-miR-34a-5p	MIMAT0000255	HSD11B2	3291	NM_000196	0	1	1	0	0	1	0	0	1	1	1	1	7	BCO2
hsa-miR-34a-5p	MIMAT0000255	HSPA13	6782	NM_006948	1	1	0	0	0	1	0	0	1	1	1	1	7	BCOR
hsa-miR-34a-5p	MIMAT0000255	HSPA1A	3303	NM_005345	1	1	0	0	0	1	1	0	0	1	1	1	7	BCORL1
hsa-miR-34a-5p	MIMAT0000255	HSPA1B	3304	NM_005346	1	0	1	0	1	1	1	0	0	0	1	1	7	BCR
hsa-miR-34a-5p	MIMAT0000255	HSPA5	3309	NM_005347	1	0	1	0	0	1	0	0	1	1	1	1	7	BCS1L
hsa-miR-34a-5p	MIMAT0000255	HSPB6	126393	NM_144617	1	0	1	0	0	1	0	0	1	1	1	1	7	BDH1
hsa-miR-34a-5p	MIMAT0000255	HTR2C	3358	NM_001256761	1	0	1	0	0	1	1	1	0	0	1	1	7	BDH2
hsa-miR-34a-5p	MIMAT0000255	HTRA1	5654	NM_002775	1	0	0	0	0	1	1	0	1	1	1	1	7	BDKRB1
hsa-miR-34a-5p	MIMAT0000255	HUS1	3364	NM_004507	1	0	1	0	0	1	0	0	1	1	1	1	7	BDKRB2
hsa-miR-34a-5p	MIMAT0000255	HYAL3	8372	NM_003549	0	1	1	0	0	1	0	0	1	1	1	1	7	BDNF
hsa-miR-34a-5p	MIMAT0000255	IGF2BP2	10644	NM_006548	1	1	0	0	0	1	1	0	0	1	1	1	7	BDP1
hsa-miR-34a-5p	MIMAT0000255	IGFBP3	3486	NM_001013398	1	1	0	0	0	1	0	1	0	1	1	1	7	BEAN1
hsa-miR-34a-5p	MIMAT0000255	IGSF1	3547	NM_001170963	1	0	1	0	1	1	1	0	0	0	1	1	7	BECN1
hsa-miR-34a-5p	MIMAT0000255	IGSF3	3321	XM_005270793	1	1	1	0	0	1	0	0	0	1	1	1	7	BEGAIN
hsa-miR-34a-5p	MIMAT0000255	IKBKE	9641	NM_014002	0	1	1	0	0	1	0	0	1	1	1	1	7	BEND2
hsa-miR-34a-5p	MIMAT0000255	IKZF1	10320	NM_006060	0	1	1	0	0	1	0	0	1	1	1	1	7	BEND3
hsa-miR-34a-5p	MIMAT0000255	IL18BP	10068	NM_005699	1	1	0	1	0	1	0	0	0	1	1	1	7	BEND4
hsa-miR-34a-5p	MIMAT0000255	IL1R1	3554	XM_005263933	1	1	1	0	0	1	0	0	0	1	1	1	7	BEND6
hsa-miR-34a-5p	MIMAT0000255	IL2RB	3560	NM_000878	0	1	1	0	0	1	0	0	1	1	1	1	7	BEND7
hsa-miR-34a-5p	MIMAT0000255	IL6R	3570	NM_000565	1	1	1	0	0	1	0	0	0	1	1	1	7	BEST1
hsa-miR-34a-5p	MIMAT0000255	ING5	84289	NM_032329	0	1	1	0	0	1	0	0	1	1	1	1	7	BEST2
hsa-miR-34a-5p	MIMAT0000255	INPP5B	3633	NM_005540	1	0	1	0	0	1	0	0	1	1	1	1	7	BEST4
hsa-miR-34a-5p	MIMAT0000255	INTS2	57508	NM_020748	1	1	0	0	0	1	0	0	1	1	1	1	7	BET1
hsa-miR-34a-5p	MIMAT0000255	IPO11	51194	XM_005248527	0	1	1	0	0	1	1	0	0	1	1	1	7	BET1L
hsa-miR-34a-5p	MIMAT0000255	IPO9	55705	NM_018085	1	0	1	0	0	1	0	0	1	1	1	1	7	BEX1
hsa-miR-34a-5p	MIMAT0000255	IRAK2	3656	NM_001570	0	1	1	0	0	1	0	0	1	1	1	1	7	BEX2
hsa-miR-34a-5p	MIMAT0000255	IRAK3	11213	NM_007199	1	1	1	0	0	1	0	0	0	1	1	1	7	BEX4
hsa-miR-34a-5p	MIMAT0000255	IRF4	3662	NM_002460	1	0	1	0	0	1	0	0	1	1	1	1	7	BFAR
hsa-miR-34a-5p	MIMAT0000255	ISY1	57461	NM_001199469	1	0	1	0	1	1	0	0	0	1	1	1	7	BFSP1
hsa-miR-34a-5p	MIMAT0000255	ISY1	57461	NM_020701	1	0	1	0	1	1	0	0	1	0	1	1	7	BFSP2
hsa-miR-34a-5p	MIMAT0000255	ITCH	83737	NM_001257137	1	1	0	0	0	1	0	1	0	1	1	1	7	BGLAP
hsa-miR-34a-5p	MIMAT0000255	ITFG3	83986	NM_032039	1	0	1	0	0	1	0	0	1	1	1	1	7	BGN
hsa-miR-34a-5p	MIMAT0000255	ITGA10	8515	XM_005277436	1	1	0	0	0	1	1	0	0	1	1	1	7	BHLHB9
hsa-miR-34a-5p	MIMAT0000255	ITGA11	22801	XM_005254227	1	0	1	0	0	1	1	0	0	1	1	1	7	BHLHE22
hsa-miR-34a-5p	MIMAT0000255	ITGAL	3683	NM_002209	0	1	1	0	0	1	0	0	1	1	1	1	7	BHLHE40
hsa-miR-34a-5p	MIMAT0000255	ITGB8	3696	NM_002214	1	1	0	0	0	1	1	0	1	0	1	1	7	BHLHE41
hsa-miR-34a-5p	MIMAT0000255	ITPR2	3709	NM_002223	0	0	1	0	0	1	1	0	1	1	1	1	7	BHMT
hsa-miR-34a-5p	MIMAT0000255	JAKMIP1	152789	NM_144720	0	0	1	0	0	1	1	1	1	0	1	1	7	BHMT2
hsa-miR-34a-5p	MIMAT0000255	JARID2	3720	NM_004973	0	1	0	0	0	1	1	0	1	1	1	1	7	BICC1
hsa-miR-34a-5p	MIMAT0000255	JAZF1	221895	NM_175061	0	1	1	0	0	1	0	0	1	1	1	1	7	BICD1
hsa-miR-34a-5p	MIMAT0000255	JHDM1D	80853	NM_030647	0	1	1	0	0	1	0	0	1	1	1	1	7	BICD2
hsa-miR-34a-5p	MIMAT0000255	JMJD6	23210	NM_001081461	0	0	1	1	0	1	0	0	1	1	1	1	7	BID
hsa-miR-34a-5p	MIMAT0000255	JPH3	57338	NM_020655	0	1	1	0	0	1	0	0	1	1	1	1	7	BIK
hsa-miR-34a-5p	MIMAT0000255	KANK2	25959	NM_001136191	0	1	1	1	0	1	0	0	0	1	1	1	7	BIN1
hsa-miR-34a-5p	MIMAT0000255	KBTBD11	9920	NM_014867	1	1	0	0	0	1	0	0	1	1	1	1	7	BIN2
hsa-miR-34a-5p	MIMAT0000255	KCNA2	3737	XM_005270842	1	1	1	0	0	1	1	0	0	0	1	1	7	BIN3
hsa-miR-34a-5p	MIMAT0000255	KCNA6	3742	XM_005253686	1	1	1	0	0	1	0	0	0	1	1	1	7	BIRC2
hsa-miR-34a-5p	MIMAT0000255	KCNC3	3748	NM_004977	1	0	1	0	0	1	0	0	1	1	1	1	7	BIRC3
hsa-miR-34a-5p	MIMAT0000255	KCNE1	3753	NM_000219	1	0	0	1	0	1	0	0	1	1	1	1	7	BIRC5
hsa-miR-34a-5p	MIMAT0000255	KCNE3	10008	NM_005472	1	1	0	0	0	1	0	0	1	1	1	1	7	BIRC6
hsa-miR-34a-5p	MIMAT0000255	KCNK5	8645	NM_003740	0	1	1	0	0	1	0	0	1	1	1	1	7	BIVM
hsa-miR-34a-5p	MIMAT0000255	KDM5D	8284	NM_004653	1	0	1	0	1	1	0	0	1	0	1	1	7	BLCAP
hsa-miR-34a-5p	MIMAT0000255	KIAA0319L	79932	NM_024874	0	0	1	0	0	1	1	0	1	1	1	1	7	BLK
hsa-miR-34a-5p	MIMAT0000255	KIAA0355	9710	XM_005259444	1	0	1	0	0	1	1	0	0	1	1	1	7	BLM
hsa-miR-34a-5p	MIMAT0000255	KIAA1024	23251	NM_015206	0	1	1	0	0	1	0	0	1	1	1	1	7	BLMH
hsa-miR-34a-5p	MIMAT0000255	KIAA1217	56243	NM_001098500	1	0	1	0	0	1	1	1	0	0	1	1	7	BLNK
hsa-miR-34a-5p	MIMAT0000255	KIAA1217	56243	NM_019590	1	0	1	0	0	1	1	1	0	0	1	1	7	BLOC1S2
hsa-miR-34a-5p	MIMAT0000255	KIAA1244	57221	NM_020340	1	1	1	0	0	1	0	0	0	1	1	1	7	BLOC1S3
hsa-miR-34a-5p	MIMAT0000255	KIAA1522	57648	NM_020888	1	1	0	0	0	1	0	0	1	1	1	1	7	BLOC1S4
hsa-miR-34a-5p	MIMAT0000255	KIF17	57576	NM_020816	0	1	1	0	0	1	0	0	1	1	1	1	7	BLOC1S5
hsa-miR-34a-5p	MIMAT0000255	KIF1C	10749	NM_006612	1	1	1	0	0	1	0	0	0	1	1	1	7	BLOC1S6
hsa-miR-34a-5p	MIMAT0000255	KIF21B	23046	NM_001252100	1	1	1	0	0	1	0	0	0	1	1	1	7	BLZF1
hsa-miR-34a-5p	MIMAT0000255	KITLG	4254	NM_000899	1	1	1	0	0	0	0	1	0	1	1	1	7	BMF
hsa-miR-34a-5p	MIMAT0000255	KLHDC8B	200942	NM_173546	1	0	1	0	0	1	0	0	1	1	1	1	7	BMI1
hsa-miR-34a-5p	MIMAT0000255	KLHL14	57565	NM_020805	1	1	0	0	0	1	0	0	1	1	1	1	7	BMP1
hsa-miR-34a-5p	MIMAT0000255	KLHL17	339451	NM_198317	0	0	1	0	0	1	1	0	1	1	1	1	7	BMP10
hsa-miR-34a-5p	MIMAT0000255	KLHL25	64410	NM_022480	1	0	1	0	0	1	0	0	1	1	1	1	7	BMP2
hsa-miR-34a-5p	MIMAT0000255	KLHL3	26249	NM_001257194	1	1	1	0	0	1	0	0	0	1	1	1	7	BMP2K
hsa-miR-34a-5p	MIMAT0000255	KREMEN1	83999	NM_001039570	1	1	1	0	0	1	0	0	0	1	1	1	7	BMP3
hsa-miR-34a-5p	MIMAT0000255	KRI1	65095	NM_023008	1	0	1	0	0	1	0	0	1	1	1	1	7	BMP4
hsa-miR-34a-5p	MIMAT0000255	KRT20	54474	NM_019010	1	1	0	0	0	1	0	0	1	1	1	1	7	BMP5
hsa-miR-34a-5p	MIMAT0000255	KRT74	121391	NM_175053	0	1	1	0	0	1	0	0	1	1	1	1	7	BMP6
hsa-miR-34a-5p	MIMAT0000255	KRT83	3889	NM_002282	0	1	1	0	0	1	1	0	1	0	1	1	7	BMP7
hsa-miR-34a-5p	MIMAT0000255	KRTAP10-7	386675	NM_198689	1	0	1	0	0	1	0	0	1	1	1	1	7	BMP8A
hsa-miR-34a-5p	MIMAT0000255	KSR2	283455	NM_173598	1	1	1	0	0	1	0	0	1	0	1	1	7	BMP8B
hsa-miR-34a-5p	MIMAT0000255	L3MBTL1	26013	XM_005260388	1	1	1	0	0	1	0	0	0	1	1	1	7	BMPER
hsa-miR-34a-5p	MIMAT0000255	LAD1	3898	NM_005558	1	1	0	0	0	1	0	0	1	1	1	1	7	BMPR1A
hsa-miR-34a-5p	MIMAT0000255	LAMC1	3915	NM_002293	1	1	0	0	0	1	0	0	1	1	1	1	7	BMPR1B
hsa-miR-34a-5p	MIMAT0000255	LCMT2	9836	NM_014793	1	1	0	0	0	1	0	0	1	1	1	1	7	BMPR2
hsa-miR-34a-5p	MIMAT0000255	LDLRAD2	401944	NM_001013693	1	1	0	0	0	1	0	0	1	1	1	1	7	BMS1
hsa-miR-34a-5p	MIMAT0000255	LDLRAD4	753	NM_001003674	1	1	0	1	0	1	0	0	0	1	1	1	7	BMX
hsa-miR-34a-5p	MIMAT0000255	LELP1	149018	NM_001010857	1	0	1	0	0	1	0	0	1	1	1	1	7	BNC1
hsa-miR-34a-5p	MIMAT0000255	LGI2	55203	NM_018176	1	0	1	0	0	1	0	0	1	1	1	1	7	BNC2
hsa-miR-34a-5p	MIMAT0000255	LGI3	203190	NM_139278	0	1	1	0	0	1	0	0	1	1	1	1	7	BNIP1
hsa-miR-34a-5p	MIMAT0000255	LHCGR	3973	NM_000233	1	0	1	0	0	1	0	0	1	1	1	1	7	BNIP2
hsa-miR-34a-5p	MIMAT0000255	LHPP	64077	NM_022126	0	1	1	0	0	1	0	0	1	1	1	1	7	BNIP3
hsa-miR-34a-5p	MIMAT0000255	LLGL1	3996	NM_004140	0	0	1	0	0	1	1	0	1	1	1	1	7	BNIP3L
hsa-miR-34a-5p	MIMAT0000255	LMAN2L	81562	NM_001142292	0	1	1	0	0	1	0	1	0	1	1	1	7	BNIPL
hsa-miR-34a-5p	MIMAT0000255	LMBR1L	55716	NM_018113	1	0	1	0	0	1	1	0	1	0	1	1	7	BOD1
hsa-miR-34a-5p	MIMAT0000255	LMTK3	114783	NM_001080434	1	1	1	0	0	1	0	0	1	0	1	1	7	BOD1L1
hsa-miR-34a-5p	MIMAT0000255	LPAR2	9170	NM_004720	1	1	1	0	0	1	0	0	1	0	1	1	7	BOD1L2
hsa-miR-34a-5p	MIMAT0000255	LPGAT1	9926	XM_005273364	1	1	1	0	0	1	0	0	0	1	1	1	7	BOK
hsa-miR-34a-5p	MIMAT0000255	LPIN3	64900	NM_022896	1	0	1	0	0	1	0	0	1	1	1	1	7	BOLA1
hsa-miR-34a-5p	MIMAT0000255	LRAT	9227	NM_004744	1	1	0	0	0	1	0	0	1	1	1	1	7	BOLA2
hsa-miR-34a-5p	MIMAT0000255	LRCH2	57631	NM_020871	1	1	0	0	0	1	0	0	1	1	1	1	7	BOLA3
hsa-miR-34a-5p	MIMAT0000255	LRRC2	79442	NM_024512	1	0	1	0	0	1	0	0	1	1	1	1	7	BOLL
hsa-miR-34a-5p	MIMAT0000255	LRRC46	90506	NM_033413	1	1	1	0	0	1	0	0	0	1	1	1	7	BORA
hsa-miR-34a-5p	MIMAT0000255	LRRTM2	26045	NM_015564	1	0	1	1	1	0	0	0	1	0	1	1	7	BPGM
hsa-miR-34a-5p	MIMAT0000255	LSM14B	149986	NM_144703	1	1	1	0	0	1	0	0	1	0	1	1	7	BPHL
hsa-miR-34a-5p	MIMAT0000255	LUZP1	7798	XM_005245991	1	1	1	0	0	1	0	0	0	1	1	1	7	BPI
hsa-miR-34a-5p	MIMAT0000255	LYPLA1	10434	NM_006330	1	1	0	0	0	1	0	0	1	1	1	1	7	BPIFA1
hsa-miR-34a-5p	MIMAT0000255	LZTS2	84445	XM_005270222	1	1	1	0	0	1	0	0	0	1	1	1	7	BPIFA2
hsa-miR-34a-5p	MIMAT0000255	LZTS2	84445	NM_032429	1	0	1	0	0	1	0	1	1	0	1	1	7	BPIFA3
hsa-miR-34a-5p	MIMAT0000255	MAGT1	84061	NM_032121	1	1	0	0	0	1	0	0	1	1	1	1	7	BPIFB2
hsa-miR-34a-5p	MIMAT0000255	MAP2	4133	XM_005246554	1	1	0	0	0	1	1	0	0	1	1	1	7	BPIFB4
hsa-miR-34a-5p	MIMAT0000255	MAP3K13	9175	NM_004721	1	1	1	0	0	1	0	0	0	1	1	1	7	BPNT1
hsa-miR-34a-5p	MIMAT0000255	MAP3K2	10746	NM_006609	1	1	0	0	0	1	0	0	1	1	1	1	7	BPTF
hsa-miR-34a-5p	MIMAT0000255	MAP3K3	4215	XM_005257376	1	0	1	0	0	1	1	0	0	1	1	1	7	BPY2
hsa-miR-34a-5p	MIMAT0000255	MAP6D1	79929	NM_024871	1	0	1	0	0	1	0	0	1	1	1	1	7	BRAF
hsa-miR-34a-5p	MIMAT0000255	MAPRE2	10982	NM_001143827	1	0	1	0	0	1	1	0	0	1	1	1	7	BRAP
hsa-miR-34a-5p	MIMAT0000255	MAPRE2	10982	NM_014268	1	0	1	0	0	1	1	0	1	0	1	1	7	BRAT1
hsa-miR-34a-5p	MIMAT0000255	MARCH4	57574	NM_020814	1	0	1	0	0	1	0	0	1	1	1	1	7	BRCA1
hsa-miR-34a-5p	MIMAT0000255	MARCH5	54708	XM_005269924	0	1	1	0	0	1	1	0	0	1	1	1	7	BRCC3
hsa-miR-34a-5p	MIMAT0000255	MARCH9	92979	NM_138396	0	1	1	0	0	1	0	0	1	1	1	1	7	BRD1
hsa-miR-34a-5p	MIMAT0000255	MARK2	2011	NM_001039469	1	0	1	0	0	1	1	0	0	1	1	1	7	BRD2
hsa-miR-34a-5p	MIMAT0000255	MAST3	23031	XM_005259822	1	1	1	0	0	1	0	0	0	1	1	1	7	BRD3
hsa-miR-34a-5p	MIMAT0000255	MAZ	4150	NM_001042539	0	1	1	0	0	1	0	1	0	1	1	1	7	BRD4
hsa-miR-34a-5p	MIMAT0000255	MCFD2	90411	NM_139279	1	0	1	0	0	1	0	1	1	0	1	1	7	BRD7
hsa-miR-34a-5p	MIMAT0000255	MDGA1	266727	NM_153487	0	1	1	0	0	1	0	0	1	1	1	1	7	BRD8
hsa-miR-34a-5p	MIMAT0000255	MDM4	4194	NM_001204172	1	0	1	0	1	1	0	1	0	0	1	1	7	BRD9
hsa-miR-34a-5p	MIMAT0000255	MDM4	4194	NM_001204171	1	0	1	0	1	1	0	1	0	0	1	1	7	BRDT
hsa-miR-34a-5p	MIMAT0000255	MECP2	4204	NM_004992	1	0	1	0	0	1	0	1	1	0	1	1	7	BRE
hsa-miR-34a-5p	MIMAT0000255	MED26	9441	NM_004831	0	0	1	0	0	1	1	0	1	1	1	1	7	BRF1
hsa-miR-34a-5p	MIMAT0000255	MED8	112950	NM_001001653	1	1	1	0	0	1	0	0	0	1	1	1	7	BRF2
hsa-miR-34a-5p	MIMAT0000255	MED8	112950	NM_052877	1	0	1	0	1	1	0	0	1	0	1	1	7	BRI3
hsa-miR-34a-5p	MIMAT0000255	MEDAG	84935	NM_032849	0	1	1	0	0	1	0	0	1	1	1	1	7	BRINP1
hsa-miR-34a-5p	MIMAT0000255	MEGF10	84466	XM_005272114	1	1	1	0	0	1	0	0	0	1	1	1	7	BRINP2
hsa-miR-34a-5p	MIMAT0000255	MEGF9	1955	NM_001080497	1	1	0	0	0	1	0	0	1	1	1	1	7	BRIP1
hsa-miR-34a-5p	MIMAT0000255	MET	4233	XM_005250353	1	1	1	0	0	1	0	0	0	1	1	1	7	BRK1
hsa-miR-34a-5p	MIMAT0000255	MET	4233	NM_001127500	1	0	1	0	1	1	0	1	0	0	1	1	7	BRMS1
hsa-miR-34a-5p	MIMAT0000255	METAP1	23173	NM_015143	0	0	1	0	0	1	1	1	1	0	1	1	7	BROX
hsa-miR-34a-5p	MIMAT0000255	MFN2	9927	XM_005263548	1	0	1	1	0	1	0	0	0	1	1	1	7	BRPF1
hsa-miR-34a-5p	MIMAT0000255	MGAT1	4245	XM_005265918	1	1	1	0	0	1	0	0	0	1	1	1	7	BRPF3
hsa-miR-34a-5p	MIMAT0000255	MIB1	57534	NM_020774	1	1	0	0	0	1	0	0	1	1	1	1	7	BRS3
hsa-miR-34a-5p	MIMAT0000255	MIER2	54531	XM_005259582	1	1	1	0	0	1	0	0	0	1	1	1	7	BRSK1
hsa-miR-34a-5p	MIMAT0000255	MIER3	166968	NM_152622	0	1	1	0	0	1	0	0	1	1	1	1	7	BRSK2
hsa-miR-34a-5p	MIMAT0000255	MKX	283078	NM_173576	1	1	0	0	0	1	0	0	1	1	1	1	7	BRWD1
hsa-miR-34a-5p	MIMAT0000255	MLC1	23209	NM_015166	0	1	1	1	0	1	0	0	0	1	1	1	7	BRWD3
hsa-miR-34a-5p	MIMAT0000255	MMP25	64386	NM_022468	1	0	1	0	0	1	0	0	1	1	1	1	7	BSCL2
hsa-miR-34a-5p	MIMAT0000255	MNT	4335	NM_020310	1	0	1	0	0	1	0	0	1	1	1	1	7	BSDC1
hsa-miR-34a-5p	MIMAT0000255	MOG	4340	XM_005249131	1	1	1	0	0	1	0	0	0	1	1	1	7	BSG
hsa-miR-34a-5p	MIMAT0000255	MPP2	4355	NM_005374	1	0	1	0	0	1	0	1	1	0	1	1	7	BSN
hsa-miR-34a-5p	MIMAT0000255	MPV17L2	84769	NM_032683	1	0	1	0	0	1	0	0	1	1	1	1	7	BSND
hsa-miR-34a-5p	MIMAT0000255	MR1	3140	NM_001531	1	1	1	0	0	1	0	0	0	1	1	1	7	BSPRY
hsa-miR-34a-5p	MIMAT0000255	MRPL10	124995	NM_148887	1	1	1	0	0	1	0	0	0	1	1	1	7	BST1
hsa-miR-34a-5p	MIMAT0000255	MRPL33	9553	NM_004891	0	1	1	0	0	1	1	0	0	1	1	1	7	BST2
hsa-miR-34a-5p	MIMAT0000255	MRTO4	51154	NM_016183	1	0	1	0	0	1	0	0	1	1	1	1	7	BTAF1
hsa-miR-34a-5p	MIMAT0000255	MRVI1	10335	XM_005252736	0	1	1	1	0	1	0	0	0	1	1	1	7	BTBD1
hsa-miR-34a-5p	MIMAT0000255	MSL2	55167	NM_001145417	1	0	1	0	0	1	1	1	0	0	1	1	7	BTBD11
hsa-miR-34a-5p	MIMAT0000255	MSL3	10943	NM_078628	1	0	0	0	0	1	1	0	1	1	1	1	7	BTBD18
hsa-miR-34a-5p	MIMAT0000255	MSTN	2660	NM_005259	0	0	1	0	0	1	1	0	1	1	1	1	7	BTBD19
hsa-miR-34a-5p	MIMAT0000255	MTAP	4507	NM_002451	1	0	1	0	0	1	0	0	1	1	1	1	7	BTBD2
hsa-miR-34a-5p	MIMAT0000255	MTHFR	4524	XM_005263459	1	1	1	0	0	1	0	0	0	1	1	1	7	BTBD3
hsa-miR-34a-5p	MIMAT0000255	MTM1	4534	XM_005274686	1	1	0	0	0	1	1	0	0	1	1	1	7	BTBD7
hsa-miR-34a-5p	MIMAT0000255	MTM1	4534	XM_005278184	1	1	0	0	0	1	1	0	0	1	1	1	7	BTBD9
hsa-miR-34a-5p	MIMAT0000255	MUC17	140453	NM_001040105	1	0	1	0	0	1	0	0	1	1	1	1	7	BTC
hsa-miR-34a-5p	MIMAT0000255	MXD4	10608	NM_006454	1	0	1	0	0	1	0	0	1	1	1	1	7	BTF3
hsa-miR-34a-5p	MIMAT0000255	MYB	4602	NM_001161657	1	0	1	0	1	1	1	0	0	0	1	1	7	BTF3L4
hsa-miR-34a-5p	MIMAT0000255	MYB	4602	NM_001161659	1	0	1	0	1	1	1	0	0	0	1	1	7	BTG1
hsa-miR-34a-5p	MIMAT0000255	MYB	4602	NM_001161660	1	0	1	0	1	1	1	0	0	0	1	1	7	BTG2
hsa-miR-34a-5p	MIMAT0000255	MYB	4602	NM_001130172	1	0	1	0	1	1	1	0	0	0	1	1	7	BTG3
hsa-miR-34a-5p	MIMAT0000255	MYB	4602	NM_001161658	1	0	1	0	1	1	1	0	0	0	1	1	7	BTG4
hsa-miR-34a-5p	MIMAT0000255	MYB	4602	NM_001161656	1	0	1	0	1	1	1	0	0	0	1	1	7	BTLA
hsa-miR-34a-5p	MIMAT0000255	MYO15A	51168	NM_016239	0	1	1	0	0	1	0	0	1	1	1	1	7	BTN1A1
hsa-miR-34a-5p	MIMAT0000255	MYO1C	4641	NM_001080950	1	0	1	0	0	1	1	1	0	0	1	1	7	BTN2A1
hsa-miR-34a-5p	MIMAT0000255	MYO1C	4641	NM_033375	1	0	1	0	0	1	1	1	0	0	1	1	7	BTN2A2
hsa-miR-34a-5p	MIMAT0000255	MYO9A	4649	XM_005254404	1	1	1	0	0	1	0	0	0	1	1	1	7	BTN3A1
hsa-miR-34a-5p	MIMAT0000255	MYOZ3	91977	NM_001122853	1	1	1	0	0	1	0	0	0	1	1	1	7	BTN3A2
hsa-miR-34a-5p	MIMAT0000255	MYRIP	25924	NM_015460	1	1	0	0	0	1	0	1	1	1	1	0	7	BTN3A3
hsa-miR-34a-5p	MIMAT0000255	N4BP1	9683	NM_153029	1	1	0	0	0	1	0	0	1	1	1	1	7	BTNL2
hsa-miR-34a-5p	MIMAT0000255	NAGPA	51172	NM_016256	1	0	1	0	0	1	0	0	1	1	1	1	7	BTNL3
hsa-miR-34a-5p	MIMAT0000255	NAIP	4671	NM_004536	1	0	1	0	1	1	0	0	0	1	1	1	7	BTNL8
hsa-miR-34a-5p	MIMAT0000255	NAT10	55226	XM_005252999	1	0	1	0	0	1	1	0	0	1	1	1	7	BTNL9
hsa-miR-34a-5p	MIMAT0000255	NAT10	55226	NM_024662	1	0	1	0	0	1	1	0	1	0	1	1	7	BTRC
hsa-miR-34a-5p	MIMAT0000255	NAT8L	339983	NM_178557	1	0	1	0	0	1	0	0	1	1	1	1	7	BUB1
hsa-miR-34a-5p	MIMAT0000255	NAV1	89796	XM_005245572	1	1	1	0	0	1	0	0	0	1	1	1	7	BUB1B
hsa-miR-34a-5p	MIMAT0000255	NAV1	89796	NM_001167738	1	0	1	0	1	1	0	1	0	0	1	1	7	BUB3
hsa-miR-34a-5p	MIMAT0000255	NCDN	23154	XM_005270660	1	1	1	0	0	1	1	0	0	0	1	1	7	BUD31
hsa-miR-34a-5p	MIMAT0000255	NCEH1	57552	NM_020792	1	0	1	0	0	1	0	1	1	0	1	1	7	BVES
hsa-miR-34a-5p	MIMAT0000255	NCLN	56926	NM_020170	1	0	1	0	0	1	0	0	1	1	1	1	7	BYSL
hsa-miR-34a-5p	MIMAT0000255	NDRG1	10397	NM_001135242	1	1	0	0	0	1	0	1	0	1	1	1	7	BZRAP1
hsa-miR-34a-5p	MIMAT0000255	NDST1	3340	XM_005268435	1	1	1	0	0	1	0	0	0	1	1	1	7	BZW1
hsa-miR-34a-5p	MIMAT0000255	NDST1	3340	NM_001543	1	0	1	0	0	1	0	1	1	0	1	1	7	C10orf10
hsa-miR-34a-5p	MIMAT0000255	NEDD4L	23327	XM_005266657	1	1	1	0	0	1	0	0	0	1	1	1	7	C10orf105
hsa-miR-34a-5p	MIMAT0000255	NEK9	91754	NM_033116	1	1	0	0	0	1	0	0	1	1	1	1	7	C10orf107
hsa-miR-34a-5p	MIMAT0000255	NEO1	4756	XM_005254408	1	1	1	0	0	1	0	0	0	1	1	1	7	C10orf113
hsa-miR-34a-5p	MIMAT0000255	NEU1	4758	NM_000434	1	1	1	0	0	1	0	0	0	1	1	1	7	C10orf118
hsa-miR-34a-5p	MIMAT0000255	NEURL1B	54492	NM_001142651	1	1	1	0	0	1	0	0	0	1	1	1	7	C10orf12
hsa-miR-34a-5p	MIMAT0000255	NF2	4771	NM_181832	1	0	1	0	0	1	1	0	0	1	1	1	7	C10orf129
hsa-miR-34a-5p	MIMAT0000255	NFATC4	4776	NM_001136022	1	0	1	0	1	1	0	0	0	1	1	1	7	C10orf131
hsa-miR-34a-5p	MIMAT0000255	NFATC4	4776	NM_004554	1	0	1	0	1	1	0	0	1	0	1	1	7	C10orf137
hsa-miR-34a-5p	MIMAT0000255	NFIA	4774	NM_001134673	1	1	1	0	0	1	0	0	0	1	1	1	7	C10orf2
hsa-miR-34a-5p	MIMAT0000255	NFRKB	4798	XM_005271567	1	1	1	0	0	1	0	0	0	1	1	1	7	C10orf25
hsa-miR-34a-5p	MIMAT0000255	NGB	58157	NM_021257	1	0	1	0	0	1	0	0	1	1	1	1	7	C10orf32
hsa-miR-34a-5p	MIMAT0000255	NGFR	4804	NM_002507	1	0	1	0	0	1	0	0	1	1	1	1	7	C10orf35
hsa-miR-34a-5p	MIMAT0000255	NHS	4810	NM_001136024	1	0	1	0	1	1	1	0	0	0	1	1	7	C10orf53
hsa-miR-34a-5p	MIMAT0000255	NIPSNAP1	8508	NM_003634	1	1	0	0	0	1	0	0	1	1	1	1	7	C10orf54
hsa-miR-34a-5p	MIMAT0000255	NLRC5	84166	XM_005256194	1	1	1	0	0	1	0	0	0	1	1	1	7	C10orf55
hsa-miR-34a-5p	MIMAT0000255	NMUR1	10316	NM_006056	1	0	1	0	0	1	0	0	1	1	1	1	7	C10orf62
hsa-miR-34a-5p	MIMAT0000255	NNAT	4826	NM_005386	1	1	1	0	0	1	1	0	0	0	1	1	7	C10orf67
hsa-miR-34a-5p	MIMAT0000255	NONO	4841	NM_001145408	1	1	0	0	0	1	1	0	0	1	1	1	7	C10orf68
hsa-miR-34a-5p	MIMAT0000255	NOS1	4842	NM_001204218	1	1	1	0	0	1	0	0	0	1	1	1	7	C10orf76
hsa-miR-34a-5p	MIMAT0000255	NOS1AP	9722	NM_001164757	1	0	1	0	1	1	0	1	0	0	1	1	7	C10orf82
hsa-miR-34a-5p	MIMAT0000255	NOTCH3	4854	NM_000435	1	0	1	0	0	1	0	0	1	1	1	1	7	C10orf88
hsa-miR-34a-5p	MIMAT0000255	NOTCH4	4855	NM_004557	1	1	1	0	0	1	0	0	0	1	1	1	7	C10orf90
hsa-miR-34a-5p	MIMAT0000255	NRP2	8828	NM_201266	1	0	1	0	0	1	1	0	0	1	1	1	7	C10orf91
hsa-miR-34a-5p	MIMAT0000255	NRXN2	9379	NM_138734	1	0	1	0	0	1	1	1	0	0	1	1	7	C10orf95
hsa-miR-34a-5p	MIMAT0000255	NRXN2	9379	NM_138732	1	0	1	0	0	1	1	1	0	0	1	1	7	C10orf99
hsa-miR-34a-5p	MIMAT0000255	NSD1	64324	NM_172349	1	0	1	0	0	1	1	1	0	0	1	1	7	C11orf16
hsa-miR-34a-5p	MIMAT0000255	NTNG2	84628	NM_032536	0	1	1	0	0	1	0	0	1	1	1	1	7	C11orf21
hsa-miR-34a-5p	MIMAT0000255	NUDCD3	23386	NM_015332	1	1	1	0	0	0	0	0	1	1	1	1	7	C11orf24
hsa-miR-34a-5p	MIMAT0000255	OAS3	4940	NM_006187	1	0	1	0	0	1	0	0	1	1	1	1	7	C11orf30
hsa-miR-34a-5p	MIMAT0000255	OPRM1	4988	NM_001008505	1	0	1	0	0	1	1	0	1	0	1	1	7	C11orf34
hsa-miR-34a-5p	MIMAT0000255	OR51E2	81285	NM_030774	0	1	1	0	0	1	0	0	1	1	1	1	7	C11orf44
hsa-miR-34a-5p	MIMAT0000255	ORAOV1	220064	NM_153451	1	0	1	0	0	1	0	0	1	1	1	1	7	C11orf45
hsa-miR-34a-5p	MIMAT0000255	OVOL2	58495	NM_021220	1	0	1	0	0	1	0	0	1	1	1	1	7	C11orf48
hsa-miR-34a-5p	MIMAT0000255	P2RY2	5029	NM_176072	1	1	1	0	0	1	0	0	0	1	1	1	7	C11orf49
hsa-miR-34a-5p	MIMAT0000255	PADI1	29943	NM_013358	1	0	1	0	0	1	0	0	1	1	1	1	7	C11orf52
hsa-miR-34a-5p	MIMAT0000255	PADI2	11240	NM_007365	1	0	1	0	0	1	0	0	1	1	1	1	7	C11orf54
hsa-miR-34a-5p	MIMAT0000255	PAFAH1B2	5049	NM_002572	1	1	0	0	0	1	0	1	0	1	1	1	7	C11orf57
hsa-miR-34a-5p	MIMAT0000255	PALD1	27143	NM_014431	0	1	1	0	0	1	0	0	1	1	1	1	7	C11orf58
hsa-miR-34a-5p	MIMAT0000255	PALLD	23022	NM_001166110	1	0	1	0	1	1	1	0	0	0	1	1	7	C11orf63
hsa-miR-34a-5p	MIMAT0000255	PALLD	23022	NM_001166109	1	0	1	0	1	1	1	0	0	0	1	1	7	C11orf65
hsa-miR-34a-5p	MIMAT0000255	PALLD	23022	NM_001166108	1	0	1	0	1	1	1	0	0	0	1	1	7	C11orf68
hsa-miR-34a-5p	MIMAT0000255	PAQR8	85315	NM_133367	1	0	1	0	0	1	0	0	1	1	1	1	7	C11orf71
hsa-miR-34a-5p	MIMAT0000255	PARD6B	84612	NM_032521	0	1	1	0	0	1	0	0	1	1	1	1	7	C11orf73
hsa-miR-34a-5p	MIMAT0000255	PARP11	57097	NM_020367	1	1	0	0	0	1	0	0	1	1	1	1	7	C11orf74
hsa-miR-34a-5p	MIMAT0000255	PARP14	54625	NM_017554	0	1	1	0	0	1	0	0	1	1	1	1	7	C11orf80
hsa-miR-34a-5p	MIMAT0000255	PARP15	165631	XM_005247161	1	1	1	0	0	1	0	0	0	1	1	1	7	C11orf82
hsa-miR-34a-5p	MIMAT0000255	PAX6	5080	NM_000280	1	0	1	1	0	1	0	0	0	1	1	1	7	C11orf83
hsa-miR-34a-5p	MIMAT0000255	PCBP4	57060	NM_001174100	0	1	1	0	0	1	1	0	0	1	1	1	7	C11orf84
hsa-miR-34a-5p	MIMAT0000255	PCCB	5096	XM_005247510	1	0	1	0	0	1	1	0	0	1	1	1	7	C11orf85
hsa-miR-34a-5p	MIMAT0000255	PCNXL3	399909	XM_005273988	0	1	1	0	0	1	1	0	0	1	1	1	7	C11orf86
hsa-miR-34a-5p	MIMAT0000255	PCYOX1	51449	NM_016297	1	1	0	0	0	1	0	0	1	1	1	1	7	C11orf87
hsa-miR-34a-5p	MIMAT0000255	PDE7B	27115	XM_005266931	1	1	1	0	0	1	0	0	0	1	1	1	7	C11orf88
hsa-miR-34a-5p	MIMAT0000255	PDE7B	27115	NM_018945	1	0	1	0	1	1	0	0	1	0	1	1	7	C11orf95
hsa-miR-34a-5p	MIMAT0000255	PDGFRB	5159	NM_002609	1	0	1	0	0	1	0	0	1	1	1	1	7	C12orf23
hsa-miR-34a-5p	MIMAT0000255	PDLIM7	9260	NM_213636	1	0	1	0	0	1	1	0	1	0	1	1	7	C12orf29
hsa-miR-34a-5p	MIMAT0000255	PEA15	8682	XM_005245562	1	1	1	0	0	1	0	0	0	1	1	1	7	C12orf4
hsa-miR-34a-5p	MIMAT0000255	PEG10	23089	NM_001184961	1	1	0	0	0	1	0	1	0	1	1	1	7	C12orf40
hsa-miR-34a-5p	MIMAT0000255	PEG10	23089	NM_015068	1	1	0	0	0	1	0	1	0	1	1	1	7	C12orf43
hsa-miR-34a-5p	MIMAT0000255	PEG10	23089	NM_001172438	1	0	1	0	1	1	0	1	0	0	1	1	7	C12orf44
hsa-miR-34a-5p	MIMAT0000255	PEX5L	51555	NM_016559	0	1	1	0	0	1	0	0	1	1	1	1	7	C12orf49
hsa-miR-34a-5p	MIMAT0000255	PGD	5226	XM_005263471	1	0	1	0	0	1	1	0	0	1	1	1	7	C12orf5
hsa-miR-34a-5p	MIMAT0000255	PGD	5226	NM_002631	1	0	1	0	0	1	1	0	1	0	1	1	7	C12orf50
hsa-miR-34a-5p	MIMAT0000255	PGR	5241	NM_000926	1	1	1	0	0	1	0	0	0	1	1	1	7	C12orf54
hsa-miR-34a-5p	MIMAT0000255	PHF15	23338	XM_005271948	1	1	1	0	0	1	0	0	0	1	1	1	7	C12orf57
hsa-miR-34a-5p	MIMAT0000255	PHF15	23338	NM_015288	1	0	1	0	0	1	0	1	1	0	1	1	7	C12orf61
hsa-miR-34a-5p	MIMAT0000255	PHKG2	5261	NM_000294	1	0	1	0	0	1	1	0	0	1	1	1	7	C12orf65
hsa-miR-34a-5p	MIMAT0000255	PI4KB	5298	NM_002651	1	0	1	0	0	1	1	0	1	0	1	1	7	C12orf66
hsa-miR-34a-5p	MIMAT0000255	PIEZO1	9780	NM_001142864	1	0	1	0	0	1	1	0	0	1	1	1	7	C12orf68
hsa-miR-34a-5p	MIMAT0000255	PIGZ	80235	NM_025163	0	1	1	0	0	1	0	0	1	1	1	1	7	C12orf73
hsa-miR-34a-5p	MIMAT0000255	PIK3IP1	113791	XM_005261323	1	1	1	0	0	1	0	0	0	1	1	1	7	C12orf74
hsa-miR-34a-5p	MIMAT0000255	PIP5K1A	8394	XM_005245525	1	1	1	0	0	1	0	0	0	1	1	1	7	C12orf76
hsa-miR-34a-5p	MIMAT0000255	PIP5K1A	8394	NM_003557	1	0	1	0	0	1	0	1	1	0	1	1	7	C12orf77
hsa-miR-34a-5p	MIMAT0000255	PITPNM2	57605	NM_020845	1	0	1	0	0	1	1	0	1	0	1	1	7	C12orf79
hsa-miR-34a-5p	MIMAT0000255	PJA2	9867	NM_014819	1	1	0	0	0	1	0	0	1	1	1	1	7	C13orf35
hsa-miR-34a-5p	MIMAT0000255	PKP4	8502	NM_001005476	1	0	1	0	1	1	0	1	0	0	1	1	7	C13orf45
hsa-miR-34a-5p	MIMAT0000255	PLA2G6	8398	XM_005261766	1	0	1	0	0	1	1	0	0	1	1	1	7	C14orf1
hsa-miR-34a-5p	MIMAT0000255	PLAG1	5324	NM_001114635	1	0	1	0	1	1	1	0	0	0	1	1	7	C14orf105
hsa-miR-34a-5p	MIMAT0000255	PLAG1	5324	NM_001114634	1	0	1	0	1	1	1	0	0	0	1	1	7	C14orf119
hsa-miR-34a-5p	MIMAT0000255	PLAGL2	5326	XM_005260436	1	1	1	0	0	1	0	0	0	1	1	1	7	C14orf132
hsa-miR-34a-5p	MIMAT0000255	PLCE1	51196	NM_016341	1	0	0	0	0	1	1	0	1	1	1	1	7	C14orf142
hsa-miR-34a-5p	MIMAT0000255	PLCG1	5335	XM_005260438	1	1	0	0	0	1	1	0	0	1	1	1	7	C14orf159
hsa-miR-34a-5p	MIMAT0000255	PLEKHA6	22874	NM_014935	1	1	1	0	0	1	0	0	1	0	1	1	7	C14orf166
hsa-miR-34a-5p	MIMAT0000255	PLEKHF1	79156	XM_005259256	1	1	1	0	0	1	0	0	0	1	1	1	7	C14orf169
hsa-miR-34a-5p	MIMAT0000255	PLEKHM1	9842	NM_014798	1	0	1	0	0	1	0	0	1	1	1	1	7	C14orf177
hsa-miR-34a-5p	MIMAT0000255	PLIN4	729359	XM_005259640	1	1	1	0	0	1	0	0	0	1	1	1	7	C14orf178
hsa-miR-34a-5p	MIMAT0000255	PLIN4	729359	NM_001080400	1	0	1	0	1	1	0	0	1	0	1	1	7	C14orf180
hsa-miR-34a-5p	MIMAT0000255	PLOD1	5351	XM_005263474	1	1	1	0	0	1	0	0	0	1	1	1	7	C14orf182
hsa-miR-34a-5p	MIMAT0000255	PLXDC1	57125	NM_020405	0	1	1	0	0	1	0	0	1	1	1	1	7	C14orf2
hsa-miR-34a-5p	MIMAT0000255	PLXNA4	91584	NM_020911	0	1	1	0	0	1	0	0	1	1	1	1	7	C14orf28
hsa-miR-34a-5p	MIMAT0000255	PLXNC1	10154	NM_005761	0	1	0	0	0	1	1	0	1	1	1	1	7	C14orf37
hsa-miR-34a-5p	MIMAT0000255	PNMA3	29944	NM_013364	1	0	1	0	0	1	0	0	1	1	1	1	7	C14orf39
hsa-miR-34a-5p	MIMAT0000255	PODXL	5420	NM_001018111	1	1	1	0	0	1	0	1	0	0	1	1	7	C14orf79
hsa-miR-34a-5p	MIMAT0000255	POLQ	10721	NM_199420	1	1	0	0	0	1	0	0	1	1	1	1	7	C14orf80
hsa-miR-34a-5p	MIMAT0000255	POLR3A	11128	NM_007055	1	1	0	0	0	1	0	0	1	1	1	1	7	C15orf38
hsa-miR-34a-5p	MIMAT0000255	POU2F1	5451	NM_002697	1	0	1	0	0	1	0	1	1	0	1	1	7	C15orf38-AP3S2
hsa-miR-34a-5p	MIMAT0000255	PPAPDC1B	84513	NM_001102559	1	0	1	0	1	1	0	0	1	0	1	1	7	C15orf39
hsa-miR-34a-5p	MIMAT0000255	PPARA	5465	NM_005036	1	1	0	1	0	1	0	0	0	1	1	1	7	C15orf41
hsa-miR-34a-5p	MIMAT0000255	PPARG	5468	NM_138711	1	0	1	0	0	1	1	0	0	1	1	1	7	C15orf43
hsa-miR-34a-5p	MIMAT0000255	PPARGC1B	133522	NM_001172698	1	0	1	0	1	1	0	1	0	0	1	1	7	C15orf52
hsa-miR-34a-5p	MIMAT0000255	PPARGC1B	133522	NM_001172699	1	0	1	0	1	1	0	1	0	0	1	1	7	C15orf53
hsa-miR-34a-5p	MIMAT0000255	PPIE	10450	NM_006112	1	0	1	0	0	1	1	0	0	1	1	1	7	C15orf54
hsa-miR-34a-5p	MIMAT0000255	PPIL2	23759	XM_005261450	1	1	1	0	0	1	0	0	0	1	1	1	7	C15orf56
hsa-miR-34a-5p	MIMAT0000255	PPM1A	5494	XM_005267777	1	1	1	0	0	1	0	0	0	1	1	1	7	C15orf57
hsa-miR-34a-5p	MIMAT0000255	PPM1A	5494	NM_177952	1	0	1	0	1	1	0	1	0	0	1	1	7	C15orf62
hsa-miR-34a-5p	MIMAT0000255	PPM1A	5494	NM_021003	1	0	1	0	1	1	0	1	0	0	1	1	7	C16orf11
hsa-miR-34a-5p	MIMAT0000255	PPM1F	9647	NM_014634	1	0	1	0	0	1	0	0	1	1	1	1	7	C16orf13
hsa-miR-34a-5p	MIMAT0000255	PPP1R14D	54866	NM_017726	1	0	1	0	0	1	0	1	1	0	1	1	7	C16orf3
hsa-miR-34a-5p	MIMAT0000255	PPP1R16B	26051	NM_001172735	1	0	1	0	1	1	0	1	0	0	1	1	7	C16orf46
hsa-miR-34a-5p	MIMAT0000255	PPP2R1B	5519	NM_002716	1	1	0	0	0	1	0	0	1	1	1	1	7	C16orf47
hsa-miR-34a-5p	MIMAT0000255	PPP2R3A	5523	NM_001190447	1	0	1	0	1	1	0	1	0	0	1	1	7	C16orf54
hsa-miR-34a-5p	MIMAT0000255	PPP2R3A	5523	NM_181897	1	0	1	0	1	1	0	1	0	0	1	1	7	C16orf58
hsa-miR-34a-5p	MIMAT0000255	PPP2R5C	5527	XM_005267825	1	0	1	0	0	1	1	0	0	1	1	1	7	C16orf59
hsa-miR-34a-5p	MIMAT0000255	PPP2R5D	5528	NM_001270476	1	1	1	0	0	1	0	0	0	1	1	1	7	C16orf62
hsa-miR-34a-5p	MIMAT0000255	PPP3R1	5534	NM_000945	1	1	0	0	0	1	0	0	1	1	1	1	7	C16orf70
hsa-miR-34a-5p	MIMAT0000255	PPP6C	5537	NM_001123355	1	1	0	0	0	1	0	1	0	1	1	1	7	C16orf71
hsa-miR-34a-5p	MIMAT0000255	PRELP	5549	NM_002725	1	1	1	0	0	1	0	0	0	1	1	1	7	C16orf78
hsa-miR-34a-5p	MIMAT0000255	PRICKLE2	166336	NM_198859	1	0	1	0	0	1	0	0	1	1	1	1	7	C16orf80
hsa-miR-34a-5p	MIMAT0000255	PRKAG1	5571	XM_005269019	1	1	1	0	0	1	1	0	0	0	1	1	7	C16orf82
hsa-miR-34a-5p	MIMAT0000255	PRKCA	5578	NM_002737	1	0	1	0	0	1	0	0	1	1	1	1	7	C16orf86
hsa-miR-34a-5p	MIMAT0000255	PRKCE	5581	NM_005400	1	0	1	0	0	1	1	0	1	0	1	1	7	C16orf87
hsa-miR-34a-5p	MIMAT0000255	PRKCQ	5588	XM_005252496	1	0	1	0	0	1	1	0	0	1	1	1	7	C16orf92
hsa-miR-34a-5p	MIMAT0000255	PRKCQ	5588	NM_001242413	1	0	1	0	1	1	1	0	0	0	1	1	7	C17orf102
hsa-miR-34a-5p	MIMAT0000255	PRKG1	5592	NM_001098512	1	1	0	0	0	1	0	1	0	1	1	1	7	C17orf103
hsa-miR-34a-5p	MIMAT0000255	PRKX	5613	NM_005044	1	0	1	0	0	1	0	0	1	1	1	1	7	C17orf107
hsa-miR-34a-5p	MIMAT0000255	PRND	23627	NM_012409	1	0	1	0	0	1	0	0	1	1	1	1	7	C17orf50
hsa-miR-34a-5p	MIMAT0000255	PROSC	11212	NM_007198	1	0	1	0	0	1	0	0	1	1	1	1	7	C17orf51
hsa-miR-34a-5p	MIMAT0000255	PROX1	5629	NM_002763	1	0	1	0	0	1	1	1	0	0	1	1	7	C17orf53
hsa-miR-34a-5p	MIMAT0000255	PRRG4	79056	XM_005253131	1	1	1	0	0	1	0	0	0	1	1	1	7	C17orf58
hsa-miR-34a-5p	MIMAT0000255	PSMD5	5711	NM_005047	1	0	1	0	0	1	0	0	1	1	1	1	7	C17orf59
hsa-miR-34a-5p	MIMAT0000255	PSMD9	5715	NM_002813	1	0	1	0	0	1	0	0	1	1	1	1	7	C17orf62
hsa-miR-34a-5p	MIMAT0000255	PTBP3	9991	NM_001244897	1	0	1	0	0	1	1	1	0	0	1	1	7	C17orf70
hsa-miR-34a-5p	MIMAT0000255	PTBP3	9991	NM_001244896	1	0	1	0	0	1	1	1	0	0	1	1	7	C17orf72
hsa-miR-34a-5p	MIMAT0000255	PTBP3	9991	NM_001163788	1	0	1	0	0	1	1	1	0	0	1	1	7	C17orf74
hsa-miR-34a-5p	MIMAT0000255	PTBP3	9991	NM_001163790	1	0	1	0	0	1	1	1	0	0	1	1	7	C17orf75
hsa-miR-34a-5p	MIMAT0000255	PTGDR2	11251	NM_004778	0	1	1	0	0	1	0	0	1	1	1	1	7	C17orf77
hsa-miR-34a-5p	MIMAT0000255	PTK6	5753	NM_005975	1	0	1	0	0	1	0	0	1	1	1	1	7	C17orf78
hsa-miR-34a-5p	MIMAT0000255	PTPN18	26469	NM_014369	1	0	1	0	0	1	0	0	1	1	1	1	7	C17orf80
hsa-miR-34a-5p	MIMAT0000255	PTPRD	5789	XM_005251529	0	1	1	1	0	1	0	0	0	1	1	1	7	C17orf85
hsa-miR-34a-5p	MIMAT0000255	PTPRR	5801	NM_002849	1	1	0	0	0	1	1	0	0	1	1	1	7	C17orf89
hsa-miR-34a-5p	MIMAT0000255	PTPRT	11122	NM_133170	1	1	1	0	0	1	0	0	0	1	1	1	7	C17orf96
hsa-miR-34a-5p	MIMAT0000255	PTRH1	138428	XM_005251710	1	1	1	0	0	1	0	0	0	1	1	1	7	C17orf99
hsa-miR-34a-5p	MIMAT0000255	PVR	5817	NM_006505	1	1	0	0	0	1	0	0	1	1	1	1	7	C18orf25
hsa-miR-34a-5p	MIMAT0000255	PYGO2	90780	NM_138300	0	1	1	0	0	1	0	0	1	1	1	1	7	C18orf42
hsa-miR-34a-5p	MIMAT0000255	RAB43	339122	NM_001204887	0	1	1	0	0	1	0	1	0	1	1	1	7	C18orf54
hsa-miR-34a-5p	MIMAT0000255	RAB4A	5867	NM_004578	1	1	1	0	0	1	0	0	1	0	1	1	7	C18orf63
hsa-miR-34a-5p	MIMAT0000255	RAB6B	51560	NM_016577	0	1	1	0	0	1	0	0	1	1	1	1	7	C18orf8
hsa-miR-34a-5p	MIMAT0000255	RAD9A	5883	NM_004584	1	0	1	0	0	1	0	0	1	1	1	1	7	C19orf10
hsa-miR-34a-5p	MIMAT0000255	RAI14	26064	NM_001145522	1	0	1	0	0	1	1	1	0	0	1	1	7	C19orf12
hsa-miR-34a-5p	MIMAT0000255	RAI14	26064	NM_001145523	1	0	1	0	0	1	1	1	0	0	1	1	7	C19orf24
hsa-miR-34a-5p	MIMAT0000255	RAI14	26064	NM_001145520	1	0	1	0	0	1	1	1	0	0	1	1	7	C19orf25
hsa-miR-34a-5p	MIMAT0000255	RAI14	26064	NM_001145521	1	0	1	0	0	1	1	1	0	0	1	1	7	C19orf26
hsa-miR-34a-5p	MIMAT0000255	RALGPS1	9649	XM_005252318	1	0	1	0	0	1	1	0	0	1	1	1	7	C19orf38
hsa-miR-34a-5p	MIMAT0000255	RALGPS1	9649	NM_014636	1	0	1	0	0	1	1	0	1	0	1	1	7	C19orf40
hsa-miR-34a-5p	MIMAT0000255	RALGPS2	55103	XM_005245297	1	1	1	0	0	1	0	0	0	1	1	1	7	C19orf43
hsa-miR-34a-5p	MIMAT0000255	RALY	22913	NM_016732	1	1	1	0	0	1	0	1	0	0	1	1	7	C19orf44
hsa-miR-34a-5p	MIMAT0000255	RANBP10	57610	XM_005256071	1	1	1	0	0	1	0	0	0	1	1	1	7	C19orf47
hsa-miR-34a-5p	MIMAT0000255	RAP1GAP	5909	NM_002885	1	0	1	0	0	1	1	0	1	0	1	1	7	C19orf48
hsa-miR-34a-5p	MIMAT0000255	RAP1GDS1	5910	NM_001100430	1	0	1	0	1	1	0	1	0	0	1	1	7	C19orf53
hsa-miR-34a-5p	MIMAT0000255	RAP1GDS1	5910	NM_001100429	1	0	1	0	1	1	0	1	0	0	1	1	7	C19orf54
hsa-miR-34a-5p	MIMAT0000255	RAP1GDS1	5910	NM_001100428	1	0	1	0	1	1	0	1	0	0	1	1	7	C19orf55
hsa-miR-34a-5p	MIMAT0000255	RAP1GDS1	5910	NM_001100427	1	0	1	0	1	1	0	1	0	0	1	1	7	C19orf57
hsa-miR-34a-5p	MIMAT0000255	RAP1GDS1	5910	NM_021159	1	0	1	0	1	1	0	1	0	0	1	1	7	C19orf60
hsa-miR-34a-5p	MIMAT0000255	RAP2B	5912	NM_002886	1	1	1	0	0	0	0	0	1	1	1	1	7	C19orf66
hsa-miR-34a-5p	MIMAT0000255	RASGEF1C	255426	NM_175062	1	0	1	0	0	1	0	0	1	1	1	1	7	C19orf71
hsa-miR-34a-5p	MIMAT0000255	RASGRP4	115727	NM_170604	0	1	1	0	0	1	1	0	1	0	1	1	7	C19orf77
hsa-miR-34a-5p	MIMAT0000255	RASSF5	83593	NM_182663	0	1	1	1	0	1	0	0	0	1	1	1	7	C19orf80
hsa-miR-34a-5p	MIMAT0000255	RASSF6	166824	NM_177532	1	1	1	0	0	1	0	0	0	1	1	1	7	C19orf82
hsa-miR-34a-5p	MIMAT0000255	RBBP5	5929	XM_005245398	1	1	1	0	0	1	0	0	0	1	1	1	7	C1D
hsa-miR-34a-5p	MIMAT0000255	RBPMS2	348093	NM_194272	0	1	1	0	0	1	0	0	1	1	1	1	7	C1GALT1
hsa-miR-34a-5p	MIMAT0000255	RECK	8434	XM_005251613	1	0	1	0	0	1	1	0	0	1	1	1	7	C1GALT1C1
hsa-miR-34a-5p	MIMAT0000255	RELT	84957	NM_032871	1	1	1	0	0	1	0	0	0	1	1	1	7	C1orf100
hsa-miR-34a-5p	MIMAT0000255	RFX3	5991	NM_134428	1	1	1	0	0	1	0	0	0	1	1	1	7	C1orf105
hsa-miR-34a-5p	MIMAT0000255	RGMB	285704	XM_005271966	1	1	1	0	0	1	0	0	0	1	1	1	7	C1orf106
hsa-miR-34a-5p	MIMAT0000255	RGS4	5999	NM_001102445	1	1	0	1	0	1	0	0	0	1	1	1	7	C1orf109
hsa-miR-34a-5p	MIMAT0000255	RHBG	57127	NM_001256395	1	0	1	0	0	1	1	0	0	1	1	1	7	C1orf110
hsa-miR-34a-5p	MIMAT0000255	RHBG	57127	NM_020407	1	0	1	0	0	1	1	0	1	0	1	1	7	C1orf115
hsa-miR-34a-5p	MIMAT0000255	RHOBTB3	22836	NM_014899	1	0	1	0	0	1	0	0	1	1	1	1	7	C1orf116
hsa-miR-34a-5p	MIMAT0000255	RIMS4	140730	NM_001205317	0	1	1	0	0	1	0	1	0	1	1	1	7	C1orf123
hsa-miR-34a-5p	MIMAT0000255	RNF144B	255488	XM_005248985	1	1	1	0	0	1	0	0	0	1	1	1	7	C1orf131
hsa-miR-34a-5p	MIMAT0000255	RNF169	254225	NM_001098638	1	1	0	0	0	1	0	0	1	1	1	1	7	C1orf159
hsa-miR-34a-5p	MIMAT0000255	RNF170	81790	NM_001160223	1	1	1	0	0	1	0	0	0	1	1	1	7	C1orf162
hsa-miR-34a-5p	MIMAT0000255	RNF213	57674	NM_001256071	0	1	1	1	0	1	0	0	0	1	1	1	7	C1orf168
hsa-miR-34a-5p	MIMAT0000255	RNF24	11237	NM_007219	1	0	1	0	0	1	0	0	1	1	1	1	7	C1orf172
hsa-miR-34a-5p	MIMAT0000255	RNF38	152006	NM_194328	1	1	0	1	0	1	0	0	0	1	1	1	7	C1orf173
hsa-miR-34a-5p	MIMAT0000255	RNF4	6047	NM_002938	1	0	1	0	0	1	0	1	1	0	1	1	7	C1orf189
hsa-miR-34a-5p	MIMAT0000255	RNF44	22838	XM_005265842	1	1	1	0	0	1	0	0	0	1	1	1	7	C1orf198
hsa-miR-34a-5p	MIMAT0000255	RNF44	22838	NM_014901	1	0	1	0	0	1	0	1	1	0	1	1	7	C1orf204
hsa-miR-34a-5p	MIMAT0000255	RNF8	9025	NM_003958	1	1	0	0	0	1	0	0	1	1	1	1	7	C1orf21
hsa-miR-34a-5p	MIMAT0000255	ROCK1	6093	NM_005406	1	1	0	1	0	0	0	1	1	0	1	1	7	C1orf210
hsa-miR-34a-5p	MIMAT0000255	ROGDI	79641	NM_024589	1	0	1	0	0	1	0	0	1	1	1	1	7	C1orf216
hsa-miR-34a-5p	MIMAT0000255	ROR1	4919	NM_005012	1	0	1	0	0	1	1	0	0	1	1	1	7	C1orf226
hsa-miR-34a-5p	MIMAT0000255	RPIA	22934	NM_144563	1	1	0	0	0	1	0	0	1	1	1	1	7	C1orf229
hsa-miR-34a-5p	MIMAT0000255	RPS23	6228	NM_001025	1	0	1	0	0	1	0	0	1	1	1	1	7	C1orf233
hsa-miR-34a-5p	MIMAT0000255	RPS24	6229	NM_001142285	1	0	1	0	0	1	1	0	0	1	1	1	7	C1orf27
hsa-miR-34a-5p	MIMAT0000255	RPS6KA4	8986	NM_003942	1	0	1	0	0	1	1	1	0	0	1	1	7	C1orf35
hsa-miR-34a-5p	MIMAT0000255	RPS6KA4	8986	NM_001006944	1	0	1	0	0	1	1	1	0	0	1	1	7	C1orf43
hsa-miR-34a-5p	MIMAT0000255	RRAGD	58528	NM_021244	1	1	0	0	0	1	0	1	0	1	1	1	7	C1orf50
hsa-miR-34a-5p	MIMAT0000255	RRP15	51018	NM_016052	1	1	0	0	0	1	0	0	1	1	1	1	7	C1orf54
hsa-miR-34a-5p	MIMAT0000255	RRP36	88745	NM_033112	0	1	1	0	0	1	0	0	1	1	1	1	7	C1orf56
hsa-miR-34a-5p	MIMAT0000255	RSPO1	284654	NM_001038633	1	0	1	0	0	1	0	0	1	1	1	1	7	C1orf63
hsa-miR-34a-5p	MIMAT0000255	RTKN2	219790	NM_145307	1	1	0	0	0	1	0	0	1	1	1	1	7	C1orf68
hsa-miR-34a-5p	MIMAT0000255	RUFY2	55680	NM_001042417	1	0	1	0	1	1	0	0	1	0	1	1	7	C1orf74
hsa-miR-34a-5p	MIMAT0000255	SAMD5	389432	NM_001030060	1	1	0	0	0	1	0	0	1	1	1	1	7	C1orf86
hsa-miR-34a-5p	MIMAT0000255	SAP30BP	29115	NM_013260	0	1	1	0	0	1	0	0	1	1	1	1	7	C1orf87
hsa-miR-34a-5p	MIMAT0000255	SAPCD2	89958	NM_178448	0	1	1	0	0	1	0	0	1	1	1	1	7	C1orf95
hsa-miR-34a-5p	MIMAT0000255	SARM1	23098	NM_015077	1	0	1	0	0	1	0	0	1	1	1	1	7	C1QA
hsa-miR-34a-5p	MIMAT0000255	SATB1	6304	NM_001131010	1	0	1	0	1	1	0	1	0	0	1	1	7	C1QB
hsa-miR-34a-5p	MIMAT0000255	SCARA3	51435	XM_005273527	1	1	0	0	0	1	1	0	0	1	1	1	7	C1QC
hsa-miR-34a-5p	MIMAT0000255	SCD5	79966	NM_001037582	0	1	1	0	0	1	0	0	1	1	1	1	7	C1QL1
hsa-miR-34a-5p	MIMAT0000255	SCMH1	22955	NM_001172218	1	1	0	0	0	1	1	1	0	1	1	0	7	C1QL4
hsa-miR-34a-5p	MIMAT0000255	SCN1A	6323	NM_001202435	1	1	0	0	0	1	0	1	0	1	1	1	7	C1QTNF1
hsa-miR-34a-5p	MIMAT0000255	SCN4A	6329	XM_005257566	1	1	1	0	0	1	0	0	0	1	1	1	7	C1QTNF2
hsa-miR-34a-5p	MIMAT0000255	SCNN1G	6340	NM_001039	1	0	1	0	0	1	0	0	1	1	1	1	7	C1QTNF6
hsa-miR-34a-5p	MIMAT0000255	SDR9C7	121214	NM_148897	1	0	1	0	1	1	0	0	0	1	1	1	7	C1QTNF7
hsa-miR-34a-5p	MIMAT0000255	SEC61A1	29927	XM_005247404	1	1	1	0	0	1	0	0	0	1	1	1	7	C1QTNF8
hsa-miR-34a-5p	MIMAT0000255	SEC61A1	29927	NM_013336	1	0	1	0	1	1	0	0	1	0	1	1	7	C1QTNF9
hsa-miR-34a-5p	MIMAT0000255	SEMA3G	56920	NM_020163	0	1	1	0	0	1	0	0	1	1	1	1	7	C1R
hsa-miR-34a-5p	MIMAT0000255	SEMA6A	57556	XM_005272041	1	0	1	0	0	1	1	0	0	1	1	1	7	C1RL
hsa-miR-34a-5p	MIMAT0000255	SEMA6A	57556	NM_020796	1	0	1	0	0	1	1	0	1	0	1	1	7	C1S
hsa-miR-34a-5p	MIMAT0000255	SENP3	26168	NM_015670	0	1	1	0	0	1	1	0	1	0	1	1	7	C2
hsa-miR-34a-5p	MIMAT0000255	SERPINA1	5265	NM_001127701	1	0	1	1	0	1	0	0	0	1	1	1	7	C20orf112
hsa-miR-34a-5p	MIMAT0000255	SERPINF2	5345	XM_005256699	1	1	1	0	0	1	0	0	0	1	1	1	7	C20orf173
hsa-miR-34a-5p	MIMAT0000255	SERPINF2	5345	NM_000934	1	0	1	0	1	1	0	0	1	0	1	1	7	C20orf194
hsa-miR-34a-5p	MIMAT0000255	SESTD1	91404	NM_178123	1	1	1	0	0	1	0	0	0	1	1	1	7	C20orf196
hsa-miR-34a-5p	MIMAT0000255	SETBP1	26040	NM_015559	1	0	1	0	0	1	1	0	1	0	1	1	7	C20orf197
hsa-miR-34a-5p	MIMAT0000255	SGSH	6448	NM_000199	1	0	1	0	0	1	0	0	1	1	1	1	7	C20orf202
hsa-miR-34a-5p	MIMAT0000255	SGSM2	9905	NM_001098509	1	0	1	0	0	1	1	1	0	0	1	1	7	C20orf24
hsa-miR-34a-5p	MIMAT0000255	SH3BGRL2	83699	NM_031469	0	1	1	0	0	1	0	0	1	1	1	1	7	C20orf26
hsa-miR-34a-5p	MIMAT0000255	SH3PXD2A	9644	XM_005270294	1	1	1	0	0	1	0	0	0	1	1	1	7	C20orf27
hsa-miR-34a-5p	MIMAT0000255	SH3PXD2A	9644	NM_014631	1	0	1	0	1	1	0	0	1	0	1	1	7	C20orf96
hsa-miR-34a-5p	MIMAT0000255	SH3PXD2B	285590	NM_001017995	1	0	1	0	0	1	0	0	1	1	1	1	7	C21orf2
hsa-miR-34a-5p	MIMAT0000255	SHE	126669	NM_001010846	1	1	0	0	0	1	0	0	1	1	1	1	7	C21orf33
hsa-miR-34a-5p	MIMAT0000255	SHISA6	388336	NM_207386	1	1	1	0	0	1	0	0	0	1	1	1	7	C21orf58
hsa-miR-34a-5p	MIMAT0000255	SHISA7	729956	NM_001145176	1	1	1	0	0	1	0	1	0	0	1	1	7	C21orf59
hsa-miR-34a-5p	MIMAT0000255	SHMT1	6470	XM_005256767	1	1	1	0	0	1	0	0	0	1	1	1	7	C21orf62
hsa-miR-34a-5p	MIMAT0000255	SHROOM4	57477	NM_020717	1	0	1	0	0	1	0	0	1	1	1	1	7	C21orf91
hsa-miR-34a-5p	MIMAT0000255	SIRPB1	10326	NM_006065	1	0	1	0	1	1	0	0	0	1	1	1	7	C22orf15
hsa-miR-34a-5p	MIMAT0000255	SIRT6	51548	NM_016539	0	1	1	0	0	1	0	0	1	1	1	1	7	C22orf23
hsa-miR-34a-5p	MIMAT0000255	SLC22A12	116085	NM_144585	1	0	1	1	0	1	0	0	0	1	1	1	7	C22orf24
hsa-miR-34a-5p	MIMAT0000255	SLC22A15	55356	NM_018420	1	0	1	0	0	1	0	0	1	1	1	1	7	C22orf26
hsa-miR-34a-5p	MIMAT0000255	SLC25A27	9481	XM_005249484	1	1	1	0	0	1	0	0	0	1	1	1	7	C22orf29
hsa-miR-34a-5p	MIMAT0000255	SLC25A27	9481	NM_001204052	1	0	1	0	1	1	0	1	0	0	1	1	7	C22orf31
hsa-miR-34a-5p	MIMAT0000255	SLC25A27	9481	NM_001204051	1	0	1	0	1	1	0	1	0	0	1	1	7	C22orf39
hsa-miR-34a-5p	MIMAT0000255	SLC26A10	65012	NM_133489	1	1	0	0	0	1	0	0	1	1	1	1	7	C22orf43
hsa-miR-34a-5p	MIMAT0000255	SLC2A13	114134	XM_005268615	0	1	1	0	0	1	1	0	0	1	1	1	7	C22orf46
hsa-miR-34a-5p	MIMAT0000255	SLC2A13	114134	NM_052885	0	0	1	0	0	1	1	1	1	0	1	1	7	C2CD2
hsa-miR-34a-5p	MIMAT0000255	SLC30A6	55676	NM_001193513	0	1	1	0	0	1	1	0	0	1	1	1	7	C2CD2L
hsa-miR-34a-5p	MIMAT0000255	SLC35D2	11046	NM_007001	1	1	0	0	0	1	0	0	1	1	1	1	7	C2CD3
hsa-miR-34a-5p	MIMAT0000255	SLC35G2	80723	NM_025246	1	1	0	0	0	1	0	1	0	1	1	1	7	C2CD4A
hsa-miR-34a-5p	MIMAT0000255	SLC39A13	91252	NM_001128225	1	1	1	0	0	1	0	0	0	1	1	1	7	C2CD4C
hsa-miR-34a-5p	MIMAT0000255	SLC45A3	85414	XM_005245558	0	1	1	1	0	1	0	0	0	1	1	1	7	C2CD5
hsa-miR-34a-5p	MIMAT0000255	SLC46A1	113235	NM_080669	1	0	1	0	0	1	0	0	1	1	1	1	7	C2orf15
hsa-miR-34a-5p	MIMAT0000255	SLC4A7	9497	NM_001258380	1	0	1	0	0	1	1	1	0	0	1	1	7	C2orf16
hsa-miR-34a-5p	MIMAT0000255	SLC4A7	9497	NM_001258379	1	0	1	0	0	1	1	1	0	0	1	1	7	C2orf27A
hsa-miR-34a-5p	MIMAT0000255	SLC6A1	6529	XM_005265410	1	1	1	0	0	1	0	0	0	1	1	1	7	C2orf40
hsa-miR-34a-5p	MIMAT0000255	SLC6A12	6539	NM_003044	1	0	1	0	0	1	0	0	1	1	1	1	7	C2orf42
hsa-miR-34a-5p	MIMAT0000255	SLC6A3	6531	NM_001044	1	0	1	0	0	1	0	0	1	1	1	1	7	C2orf43
hsa-miR-34a-5p	MIMAT0000255	SLC6A6	6533	NM_003043	1	0	1	0	0	1	0	0	1	1	1	1	7	C2orf44
hsa-miR-34a-5p	MIMAT0000255	SLC7A1	6541	NM_003045	1	0	1	0	0	1	0	0	1	1	1	1	7	C2orf47
hsa-miR-34a-5p	MIMAT0000255	SLC7A6	9057	NM_001076785	1	1	1	0	0	1	0	0	0	1	1	1	7	C2orf48
hsa-miR-34a-5p	MIMAT0000255	SLC8A3	6547	NM_183002	1	0	1	1	0	1	0	0	0	1	1	1	7	C2orf49
hsa-miR-34a-5p	MIMAT0000255	SLIT3	6586	NM_001271946	1	1	1	0	0	1	0	0	0	1	1	1	7	C2orf50
hsa-miR-34a-5p	MIMAT0000255	SLX4	84464	NM_032444	1	0	1	0	0	1	0	0	1	1	1	1	7	C2orf54
hsa-miR-34a-5p	MIMAT0000255	SMC1A	8243	NM_001281463	1	1	1	0	0	1	0	0	0	1	1	1	7	C2orf61
hsa-miR-34a-5p	MIMAT0000255	SMIM3	85027	NM_032947	1	0	1	0	0	1	0	0	1	1	1	1	7	C2orf68
hsa-miR-34a-5p	MIMAT0000255	SMPD1	6609	NM_000543	1	0	1	1	0	1	0	0	0	1	1	1	7	C2orf69
hsa-miR-34a-5p	MIMAT0000255	SMPD3	55512	XM_005256031	1	1	1	0	0	1	0	0	0	1	1	1	7	C2orf71
hsa-miR-34a-5p	MIMAT0000255	SMU1	55234	NM_018225	0	1	1	0	0	1	0	0	1	1	1	1	7	C2orf73
hsa-miR-34a-5p	MIMAT0000255	SNAI1	6615	NM_005985	1	0	1	0	0	1	0	0	1	1	1	1	7	C2orf76
hsa-miR-34a-5p	MIMAT0000255	SNAP25	6616	XM_005260809	1	1	0	0	0	1	1	0	0	1	1	1	7	C2orf83
hsa-miR-34a-5p	MIMAT0000255	SNAP25	6616	XM_005260811	1	1	0	0	0	1	1	0	0	1	1	1	7	C2orf88
hsa-miR-34a-5p	MIMAT0000255	SNED1	25992	NM_001080437	1	0	1	0	0	1	0	0	1	1	1	1	7	C2orf91
hsa-miR-34a-5p	MIMAT0000255	SNX15	29907	NM_013306	1	1	1	0	0	1	0	1	0	0	1	1	7	C3AR1
hsa-miR-34a-5p	MIMAT0000255	SNX19	399979	NM_014758	1	1	0	0	0	1	0	0	1	1	1	1	7	C3orf14
hsa-miR-34a-5p	MIMAT0000255	SNX4	8723	NM_003794	1	0	0	0	0	1	0	1	1	1	1	1	7	C3orf17
hsa-miR-34a-5p	MIMAT0000255	SNX9	51429	NM_016224	1	0	1	0	0	1	0	0	1	1	1	1	7	C3orf18
hsa-miR-34a-5p	MIMAT0000255	SOCS4	122809	NM_199421	1	1	0	0	0	1	0	1	0	1	1	1	7	C3orf22
hsa-miR-34a-5p	MIMAT0000255	SOCS6	9306	NM_004232	1	1	0	0	0	1	0	0	1	1	1	1	7	C3orf27
hsa-miR-34a-5p	MIMAT0000255	SOST	50964	NM_025237	1	1	0	0	0	1	0	0	1	1	1	1	7	C3orf33
hsa-miR-34a-5p	MIMAT0000255	SP2	6668	NM_003110	1	0	1	0	0	1	1	0	1	0	1	1	7	C3orf35
hsa-miR-34a-5p	MIMAT0000255	SPARC	6678	NM_003118	1	1	0	0	0	1	0	0	1	1	1	1	7	C3orf38
hsa-miR-34a-5p	MIMAT0000255	SPATA12	353324	NM_181727	1	0	1	0	0	1	0	0	1	1	1	1	7	C3orf43
hsa-miR-34a-5p	MIMAT0000255	SPECC1L	23384	NM_015330	1	0	1	0	0	1	0	0	1	1	1	1	7	C3orf52
hsa-miR-34a-5p	MIMAT0000255	SPEG	10290	NM_005876	0	0	1	0	0	1	1	0	1	1	1	1	7	C3orf55
hsa-miR-34a-5p	MIMAT0000255	SPEG	10290	NM_001173476	1	0	1	0	0	1	1	1	0	0	1	1	7	C3orf58
hsa-miR-34a-5p	MIMAT0000255	SPRN	503542	XM_005252684	1	1	1	0	0	1	0	0	0	1	1	1	7	C3orf62
hsa-miR-34a-5p	MIMAT0000255	SPRY1	10252	XM_005262686	0	1	1	0	0	1	1	0	0	1	1	1	7	C3orf67
hsa-miR-34a-5p	MIMAT0000255	SPRYD4	283377	NM_207344	1	1	0	0	0	1	0	0	1	1	1	1	7	C3orf70
hsa-miR-34a-5p	MIMAT0000255	SPSB4	92369	NM_080862	0	1	1	0	0	1	0	0	1	1	1	1	7	C3orf72
hsa-miR-34a-5p	MIMAT0000255	SRL	6345	NM_001098814	1	0	1	0	0	1	0	0	1	1	1	1	7	C3orf79
hsa-miR-34a-5p	MIMAT0000255	SRPR	6734	NM_001177842	1	0	1	0	0	1	1	1	0	0	1	1	7	C3orf80
hsa-miR-34a-5p	MIMAT0000255	SRR	63826	NM_021947	1	1	0	0	0	1	0	0	1	1	1	1	7	C4A
hsa-miR-34a-5p	MIMAT0000255	SSX5	6758	NM_021015	1	0	1	0	1	1	0	0	0	1	1	1	7	C4B
hsa-miR-34a-5p	MIMAT0000255	ST3GAL3	6487	NM_174963	1	1	0	0	0	1	1	0	0	1	1	1	7	C4BPA
hsa-miR-34a-5p	MIMAT0000255	ST6GAL1	6480	XM_005247718	1	1	0	1	0	1	0	0	0	1	1	1	7	C4BPB
hsa-miR-34a-5p	MIMAT0000255	STAB2	55576	NM_017564	1	0	1	0	0	1	0	0	1	1	1	1	7	C4orf19
hsa-miR-34a-5p	MIMAT0000255	STAG2	10735	NM_001042749	1	1	0	0	0	1	0	1	0	1	1	1	7	C4orf21
hsa-miR-34a-5p	MIMAT0000255	STK10	6793	NM_005990	1	1	0	0	0	1	0	0	1	1	1	1	7	C4orf22
hsa-miR-34a-5p	MIMAT0000255	STK38L	23012	NM_015000	0	1	1	0	0	1	0	0	1	1	1	1	7	C4orf29
hsa-miR-34a-5p	MIMAT0000255	STMN1	3925	NM_001145454	1	1	1	0	0	1	0	0	0	1	1	1	7	C4orf3
hsa-miR-34a-5p	MIMAT0000255	STX17	55014	NM_017919	1	0	1	0	1	0	0	1	1	0	1	1	7	C4orf33
hsa-miR-34a-5p	MIMAT0000255	STX1A	6804	NM_004603	1	0	1	0	0	1	0	0	1	1	1	1	7	C4orf36
hsa-miR-34a-5p	MIMAT0000255	STX5	6811	NM_003164	1	0	1	0	0	1	1	0	1	0	1	1	7	C4orf45
hsa-miR-34a-5p	MIMAT0000255	SULT4A1	25830	NM_014351	0	1	1	0	0	1	0	0	1	1	1	1	7	C4orf50
hsa-miR-34a-5p	MIMAT0000255	SUPT6H	6830	XM_005258026	1	1	1	0	0	1	1	0	0	0	1	1	7	C4orf6
hsa-miR-34a-5p	MIMAT0000255	SURF4	6836	NM_001280790	1	1	1	0	0	1	0	0	0	1	1	1	7	C5
hsa-miR-34a-5p	MIMAT0000255	SURF6	6838	NM_006753	1	0	1	0	0	1	0	0	1	1	1	1	7	C5AR1
hsa-miR-34a-5p	MIMAT0000255	SUV39H1	6839	NM_003173	1	1	0	0	0	1	0	0	1	1	1	1	7	C5orf15
hsa-miR-34a-5p	MIMAT0000255	SUV420H1	51111	NM_016028	1	0	1	0	1	1	0	0	1	0	1	1	7	C5orf20
hsa-miR-34a-5p	MIMAT0000255	SWAP70	23075	NM_015055	1	0	1	0	0	1	0	0	1	1	1	1	7	C5orf22
hsa-miR-34a-5p	MIMAT0000255	SYNC	81493	NM_030786	0	1	1	0	0	1	0	0	1	1	1	1	7	C5orf24
hsa-miR-34a-5p	MIMAT0000255	SYNGR1	9145	NM_004711	1	0	1	0	0	1	0	0	1	1	1	1	7	C5orf28
hsa-miR-34a-5p	MIMAT0000255	SYNJ1	8867	NM_001160306	1	0	1	0	0	1	1	1	0	0	1	1	7	C5orf30
hsa-miR-34a-5p	MIMAT0000255	SYNJ1	8867	NM_001160302	1	0	1	0	0	1	1	1	0	0	1	1	7	C5orf38
hsa-miR-34a-5p	MIMAT0000255	SYNJ1	8867	NM_003895	1	0	1	0	0	1	1	1	0	0	1	1	7	C5orf42
hsa-miR-34a-5p	MIMAT0000255	SYNRG	11276	XM_005256980	1	0	1	0	0	1	1	0	0	1	1	1	7	C5orf45
hsa-miR-34a-5p	MIMAT0000255	SYT11	23208	NM_152280	1	1	0	0	0	1	0	0	1	1	1	1	7	C5orf46
hsa-miR-34a-5p	MIMAT0000255	SYT9	143425	NM_175733	0	1	1	0	0	1	0	0	1	1	1	1	7	C5orf47
hsa-miR-34a-5p	MIMAT0000255	SYVN1	84447	XM_005274354	1	1	1	0	0	1	0	0	0	1	1	1	7	C5orf49
hsa-miR-34a-5p	MIMAT0000255	TAB1	10454	NM_006116	1	0	0	0	0	1	1	0	1	1	1	1	7	C5orf51
hsa-miR-34a-5p	MIMAT0000255	TAB2	23118	NM_015093	0	1	1	0	0	1	0	0	1	1	1	1	7	C5orf54
hsa-miR-34a-5p	MIMAT0000255	TACR1	6869	NM_001058	1	0	1	0	0	1	1	0	1	0	1	1	7	C5orf55
hsa-miR-34a-5p	MIMAT0000255	TACSTD2	4070	NM_002353	1	0	0	1	0	1	0	0	1	1	1	1	7	C5orf58
hsa-miR-34a-5p	MIMAT0000255	TAF2	6873	NM_003184	1	1	0	0	0	1	0	0	1	1	1	1	7	C5orf63
hsa-miR-34a-5p	MIMAT0000255	TANC2	26115	XM_005257201	1	1	1	0	0	1	0	0	0	1	1	1	7	C5orf64
hsa-miR-34a-5p	MIMAT0000255	TANC2	26115	NM_025185	1	0	1	0	0	1	0	1	1	0	1	1	7	C6
hsa-miR-34a-5p	MIMAT0000255	TANGO2	128989	NM_152906	0	1	1	0	0	1	0	0	1	1	1	1	7	C6orf10
hsa-miR-34a-5p	MIMAT0000255	TBC1D22A	25771	NM_014346	1	0	1	0	0	1	0	0	1	1	1	1	7	C6orf106
hsa-miR-34a-5p	MIMAT0000255	TBC1D5	9779	NM_014744	1	0	1	0	0	1	0	0	1	1	1	1	7	C6orf118
hsa-miR-34a-5p	MIMAT0000255	TBCK	93627	NM_001163436	1	0	1	0	1	1	1	0	0	0	1	1	7	C6orf120
hsa-miR-34a-5p	MIMAT0000255	TBCK	93627	NM_001163437	1	0	1	0	1	1	1	0	0	0	1	1	7	C6orf132
hsa-miR-34a-5p	MIMAT0000255	TBRG1	84897	NM_032811	1	1	1	0	1	0	0	0	1	0	1	1	7	C6orf136
hsa-miR-34a-5p	MIMAT0000255	TCF12	6938	XM_005254613	1	1	1	0	0	1	0	0	0	1	1	1	7	C6orf141
hsa-miR-34a-5p	MIMAT0000255	TCF7	6932	NM_001134851	1	1	1	0	0	1	0	0	0	1	1	1	7	C6orf15
hsa-miR-34a-5p	MIMAT0000255	TDRD6	221400	NM_001010870	0	1	1	0	1	1	0	0	0	1	1	1	7	C6orf165
hsa-miR-34a-5p	MIMAT0000255	TEDDM1	127670	NM_172000	0	0	1	0	1	1	0	0	1	1	1	1	7	C6orf201
hsa-miR-34a-5p	MIMAT0000255	TENM4	26011	XM_005273900	1	0	1	0	0	1	1	0	0	1	1	1	7	C6orf203
hsa-miR-34a-5p	MIMAT0000255	TENM4	26011	NM_001098816	1	0	1	0	0	1	1	0	1	0	1	1	7	C6orf211
hsa-miR-34a-5p	MIMAT0000255	TEX261	113419	NM_144582	1	1	0	0	0	1	0	0	1	1	1	1	7	C6orf222
hsa-miR-34a-5p	MIMAT0000255	TEX264	51368	NM_001243725	0	1	1	0	0	1	1	0	0	1	1	1	7	C6orf223
hsa-miR-34a-5p	MIMAT0000255	TFEB	7942	NM_007162	1	0	1	0	0	1	1	0	1	0	1	1	7	C6orf25
hsa-miR-34a-5p	MIMAT0000255	TGFBR2	7048	NM_001024847	1	1	1	0	0	1	0	0	0	1	1	1	7	C6orf47
hsa-miR-34a-5p	MIMAT0000255	TGIF2	60436	NM_001199513	1	0	1	0	1	1	0	1	0	0	1	1	7	C6orf62
hsa-miR-34a-5p	MIMAT0000255	TGIF2	60436	NM_001199515	1	0	1	0	1	1	0	1	0	0	1	1	7	C6orf89
hsa-miR-34a-5p	MIMAT0000255	TGS1	96764	NM_024831	1	0	1	0	0	1	0	0	1	1	1	1	7	C7
hsa-miR-34a-5p	MIMAT0000255	THBD	7056	NM_000361	1	0	1	0	0	1	0	0	1	1	1	1	7	C7orf10
hsa-miR-34a-5p	MIMAT0000255	THUMPD3	25917	XM_005265022	1	1	1	0	0	1	0	0	0	1	1	1	7	C7orf25
hsa-miR-34a-5p	MIMAT0000255	TIGD6	81789	NM_030953	1	0	1	0	0	1	0	0	1	1	1	1	7	C7orf26
hsa-miR-34a-5p	MIMAT0000255	TIMM10	26519	NM_012456	1	1	0	0	0	1	0	0	1	1	1	1	7	C7orf31
hsa-miR-34a-5p	MIMAT0000255	TLR4	7099	NM_003266	1	1	1	0	0	1	0	0	0	1	1	1	7	C7orf33
hsa-miR-34a-5p	MIMAT0000255	TLX1	3195	NM_001195517	1	1	1	0	0	1	0	0	0	1	1	1	7	C7orf34
hsa-miR-34a-5p	MIMAT0000255	TMCC3	57458	XM_005269040	1	1	1	0	0	1	0	0	0	1	1	1	7	C7orf41
hsa-miR-34a-5p	MIMAT0000255	TMEM130	222865	NM_001134450	1	1	1	0	0	1	0	0	0	1	1	1	7	C7orf43
hsa-miR-34a-5p	MIMAT0000255	TMEM133	83935	NM_032021	1	1	0	0	0	1	0	0	1	1	1	1	7	C7orf49
hsa-miR-34a-5p	MIMAT0000255	TMEM144	55314	NM_018342	1	0	0	1	0	1	0	0	1	1	1	1	7	C7orf50
hsa-miR-34a-5p	MIMAT0000255	TMEM164	84187	XM_005262206	1	1	1	0	0	1	0	0	0	1	1	1	7	C7orf60
hsa-miR-34a-5p	MIMAT0000255	TMEM181	57583	NM_020823	1	1	0	0	0	1	0	0	1	1	1	1	7	C7orf63
hsa-miR-34a-5p	MIMAT0000255	TMEM184B	25829	XM_005261509	1	1	1	0	0	1	0	0	0	1	1	1	7	C7orf65
hsa-miR-34a-5p	MIMAT0000255	TMEM184B	25829	NM_012264	1	0	1	0	0	1	0	1	1	0	1	1	7	C7orf71
hsa-miR-34a-5p	MIMAT0000255	TMEM200B	399474	NM_001003682	1	0	1	0	0	1	0	1	1	0	1	1	7	C7orf73
hsa-miR-34a-5p	MIMAT0000255	TMEM213	155006	NM_001085429	0	1	1	0	0	1	0	0	1	1	1	1	7	C7orf76
hsa-miR-34a-5p	MIMAT0000255	TMEM33	55161	NM_018126	1	1	0	0	0	1	0	0	1	1	1	1	7	C8A
hsa-miR-34a-5p	MIMAT0000255	TMEM63A	9725	NM_014698	0	1	1	0	0	1	0	0	1	1	1	1	7	C8B
hsa-miR-34a-5p	MIMAT0000255	TMEM86A	144110	NM_153347	1	0	1	0	0	1	0	0	1	1	1	1	7	C8G
hsa-miR-34a-5p	MIMAT0000255	TMEM97	27346	NM_014573	0	1	1	0	0	1	0	0	1	1	1	1	7	C8orf22
hsa-miR-34a-5p	MIMAT0000255	TMTC3	160418	NM_181783	1	1	1	0	0	1	0	0	0	1	1	1	7	C8orf31
hsa-miR-34a-5p	MIMAT0000255	TNFRSF11B	4982	NM_002546	1	1	0	0	0	1	0	0	1	1	1	1	7	C8orf33
hsa-miR-34a-5p	MIMAT0000255	TNFRSF8	943	NM_001243	1	0	1	1	0	1	0	0	0	1	1	1	7	C8orf34
hsa-miR-34a-5p	MIMAT0000255	TNKS	8658	XM_005272399	1	1	1	0	0	1	0	0	0	1	1	1	7	C8orf37
hsa-miR-34a-5p	MIMAT0000255	TNRC6B	23112	XM_005261393	1	1	1	0	0	1	0	0	0	1	1	1	7	C8orf4
hsa-miR-34a-5p	MIMAT0000255	TNRC6B	23112	NM_001024843	1	0	1	0	1	1	0	1	0	0	1	1	7	C8orf44
hsa-miR-34a-5p	MIMAT0000255	TNRC6B	23112	NM_015088	1	0	1	0	1	1	0	1	0	0	1	1	7	C8orf46
hsa-miR-34a-5p	MIMAT0000255	TNRC6B	23112	NM_001162501	1	0	1	0	1	1	0	1	0	0	1	1	7	C8orf58
hsa-miR-34a-5p	MIMAT0000255	TOB2	10766	XM_005261315	1	1	1	0	0	1	0	0	0	1	1	1	7	C8orf74
hsa-miR-34a-5p	MIMAT0000255	TOLLIP	54472	XM_005252994	1	1	1	0	0	1	0	0	0	1	1	1	7	C8orf76
hsa-miR-34a-5p	MIMAT0000255	TOM1	10043	NM_001135732	1	1	1	0	0	1	0	0	0	1	1	1	7	C8orf82
hsa-miR-34a-5p	MIMAT0000255	TOX	9760	NM_014729	1	1	0	0	0	1	0	0	1	1	1	1	7	C8orf86
hsa-miR-34a-5p	MIMAT0000255	TOX2	84969	NM_032883	0	1	1	0	0	1	1	0	0	1	1	1	7	C9
hsa-miR-34a-5p	MIMAT0000255	TP53I11	9537	NM_001258320	1	1	1	0	0	1	0	0	0	1	1	1	7	C9orf106
hsa-miR-34a-5p	MIMAT0000255	TP53INP1	94241	NM_001135733	1	1	1	0	0	1	0	0	0	1	1	1	7	C9orf114
hsa-miR-34a-5p	MIMAT0000255	TRIM13	10206	NM_213590	0	1	1	1	0	1	0	0	0	1	1	1	7	C9orf116
hsa-miR-34a-5p	MIMAT0000255	TRIM62	55223	NM_018207	1	0	1	0	0	1	0	0	1	1	1	1	7	C9orf117
hsa-miR-34a-5p	MIMAT0000255	TRIM68	55128	NM_018073	0	1	1	0	0	1	0	0	1	1	1	1	7	C9orf135
hsa-miR-34a-5p	MIMAT0000255	TRMT61A	115708	NM_152307	1	0	1	0	0	1	0	0	1	1	1	1	7	C9orf139
hsa-miR-34a-5p	MIMAT0000255	TSHZ2	128553	NM_001193421	1	0	1	0	0	1	1	1	0	0	1	1	7	C9orf152
hsa-miR-34a-5p	MIMAT0000255	TSPAN14	81619	XM_005270192	1	1	0	0	0	1	1	0	0	1	1	1	7	C9orf156
hsa-miR-34a-5p	MIMAT0000255	TSPAN14	81619	NM_030927	1	0	0	0	0	1	1	1	1	0	1	1	7	C9orf163
hsa-miR-34a-5p	MIMAT0000255	TSR1	55720	NM_018128	1	0	1	0	0	1	0	0	1	1	1	1	7	C9orf170
hsa-miR-34a-5p	MIMAT0000255	TTBK1	84630	NM_032538	1	0	1	0	0	1	0	0	1	1	1	1	7	C9orf173
hsa-miR-34a-5p	MIMAT0000255	TTC19	54902	NM_001271420	1	1	1	0	0	1	0	1	0	0	1	1	7	C9orf3
hsa-miR-34a-5p	MIMAT0000255	TTYH3	80727	NM_025250	0	1	1	0	0	1	0	0	1	1	1	1	7	C9orf37
hsa-miR-34a-5p	MIMAT0000255	TULP3	7289	NM_003324	1	0	1	0	0	1	0	0	1	1	1	1	7	C9orf40
hsa-miR-34a-5p	MIMAT0000255	TULP4	56995	XM_005267057	1	1	1	0	0	1	0	0	0	1	1	1	7	C9orf41
hsa-miR-34a-5p	MIMAT0000255	TXNDC8	255220	XM_005251880	1	1	1	0	0	1	0	0	0	1	1	1	7	C9orf47
hsa-miR-34a-5p	MIMAT0000255	UBA1	7317	XM_005272648	1	0	1	1	0	1	1	0	0	0	1	1	7	C9orf50
hsa-miR-34a-5p	MIMAT0000255	UBA1	7317	XM_005278311	1	0	1	1	0	1	1	0	0	0	1	1	7	C9orf57
hsa-miR-34a-5p	MIMAT0000255	UBAP2	55833	NM_018449	0	0	1	0	0	1	1	0	1	1	1	1	7	C9orf62
hsa-miR-34a-5p	MIMAT0000255	UBE2K	3093	NM_005339	1	1	0	0	0	1	0	0	1	1	1	1	7	C9orf66
hsa-miR-34a-5p	MIMAT0000255	UBE2Q1	55585	NM_017582	1	1	0	0	0	1	0	0	1	1	1	1	7	C9orf69
hsa-miR-34a-5p	MIMAT0000255	UBE2QL1	134111	NM_001145161	1	1	1	0	1	0	0	1	0	0	1	1	7	C9orf72
hsa-miR-34a-5p	MIMAT0000255	UBE2W	55284	NM_001001481	1	1	1	0	0	1	0	0	0	1	1	1	7	C9orf78
hsa-miR-34a-5p	MIMAT0000255	UBL4A	8266	NM_014235	1	1	1	0	0	1	0	0	1	0	1	1	7	C9orf85
hsa-miR-34a-5p	MIMAT0000255	UBN2	254048	XM_005250248	1	1	1	0	0	1	0	0	0	1	1	1	7	C9orf89
hsa-miR-34a-5p	MIMAT0000255	UBN2	254048	NM_173569	1	0	1	0	0	1	0	1	1	0	1	1	7	C9orf9
hsa-miR-34a-5p	MIMAT0000255	UBP1	7342	NM_001128161	1	0	1	0	1	1	0	1	0	0	1	1	7	C9orf91
hsa-miR-34a-5p	MIMAT0000255	UBP1	7342	NM_001128160	1	0	1	0	1	1	0	1	0	0	1	1	7	C9orf96
hsa-miR-34a-5p	MIMAT0000255	UBTF	7343	NM_014233	1	0	1	0	0	1	1	0	0	1	1	1	7	CA1
hsa-miR-34a-5p	MIMAT0000255	UBXN2B	137886	NM_001077619	1	1	0	0	0	1	0	0	1	1	1	1	7	CA10
hsa-miR-34a-5p	MIMAT0000255	UNC119	9094	NM_054035	1	1	1	0	0	1	0	0	0	1	1	1	7	CA12
hsa-miR-34a-5p	MIMAT0000255	UNG	7374	NM_003362	1	1	1	0	0	1	0	0	0	1	1	1	7	CA13
hsa-miR-34a-5p	MIMAT0000255	USF1	7391	NM_007122	1	0	1	1	0	1	1	0	0	0	1	1	7	CA14
hsa-miR-34a-5p	MIMAT0000255	USP45	85015	NM_001080481	0	1	1	0	0	1	0	0	1	1	1	1	7	CA2
hsa-miR-34a-5p	MIMAT0000255	USP54	159195	NM_152586	0	1	1	0	0	1	0	0	1	1	1	1	7	CA3
hsa-miR-34a-5p	MIMAT0000255	UST	10090	NM_005715	1	0	1	0	0	1	0	0	1	1	1	1	7	CA4
hsa-miR-34a-5p	MIMAT0000255	VANGL1	81839	NM_138959	1	0	1	0	0	1	0	0	1	1	1	1	7	CA5A
hsa-miR-34a-5p	MIMAT0000255	VCL	7414	NM_003373	1	0	1	0	0	1	1	1	0	0	1	1	7	CA5B
hsa-miR-34a-5p	MIMAT0000255	VEGFA	7422	NM_001171622	1	0	1	0	0	1	1	1	0	0	1	1	7	CA6
hsa-miR-34a-5p	MIMAT0000255	VEGFA	7422	NM_001171630	1	0	1	0	0	1	1	1	0	0	1	1	7	CA7
hsa-miR-34a-5p	MIMAT0000255	VEGFA	7422	NM_001025370	1	0	1	0	0	1	1	1	0	0	1	1	7	CA8
hsa-miR-34a-5p	MIMAT0000255	VEGFA	7422	NM_001171628	1	0	1	0	0	1	1	1	0	0	1	1	7	CA9
hsa-miR-34a-5p	MIMAT0000255	VEGFA	7422	NM_001033756	1	0	1	0	0	1	1	1	0	0	1	1	7	CAAP1
hsa-miR-34a-5p	MIMAT0000255	VEGFA	7422	NM_001171629	1	0	1	0	0	1	1	1	0	0	1	1	7	CAB39
hsa-miR-34a-5p	MIMAT0000255	VEGFA	7422	NM_001204384	1	0	1	0	0	1	1	1	0	0	1	1	7	CABIN1
hsa-miR-34a-5p	MIMAT0000255	VEGFA	7422	NM_001204385	1	0	1	0	0	1	1	1	0	0	1	1	7	CABLES1
hsa-miR-34a-5p	MIMAT0000255	VEGFA	7422	NM_001025369	1	0	1	0	0	1	1	1	0	0	1	1	7	CABLES2
hsa-miR-34a-5p	MIMAT0000255	VEGFA	7422	NM_001171627	1	0	1	0	0	1	1	1	0	0	1	1	7	CABP1
hsa-miR-34a-5p	MIMAT0000255	VEGFA	7422	NM_001025368	1	0	1	0	0	1	1	1	0	0	1	1	7	CABP4
hsa-miR-34a-5p	MIMAT0000255	VEGFA	7422	NM_001171626	1	0	1	0	0	1	1	1	0	0	1	1	7	CABP5
hsa-miR-34a-5p	MIMAT0000255	VEGFA	7422	NM_001025367	1	0	1	0	0	1	1	1	0	0	1	1	7	CABP7
hsa-miR-34a-5p	MIMAT0000255	VEGFA	7422	NM_001171625	1	0	1	0	0	1	1	1	0	0	1	1	7	CABYR
hsa-miR-34a-5p	MIMAT0000255	VEGFA	7422	NM_001171624	1	0	1	0	0	1	1	1	0	0	1	1	7	CACFD1
hsa-miR-34a-5p	MIMAT0000255	VEGFA	7422	NM_003376	1	0	1	0	0	1	1	1	0	0	1	1	7	CACHD1
hsa-miR-34a-5p	MIMAT0000255	VGLL3	389136	NM_016206	1	0	1	0	0	1	0	0	1	1	1	1	7	CACNA1A
hsa-miR-34a-5p	MIMAT0000255	VOPP1	81552	XM_005271785	1	1	1	0	0	1	0	0	0	1	1	1	7	CACNA1B
hsa-miR-34a-5p	MIMAT0000255	VPS13A	23230	NM_033305	0	1	1	0	0	1	1	0	0	1	1	1	7	CACNA1C
hsa-miR-34a-5p	MIMAT0000255	VPS36	51028	NM_016075	1	0	1	0	0	1	0	0	1	1	1	1	7	CACNA1D
hsa-miR-34a-5p	MIMAT0000255	VPS37B	79720	XM_005253622	1	1	1	0	0	1	0	0	0	1	1	1	7	CACNA1E
hsa-miR-34a-5p	MIMAT0000255	VPS37B	79720	NM_024667	1	0	1	0	1	1	0	0	1	0	1	1	7	CACNA1F
hsa-miR-34a-5p	MIMAT0000255	VPS4A	27183	XM_005255891	1	1	1	0	0	1	0	0	0	1	1	1	7	CACNA1G
hsa-miR-34a-5p	MIMAT0000255	VTCN1	79679	NM_001253849	1	1	1	0	0	1	0	0	0	1	1	1	7	CACNA1H
hsa-miR-34a-5p	MIMAT0000255	VWA5A	4013	NM_001130142	1	1	1	0	0	1	0	0	0	1	1	1	7	CACNA1I
hsa-miR-34a-5p	MIMAT0000255	VWA5B2	90113	NM_138345	0	1	1	0	0	1	0	1	0	1	1	1	7	CACNA1S
hsa-miR-34a-5p	MIMAT0000255	WASF2	10163	NM_006990	0	1	1	0	0	1	0	0	1	1	1	1	7	CACNA2D1
hsa-miR-34a-5p	MIMAT0000255	WFDC5	149708	NM_145652	1	0	1	0	0	1	0	0	1	1	1	1	7	CACNA2D2
hsa-miR-34a-5p	MIMAT0000255	WIPF3	644150	NM_001080529	1	1	1	0	0	1	0	0	0	1	1	1	7	CACNA2D3
hsa-miR-34a-5p	MIMAT0000255	WNT1	7471	NM_005430	1	0	1	1	0	0	0	1	1	0	1	1	7	CACNA2D4
hsa-miR-34a-5p	MIMAT0000255	WNT9B	7484	NM_003396	1	0	1	0	0	1	1	0	1	0	1	1	7	CACNB1
hsa-miR-34a-5p	MIMAT0000255	WSCD2	9671	XM_005269240	0	1	1	1	0	1	0	0	0	1	1	1	7	CACNB2
hsa-miR-34a-5p	MIMAT0000255	XIRP1	165904	NM_194293	0	1	1	0	0	1	0	0	1	1	1	1	7	CACNB3
hsa-miR-34a-5p	MIMAT0000255	XRCC2	7516	NM_005431	1	0	1	0	0	1	0	0	1	1	1	1	7	CACNB4
hsa-miR-34a-5p	MIMAT0000255	YPEL1	29799	NM_013313	0	0	1	1	0	1	0	0	1	1	1	1	7	CACNG1
hsa-miR-34a-5p	MIMAT0000255	YWHAG	7532	NM_012479	1	0	1	0	0	1	0	0	1	1	1	1	7	CACNG2
hsa-miR-34a-5p	MIMAT0000255	ZBTB39	9880	NM_014830	1	0	1	0	0	1	0	0	1	1	1	1	7	CACNG3
hsa-miR-34a-5p	MIMAT0000255	ZBTB4	57659	NM_020899	1	0	1	0	0	1	1	0	1	0	1	1	7	CACNG4
hsa-miR-34a-5p	MIMAT0000255	ZBTB5	9925	XM_005251634	1	1	1	0	0	1	0	0	0	1	1	1	7	CACNG5
hsa-miR-34a-5p	MIMAT0000255	ZBTB9	221504	NM_152735	1	0	1	0	0	1	0	0	1	1	1	1	7	CACNG6
hsa-miR-34a-5p	MIMAT0000255	ZC3H12B	340554	NM_001010888	1	0	1	0	0	1	1	0	1	0	1	1	7	CACNG7
hsa-miR-34a-5p	MIMAT0000255	ZC3H7B	23264	NM_017590	0	1	1	0	0	1	0	1	1	0	1	1	7	CACNG8
hsa-miR-34a-5p	MIMAT0000255	ZCCHC24	219654	NM_153367	1	0	1	0	0	1	0	0	1	1	1	1	7	CACTIN
hsa-miR-34a-5p	MIMAT0000255	ZDHHC16	84287	NM_198045	1	0	1	0	0	1	1	1	0	0	1	1	7	CACUL1
hsa-miR-34a-5p	MIMAT0000255	ZDHHC16	84287	NM_198044	1	0	1	0	0	1	1	1	0	0	1	1	7	CACYBP
hsa-miR-34a-5p	MIMAT0000255	ZDHHC16	84287	NM_198043	1	0	1	0	0	1	1	1	0	0	1	1	7	CAD
hsa-miR-34a-5p	MIMAT0000255	ZDHHC16	84287	NM_032327	1	0	1	0	0	1	1	1	0	0	1	1	7	CADM1
hsa-miR-34a-5p	MIMAT0000255	ZDHHC23	254887	XM_005247266	1	1	1	0	0	1	0	0	0	1	1	1	7	CADM2
hsa-miR-34a-5p	MIMAT0000255	ZDHHC23	254887	NM_173570	1	0	1	0	0	1	0	1	1	0	1	1	7	CADM3
hsa-miR-34a-5p	MIMAT0000255	ZDHHC8	29801	NM_013373	1	0	1	0	0	1	0	0	1	1	1	1	7	CADM4
hsa-miR-34a-5p	MIMAT0000255	ZFP41	286128	NM_173832	1	0	1	0	0	1	0	0	1	1	1	1	7	CADPS
hsa-miR-34a-5p	MIMAT0000255	ZHX2	22882	XM_005250837	1	1	1	0	0	1	0	0	0	1	1	1	7	CADPS2
hsa-miR-34a-5p	MIMAT0000255	ZHX3	23051	XM_005260343	1	1	1	0	0	1	0	0	0	1	1	1	7	CALB1
hsa-miR-34a-5p	MIMAT0000255	ZMYM3	9203	NM_001171162	0	1	1	0	0	1	1	0	0	1	1	1	7	CALB2
hsa-miR-34a-5p	MIMAT0000255	ZMYM4	9202	XM_005271328	1	1	1	0	0	1	1	0	0	0	1	1	7	CALCA
hsa-miR-34a-5p	MIMAT0000255	ZNF148	7707	NM_021964	1	1	0	0	0	1	1	0	1	1	1	0	7	CALCB
hsa-miR-34a-5p	MIMAT0000255	ZNF16	7564	NM_001029976	1	1	1	0	0	1	0	0	0	1	1	1	7	CALCOCO1
hsa-miR-34a-5p	MIMAT0000255	ZNF2	7549	NM_021088	1	0	1	1	0	1	0	0	0	1	1	1	7	CALCOCO2
hsa-miR-34a-5p	MIMAT0000255	ZNF207	7756	XM_005258028	1	1	1	0	0	1	0	0	0	1	1	1	7	CALCR
hsa-miR-34a-5p	MIMAT0000255	ZNF213	7760	XM_005255561	1	0	1	1	0	1	0	0	0	1	1	1	7	CALCRL
hsa-miR-34a-5p	MIMAT0000255	ZNF281	23528	NM_001281293	1	1	1	0	0	1	1	0	0	0	1	1	7	CALD1
hsa-miR-34a-5p	MIMAT0000255	ZNF324	25799	NM_014347	1	0	1	0	0	1	0	0	1	1	1	1	7	CALHM1
hsa-miR-34a-5p	MIMAT0000255	ZNF329	79673	NM_024620	1	0	1	0	0	1	0	0	1	1	1	1	7	CALHM2
hsa-miR-34a-5p	MIMAT0000255	ZNF449	203523	NM_152695	0	1	1	0	0	1	0	0	1	1	1	1	7	CALHM3
hsa-miR-34a-5p	MIMAT0000255	ZNF45	7596	NM_003425	1	1	0	0	0	1	0	0	1	1	1	1	7	CALM1
hsa-miR-34a-5p	MIMAT0000255	ZNF502	91392	NM_033210	0	1	1	0	0	1	0	0	1	1	1	1	7	CALM2
hsa-miR-34a-5p	MIMAT0000255	ZNF512	84450	NM_001271318	1	1	0	0	0	1	0	1	0	1	1	1	7	CALM3
hsa-miR-34a-5p	MIMAT0000255	ZNF513	130557	NM_144631	0	1	1	0	0	1	1	0	1	0	1	1	7	CALML3
hsa-miR-34a-5p	MIMAT0000255	ZNF530	348327	NM_020880	1	0	1	0	0	1	0	0	1	1	1	1	7	CALML5
hsa-miR-34a-5p	MIMAT0000255	ZNF532	55205	XM_005266719	1	1	0	0	0	1	1	0	0	1	1	1	7	CALML6
hsa-miR-34a-5p	MIMAT0000255	ZNF532	55205	NM_018181	1	0	0	0	0	1	1	1	1	0	1	1	7	CALN1
hsa-miR-34a-5p	MIMAT0000255	ZNF579	163033	NM_152600	1	1	0	0	0	1	0	1	1	0	1	1	7	CALU
hsa-miR-34a-5p	MIMAT0000255	ZNF623	9831	NM_001082480	1	1	1	0	0	1	0	0	0	1	1	1	7	CALY
hsa-miR-34a-5p	MIMAT0000255	ZNF628	89887	NM_033113	1	0	1	0	0	1	0	0	1	1	1	1	7	CAMK1
hsa-miR-34a-5p	MIMAT0000255	ZNF644	84146	NM_016620	1	0	1	0	0	1	1	1	0	0	1	1	7	CAMK1D
hsa-miR-34a-5p	MIMAT0000255	ZNF644	84146	NM_032186	1	0	1	0	0	1	1	1	0	0	1	1	7	CAMK1G
hsa-miR-34a-5p	MIMAT0000255	ZNF644	84146	NM_201269	1	0	1	0	0	1	1	1	0	0	1	1	7	CAMK2A
hsa-miR-34a-5p	MIMAT0000255	ZNF662	389114	NM_207404	1	0	1	0	0	1	0	0	1	1	1	1	7	CAMK2B
hsa-miR-34a-5p	MIMAT0000255	ZNF821	55565	NM_017530	1	0	1	0	0	1	1	0	1	0	1	1	7	CAMK2D
hsa-miR-34a-5p	MIMAT0000255	ZNF831	128611	XM_005260272	1	1	1	0	0	1	0	0	0	1	1	1	7	CAMK2G
hsa-miR-34a-5p	MIMAT0000255	ZNF831	128611	NM_178457	1	0	1	0	1	1	0	0	1	0	1	1	7	CAMK2N1
hsa-miR-34a-5p	MIMAT0000255	ZSCAN2	54993	NM_181877	1	0	1	0	0	1	0	0	1	1	1	1	7	CAMK2N2
hsa-miR-34a-5p	MIMAT0000255	ZSCAN22	342945	NM_181846	1	0	1	0	0	1	0	0	1	1	1	1	7	CAMK4
hsa-miR-34a-5p	MIMAT0000255	ZSCAN29	146050	XM_005254169	1	1	1	0	0	1	0	0	0	1	1	1	7	CAMKK1
hsa-miR-34a-5p	MIMAT0000255	ZSWIM4	65249	XM_005260023	1	1	1	0	0	1	0	0	0	1	1	1	7	CAMKK2
hsa-miR-34a-5p	MIMAT0000255	ZZEF1	23140	NM_015113	1	0	1	0	0	1	1	0	1	0	1	1	7	CAMKMT
hsa-miR-34a-5p	MIMAT0000255	SEPT3	55964	NM_145733	1	0	1	0	0	1	0	1	0	0	1	1	6	CAMKV
hsa-miR-34a-5p	MIMAT0000255	SEPT4	5414	NM_080415	1	1	0	0	0	1	1	0	0	0	1	1	6	CAMLG
hsa-miR-34a-5p	MIMAT0000255	AAGAB	79719	NM_001271886	1	1	1	0	0	1	0	0	0	0	1	1	6	CAMSAP1
hsa-miR-34a-5p	MIMAT0000255	AAGAB	79719	NM_024666	1	0	1	0	0	1	0	0	1	0	1	1	6	CAMSAP2
hsa-miR-34a-5p	MIMAT0000255	ABCC5	10057	NM_005688	0	0	1	0	0	1	1	0	1	0	1	1	6	CAMTA1
hsa-miR-34a-5p	MIMAT0000255	ABCG4	64137	NM_001142505	1	0	1	0	0	1	1	0	0	0	1	1	6	CAMTA2
hsa-miR-34a-5p	MIMAT0000255	ABL1	25	XM_005272177	0	1	1	0	0	1	0	0	0	1	1	1	6	CAND1
hsa-miR-34a-5p	MIMAT0000255	ABL2	27	NM_007314	0	1	1	0	0	1	0	0	0	1	1	1	6	CAND2
hsa-miR-34a-5p	MIMAT0000255	ABLIM1	3983	XM_005269818	0	1	0	1	0	1	0	0	0	1	1	1	6	CANT1
hsa-miR-34a-5p	MIMAT0000255	ABR	29	NM_001256847	1	0	1	0	0	1	0	1	0	0	1	1	6	CANX
hsa-miR-34a-5p	MIMAT0000255	ABR	29	NM_001092	1	0	1	0	0	1	0	1	0	0	1	1	6	CAP1
hsa-miR-34a-5p	MIMAT0000255	ABR	29	NM_021962	1	0	1	0	0	1	0	1	0	0	1	1	6	CAP2
hsa-miR-34a-5p	MIMAT0000255	ABRACL	58527	NM_021243	1	0	0	0	0	1	0	0	1	1	1	1	6	CAPG
hsa-miR-34a-5p	MIMAT0000255	ACAP3	116983	NM_030649	0	1	1	0	0	1	0	0	0	1	1	1	6	CAPN1
hsa-miR-34a-5p	MIMAT0000255	ACE	1636	NM_001178057	1	0	1	0	0	1	1	0	0	0	1	1	6	CAPN10
hsa-miR-34a-5p	MIMAT0000255	ACE	1636	NM_152830	1	0	1	0	0	1	1	0	0	0	1	1	6	CAPN11
hsa-miR-34a-5p	MIMAT0000255	ACE	1636	XM_005257110	1	0	1	0	0	1	1	0	0	0	1	1	6	CAPN12
hsa-miR-34a-5p	MIMAT0000255	ACOT11	26027	XM_005270730	0	0	1	1	0	1	0	0	0	1	1	1	6	CAPN14
hsa-miR-34a-5p	MIMAT0000255	ACOX1	51	NM_001185039	1	1	0	0	0	1	0	0	0	1	1	1	6	CAPN15
hsa-miR-34a-5p	MIMAT0000255	ACSL4	2182	XM_005262110	1	0	1	0	0	1	1	0	0	0	1	1	6	CAPN2
hsa-miR-34a-5p	MIMAT0000255	ACSL4	2182	XM_005262109	1	0	1	0	0	1	1	0	0	0	1	1	6	CAPN3
hsa-miR-34a-5p	MIMAT0000255	ACSL4	2182	XM_005262108	1	0	1	0	0	1	1	0	0	0	1	1	6	CAPN5
hsa-miR-34a-5p	MIMAT0000255	ACTL8	81569	NM_030812	1	0	0	0	0	1	0	0	1	1	1	1	6	CAPN6
hsa-miR-34a-5p	MIMAT0000255	ACTR8	93973	NM_022899	0	0	1	0	0	1	0	0	1	1	1	1	6	CAPN7
hsa-miR-34a-5p	MIMAT0000255	ACVR2B	93	NM_001106	1	0	1	0	1	0	0	0	1	0	1	1	6	CAPN8
hsa-miR-34a-5p	MIMAT0000255	ADAM10	102	XM_005254118	1	0	1	0	0	1	1	0	0	0	1	1	6	CAPN9
hsa-miR-34a-5p	MIMAT0000255	ADAM10	102	NM_001110	1	0	0	0	0	1	1	0	1	0	1	1	6	CAPNS1
hsa-miR-34a-5p	MIMAT0000255	ADAM11	4185	NM_002390	1	0	1	0	0	1	0	0	1	0	1	1	6	CAPNS2
hsa-miR-34a-5p	MIMAT0000255	ADAM12	8038	NM_003474	1	0	1	0	0	1	0	0	1	0	1	1	6	CAPRIN1
hsa-miR-34a-5p	MIMAT0000255	ADAM22	53616	NM_016351	1	0	1	0	0	1	0	1	0	0	1	1	6	CAPRIN2
hsa-miR-34a-5p	MIMAT0000255	ADAM22	53616	NM_021722	1	0	1	0	0	1	0	1	0	0	1	1	6	CAPS
hsa-miR-34a-5p	MIMAT0000255	ADAM22	53616	NM_021723	1	0	1	0	0	1	0	1	0	0	1	1	6	CAPS2
hsa-miR-34a-5p	MIMAT0000255	ADAMTS1	9510	NM_006988	1	0	0	0	0	1	0	0	1	1	1	1	6	CAPZA1
hsa-miR-34a-5p	MIMAT0000255	ADAMTS19	171019	NM_133638	0	1	0	0	0	1	1	0	1	1	1	0	6	CAPZA2
hsa-miR-34a-5p	MIMAT0000255	ADAMTS2	9509	NM_014244	0	1	1	0	0	1	0	0	0	1	1	1	6	CAPZB
hsa-miR-34a-5p	MIMAT0000255	ADAMTS5	11096	NM_007038	0	1	0	1	0	1	0	0	1	1	1	0	6	CARD10
hsa-miR-34a-5p	MIMAT0000255	ADAMTSL4	54507	NM_019032	1	0	1	0	0	1	0	0	1	0	1	1	6	CARD11
hsa-miR-34a-5p	MIMAT0000255	ADAMTSL5	339366	NM_213604	1	1	0	0	0	1	0	0	1	1	1	0	6	CARD14
hsa-miR-34a-5p	MIMAT0000255	ADCY1	107	NM_021116	1	0	0	0	0	1	0	0	1	1	1	1	6	CARD6
hsa-miR-34a-5p	MIMAT0000255	ADIPOR2	79602	XM_005253790	0	1	1	0	0	1	0	0	0	1	1	1	6	CARD8
hsa-miR-34a-5p	MIMAT0000255	ADK	132	NM_001202450	1	0	1	0	0	1	1	0	0	0	1	1	6	CARD9
hsa-miR-34a-5p	MIMAT0000255	ADK	132	NM_006721	1	0	1	0	0	1	1	0	0	0	1	1	6	CARF
hsa-miR-34a-5p	MIMAT0000255	ADK	132	NM_001202449	1	0	1	0	0	1	1	0	0	0	1	1	6	CARHSP1
hsa-miR-34a-5p	MIMAT0000255	ADPRH	141	XM_005247126	1	0	1	0	0	1	0	0	0	1	1	1	6	CARKD
hsa-miR-34a-5p	MIMAT0000255	ADPRH	141	NM_001125	1	0	1	0	0	1	0	0	1	0	1	1	6	CARM1
hsa-miR-34a-5p	MIMAT0000255	ADRA2B	151	NM_000682	0	0	1	0	0	1	0	0	1	1	1	1	6	CARNS1
hsa-miR-34a-5p	MIMAT0000255	AFAP1	60312	NM_001134647	1	1	0	0	0	1	0	0	0	1	1	1	6	CARS
hsa-miR-34a-5p	MIMAT0000255	AFF2	2334	NM_002025	0	1	0	0	0	1	0	0	1	1	1	1	6	CARS2
hsa-miR-34a-5p	MIMAT0000255	AFF3	3899	XM_005263941	1	1	0	0	0	1	0	0	0	1	1	1	6	CARTPT
hsa-miR-34a-5p	MIMAT0000255	AFF4	27125	XM_005271963	1	1	0	0	0	1	0	0	0	1	1	1	6	CASC1
hsa-miR-34a-5p	MIMAT0000255	AFF4	27125	NM_014423	1	0	0	0	0	1	0	1	1	0	1	1	6	CASC3
hsa-miR-34a-5p	MIMAT0000255	AGAP2	116986	NM_014770	0	0	1	0	0	1	1	0	1	0	1	1	6	CASC4
hsa-miR-34a-5p	MIMAT0000255	AGO4	192670	XM_005270579	1	0	1	0	0	1	1	0	0	0	1	1	6	CASC5
hsa-miR-34a-5p	MIMAT0000255	AGO4	192670	XM_005270577	1	0	1	0	0	1	1	0	0	0	1	1	6	CASD1
hsa-miR-34a-5p	MIMAT0000255	AGO4	192670	XM_005270578	1	0	1	0	0	1	1	0	0	0	1	1	6	CASK
hsa-miR-34a-5p	MIMAT0000255	AGPAT6	137964	XM_005273402	0	1	1	0	0	1	0	0	0	1	1	1	6	CASKIN1
hsa-miR-34a-5p	MIMAT0000255	AGTR1	185	NM_032049	1	0	1	0	1	1	0	0	0	0	1	1	6	CASKIN2
hsa-miR-34a-5p	MIMAT0000255	AGTR1	185	NM_009585	1	0	1	0	1	1	0	0	0	0	1	1	6	CASP1
hsa-miR-34a-5p	MIMAT0000255	AGTR1	185	NM_004835	1	0	1	0	1	1	0	0	0	0	1	1	6	CASP10
hsa-miR-34a-5p	MIMAT0000255	AGTR1	185	NM_000685	1	0	1	0	1	1	0	0	0	0	1	1	6	CASP12
hsa-miR-34a-5p	MIMAT0000255	AHRR	57491	NM_020731	1	0	1	0	0	1	0	0	1	0	1	1	6	CASP2
hsa-miR-34a-5p	MIMAT0000255	AIF1L	83543	NM_031426	1	0	1	0	0	1	0	0	1	0	1	1	6	CASP3
hsa-miR-34a-5p	MIMAT0000255	AIPL1	23746	XM_005256586	1	1	0	0	0	1	0	0	0	1	1	1	6	CASP5
hsa-miR-34a-5p	MIMAT0000255	AK3	50808	NM_016282	1	1	1	0	0	0	0	0	1	0	1	1	6	CASP6
hsa-miR-34a-5p	MIMAT0000255	AKAP7	9465	NM_016377	1	1	0	0	0	1	0	0	0	1	1	1	6	CASP7
hsa-miR-34a-5p	MIMAT0000255	AKTIP	64400	NM_001012398	1	1	0	0	0	1	0	0	0	1	1	1	6	CASP8
hsa-miR-34a-5p	MIMAT0000255	ALCAM	214	NM_001243281	0	0	1	0	1	1	1	0	0	0	1	1	6	CASP8AP2
hsa-miR-34a-5p	MIMAT0000255	ALCAM	214	NM_001243280	0	0	1	0	0	1	1	1	0	0	1	1	6	CASP9
hsa-miR-34a-5p	MIMAT0000255	ALDH1L2	160428	NM_001034173	0	1	1	0	0	1	0	0	0	1	1	1	6	CASQ1
hsa-miR-34a-5p	MIMAT0000255	ALG13	79868	NM_001257230	1	0	1	0	0	1	1	0	0	0	1	1	6	CASQ2
hsa-miR-34a-5p	MIMAT0000255	ALG13	79868	NM_001257234	1	0	1	0	0	1	1	0	0	0	1	1	6	CASR
hsa-miR-34a-5p	MIMAT0000255	ALG13	79868	NM_001257237	1	0	1	0	0	1	1	0	0	0	1	1	6	CASS4
hsa-miR-34a-5p	MIMAT0000255	ALOX5	240	NM_000698	1	0	1	0	0	0	1	0	0	1	1	1	6	CAST
hsa-miR-34a-5p	MIMAT0000255	ALS2CL	259173	NM_182775	1	0	1	0	1	1	0	0	0	0	1	1	6	CASZ1
hsa-miR-34a-5p	MIMAT0000255	ALS2CL	259173	NM_147129	1	0	1	0	1	1	0	0	0	0	1	1	6	CAT
hsa-miR-34a-5p	MIMAT0000255	ALX4	60529	NM_021926	1	0	1	0	0	1	0	0	0	1	1	1	6	CATSPER2
hsa-miR-34a-5p	MIMAT0000255	AMOTL1	154810	XM_005273798	1	0	1	0	0	1	0	0	0	1	1	1	6	CATSPERB
hsa-miR-34a-5p	MIMAT0000255	AMOTL1	154810	NM_130847	1	0	1	0	0	1	0	0	1	0	1	1	6	CATSPERG
hsa-miR-34a-5p	MIMAT0000255	AMPD3	272	NM_001025390	1	1	0	0	0	1	0	0	0	1	1	1	6	CAV1
hsa-miR-34a-5p	MIMAT0000255	ANGEL1	23357	XM_005267478	1	0	1	0	0	1	0	0	0	1	1	1	6	CAV2
hsa-miR-34a-5p	MIMAT0000255	ANGEL1	23357	NM_015305	1	0	1	0	0	1	0	0	1	0	1	1	6	CAV3
hsa-miR-34a-5p	MIMAT0000255	ANHX	647589	NM_001191054	1	1	1	0	0	1	0	0	0	0	1	1	6	CBFA2T2
hsa-miR-34a-5p	MIMAT0000255	ANK2	287	XM_005262941	0	1	1	0	0	1	1	0	0	0	1	1	6	CBFA2T3
hsa-miR-34a-5p	MIMAT0000255	ANK3	288	XM_005269716	1	0	1	0	0	1	1	0	0	0	1	1	6	CBFB
hsa-miR-34a-5p	MIMAT0000255	ANK3	288	XM_005269715	1	0	1	0	0	1	1	0	0	0	1	1	6	CBL
hsa-miR-34a-5p	MIMAT0000255	ANK3	288	XM_005269711	1	0	1	0	0	1	1	0	0	0	1	1	6	CBLB
hsa-miR-34a-5p	MIMAT0000255	ANKRD1	27063	NM_014391	1	0	0	1	0	1	0	0	1	0	1	1	6	CBLC
[truncated: 55,374 more rows]
[truncated: 2 more columns]

## Sheet: hsa-miR-146a-5p
miRNA	MIMATid	Gene	EntrezID	RefseqID	miRWalk	Microt4	miRanda	mirbridge	miRDB	miRMap	miRNAMap	Pictar2	PITA	RNA22	RNAhybrid	Targetscan	SUM	14281 Genes w/o redundancies
hsa-miR-146a-5p	MIMAT0000449	FZD3	7976	NM_017412	1	1	1	0	1	1	1	0	1	1	1	1	10	A1CF
hsa-miR-146a-5p	MIMAT0000449	KLF7	8609	NM_003709	1	1	1	0	0	1	1	1	1	1	1	1	10	A2M
hsa-miR-146a-5p	MIMAT0000449	STRBP	55342	NM_018387	1	1	1	0	1	1	0	1	1	1	1	1	10	A2ML1
hsa-miR-146a-5p	MIMAT0000449	ZBTB2	57621	NM_020861	1	1	1	0	1	1	1	0	1	1	1	1	10	A4GALT
hsa-miR-146a-5p	MIMAT0000449	IQGAP3	128239	NM_178229	1	1	1	0	1	1	1	0	1	1	1	1	10	A4GNT
hsa-miR-146a-5p	MIMAT0000449	UPP2	151531	NM_173355	1	1	1	0	1	1	1	0	1	1	1	1	10	AAAS
hsa-miR-146a-5p	MIMAT0000449	JAZF1	221895	NM_175061	1	1	1	0	1	1	0	1	1	1	1	1	10	AACS
hsa-miR-146a-5p	MIMAT0000449	IER5L	389792	NM_203434	1	1	1	0	1	1	1	0	1	1	1	1	10	AADAC
hsa-miR-146a-5p	MIMAT0000449	JAG1	182	NM_000214	1	1	1	0	0	1	1	0	1	1	1	1	9	AADACL3
hsa-miR-146a-5p	MIMAT0000449	ARSB	411	NM_000046	1	1	1	0	1	1	0	0	1	1	1	1	9	AADACL4
hsa-miR-146a-5p	MIMAT0000449	BMPR2	659	NM_001204	1	1	1	1	0	1	0	0	1	1	1	1	9	AAED1
hsa-miR-146a-5p	MIMAT0000449	CDS1	1040	NM_001263	0	1	1	0	1	1	1	0	1	1	1	1	9	AAGAB
hsa-miR-146a-5p	MIMAT0000449	MAP3K8	1326	NM_005204	1	1	0	0	0	1	1	1	1	1	1	1	9	AAK1
hsa-miR-146a-5p	MIMAT0000449	CREBL2	1389	NM_001310	1	1	1	0	1	1	0	0	1	1	1	1	9	AAMP
hsa-miR-146a-5p	MIMAT0000449	DOCK1	1793	NM_001380	1	1	1	0	0	1	1	0	1	1	1	1	9	AAR2
hsa-miR-146a-5p	MIMAT0000449	EIF4G2	1982	NM_001172705	1	1	1	0	1	1	0	1	0	1	1	1	9	AARD
hsa-miR-146a-5p	MIMAT0000449	HTT	3064	NM_002111	1	1	1	0	0	1	1	0	1	1	1	1	9	AARS
hsa-miR-146a-5p	MIMAT0000449	SMAD4	4089	NM_005359	1	1	1	0	1	1	0	0	1	1	1	1	9	AASDH
hsa-miR-146a-5p	MIMAT0000449	MN1	4330	NM_002430	1	1	1	0	0	1	1	0	1	1	1	1	9	AASDHPPT
hsa-miR-146a-5p	MIMAT0000449	MTAP	4507	NM_002451	1	1	1	0	1	1	0	0	1	1	1	1	9	AASS
hsa-miR-146a-5p	MIMAT0000449	MYT1	4661	NM_004535	1	1	0	0	0	1	1	1	1	1	1	1	9	AATK
hsa-miR-146a-5p	MIMAT0000449	NFATC2	4773	NM_012340	1	1	1	0	0	1	1	0	1	1	1	1	9	ABAT
hsa-miR-146a-5p	MIMAT0000449	NOTCH2	4853	NM_024408	1	1	1	0	1	1	0	0	1	1	1	1	9	ABCA1
hsa-miR-146a-5p	MIMAT0000449	PDGFRA	5156	NM_006206	1	1	1	0	0	1	1	0	1	1	1	1	9	ABCA10
hsa-miR-146a-5p	MIMAT0000449	SRSF6	6431	NM_006275	1	1	1	0	1	1	0	0	1	1	1	1	9	ABCA13
hsa-miR-146a-5p	MIMAT0000449	SLC1A1	6505	NM_004170	1	1	1	0	1	1	0	0	1	1	1	1	9	ABCA2
hsa-miR-146a-5p	MIMAT0000449	STC1	6781	NM_003155	1	1	1	0	0	1	1	0	1	1	1	1	9	ABCA5
hsa-miR-146a-5p	MIMAT0000449	GCFC2	6936	NM_003203	1	1	1	0	1	1	0	0	1	1	1	1	9	ABCA7
hsa-miR-146a-5p	MIMAT0000449	ZIC1	7545	NM_003412	1	1	1	0	0	1	1	0	1	1	1	1	9	ABCA8
hsa-miR-146a-5p	MIMAT0000449	ZFAND5	7763	NM_001102420	1	1	1	0	1	1	1	0	0	1	1	1	9	ABCA9
hsa-miR-146a-5p	MIMAT0000449	CCDC6	8030	NM_005436	1	1	1	0	0	1	1	0	1	1	1	1	9	ABCB10
hsa-miR-146a-5p	MIMAT0000449	SMARCA5	8467	NM_003601	1	1	1	0	0	1	0	1	1	1	1	1	9	ABCB11
hsa-miR-146a-5p	MIMAT0000449	EIF3J	8669	NM_003758	1	1	1	0	0	1	1	0	1	1	1	1	9	ABCB5
hsa-miR-146a-5p	MIMAT0000449	SYNJ2	8871	NM_003898	1	1	1	0	1	1	0	0	1	1	1	1	9	ABCB9
hsa-miR-146a-5p	MIMAT0000449	PHOX2B	8929	NM_003924	1	1	0	0	0	1	1	1	1	1	1	1	9	ABCC1
hsa-miR-146a-5p	MIMAT0000449	MTA2	9219	NM_004739	1	1	1	0	0	1	1	0	1	1	1	1	9	ABCC10
hsa-miR-146a-5p	MIMAT0000449	ONECUT2	9480	NM_004852	1	1	1	0	1	1	0	0	1	1	1	1	9	ABCC11
hsa-miR-146a-5p	MIMAT0000449	TOX	9760	NM_014729	1	1	1	0	0	1	1	0	1	1	1	1	9	ABCC12
hsa-miR-146a-5p	MIMAT0000449	RASGRP1	10125	NM_005739	1	1	1	0	1	1	0	0	1	1	1	1	9	ABCC2
hsa-miR-146a-5p	MIMAT0000449	MARCH6	10299	NM_005885	1	1	1	0	1	1	1	0	1	0	1	1	9	ABCC3
hsa-miR-146a-5p	MIMAT0000449	CELF2	10659	NM_001025077	1	1	1	0	0	1	1	0	1	1	1	1	9	ABCC4
hsa-miR-146a-5p	MIMAT0000449	ADAMTS6	11174	NM_197941	1	1	1	0	0	1	1	0	1	1	1	1	9	ABCC5
hsa-miR-146a-5p	MIMAT0000449	CLASP2	23122	NM_015097	1	1	1	0	1	1	0	0	1	1	1	1	9	ABCC6
hsa-miR-146a-5p	MIMAT0000449	SMC5	23137	NM_015110	1	1	1	0	0	1	1	0	1	1	1	1	9	ABCC8
hsa-miR-146a-5p	MIMAT0000449	FAF2	23197	NM_014613	1	1	1	0	1	1	0	0	1	1	1	1	9	ABCC9
hsa-miR-146a-5p	MIMAT0000449	FBXO28	23219	NM_015176	1	1	1	0	0	1	1	0	1	1	1	1	9	ABCD2
hsa-miR-146a-5p	MIMAT0000449	ANGPTL2	23452	NM_012098	1	1	1	1	0	1	0	0	1	1	1	1	9	ABCD3
hsa-miR-146a-5p	MIMAT0000449	RABGAP1	23637	NM_012197	1	1	1	0	0	1	1	0	1	1	1	1	9	ABCD4
hsa-miR-146a-5p	MIMAT0000449	ERLEC1	27248	NM_015701	1	1	1	0	0	1	1	0	1	1	1	1	9	ABCE1
hsa-miR-146a-5p	MIMAT0000449	PHF20L1	51105	NM_016018	1	1	1	0	1	1	0	0	1	1	1	1	9	ABCF1
hsa-miR-146a-5p	MIMAT0000449	RAB8B	51762	NM_016530	1	1	1	0	1	1	0	0	1	1	1	1	9	ABCF2
hsa-miR-146a-5p	MIMAT0000449	TMX3	54495	NM_019022	1	1	1	0	1	1	0	0	1	1	1	1	9	ABCG1
hsa-miR-146a-5p	MIMAT0000449	TRIT1	54802	NM_017646	1	1	1	0	1	1	0	0	1	1	1	1	9	ABCG2
hsa-miR-146a-5p	MIMAT0000449	SLC6A15	55117	NM_182767	1	1	1	0	0	1	1	0	1	1	1	1	9	ABCG4
hsa-miR-146a-5p	MIMAT0000449	LARP6	55323	NM_018357	0	1	1	0	1	1	1	0	1	1	1	1	9	ABHD1
hsa-miR-146a-5p	MIMAT0000449	LGR4	55366	NM_018490	1	1	0	1	0	1	1	0	1	1	1	1	9	ABHD10
hsa-miR-146a-5p	MIMAT0000449	KIAA1244	57221	NM_020340	1	1	1	0	1	1	0	0	1	1	1	1	9	ABHD12
hsa-miR-146a-5p	MIMAT0000449	SNX22	79856	NM_024798	1	1	1	0	0	1	0	1	1	1	1	1	9	ABHD12B
hsa-miR-146a-5p	MIMAT0000449	WWC2	80014	NM_024949	1	1	1	0	1	1	0	0	1	1	1	1	9	ABHD13
hsa-miR-146a-5p	MIMAT0000449	TRMT1L	81627	NM_030934	1	1	1	0	1	1	0	0	1	1	1	1	9	ABHD14B
hsa-miR-146a-5p	MIMAT0000449	SBF2	81846	NM_030962	1	1	1	0	0	1	1	0	1	1	1	1	9	ABHD15
hsa-miR-146a-5p	MIMAT0000449	MSANTD4	84437	NM_032424	1	1	1	0	1	1	0	0	1	1	1	1	9	ABHD16A
hsa-miR-146a-5p	MIMAT0000449	LCOR	84458	NM_032440	1	1	1	0	1	1	0	0	1	1	1	1	9	ABHD17B
hsa-miR-146a-5p	MIMAT0000449	TRIM5	85363	NM_033092	1	1	1	0	1	1	0	0	1	1	1	1	9	ABHD17C
hsa-miR-146a-5p	MIMAT0000449	OPALIN	93377	NM_001040103	1	1	1	1	1	1	0	0	0	1	1	1	9	ABHD2
hsa-miR-146a-5p	MIMAT0000449	TBC1D20	128637	NM_144628	1	1	1	0	1	1	0	0	1	1	1	1	9	ABHD3
hsa-miR-146a-5p	MIMAT0000449	SYNPR	132204	NM_144642	1	1	1	0	0	1	1	0	1	1	1	1	9	ABHD4
hsa-miR-146a-5p	MIMAT0000449	CCDC117	150275	NM_173510	1	1	1	0	1	1	0	0	1	1	1	1	9	ABHD5
hsa-miR-146a-5p	MIMAT0000449	THAP5	168451	NM_182529	1	1	1	0	1	1	0	0	1	1	1	1	9	ABI1
hsa-miR-146a-5p	MIMAT0000449	IBA57	200205	NM_001010867	1	1	1	0	1	1	0	0	1	1	1	1	9	ABI2
hsa-miR-146a-5p	MIMAT0000449	ZNF449	203523	NM_152695	1	1	1	0	1	1	0	0	1	1	1	1	9	ABI3
hsa-miR-146a-5p	MIMAT0000449	CCDC89	220388	NM_152723	1	1	1	0	1	1	0	0	1	1	1	1	9	ABI3BP
hsa-miR-146a-5p	MIMAT0000449	MAGI3	260425	NM_152900	1	1	1	1	0	1	1	0	1	0	1	1	9	ABL1
hsa-miR-146a-5p	MIMAT0000449	SPOPL	339745	NM_001001664	1	1	1	0	1	1	0	0	1	1	1	1	9	ABL2
hsa-miR-146a-5p	MIMAT0000449	ZNF605	100289635	NM_183238	1	1	1	0	1	1	0	0	1	1	1	1	9	ABLIM1
hsa-miR-146a-5p	MIMAT0000449	IQGAP1	8826	NM_003870	1	0	1	0	1	1	1	0	1	1	1	1	9	ABLIM2
hsa-miR-146a-5p	MIMAT0000449	PRMT3	10196	NM_005788	1	0	1	0	1	1	1	0	1	1	1	1	9	ABLIM3
hsa-miR-146a-5p	MIMAT0000449	SIX4	51804	NM_017420	1	0	1	0	1	1	1	0	1	1	1	1	9	ABR
hsa-miR-146a-5p	MIMAT0000449	ABL2	27	NM_007314	1	1	1	0	0	1	0	1	0	1	1	1	8	ABRA
hsa-miR-146a-5p	MIMAT0000449	ACTC1	70	NM_005159	1	1	1	0	0	1	0	0	1	1	1	1	8	ABRACL
hsa-miR-146a-5p	MIMAT0000449	ADCY2	108	NM_020546	1	1	1	0	0	1	0	0	1	1	1	1	8	ABT1
hsa-miR-146a-5p	MIMAT0000449	ADCY9	115	NM_001116	1	1	1	0	0	1	0	0	1	1	1	1	8	ABTB1
hsa-miR-146a-5p	MIMAT0000449	XIAP	331	NM_001167	1	1	1	0	0	1	0	0	1	1	1	1	8	ABTB2
hsa-miR-146a-5p	MIMAT0000449	AQP1	358	NM_198098	1	1	1	0	0	1	0	0	1	1	1	1	8	ACACA
hsa-miR-146a-5p	MIMAT0000449	BCL2L2	599	NM_004050	1	1	1	0	0	1	0	0	1	1	1	1	8	ACACB
hsa-miR-146a-5p	MIMAT0000449	BMP3	651	NM_001201	1	1	1	0	0	1	0	0	1	1	1	1	8	ACAD10
hsa-miR-146a-5p	MIMAT0000449	CCK	885	NM_000729	1	1	1	0	1	1	0	0	1	0	1	1	8	ACAD11
hsa-miR-146a-5p	MIMAT0000449	MS4A1	931	NM_152866	1	1	1	0	1	1	0	0	0	1	1	1	8	ACAD8
hsa-miR-146a-5p	MIMAT0000449	ENTPD1	953	NM_001776	1	1	1	0	1	1	0	0	0	1	1	1	8	ACADL
hsa-miR-146a-5p	MIMAT0000449	CDR2	1039	NM_001802	1	1	1	0	0	1	0	0	1	1	1	1	8	ACADM
hsa-miR-146a-5p	MIMAT0000449	DTNA	1837	NM_032975	1	1	1	0	1	1	1	0	0	0	1	1	8	ACADS
hsa-miR-146a-5p	MIMAT0000449	MEGF9	1955	NM_001080497	1	1	1	0	0	1	0	0	1	1	1	1	8	ACADSB
hsa-miR-146a-5p	MIMAT0000449	ELAVL1	1994	NM_001419	1	1	1	0	0	1	0	0	1	1	1	1	8	ACAP2
hsa-miR-146a-5p	MIMAT0000449	ELF2	1998	XM_005262803	1	1	1	0	0	1	1	0	0	1	1	1	8	ACAP3
hsa-miR-146a-5p	MIMAT0000449	FHL3	2275	NM_004468	1	1	0	0	0	1	1	0	1	1	1	1	8	ACAT1
hsa-miR-146a-5p	MIMAT0000449	FMO2	2327	NM_001460	1	1	1	0	0	1	0	0	1	1	1	1	8	ACBD3
hsa-miR-146a-5p	MIMAT0000449	GABPA	2551	NM_002040	1	1	1	0	0	1	0	0	1	1	1	1	8	ACBD4
hsa-miR-146a-5p	MIMAT0000449	GABRG1	2565	NM_173536	1	1	1	0	0	1	0	0	1	1	1	1	8	ACBD5
hsa-miR-146a-5p	MIMAT0000449	GAD2	2572	NM_000818	1	1	0	0	0	1	1	0	1	1	1	1	8	ACBD6
hsa-miR-146a-5p	MIMAT0000449	GRIA3	2892	NM_000828	1	1	1	0	0	1	1	0	0	1	1	1	8	ACBD7
hsa-miR-146a-5p	MIMAT0000449	GRIA3	2892	NM_007325	1	1	1	0	0	1	1	0	0	1	1	1	8	ACD
hsa-miR-146a-5p	MIMAT0000449	GRID1	2894	NM_017551	1	1	1	0	0	1	0	0	1	1	1	1	8	ACE2
hsa-miR-146a-5p	MIMAT0000449	IRAK1	3654	NM_001569	1	1	1	0	1	1	0	0	0	1	1	1	8	ACER2
hsa-miR-146a-5p	MIMAT0000449	KCNC3	3748	NM_004977	1	1	1	0	0	1	0	0	1	1	1	1	8	ACER3
hsa-miR-146a-5p	MIMAT0000449	KPNA1	3836	XM_005247439	1	1	1	0	0	1	1	0	0	1	1	1	8	ACIN1
hsa-miR-146a-5p	MIMAT0000449	LHCGR	3973	NM_000233	1	1	1	0	0	1	0	0	1	1	1	1	8	ACKR2
hsa-miR-146a-5p	MIMAT0000449	LRP2	4036	NM_004525	1	1	1	0	1	1	0	0	1	0	1	1	8	ACKR3
hsa-miR-146a-5p	MIMAT0000449	MAP1B	4131	NM_005909	1	1	0	0	0	1	1	0	1	1	1	1	8	ACKR4
hsa-miR-146a-5p	MIMAT0000449	MARK1	4139	NM_018650	1	1	1	1	1	0	0	0	1	0	1	1	8	ACLY
hsa-miR-146a-5p	MIMAT0000449	MAT2A	4144	NM_005911	1	1	0	0	0	1	1	1	1	0	1	1	8	ACMSD
hsa-miR-146a-5p	MIMAT0000449	TRIM37	4591	NM_015294	0	1	1	0	1	1	0	0	1	1	1	1	8	ACN9
hsa-miR-146a-5p	MIMAT0000449	MYBL1	4603	NM_001080416	1	1	1	0	0	1	0	0	1	1	1	1	8	ACO1
hsa-miR-146a-5p	MIMAT0000449	MYO5A	4644	NM_000259	1	1	1	0	0	1	0	0	1	1	1	1	8	ACO2
hsa-miR-146a-5p	MIMAT0000449	NFIX	4784	NM_001271043	1	1	1	0	0	1	1	0	0	1	1	1	8	ACOT11
hsa-miR-146a-5p	MIMAT0000449	NHLH2	4808	NM_005599	1	1	1	0	0	1	1	0	1	0	1	1	8	ACOT13
hsa-miR-146a-5p	MIMAT0000449	NOS1	4842	NM_001204218	1	1	1	0	1	1	0	0	0	1	1	1	8	ACOT2
hsa-miR-146a-5p	MIMAT0000449	NRAS	4893	NM_002524	1	1	1	0	0	1	0	0	1	1	1	1	8	ACOT7
hsa-miR-146a-5p	MIMAT0000449	ROR1	4919	NM_005012	1	1	1	0	0	1	0	1	1	0	1	1	8	ACOT8
hsa-miR-146a-5p	MIMAT0000449	PARK2	5071	NM_004562	1	1	1	0	1	1	0	0	0	1	1	1	8	ACOX1
hsa-miR-146a-5p	MIMAT0000449	PCSK2	5126	NM_002594	1	1	1	0	0	1	0	0	1	1	1	1	8	ACOX3
hsa-miR-146a-5p	MIMAT0000449	PGK2	5232	NM_138733	1	1	1	0	0	1	0	0	1	1	1	1	8	ACP1
hsa-miR-146a-5p	MIMAT0000449	PHKB	5257	NM_001031835	1	1	1	0	1	1	0	0	0	1	1	1	8	ACP2
hsa-miR-146a-5p	MIMAT0000449	PLEK	5341	NM_002664	1	1	1	0	0	1	0	0	1	1	1	1	8	ACPL2
hsa-miR-146a-5p	MIMAT0000449	POLR2A	5430	NM_000937	1	1	0	0	0	1	1	0	1	1	1	1	8	ACPP
hsa-miR-146a-5p	MIMAT0000449	POU3F2	5454	NM_005604	1	1	1	0	0	1	1	0	1	0	1	1	8	ACR
hsa-miR-146a-5p	MIMAT0000449	PPP2R1B	5519	NM_002716	1	1	1	0	0	1	0	0	1	1	1	1	8	ACRBP
hsa-miR-146a-5p	MIMAT0000449	PPP3R2	5535	NM_147180	1	1	1	0	0	1	0	0	1	1	1	1	8	ACRC
hsa-miR-146a-5p	MIMAT0000449	PRKAA2	5563	NM_006252	1	1	1	0	0	1	0	0	1	1	1	1	8	ACSBG2
hsa-miR-146a-5p	MIMAT0000449	PRKACB	5567	XM_005271016	1	1	1	0	0	1	1	0	0	1	1	1	8	ACSF2
hsa-miR-146a-5p	MIMAT0000449	PRKCA	5578	NM_002737	1	1	1	0	0	1	0	0	1	1	1	1	8	ACSF3
hsa-miR-146a-5p	MIMAT0000449	PRKCE	5581	XM_005264429	1	1	1	0	0	1	1	0	0	1	1	1	8	ACSL1
hsa-miR-146a-5p	MIMAT0000449	PRKCI	5584	NM_002740	1	1	1	0	0	1	0	0	1	1	1	1	8	ACSL3
hsa-miR-146a-5p	MIMAT0000449	PTGFRN	5738	NM_020440	1	1	1	0	0	1	0	0	1	1	1	1	8	ACSL4
hsa-miR-146a-5p	MIMAT0000449	PTPRA	5786	NM_002836	1	1	1	1	0	1	0	1	0	0	1	1	8	ACSL5
hsa-miR-146a-5p	MIMAT0000449	RAB3B	5865	NM_002867	1	1	1	0	0	1	0	0	1	1	1	1	8	ACSL6
hsa-miR-146a-5p	MIMAT0000449	SCD	6319	NM_005063	1	1	1	0	0	1	0	0	1	1	1	1	8	ACSM1
hsa-miR-146a-5p	MIMAT0000449	SH3GL2	6456	NM_003026	1	1	1	0	0	1	1	0	1	0	1	1	8	ACSM2A
hsa-miR-146a-5p	MIMAT0000449	SIAH2	6478	NM_005067	1	1	1	0	0	1	0	0	1	1	1	1	8	ACSM2B
hsa-miR-146a-5p	MIMAT0000449	SLC1A2	6506	NM_004171	1	1	1	0	0	1	0	0	1	1	1	1	8	ACSS1
hsa-miR-146a-5p	MIMAT0000449	SLC2A4	6517	NM_001042	1	1	1	0	0	1	0	0	1	1	1	1	8	ACSS2
hsa-miR-146a-5p	MIMAT0000449	ST13	6767	NM_003932	1	1	1	0	0	1	0	0	1	1	1	1	8	ACSS3
hsa-miR-146a-5p	MIMAT0000449	SYT1	6857	NM_001135805	1	1	1	0	0	1	1	0	0	1	1	1	8	ACTA1
hsa-miR-146a-5p	MIMAT0000449	TCF20	6942	XM_005261722	1	1	1	0	0	1	1	0	0	1	1	1	8	ACTA2
hsa-miR-146a-5p	MIMAT0000449	TCF21	6943	NM_198392	1	1	1	0	0	1	0	0	1	1	1	1	8	ACTB
hsa-miR-146a-5p	MIMAT0000449	TEAD1	7003	NM_021961	1	1	1	0	0	1	0	0	1	1	1	1	8	ACTBL2
hsa-miR-146a-5p	MIMAT0000449	TRAPPC10	7109	NM_003274	1	1	1	1	0	1	0	0	1	0	1	1	8	ACTC1
hsa-miR-146a-5p	MIMAT0000449	TNR	7143	NM_003285	1	1	0	0	0	1	1	0	1	1	1	1	8	ACTG1
hsa-miR-146a-5p	MIMAT0000449	TTPA	7274	NM_000370	1	1	1	0	0	1	0	0	1	1	1	1	8	ACTG2
hsa-miR-146a-5p	MIMAT0000449	UBE2G1	7326	NM_003342	1	1	1	0	0	1	0	0	1	1	1	1	8	ACTL8
hsa-miR-146a-5p	MIMAT0000449	YES1	7525	NM_005433	1	1	1	0	1	1	0	0	1	0	1	1	8	ACTN1
hsa-miR-146a-5p	MIMAT0000449	YWHAB	7529	NM_003404	1	1	1	0	0	1	1	0	0	1	1	1	8	ACTN2
hsa-miR-146a-5p	MIMAT0000449	ZFX	7543	NM_001178085	1	1	1	0	0	1	1	0	0	1	1	1	8	ACTN3
hsa-miR-146a-5p	MIMAT0000449	ZNF148	7707	NM_021964	1	1	1	0	0	1	0	0	1	1	1	1	8	ACTN4
hsa-miR-146a-5p	MIMAT0000449	BTG2	7832	NM_006763	1	1	1	0	0	1	0	0	1	1	1	1	8	ACTR10
hsa-miR-146a-5p	MIMAT0000449	ST8SIA4	7903	NM_005668	1	1	1	0	0	1	0	0	1	1	1	1	8	ACTR1A
hsa-miR-146a-5p	MIMAT0000449	SLC10A3	8273	XM_005274754	1	1	1	1	0	1	1	0	0	0	1	1	8	ACTR1B
hsa-miR-146a-5p	MIMAT0000449	PIP4K2B	8396	NM_003559	1	1	0	0	0	1	0	1	1	1	1	1	8	ACTR2
hsa-miR-146a-5p	MIMAT0000449	SPOP	8405	NM_001007226	1	1	1	0	1	1	1	0	0	0	1	1	8	ACTR3
hsa-miR-146a-5p	MIMAT0000449	CDC14A	8556	NM_003672	1	1	1	0	0	1	0	0	1	1	1	1	8	ACTR3B
hsa-miR-146a-5p	MIMAT0000449	IRS2	8660	NM_003749	1	1	1	0	0	1	0	0	1	1	1	1	8	ACTR3C
hsa-miR-146a-5p	MIMAT0000449	NRP2	8828	NM_201266	1	1	1	0	0	1	1	0	0	1	1	1	8	ACTR5
hsa-miR-146a-5p	MIMAT0000449	SYNJ1	8867	NM_203446	0	1	1	0	0	1	1	0	1	1	1	1	8	ACTR6
hsa-miR-146a-5p	MIMAT0000449	ARHGEF7	8874	NM_001113511	1	1	1	1	0	1	0	0	0	1	1	1	8	ACTR8
hsa-miR-146a-5p	MIMAT0000449	USP6	9098	NM_004505	1	1	1	0	0	1	0	0	1	1	1	1	8	ACTRT3
hsa-miR-146a-5p	MIMAT0000449	ATG12	9140	NM_004707	1	1	1	0	0	1	0	0	1	1	1	1	8	ACVR1
hsa-miR-146a-5p	MIMAT0000449	TMEM257	9142	NM_004709	1	1	1	0	0	1	0	0	1	1	1	1	8	ACVR1B
hsa-miR-146a-5p	MIMAT0000449	PSMF1	9491	NM_006814	1	1	1	0	1	1	0	0	0	1	1	1	8	ACVR1C
hsa-miR-146a-5p	MIMAT0000449	KIAA0430	9665	NM_014647	1	1	1	0	0	1	0	0	1	1	1	1	8	ACVR2A
hsa-miR-146a-5p	MIMAT0000449	KIAA0247	9766	NM_014734	1	1	1	0	0	1	0	0	1	1	1	1	8	ACVR2B
hsa-miR-146a-5p	MIMAT0000449	FAM20B	9917	NM_014864	1	1	0	1	0	1	0	0	1	1	1	1	8	ACVRL1
hsa-miR-146a-5p	MIMAT0000449	USP3	9960	NM_006537	1	1	1	0	1	0	0	1	1	0	1	1	8	ACYP1
hsa-miR-146a-5p	MIMAT0000449	ABCC5	10057	XM_005247059	1	1	1	0	0	1	1	0	0	1	1	1	8	ACYP2
hsa-miR-146a-5p	MIMAT0000449	AP3S2	10239	NM_005829	1	1	1	0	0	1	0	0	1	1	1	1	8	ADAL
hsa-miR-146a-5p	MIMAT0000449	MICU1	10367	NM_006077	1	1	1	0	0	1	0	0	1	1	1	1	8	ADAM10
hsa-miR-146a-5p	MIMAT0000449	DLC1	10395	NM_182643	0	1	1	0	1	1	1	0	0	1	1	1	8	ADAM11
hsa-miR-146a-5p	MIMAT0000449	YAP1	10413	XM_005271378	1	1	1	0	0	1	1	0	0	1	1	1	8	ADAM12
hsa-miR-146a-5p	MIMAT0000449	VAT1	10493	NM_006373	1	1	1	0	0	1	0	0	1	1	1	1	8	ADAM17
hsa-miR-146a-5p	MIMAT0000449	MXD4	10608	NM_006454	1	1	1	0	0	1	0	0	1	1	1	1	8	ADAM18
hsa-miR-146a-5p	MIMAT0000449	KIF1C	10749	NM_006612	1	1	1	0	0	1	0	0	1	1	1	1	8	ADAM19
hsa-miR-146a-5p	MIMAT0000449	WASF3	10810	NM_006646	1	1	0	1	0	1	0	0	1	1	1	1	8	ADAM2
hsa-miR-146a-5p	MIMAT0000449	SEC23IP	11196	NM_007190	1	1	1	0	1	1	0	0	1	0	1	1	8	ADAM22
hsa-miR-146a-5p	MIMAT0000449	ZNF365	22891	NM_014951	1	1	1	0	0	1	0	0	1	1	1	1	8	ADAM23
hsa-miR-146a-5p	MIMAT0000449	WDR47	22911	NM_001142550	1	1	1	0	0	1	1	0	0	1	1	1	8	ADAM28
hsa-miR-146a-5p	MIMAT0000449	USP33	23032	NM_015017	1	1	1	1	0	1	1	0	0	0	1	1	8	ADAM30
hsa-miR-146a-5p	MIMAT0000449	GGA2	23062	NM_015044	1	1	1	0	0	1	0	0	1	1	1	1	8	ADAM7
hsa-miR-146a-5p	MIMAT0000449	ATP10B	23120	NM_025153	1	1	1	0	0	1	0	0	1	1	1	1	8	ADAM8
hsa-miR-146a-5p	MIMAT0000449	TMEM194A	23306	NM_001130963	1	1	1	0	1	1	0	0	0	1	1	1	8	ADAM9
hsa-miR-146a-5p	MIMAT0000449	FNBP4	23360	XM_005252833	1	1	1	0	0	1	1	0	0	1	1	1	8	ADAMTS12
hsa-miR-146a-5p	MIMAT0000449	DAAM2	23500	NM_015345	1	1	1	0	0	1	0	0	1	1	1	1	8	ADAMTS13
hsa-miR-146a-5p	MIMAT0000449	DNPEP	23549	NM_012100	1	1	1	0	0	1	1	0	1	0	1	1	8	ADAMTS14
hsa-miR-146a-5p	MIMAT0000449	DCAF12	25853	NM_015397	1	1	1	0	0	1	0	0	1	1	1	1	8	ADAMTS15
hsa-miR-146a-5p	MIMAT0000449	KBTBD2	25948	NM_015483	0	1	1	0	0	1	1	0	1	1	1	1	8	ADAMTS16
hsa-miR-146a-5p	MIMAT0000449	ATRNL1	26033	NM_207303	0	1	1	0	0	1	1	0	1	1	1	1	8	ADAMTS17
hsa-miR-146a-5p	MIMAT0000449	FBXW2	26190	NM_012164	1	1	1	0	1	1	0	0	1	0	1	1	8	ADAMTS18
hsa-miR-146a-5p	MIMAT0000449	FBXO3	26273	NM_012175	0	1	1	0	1	1	1	0	1	0	1	1	8	ADAMTS19
hsa-miR-146a-5p	MIMAT0000449	DNAJC15	29103	NM_013238	1	1	1	0	0	1	0	0	1	1	1	1	8	ADAMTS2
hsa-miR-146a-5p	MIMAT0000449	YPEL1	29799	NM_013313	1	1	1	0	0	1	0	0	1	1	1	1	8	ADAMTS3
hsa-miR-146a-5p	MIMAT0000449	TFCP2L1	29842	NM_014553	1	1	1	0	0	1	0	0	1	1	1	1	8	ADAMTS4
hsa-miR-146a-5p	MIMAT0000449	RRM2B	50484	NM_015713	1	1	1	0	0	1	0	0	1	1	1	1	8	ADAMTS5
hsa-miR-146a-5p	MIMAT0000449	PI15	51050	NM_015886	1	1	1	0	0	1	0	0	1	1	1	1	8	ADAMTS6
hsa-miR-146a-5p	MIMAT0000449	KLF3	51274	NM_016531	1	1	1	0	0	1	0	0	1	1	1	1	8	ADAMTS8
hsa-miR-146a-5p	MIMAT0000449	GOLM1	51280	NM_016548	1	1	1	0	1	1	0	0	0	1	1	1	8	ADAMTS9
hsa-miR-146a-5p	MIMAT0000449	CHST15	51363	XM_005269891	1	1	1	1	0	1	0	0	0	1	1	1	8	ADAMTSL1
hsa-miR-146a-5p	MIMAT0000449	AMOTL2	51421	NM_016201	1	1	1	0	0	1	0	0	1	1	1	1	8	ADAMTSL3
hsa-miR-146a-5p	MIMAT0000449	PEX5L	51555	NM_016559	1	1	1	0	0	1	0	0	1	1	1	1	8	ADAMTSL4
hsa-miR-146a-5p	MIMAT0000449	KLF13	51621	NM_015995	1	1	1	0	0	1	0	0	1	1	1	1	8	ADAP2
hsa-miR-146a-5p	MIMAT0000449	ZFYVE1	53349	NM_021260	1	1	0	1	0	1	0	1	0	1	1	1	8	ADAR
hsa-miR-146a-5p	MIMAT0000449	BRWD1	54014	NM_033656	1	1	0	0	0	1	1	0	1	1	1	1	8	ADARB1
hsa-miR-146a-5p	MIMAT0000449	CCNJ	54619	NM_001134375	1	1	1	0	0	1	1	0	0	1	1	1	8	ADARB2
hsa-miR-146a-5p	MIMAT0000449	BIVM	54841	NM_017693	0	1	1	0	0	1	0	1	1	1	1	1	8	ADAT1
hsa-miR-146a-5p	MIMAT0000449	PAQR5	54852	NM_001104554	1	1	1	1	0	1	0	0	0	1	1	1	8	ADAT2
hsa-miR-146a-5p	MIMAT0000449	ST7L	54879	NM_017744	1	1	1	0	1	1	0	0	0	1	1	1	8	ADC
hsa-miR-146a-5p	MIMAT0000449	FAM206A	54942	NM_017832	1	1	1	0	0	1	0	0	1	1	1	1	8	ADCK1
hsa-miR-146a-5p	MIMAT0000449	ZNF532	55205	XM_005266719	1	1	1	0	0	1	1	0	0	1	1	1	8	ADCK3
hsa-miR-146a-5p	MIMAT0000449	LIN7C	55327	NM_018362	0	1	1	0	1	1	0	0	1	1	1	1	8	ADCK5
hsa-miR-146a-5p	MIMAT0000449	SLC39A9	55334	NM_018375	1	1	1	0	0	1	0	0	1	1	1	1	8	ADCY1
hsa-miR-146a-5p	MIMAT0000449	FAM46A	55603	XM_005248731	1	1	1	0	0	1	1	0	0	1	1	1	8	ADCY2
hsa-miR-146a-5p	MIMAT0000449	FERMT1	55612	NM_017671	1	1	1	0	0	1	0	0	1	1	1	1	8	ADCY3
hsa-miR-146a-5p	MIMAT0000449	SCN3B	55800	NM_018400	1	1	1	0	1	1	0	0	0	1	1	1	8	ADCY5
hsa-miR-146a-5p	MIMAT0000449	ANKH	56172	NM_054027	1	1	1	0	0	1	0	0	1	1	1	1	8	ADCY6
hsa-miR-146a-5p	MIMAT0000449	JPH1	56704	NM_020647	0	1	1	0	0	1	1	0	1	1	1	1	8	ADCY7
hsa-miR-146a-5p	MIMAT0000449	C12orf4	57102	NM_020374	1	1	1	0	0	1	0	0	1	1	1	1	8	ADCY8
hsa-miR-146a-5p	MIMAT0000449	THAP11	57215	NM_020457	1	1	1	0	0	1	1	0	1	0	1	1	8	ADCY9
hsa-miR-146a-5p	MIMAT0000449	LYRM2	57226	NM_020466	1	1	1	0	0	1	0	0	1	1	1	1	8	ADCYAP1
hsa-miR-146a-5p	MIMAT0000449	RAB22A	57403	NM_020673	1	1	1	0	0	1	0	0	1	1	1	1	8	ADCYAP1R1
hsa-miR-146a-5p	MIMAT0000449	USP31	57478	NM_020718	1	1	1	0	0	1	0	0	1	1	1	1	8	ADD1
hsa-miR-146a-5p	MIMAT0000449	INTS2	57508	NM_020748	1	1	1	0	0	1	0	0	1	1	1	1	8	ADD2
hsa-miR-146a-5p	MIMAT0000449	SRPRB	58477	NM_021203	1	1	1	0	1	1	0	0	1	0	1	1	8	ADD3
hsa-miR-146a-5p	MIMAT0000449	HRH4	59340	NM_021624	1	1	1	0	0	1	0	0	1	1	1	1	8	ADGB
hsa-miR-146a-5p	MIMAT0000449	NECAB1	64168	NM_022351	1	1	1	0	0	1	0	0	1	1	1	1	8	ADH1A
hsa-miR-146a-5p	MIMAT0000449	TRAK2	66008	NM_015049	0	1	1	0	1	1	0	0	1	1	1	1	8	ADH1B
hsa-miR-146a-5p	MIMAT0000449	KCTD15	79047	NM_024076	1	1	1	0	0	1	0	0	1	1	1	1	8	ADH1C
hsa-miR-146a-5p	MIMAT0000449	ATG9A	79065	XM_005246845	0	1	1	1	0	1	1	0	0	1	1	1	8	ADH5
hsa-miR-146a-5p	MIMAT0000449	RBM42	79171	NM_024321	1	1	1	0	0	1	1	0	1	0	1	1	8	ADH6
hsa-miR-146a-5p	MIMAT0000449	CDC73	79577	NM_024529	1	1	1	0	0	1	0	0	1	1	1	1	8	ADH7
hsa-miR-146a-5p	MIMAT0000449	HMBOX1	79618	XM_005273634	1	1	1	0	0	1	1	0	0	1	1	1	8	ADI1
hsa-miR-146a-5p	MIMAT0000449	DCAF17	80067	NM_025000	1	1	1	0	0	1	0	0	1	1	1	1	8	ADIG
hsa-miR-146a-5p	MIMAT0000449	SLC2A10	81031	NM_030777	1	1	1	0	0	1	0	0	1	1	1	1	8	ADIPOQ
hsa-miR-146a-5p	MIMAT0000449	TRIM8	81603	NM_030912	1	1	0	0	0	1	1	0	1	1	1	1	8	ADIPOR2
hsa-miR-146a-5p	MIMAT0000449	CAB39L	81617	NM_030925	1	1	1	0	0	1	1	0	0	1	1	1	8	ADIRF
hsa-miR-146a-5p	MIMAT0000449	FRMD8	83786	NM_031904	1	1	1	0	0	1	0	0	1	1	1	1	8	ADK
hsa-miR-146a-5p	MIMAT0000449	SPRTN	83932	NM_001010984	1	1	1	0	0	1	0	0	1	1	1	1	8	ADM
hsa-miR-146a-5p	MIMAT0000449	B3GNT5	84002	XM_005247823	1	1	1	1	0	1	0	0	0	1	1	1	8	ADM2
hsa-miR-146a-5p	MIMAT0000449	ZNRF3	84133	NM_001206998	1	1	1	0	0	1	0	1	0	1	1	1	8	ADNP
hsa-miR-146a-5p	MIMAT0000449	PHYHIPL	84457	NM_032439	0	1	1	0	0	1	1	0	1	1	1	1	8	ADNP2
hsa-miR-146a-5p	MIMAT0000449	KIAA1841	84542	NM_001129993	1	1	1	0	0	1	1	0	0	1	1	1	8	ADO
hsa-miR-146a-5p	MIMAT0000449	MRPL43	84545	NM_176792	1	1	1	0	0	1	0	0	1	1	1	1	8	ADORA1
hsa-miR-146a-5p	MIMAT0000449	USP30	84749	NM_032663	1	1	0	0	0	1	1	0	1	1	1	1	8	ADORA2A
hsa-miR-146a-5p	MIMAT0000449	PLXDC2	84898	NM_032812	1	1	1	0	0	1	1	0	0	1	1	1	8	ADORA2B
hsa-miR-146a-5p	MIMAT0000449	EPT1	85465	NM_033505	1	1	1	0	0	1	0	0	1	1	1	1	8	ADORA3
hsa-miR-146a-5p	MIMAT0000449	CREB3L1	90993	NM_052854	1	1	0	1	0	1	0	0	1	1	1	1	8	ADPGK
hsa-miR-146a-5p	MIMAT0000449	MTDH	92140	NM_178812	1	1	1	0	0	1	0	0	1	1	1	1	8	ADPRH
hsa-miR-146a-5p	MIMAT0000449	TIFA	92610	NM_052864	1	1	1	0	1	0	0	0	1	1	1	1	8	ADPRHL1
hsa-miR-146a-5p	MIMAT0000449	EGLN3	112399	NM_022073	1	1	1	0	0	1	0	0	1	1	1	1	8	ADPRHL2
hsa-miR-146a-5p	MIMAT0000449	SLC46A1	113235	NM_080669	1	1	1	0	0	1	0	0	1	1	1	1	8	ADPRM
hsa-miR-146a-5p	MIMAT0000449	NUS1	116150	NM_138459	1	1	1	0	0	1	0	0	1	1	1	1	8	ADRA1A
hsa-miR-146a-5p	MIMAT0000449	GRIN3A	116443	NM_133445	1	1	1	0	0	1	0	0	1	1	1	1	8	ADRA1B
hsa-miR-146a-5p	MIMAT0000449	ZNF641	121274	NM_152320	1	1	1	0	0	1	0	0	1	1	1	1	8	ADRA2A
hsa-miR-146a-5p	MIMAT0000449	GTSF1	121355	NM_144594	1	1	0	0	0	1	1	0	1	1	1	1	8	ADRA2B
hsa-miR-146a-5p	MIMAT0000449	PSMB11	122706	NM_001099780	1	1	1	0	0	1	0	0	1	1	1	1	8	ADRB1
hsa-miR-146a-5p	MIMAT0000449	EARS2	124454	NM_001083614	1	1	1	0	0	1	0	0	1	1	1	1	8	ADRB2
hsa-miR-146a-5p	MIMAT0000449	FAM210A	125228	NM_001098801	1	1	1	0	1	1	0	0	0	1	1	1	8	ADRB3
hsa-miR-146a-5p	MIMAT0000449	FAM168B	130074	NM_001009993	1	1	1	0	0	1	0	0	1	1	1	1	8	ADRBK1
hsa-miR-146a-5p	MIMAT0000449	LRRC15	131578	NM_001135057	1	1	1	0	1	1	0	0	0	1	1	1	8	ADRBK2
hsa-miR-146a-5p	MIMAT0000449	PM20D2	135293	NM_001010853	1	1	1	0	0	1	0	0	1	1	1	1	8	ADSS
hsa-miR-146a-5p	MIMAT0000449	SRSF12	135295	NM_080743	1	1	1	0	1	1	0	0	1	0	1	1	8	ADTRP
hsa-miR-146a-5p	MIMAT0000449	SPIN4	139886	NM_001012968	0	1	1	0	1	1	0	0	1	1	1	1	8	AEBP2
hsa-miR-146a-5p	MIMAT0000449	FAM117B	150864	NM_173511	1	1	1	0	0	1	0	0	1	1	1	1	8	AEN
hsa-miR-146a-5p	MIMAT0000449	TTC14	151613	NM_001042601	1	1	1	0	0	1	0	0	1	1	1	1	8	AES
hsa-miR-146a-5p	MIMAT0000449	TMEM167A	153339	NM_174909	1	1	1	0	0	1	0	0	1	1	1	1	8	AFAP1
hsa-miR-146a-5p	MIMAT0000449	RUNDC3B	154661	NM_138290	1	1	1	0	1	1	0	0	0	1	1	1	8	AFAP1L1
hsa-miR-146a-5p	MIMAT0000449	SBSPON	157869	NM_153225	1	1	1	0	0	1	0	0	1	1	1	1	8	AFAP1L2
hsa-miR-146a-5p	MIMAT0000449	PRICKLE2	166336	NM_198859	1	1	1	0	0	1	0	0	1	1	1	1	8	AFF1
hsa-miR-146a-5p	MIMAT0000449	DCP2	167227	NM_152624	1	1	1	0	0	1	0	0	1	1	1	1	8	AFF2
hsa-miR-146a-5p	MIMAT0000449	AGO4	192670	NM_017629	0	1	1	0	0	1	1	0	1	1	1	1	8	AFF3
hsa-miR-146a-5p	MIMAT0000449	ZNF367	195828	NM_153695	1	1	1	0	0	1	1	0	0	1	1	1	8	AFF4
hsa-miR-146a-5p	MIMAT0000449	UBR1	197131	NM_174916	1	1	1	0	0	1	0	0	1	1	1	1	8	AFG3L2
hsa-miR-146a-5p	MIMAT0000449	HIPK1	204851	XM_005270609	1	1	1	0	0	1	1	0	0	1	1	1	8	AFMID
hsa-miR-146a-5p	MIMAT0000449	HIPK1	204851	XM_005270610	1	1	1	0	0	1	1	0	0	1	1	1	8	AFP
hsa-miR-146a-5p	MIMAT0000449	LRRC55	219527	NM_001005210	1	1	1	0	0	1	0	0	1	1	1	1	8	AGA
hsa-miR-146a-5p	MIMAT0000449	FAM171A1	221061	NM_001010924	1	1	1	0	0	1	0	0	1	1	1	1	8	AGAP1
hsa-miR-146a-5p	MIMAT0000449	ZSCAN25	221785	NM_145115	1	1	1	0	0	1	0	0	1	1	1	1	8	AGAP2
hsa-miR-146a-5p	MIMAT0000449	CDHR3	222256	NM_152750	1	1	1	0	0	1	0	0	1	1	1	1	8	AGBL2
hsa-miR-146a-5p	MIMAT0000449	GPX6	257202	NM_182701	1	1	1	0	1	1	0	0	1	0	1	1	8	AGBL3
hsa-miR-146a-5p	MIMAT0000449	ZC3H12B	340554	XM_005262260	1	1	1	0	0	1	1	0	0	1	1	1	8	AGBL4
hsa-miR-146a-5p	MIMAT0000449	GLDN	342035	NM_181789	1	1	1	0	0	1	0	0	1	1	1	1	8	AGBL5
hsa-miR-146a-5p	MIMAT0000449	ACTBL2	345651	NM_001017992	0	1	1	0	1	1	0	0	1	1	1	1	8	AGFG1
hsa-miR-146a-5p	MIMAT0000449	YPEL2	388403	NM_001005404	1	1	1	0	0	1	0	0	1	1	1	1	8	AGFG2
hsa-miR-146a-5p	MIMAT0000449	VGLL3	389136	NM_016206	1	1	1	0	0	1	0	0	1	1	1	1	8	AGGF1
hsa-miR-146a-5p	MIMAT0000449	BEND4	389206	NM_207406	1	1	1	0	0	1	0	0	1	1	1	1	8	AGK
hsa-miR-146a-5p	MIMAT0000449	PAIP2B	400961	NM_020459	1	1	1	0	0	1	0	0	1	1	1	1	8	AGL
hsa-miR-146a-5p	MIMAT0000449	ZBTB34	403341	XM_005251989	1	1	1	0	0	1	1	0	0	1	1	1	8	AGMAT
hsa-miR-146a-5p	MIMAT0000449	HAPLN4	404037	NM_023002	1	1	1	0	0	1	0	0	1	1	1	1	8	AGMO
hsa-miR-146a-5p	MIMAT0000449	FAM196A	642938	NM_001039762	0	1	1	1	1	1	0	0	1	0	1	1	8	AGO1
hsa-miR-146a-5p	MIMAT0000449	ZNF705D	728957	NM_001039615	1	1	1	0	0	1	0	0	1	1	1	1	8	AGO2
hsa-miR-146a-5p	MIMAT0000449	IL17A	3605	NM_002190	1	0	1	0	1	1	0	0	1	1	1	1	8	AGO3
hsa-miR-146a-5p	MIMAT0000449	PRKCE	5581	NM_005400	1	0	1	0	1	1	1	0	1	0	1	1	8	AGO4
hsa-miR-146a-5p	MIMAT0000449	PTGS2	5743	NM_000963	1	0	1	0	1	1	0	0	1	1	1	1	8	AGPAT1
hsa-miR-146a-5p	MIMAT0000449	RAC1	5879	NM_018890	1	0	1	0	1	1	1	0	0	1	1	1	8	AGPAT2
hsa-miR-146a-5p	MIMAT0000449	SLC10A3	8273	NM_019848	1	0	1	0	1	1	1	0	1	0	1	1	8	AGPAT3
hsa-miR-146a-5p	MIMAT0000449	PPFIA1	8500	NM_003626	1	0	1	0	0	1	1	0	1	1	1	1	8	AGPAT4
hsa-miR-146a-5p	MIMAT0000449	B3GALT2	8707	NM_003783	1	0	1	0	0	1	1	0	1	1	1	1	8	AGPAT5
hsa-miR-146a-5p	MIMAT0000449	DCAF5	8816	NM_003861	1	0	1	0	1	1	0	0	1	1	1	1	8	AGPAT6
hsa-miR-146a-5p	MIMAT0000449	TIMELESS	8914	NM_003920	1	0	1	0	1	1	0	0	1	1	1	1	8	AGPAT9
hsa-miR-146a-5p	MIMAT0000449	QKI	9444	NM_206855	1	0	1	0	0	1	0	1	1	1	1	1	8	AGPS
hsa-miR-146a-5p	MIMAT0000449	OLFM1	10439	NM_014279	1	0	1	0	0	1	1	0	1	1	1	1	8	AGR2
hsa-miR-146a-5p	MIMAT0000449	FTCD	10841	NM_006657	1	0	1	0	1	1	1	0	1	0	1	1	8	AGR3
hsa-miR-146a-5p	MIMAT0000449	RHOBTB3	22836	NM_014899	1	0	1	0	1	1	0	0	1	1	1	1	8	AGRN
hsa-miR-146a-5p	MIMAT0000449	POFUT2	23275	NM_015227	1	0	1	0	1	1	0	0	1	1	1	1	8	AGT
hsa-miR-146a-5p	MIMAT0000449	FNBP4	23360	NM_015308	1	0	1	0	1	1	1	0	1	0	1	1	8	AGTPBP1
hsa-miR-146a-5p	MIMAT0000449	BRK1	55845	NM_018462	1	0	1	0	1	1	0	0	1	1	1	1	8	AGTR1
hsa-miR-146a-5p	MIMAT0000449	YLPM1	56252	NM_019589	1	0	1	0	0	1	1	0	1	1	1	1	8	AGTR2
hsa-miR-146a-5p	MIMAT0000449	MRS2	57380	NM_020662	1	0	1	0	1	1	0	0	1	1	1	1	8	AGXT2
hsa-miR-146a-5p	MIMAT0000449	XPO5	57510	NM_020750	1	0	1	0	0	1	1	0	1	1	1	1	8	AHCTF1
hsa-miR-146a-5p	MIMAT0000449	HMBOX1	79618	NM_024567	1	0	1	0	1	1	1	0	1	0	1	1	8	AHCY
hsa-miR-146a-5p	MIMAT0000449	CCDC170	80129	NM_025059	1	0	1	0	1	1	0	0	1	1	1	1	8	AHCYL1
hsa-miR-146a-5p	MIMAT0000449	ITCH	83737	NM_031483	1	0	1	0	1	1	1	0	1	0	1	1	8	AHCYL2
hsa-miR-146a-5p	MIMAT0000449	PARD6G	84552	NM_032510	1	0	1	0	1	1	0	0	1	1	1	1	8	AHDC1
hsa-miR-146a-5p	MIMAT0000449	DIS3L	115752	NM_133375	1	0	1	0	1	1	1	0	1	0	1	1	8	AHI1
hsa-miR-146a-5p	MIMAT0000449	LOH12CR1	118426	NM_058169	1	0	1	0	1	1	0	0	1	1	1	1	8	AHNAK
hsa-miR-146a-5p	MIMAT0000449	HSF5	124535	NM_001080439	1	0	1	0	0	1	1	0	1	1	1	1	8	AHNAK2
hsa-miR-146a-5p	MIMAT0000449	ZNF540	163255	NM_152606	1	0	1	0	1	1	0	0	1	1	1	1	8	AHR
hsa-miR-146a-5p	MIMAT0000449	C9orf72	203228	NM_018325	1	0	1	0	1	1	1	0	1	0	1	1	8	AHRR
hsa-miR-146a-5p	MIMAT0000449	ZC3H12B	340554	NM_001010888	1	0	1	0	1	1	1	0	1	0	1	1	8	AHSA1
hsa-miR-146a-5p	MIMAT0000449	SEPT14	346288	NM_207366	1	0	1	0	1	1	0	1	1	0	1	1	8	AHSA2
hsa-miR-146a-5p	MIMAT0000449	ADCY5	111	XM_005247077	1	1	1	0	0	1	0	0	0	1	1	1	7	AHSG
hsa-miR-146a-5p	MIMAT0000449	ADH5	128	NM_000671	1	1	1	0	0	1	0	0	1	0	1	1	7	AICDA
hsa-miR-146a-5p	MIMAT0000449	AQP9	366	NM_020980	0	1	1	0	1	1	0	0	1	0	1	1	7	AIDA
hsa-miR-146a-5p	MIMAT0000449	AR	367	NM_000044	1	1	1	0	0	1	0	0	0	1	1	1	7	AIF1
hsa-miR-146a-5p	MIMAT0000449	ZFHX3	463	NM_006885	1	1	0	0	0	1	0	0	1	1	1	1	7	AIF1L
hsa-miR-146a-5p	MIMAT0000449	ATP2B4	493	NM_001001396	1	1	0	1	0	1	0	0	0	1	1	1	7	AIFM1
hsa-miR-146a-5p	MIMAT0000449	ALDH7A1	501	NM_001182	1	1	0	0	0	1	0	0	1	1	1	1	7	AIFM2
hsa-miR-146a-5p	MIMAT0000449	ATP5G2	517	NM_001002031	1	1	1	1	0	1	0	0	0	0	1	1	7	AIG1
hsa-miR-146a-5p	MIMAT0000449	ATP7A	538	XM_005262147	1	1	1	0	0	1	0	0	0	1	1	1	7	AIM1
hsa-miR-146a-5p	MIMAT0000449	ATP7A	538	XM_005277809	1	1	1	0	0	1	0	0	0	1	1	1	7	AIM1L
hsa-miR-146a-5p	MIMAT0000449	ATR	545	NM_001184	1	1	0	0	0	1	0	0	1	1	1	1	7	AIMP1
hsa-miR-146a-5p	MIMAT0000449	BCAT2	587	NM_001190	1	1	0	0	0	1	0	0	1	1	1	1	7	AIPL1
hsa-miR-146a-5p	MIMAT0000449	BICD1	636	XM_005253465	1	1	1	0	0	1	0	0	0	1	1	1	7	AIRE
hsa-miR-146a-5p	MIMAT0000449	BNC1	646	XM_005272447	1	1	1	0	0	1	0	0	0	1	1	1	7	AJAP1
hsa-miR-146a-5p	MIMAT0000449	RUNX1T1	862	NM_001198625	0	1	1	0	0	1	0	1	0	1	1	1	7	AK1
hsa-miR-146a-5p	MIMAT0000449	CD8A	925	NM_001145873	1	1	1	0	0	1	0	0	0	1	1	1	7	AK2
hsa-miR-146a-5p	MIMAT0000449	CDH1	999	NM_004360	0	1	1	0	0	1	0	0	1	1	1	1	7	AK3
hsa-miR-146a-5p	MIMAT0000449	CDH6	1004	NM_004932	1	1	1	0	0	1	0	0	1	0	1	1	7	AK4
hsa-miR-146a-5p	MIMAT0000449	CLCN4	1183	NM_001830	1	1	0	0	0	1	0	0	1	1	1	1	7	AK5
hsa-miR-146a-5p	MIMAT0000449	ACKR2	1238	XM_005264858	1	1	1	0	0	1	0	0	0	1	1	1	7	AK7
hsa-miR-146a-5p	MIMAT0000449	COL4A3	1285	NM_000091	1	1	1	0	0	1	0	0	0	1	1	1	7	AK9
hsa-miR-146a-5p	MIMAT0000449	COL9A1	1297	NM_001851	1	1	1	0	0	1	1	0	0	0	1	1	7	AKAP1
hsa-miR-146a-5p	MIMAT0000449	CPM	1368	NM_001874	1	1	1	0	0	1	0	0	0	1	1	1	7	AKAP10
hsa-miR-146a-5p	MIMAT0000449	CRY1	1407	NM_004075	0	1	1	0	0	1	1	0	1	0	1	1	7	AKAP11
hsa-miR-146a-5p	MIMAT0000449	CSF1R	1436	NM_005211	1	1	0	0	0	1	0	0	1	1	1	1	7	AKAP12
hsa-miR-146a-5p	MIMAT0000449	SLC26A2	1836	NM_000112	0	1	1	0	0	1	0	0	1	1	1	1	7	AKAP13
hsa-miR-146a-5p	MIMAT0000449	E2F2	1870	NM_004091	1	1	0	0	0	1	0	0	1	1	1	1	7	AKAP14
hsa-miR-146a-5p	MIMAT0000449	PHC1	1911	NM_004426	1	1	1	0	0	1	0	0	1	0	1	1	7	AKAP17A
hsa-miR-146a-5p	MIMAT0000449	EFNB2	1948	NM_004093	1	1	0	0	0	1	0	0	1	1	1	1	7	AKAP2
hsa-miR-146a-5p	MIMAT0000449	EGFR	1956	XM_005271746	1	1	1	0	0	1	0	0	0	1	1	1	7	AKAP3
hsa-miR-146a-5p	MIMAT0000449	ERBB4	2066	XM_005246375	1	1	1	0	0	1	0	0	0	1	1	1	7	AKAP5
hsa-miR-146a-5p	MIMAT0000449	EYA4	2070	XM_005266854	0	1	1	0	0	1	1	0	0	1	1	1	7	AKAP6
hsa-miR-146a-5p	MIMAT0000449	ERCC4	2072	NM_005236	1	1	1	0	0	1	0	0	0	1	1	1	7	AKAP7
hsa-miR-146a-5p	MIMAT0000449	ERG	2078	NM_001243428	1	1	1	0	0	1	0	0	0	1	1	1	7	AKAP8
hsa-miR-146a-5p	MIMAT0000449	AFF2	2334	NM_002025	1	1	0	0	0	1	0	0	1	1	1	1	7	AKAP8L
hsa-miR-146a-5p	MIMAT0000449	FN1	2335	NM_212482	0	1	1	0	0	1	1	0	0	1	1	1	7	AKAP9
hsa-miR-146a-5p	MIMAT0000449	FYN	2534	NM_002037	1	1	1	0	1	1	0	0	0	0	1	1	7	AKIP1
hsa-miR-146a-5p	MIMAT0000449	GAB1	2549	XM_005262881	0	1	1	0	0	1	1	0	0	1	1	1	7	AKIRIN1
hsa-miR-146a-5p	MIMAT0000449	NR6A1	2649	NM_033334	1	1	1	0	0	1	0	0	0	1	1	1	7	AKNA
hsa-miR-146a-5p	MIMAT0000449	GDNF	2668	NM_001190468	1	1	1	0	0	1	0	1	0	0	1	1	7	AKNAD1
hsa-miR-146a-5p	MIMAT0000449	GFRA1	2674	NM_005264	1	1	1	0	0	1	0	0	0	1	1	1	7	AKR1C1
hsa-miR-146a-5p	MIMAT0000449	GLRX	2745	NM_002064	1	1	0	0	0	1	0	0	1	1	1	1	7	AKR1C2
hsa-miR-146a-5p	MIMAT0000449	GMFB	2764	XM_005267541	1	1	1	0	0	1	0	0	0	1	1	1	7	AKR1C3
hsa-miR-146a-5p	MIMAT0000449	GNAO1	2775	NM_138736	1	1	1	0	0	1	1	0	0	0	1	1	7	AKR1D1
hsa-miR-146a-5p	MIMAT0000449	GNS	2799	XM_005268800	1	1	1	0	0	1	0	0	0	1	1	1	7	AKR1E2
hsa-miR-146a-5p	MIMAT0000449	GPX3	2878	NM_002084	0	1	1	0	0	1	0	0	1	1	1	1	7	AKR7A2
hsa-miR-146a-5p	MIMAT0000449	GRIN2A	2903	NM_001134407	1	1	1	0	0	1	0	0	0	1	1	1	7	AKT1
hsa-miR-146a-5p	MIMAT0000449	ARHGAP35	2909	NM_004491	1	1	1	0	0	1	0	0	1	0	1	1	7	AKT1S1
hsa-miR-146a-5p	MIMAT0000449	GRSF1	2926	NM_002092	1	1	1	0	0	1	0	0	0	1	1	1	7	AKT2
hsa-miR-146a-5p	MIMAT0000449	GYG1	2992	NM_004130	1	1	0	0	0	1	1	0	1	1	1	0	7	AKT3
hsa-miR-146a-5p	MIMAT0000449	H3F3B	3021	NM_005324	1	1	0	0	0	1	0	0	1	1	1	1	7	AKTIP
hsa-miR-146a-5p	MIMAT0000449	HTR7	3363	NM_019859	1	1	0	1	0	1	0	0	0	1	1	1	7	ALAS1
hsa-miR-146a-5p	MIMAT0000449	IFNAR1	3454	NM_000629	1	1	0	0	0	1	0	0	1	1	1	1	7	ALB
hsa-miR-146a-5p	MIMAT0000449	IGF2R	3482	NM_000876	1	1	0	0	0	1	0	0	1	1	1	1	7	ALCAM
hsa-miR-146a-5p	MIMAT0000449	IGFBP5	3488	NM_000599	0	1	1	0	0	1	0	0	1	1	1	1	7	ALDH16A1
hsa-miR-146a-5p	MIMAT0000449	IL3	3562	NM_000588	1	1	0	0	0	1	0	0	1	1	1	1	7	ALDH18A1
hsa-miR-146a-5p	MIMAT0000449	IRS1	3667	NM_005544	1	1	0	0	0	1	1	0	1	0	1	1	7	ALDH1A2
hsa-miR-146a-5p	MIMAT0000449	ITPKB	3707	NM_002221	0	1	1	0	0	1	0	0	1	1	1	1	7	ALDH1A3
hsa-miR-146a-5p	MIMAT0000449	KRT35	3886	NM_002280	1	1	0	0	0	1	0	0	1	1	1	1	7	ALDH1B1
hsa-miR-146a-5p	MIMAT0000449	LASP1	3927	NM_006148	0	1	1	0	0	1	0	0	1	1	1	1	7	ALDH1L2
hsa-miR-146a-5p	MIMAT0000449	LETM1	3954	NM_012318	1	1	0	0	0	1	0	0	1	1	1	1	7	ALDH3A2
hsa-miR-146a-5p	MIMAT0000449	LFNG	3955	NM_001040167	1	1	1	0	0	1	0	0	1	0	1	1	7	ALDH3B1
hsa-miR-146a-5p	MIMAT0000449	ABLIM1	3983	XM_005269818	1	1	1	0	0	1	0	0	0	1	1	1	7	ALDH4A1
hsa-miR-146a-5p	MIMAT0000449	LPP	4026	XM_005247445	1	1	1	0	0	1	0	0	0	1	1	1	7	ALDH5A1
hsa-miR-146a-5p	MIMAT0000449	SH2D1A	4068	NM_002351	1	1	1	0	0	1	0	0	1	0	1	1	7	ALDH6A1
hsa-miR-146a-5p	MIMAT0000449	MAPT	4137	NM_001123066	1	1	1	0	0	1	0	0	0	1	1	1	7	ALDH7A1
hsa-miR-146a-5p	MIMAT0000449	KMT2A	4297	NM_001197104	1	1	1	0	0	1	0	0	0	1	1	1	7	ALDH8A1
hsa-miR-146a-5p	MIMAT0000449	MLLT6	4302	XM_005257379	1	1	1	0	0	1	0	0	0	1	1	1	7	ALDH9A1
hsa-miR-146a-5p	MIMAT0000449	MMP16	4325	NM_005941	1	1	1	0	0	0	0	1	1	0	1	1	7	ALDOB
hsa-miR-146a-5p	MIMAT0000449	MYO1B	4430	NM_001130158	1	1	1	0	0	1	0	0	0	1	1	1	7	ALDOC
hsa-miR-146a-5p	MIMAT0000449	MYO6	4646	NM_004999	1	1	0	0	0	1	0	0	1	1	1	1	7	ALG1
hsa-miR-146a-5p	MIMAT0000449	NEB	4703	NM_001271208	1	1	1	0	0	1	0	0	0	1	1	1	7	ALG10
hsa-miR-146a-5p	MIMAT0000449	NF2	4771	NM_181832	1	1	1	0	0	1	0	0	0	1	1	1	7	ALG10B
hsa-miR-146a-5p	MIMAT0000449	NPR3	4883	NM_001204375	1	1	1	1	0	1	0	0	0	0	1	1	7	ALG11
hsa-miR-146a-5p	MIMAT0000449	OGN	4969	NM_033014	1	1	1	1	0	1	0	0	0	0	1	1	7	ALG13
hsa-miR-146a-5p	MIMAT0000449	PAPPA	5069	NM_002581	1	1	0	0	0	1	0	0	1	1	1	1	7	ALG1L
hsa-miR-146a-5p	MIMAT0000449	PDCL	5082	NM_005388	1	1	1	0	0	0	0	0	1	1	1	1	7	ALG2
hsa-miR-146a-5p	MIMAT0000449	PBX2	5089	NM_002586	1	1	1	0	0	1	1	0	0	0	1	1	7	ALG5
hsa-miR-146a-5p	MIMAT0000449	PDCD2	5134	NM_002598	1	1	1	0	0	1	0	0	0	1	1	1	7	ALG6
hsa-miR-146a-5p	MIMAT0000449	PDE6H	5149	NM_006205	1	1	1	0	0	1	0	0	1	0	1	1	7	ALG8
hsa-miR-146a-5p	MIMAT0000449	PDHA2	5161	NM_005390	1	1	0	0	0	1	1	0	1	0	1	1	7	ALG9
hsa-miR-146a-5p	MIMAT0000449	PER1	5187	NM_002616	1	1	0	1	0	1	0	0	1	0	1	1	7	ALK
hsa-miR-146a-5p	MIMAT0000449	PFKFB2	5208	NM_006212	1	1	0	0	0	1	0	0	1	1	1	1	7	ALKBH1
hsa-miR-146a-5p	MIMAT0000449	PHF1	5252	NM_024165	1	1	1	0	0	1	1	0	0	0	1	1	7	ALKBH5
hsa-miR-146a-5p	MIMAT0000449	PNN	5411	NM_002687	1	1	1	0	0	1	0	0	1	0	1	1	7	ALKBH8
hsa-miR-146a-5p	MIMAT0000449	POU4F2	5458	NM_004575	1	1	0	0	0	1	1	0	1	1	1	0	7	ALMS1
hsa-miR-146a-5p	MIMAT0000449	MED1	5469	NM_004774	1	1	1	0	1	0	0	0	1	0	1	1	7	ALOX5
hsa-miR-146a-5p	MIMAT0000449	PPM1A	5494	XM_005267777	1	1	1	0	0	1	0	0	0	1	1	1	7	ALOX5AP
hsa-miR-146a-5p	MIMAT0000449	PRELP	5549	NM_002725	1	1	1	0	0	1	0	0	0	1	1	1	7	ALOXE3
hsa-miR-146a-5p	MIMAT0000449	PRKAB2	5565	NM_005399	1	1	0	0	0	1	0	0	1	1	1	1	7	ALPI
hsa-miR-146a-5p	MIMAT0000449	PRKCB	5579	NM_002738	1	1	1	0	0	1	0	0	0	1	1	1	7	ALPK1
hsa-miR-146a-5p	MIMAT0000449	PKN2	5586	NM_006256	1	1	0	0	0	1	0	0	1	1	1	1	7	ALPK3
hsa-miR-146a-5p	MIMAT0000449	PRLR	5618	NM_000949	1	1	1	0	0	1	0	0	0	1	1	1	7	ALPP
hsa-miR-146a-5p	MIMAT0000449	PSMD9	5715	NM_002813	1	1	0	0	0	1	0	0	1	1	1	1	7	ALS2
hsa-miR-146a-5p	MIMAT0000449	QDPR	5860	NM_000320	1	1	0	0	0	1	0	0	1	1	1	1	7	ALS2CL
hsa-miR-146a-5p	MIMAT0000449	RALGDS	5900	NM_006266	1	1	1	0	0	1	1	0	0	0	1	1	7	ALS2CR11
hsa-miR-146a-5p	MIMAT0000449	RARB	5915	NM_000965	1	1	1	0	0	1	1	0	0	0	1	1	7	ALS2CR12
hsa-miR-146a-5p	MIMAT0000449	RFXAP	5994	NM_000538	1	1	0	0	0	1	0	0	1	1	1	1	7	ALX1
hsa-miR-146a-5p	MIMAT0000449	ROBO1	6091	NM_133631	1	1	0	0	0	1	0	1	0	1	1	1	7	ALX4
hsa-miR-146a-5p	MIMAT0000449	SORT1	6272	XM_005271102	1	1	1	0	0	1	0	0	0	1	1	1	7	ALYREF
hsa-miR-146a-5p	MIMAT0000449	ATXN1	6310	NM_000332	1	1	0	0	0	1	0	0	1	1	1	1	7	AMACR
hsa-miR-146a-5p	MIMAT0000449	SCML1	6322	NM_001037540	1	1	1	0	0	1	0	0	0	1	1	1	7	AMBN
hsa-miR-146a-5p	MIMAT0000449	SCN5A	6331	NM_001099404	1	1	1	0	0	1	0	0	0	1	1	1	7	AMBRA1
hsa-miR-146a-5p	MIMAT0000449	SCN5A	6331	NM_198056	1	1	1	0	0	1	0	0	0	1	1	1	7	AMD1
hsa-miR-146a-5p	MIMAT0000449	SET	6418	NM_003011	1	1	0	0	0	1	0	0	1	1	1	1	7	AMDHD1
hsa-miR-146a-5p	MIMAT0000449	SLC7A1	6541	NM_003045	1	1	0	0	0	1	0	0	1	1	1	1	7	AMDHD2
hsa-miR-146a-5p	MIMAT0000449	SLIT3	6586	NM_001271946	1	1	1	0	0	1	0	0	0	1	1	1	7	AMER1
hsa-miR-146a-5p	MIMAT0000449	SNX1	6642	NM_003099	1	1	1	0	0	1	0	0	0	1	1	1	7	AMER2
hsa-miR-146a-5p	MIMAT0000449	SNTB2	6645	NM_006750	1	1	0	0	0	1	0	0	1	1	1	1	7	AMER3
hsa-miR-146a-5p	MIMAT0000449	SOX5	6660	NM_152989	1	1	0	1	0	1	0	0	0	1	1	1	7	AMFR
hsa-miR-146a-5p	MIMAT0000449	SOX11	6664	NM_003108	1	1	0	0	0	1	0	0	1	1	1	1	7	AMHR2
hsa-miR-146a-5p	MIMAT0000449	SRP14	6727	NM_003134	1	1	1	0	0	1	0	0	1	0	1	1	7	AMICA1
hsa-miR-146a-5p	MIMAT0000449	STK10	6793	NM_005990	1	1	0	0	0	1	0	0	1	1	1	1	7	AMIGO1
hsa-miR-146a-5p	MIMAT0000449	STRN	6801	NM_003162	1	1	1	0	0	1	0	0	1	0	1	1	7	AMIGO2
hsa-miR-146a-5p	MIMAT0000449	STX3	6809	NM_004177	1	1	1	0	0	1	0	0	1	0	1	1	7	AMIGO3
hsa-miR-146a-5p	MIMAT0000449	TBL1X	6907	NM_005647	1	1	0	0	0	1	0	0	1	1	1	1	7	AMMECR1
hsa-miR-146a-5p	MIMAT0000449	TCF4	6925	NM_001083962	1	1	0	0	0	1	0	1	0	1	1	1	7	AMMECR1L
hsa-miR-146a-5p	MIMAT0000449	PPP1R11	6992	NM_021959	1	1	1	0	0	1	0	0	0	1	1	1	7	AMN1
hsa-miR-146a-5p	MIMAT0000449	TEF	7008	NM_003216	1	1	0	0	0	1	0	0	1	1	1	1	7	AMOT
hsa-miR-146a-5p	MIMAT0000449	TFAP2B	7021	NM_003221	1	1	0	0	0	1	0	0	1	1	1	1	7	AMOTL1
hsa-miR-146a-5p	MIMAT0000449	TGIF1	7050	NM_170695	1	1	1	0	0	1	0	0	0	1	1	1	7	AMOTL2
hsa-miR-146a-5p	MIMAT0000449	THRB	7068	NM_001252634	1	1	1	0	0	1	0	0	0	1	1	1	7	AMPD3
hsa-miR-146a-5p	MIMAT0000449	TIMP4	7079	NM_003256	1	1	1	0	0	1	0	0	1	0	1	1	7	AMPH
hsa-miR-146a-5p	MIMAT0000449	TRPS1	7227	NM_014112	1	1	0	0	0	1	0	0	1	1	1	1	7	AMT
hsa-miR-146a-5p	MIMAT0000449	TSPYL1	7259	NM_003309	1	1	1	0	1	0	0	0	1	0	1	1	7	AMY2B
hsa-miR-146a-5p	MIMAT0000449	UPK1B	7348	NM_006952	1	1	1	0	0	1	0	0	1	0	1	1	7	AMZ1
hsa-miR-146a-5p	MIMAT0000449	VBP1	7411	XM_005274729	1	1	1	0	0	1	0	0	0	1	1	1	7	AMZ2
hsa-miR-146a-5p	MIMAT0000449	VBP1	7411	XM_005277890	1	1	1	0	0	1	0	0	0	1	1	1	7	ANAPC1
hsa-miR-146a-5p	MIMAT0000449	WAS	7454	NM_000377	1	1	1	0	0	1	0	0	1	0	1	1	7	ANAPC11
hsa-miR-146a-5p	MIMAT0000449	WHSC1	7468	XM_005248004	1	1	0	1	0	1	0	0	0	1	1	1	7	ANAPC13
hsa-miR-146a-5p	MIMAT0000449	WNT2	7472	NM_003391	1	1	1	0	0	1	0	0	1	0	1	1	7	ANAPC16
hsa-miR-146a-5p	MIMAT0000449	WNT3	7473	NM_030753	1	1	1	0	0	1	0	0	1	0	1	1	7	ANAPC7
hsa-miR-146a-5p	MIMAT0000449	WNT5A	7474	NM_003392	1	1	0	0	0	1	0	0	1	1	1	1	7	ANG
hsa-miR-146a-5p	MIMAT0000449	XDH	7498	NM_000379	1	1	0	0	0	1	1	0	1	0	1	1	7	ANGEL1
hsa-miR-146a-5p	MIMAT0000449	EVI5	7813	NM_005665	1	1	0	0	0	1	0	0	1	1	1	1	7	ANGEL2
hsa-miR-146a-5p	MIMAT0000449	ALDH5A1	7915	NM_170740	1	1	1	0	0	1	0	0	0	1	1	1	7	ANGPT1
hsa-miR-146a-5p	MIMAT0000449	RND2	8153	NM_005440	1	1	1	0	0	1	0	0	1	0	1	1	7	ANGPT2
hsa-miR-146a-5p	MIMAT0000449	PIP5K1B	8395	NM_003558	1	1	0	0	0	1	0	1	1	0	1	1	7	ANGPT4
hsa-miR-146a-5p	MIMAT0000449	ZNF282	8427	NM_003575	1	1	1	0	0	1	0	0	1	0	1	1	7	ANGPTL1
hsa-miR-146a-5p	MIMAT0000449	CUL4B	8450	NM_003588	1	1	1	0	0	1	0	0	0	1	1	1	7	ANGPTL2
hsa-miR-146a-5p	MIMAT0000449	CDC42BPA	8476	XM_005273321	1	1	1	0	0	1	0	0	0	1	1	1	7	ANGPTL3
hsa-miR-146a-5p	MIMAT0000449	RGS5	8490	NM_001254749	1	1	1	0	0	1	0	0	0	1	1	1	7	ANGPTL4
hsa-miR-146a-5p	MIMAT0000449	GAS7	8522	NM_201433	1	1	1	0	0	1	0	0	0	1	1	1	7	ANGPTL5
hsa-miR-146a-5p	MIMAT0000449	CASK	8573	XM_005272685	1	1	1	0	0	1	0	0	0	1	1	1	7	ANGPTL7
hsa-miR-146a-5p	MIMAT0000449	UNC5C	8633	XM_005263321	1	1	1	0	0	1	0	0	0	1	1	1	7	ANK1
hsa-miR-146a-5p	MIMAT0000449	NUMB	8650	NM_001005743	1	1	1	0	0	1	0	0	0	1	1	1	7	ANK2
hsa-miR-146a-5p	MIMAT0000449	WISP1	8840	NM_003882	1	1	1	0	1	0	0	0	1	0	1	1	7	ANK3
hsa-miR-146a-5p	MIMAT0000449	HDAC3	8841	NM_003883	1	1	0	0	0	1	0	0	1	1	1	1	7	ANKDD1A
hsa-miR-146a-5p	MIMAT0000449	PRPF4B	8899	NM_003913	1	1	0	0	0	1	0	0	1	1	1	1	7	ANKDD1B
hsa-miR-146a-5p	MIMAT0000449	VAPB	9217	NM_004738	1	1	0	0	0	1	0	0	1	1	1	1	7	ANKEF1
hsa-miR-146a-5p	MIMAT0000449	DLGAP2	9228	XM_005266038	1	1	1	0	0	1	0	0	0	1	1	1	7	ANKFY1
hsa-miR-146a-5p	MIMAT0000449	DLGAP1	9229	XM_005258171	1	1	1	0	0	1	1	0	0	0	1	1	7	ANKH
hsa-miR-146a-5p	MIMAT0000449	TM9SF2	9375	NM_004800	1	1	0	0	0	1	0	1	1	0	1	1	7	ANKHD1
hsa-miR-146a-5p	MIMAT0000449	MED26	9441	NM_004831	1	1	0	0	0	1	0	0	1	1	1	1	7	ANKHD1-EIF4EBP3
hsa-miR-146a-5p	MIMAT0000449	MAPK8IP1	9479	NM_005456	1	1	0	0	0	1	0	0	1	1	1	1	7	ANKIB1
hsa-miR-146a-5p	MIMAT0000449	STXBP5L	9515	NM_014980	1	1	0	0	0	1	0	0	1	1	1	1	7	ANKLE2
hsa-miR-146a-5p	MIMAT0000449	SPTLC2	9517	NM_004863	0	1	1	0	0	1	0	0	1	1	1	1	7	ANKMY1
hsa-miR-146a-5p	MIMAT0000449	GOSR1	9527	NM_001007024	1	1	1	0	0	1	0	0	0	1	1	1	7	ANKMY2
hsa-miR-146a-5p	MIMAT0000449	CLOCK	9575	NM_001267843	1	1	1	0	0	1	0	0	0	1	1	1	7	ANKRA2
hsa-miR-146a-5p	MIMAT0000449	RALGPS1	9649	XM_005252318	1	1	0	0	0	1	1	0	0	1	1	1	7	ANKRD1
hsa-miR-146a-5p	MIMAT0000449	HS2ST1	9653	NM_012262	1	1	0	0	0	1	0	0	1	1	1	1	7	ANKRD10
hsa-miR-146a-5p	MIMAT0000449	LPIN2	9663	NM_014646	1	1	1	0	0	1	0	0	1	0	1	1	7	ANKRD12
hsa-miR-146a-5p	MIMAT0000449	KIAA0430	9665	NM_001184998	1	1	1	0	0	1	0	0	0	1	1	1	7	ANKRD13A
hsa-miR-146a-5p	MIMAT0000449	N4BP1	9683	NM_153029	1	1	0	0	0	1	0	0	1	1	1	1	7	ANKRD13C
hsa-miR-146a-5p	MIMAT0000449	EDEM1	9695	NM_014674	1	1	0	0	0	1	0	0	1	1	1	1	7	ANKRD16
hsa-miR-146a-5p	MIMAT0000449	PHACTR2	9749	NM_001100164	0	1	1	1	0	1	0	0	0	1	1	1	7	ANKRD17
hsa-miR-146a-5p	MIMAT0000449	SNPH	9751	XM_005260888	1	1	0	1	0	1	0	0	0	1	1	1	7	ANKRD18A
hsa-miR-146a-5p	MIMAT0000449	BCLAF1	9774	XM_005267237	1	1	1	0	0	1	0	0	0	1	1	1	7	ANKRD18B
hsa-miR-146a-5p	MIMAT0000449	SERTAD2	9792	XM_005264669	0	1	1	0	0	1	1	0	0	1	1	1	7	ANKRD2
hsa-miR-146a-5p	MIMAT0000449	KIAA0141	9812	NM_014773	1	1	0	0	0	1	0	0	1	1	1	1	7	ANKRD20A1
hsa-miR-146a-5p	MIMAT0000449	TRIM66	9866	XM_005253270	1	1	1	0	0	1	0	0	0	1	1	1	7	ANKRD20A2
hsa-miR-146a-5p	MIMAT0000449	NUAK1	9891	NM_014840	1	1	0	0	0	1	0	0	1	1	1	1	7	ANKRD20A3
hsa-miR-146a-5p	MIMAT0000449	KLHL21	9903	NM_014851	1	1	0	0	0	1	0	0	1	1	1	1	7	ANKRD20A4
hsa-miR-146a-5p	MIMAT0000449	ZBTB40	9923	NM_001083621	1	1	1	0	0	1	0	0	0	1	1	1	7	ANKRD22
hsa-miR-146a-5p	MIMAT0000449	LPGAT1	9926	XM_005273364	1	1	1	0	0	1	0	0	0	1	1	1	7	ANKRD23
hsa-miR-146a-5p	MIMAT0000449	HS3ST3A1	9955	NM_006042	1	1	0	0	0	1	0	0	1	1	1	1	7	ANKRD26
hsa-miR-146a-5p	MIMAT0000449	MED13	9969	NM_005121	1	1	0	0	0	1	0	0	1	1	1	1	7	ANKRD27
hsa-miR-146a-5p	MIMAT0000449	PIGK	10026	NM_005482	0	1	1	0	0	1	0	0	1	1	1	1	7	ANKRD28
hsa-miR-146a-5p	MIMAT0000449	ABI2	10152	XM_005246217	1	1	1	0	0	1	0	0	0	1	1	1	7	ANKRD29
hsa-miR-146a-5p	MIMAT0000449	WASF2	10163	NM_006990	1	1	0	0	0	1	0	0	1	1	1	1	7	ANKRD31
hsa-miR-146a-5p	MIMAT0000449	DCAF7	10238	NM_005828	1	1	0	0	0	1	0	0	1	1	1	1	7	ANKRD32
hsa-miR-146a-5p	MIMAT0000449	CNKSR1	10256	NM_006314	0	1	1	0	0	1	0	0	1	1	1	1	7	ANKRD33B
hsa-miR-146a-5p	MIMAT0000449	ABCC4	10257	NM_005845	1	1	0	0	0	1	0	0	1	1	1	1	7	ANKRD34A
hsa-miR-146a-5p	MIMAT0000449	DNAJA2	10294	NM_005880	1	1	0	0	0	1	0	0	1	1	1	1	7	ANKRD34B
hsa-miR-146a-5p	MIMAT0000449	LANCL1	10314	XM_005246243	1	1	1	0	0	1	0	0	0	1	1	1	7	ANKRD34C
hsa-miR-146a-5p	MIMAT0000449	HMG20A	10363	XM_005254123	1	1	1	0	0	1	0	0	0	1	1	1	7	ANKRD35
hsa-miR-146a-5p	MIMAT0000449	SCML2	10389	NM_006089	0	1	1	0	0	1	0	0	1	1	1	1	7	ANKRD36
hsa-miR-146a-5p	MIMAT0000449	TRIM38	10475	NM_006355	1	1	1	0	0	1	0	0	1	0	1	1	7	ANKRD36B
hsa-miR-146a-5p	MIMAT0000449	SYNCRIP	10492	NM_001159677	1	1	1	0	0	1	0	0	0	1	1	1	7	ANKRD36C
hsa-miR-146a-5p	MIMAT0000449	NEBL	10529	NM_006393	1	1	0	0	0	1	0	0	1	1	1	1	7	ANKRD37
hsa-miR-146a-5p	MIMAT0000449	MAB21L2	10586	NM_006439	1	1	0	0	0	1	0	0	1	1	1	1	7	ANKRD39
hsa-miR-146a-5p	MIMAT0000449	PMVK	10654	NM_006556	1	1	0	0	0	1	0	0	1	1	1	1	7	ANKRD40
hsa-miR-146a-5p	MIMAT0000449	CELF1	10658	XM_005252758	1	1	1	0	0	1	0	0	0	1	1	1	7	ANKRD42
hsa-miR-146a-5p	MIMAT0000449	B3GNT2	10678	NM_006577	1	1	0	0	0	1	0	0	1	1	1	1	7	ANKRD44
hsa-miR-146a-5p	MIMAT0000449	NFAT5	10725	XM_005255777	0	1	1	0	0	1	1	0	0	1	1	1	7	ANKRD45
hsa-miR-146a-5p	MIMAT0000449	RAB10	10890	NM_016131	1	1	0	0	0	1	0	0	1	1	1	1	7	ANKRD46
hsa-miR-146a-5p	MIMAT0000449	AP3M2	10947	NM_001134296	1	1	1	0	0	1	0	0	0	1	1	1	7	ANKRD49
hsa-miR-146a-5p	MIMAT0000449	ADAMTS8	11095	NM_007037	1	1	0	0	0	1	0	0	1	1	1	1	7	ANKRD50
hsa-miR-146a-5p	MIMAT0000449	AKAP11	11215	NM_016248	0	1	1	0	0	1	0	0	1	1	1	1	7	ANKRD52
hsa-miR-146a-5p	MIMAT0000449	AKAP10	11216	NM_007202	0	1	1	0	0	1	0	0	1	1	1	1	7	ANKRD53
hsa-miR-146a-5p	MIMAT0000449	KLF12	11278	XM_005266251	1	1	1	0	0	1	0	0	0	1	1	1	7	ANKRD54
hsa-miR-146a-5p	MIMAT0000449	TFEC	22797	XM_005250231	1	1	1	0	0	1	0	0	0	1	1	1	7	ANKRD55
hsa-miR-146a-5p	MIMAT0000449	ICK	22858	XM_005248953	1	1	1	0	0	1	0	0	0	1	1	1	7	ANKRD6
hsa-miR-146a-5p	MIMAT0000449	ABLIM3	22885	NM_014945	1	1	0	0	0	1	0	0	1	1	1	1	7	ANKRD62
hsa-miR-146a-5p	MIMAT0000449	CARD8	22900	NM_001184902	1	1	0	0	0	1	0	1	0	1	1	1	7	ANKRD66
hsa-miR-146a-5p	MIMAT0000449	ELL2	22936	NM_012081	1	1	0	0	0	1	0	0	1	1	1	1	7	ANKS1A
hsa-miR-146a-5p	MIMAT0000449	LIMCH1	22998	XM_005248065	0	1	1	0	0	1	1	0	0	1	1	1	7	ANKS1B
hsa-miR-146a-5p	MIMAT0000449	PDS5B	23047	NM_015032	0	1	1	0	0	1	0	0	1	1	1	1	7	ANKS3
hsa-miR-146a-5p	MIMAT0000449	ENDOD1	23052	NM_015036	1	1	0	0	0	1	0	0	1	1	1	1	7	ANKS4B
hsa-miR-146a-5p	MIMAT0000449	PEG10	23089	NM_001040152	0	1	1	0	0	1	0	0	1	1	1	1	7	ANKS6
hsa-miR-146a-5p	MIMAT0000449	ZC3H13	23091	XM_005266303	1	1	1	0	0	1	1	0	0	0	1	1	7	ANKUB1
hsa-miR-146a-5p	MIMAT0000449	ARHGAP26	23092	XM_005268398	1	1	1	0	0	1	0	0	0	1	1	1	7	ANKZF1
hsa-miR-146a-5p	MIMAT0000449	NFASC	23114	XM_005244973	1	1	1	0	0	1	0	0	0	1	1	1	7	ANLN
hsa-miR-146a-5p	MIMAT0000449	HIC2	23119	XM_005261395	1	1	1	0	0	1	0	0	0	1	1	1	7	ANO1
hsa-miR-146a-5p	MIMAT0000449	KDM6B	23135	NM_001080424	1	1	0	0	0	1	1	0	1	0	1	1	7	ANO10
hsa-miR-146a-5p	MIMAT0000449	ANKRD12	23253	NM_001204056	1	1	1	0	0	1	1	0	0	0	1	1	7	ANO3
hsa-miR-146a-5p	MIMAT0000449	MGA	23269	XM_005254243	1	1	1	0	0	1	0	0	0	1	1	1	7	ANO4
hsa-miR-146a-5p	MIMAT0000449	CAMSAP2	23271	XM_005245040	0	1	1	0	0	1	1	0	0	1	1	1	7	ANO5
hsa-miR-146a-5p	MIMAT0000449	ATMIN	23300	NM_015251	0	1	1	0	0	1	0	0	1	1	1	1	7	ANO6
hsa-miR-146a-5p	MIMAT0000449	RPGRIP1L	23322	NM_015272	0	1	1	0	0	1	1	0	1	0	1	1	7	ANO7
hsa-miR-146a-5p	MIMAT0000449	WDR7	23335	NM_015285	0	1	1	0	1	1	0	0	0	1	1	1	7	ANO8
hsa-miR-146a-5p	MIMAT0000449	ZDHHC17	23390	NM_015336	1	1	0	0	0	1	0	0	1	1	1	1	7	ANP32A
hsa-miR-146a-5p	MIMAT0000449	CBX5	23468	NM_001127322	1	1	1	0	0	1	0	0	0	1	1	1	7	ANP32B
hsa-miR-146a-5p	MIMAT0000449	POFUT1	23509	NM_015352	1	1	0	0	0	1	0	0	1	1	1	1	7	ANP32E
hsa-miR-146a-5p	MIMAT0000449	RBFOX2	23543	XM_005261428	1	1	1	0	0	1	0	0	0	1	1	1	7	ANPEP
hsa-miR-146a-5p	MIMAT0000449	CLEC5A	23601	NM_013252	1	1	1	0	0	1	0	0	1	0	1	1	7	ANTXR1
hsa-miR-146a-5p	MIMAT0000449	MKRN2	23609	NM_014160	0	1	1	0	0	1	0	0	1	1	1	1	7	ANTXR2
hsa-miR-146a-5p	MIMAT0000449	KPNA6	23633	NM_012316	1	1	0	0	0	1	0	0	1	1	1	1	7	ANXA1
hsa-miR-146a-5p	MIMAT0000449	CADM1	23705	NM_014333	1	1	1	0	0	1	0	0	0	1	1	1	7	ANXA13
hsa-miR-146a-5p	MIMAT0000449	ARMC8	25852	NM_015396	1	1	1	0	0	1	0	0	1	0	1	1	7	ANXA2R
hsa-miR-146a-5p	MIMAT0000449	C3orf17	25871	NM_015412	1	1	1	0	0	1	0	0	0	1	1	1	7	ANXA3
hsa-miR-146a-5p	MIMAT0000449	ZNF521	25925	NM_015461	1	1	0	0	0	1	1	0	1	0	1	1	7	ANXA4
hsa-miR-146a-5p	MIMAT0000449	TBC1D10B	26000	NM_015527	1	1	0	0	0	1	0	0	1	1	1	1	7	ANXA7
hsa-miR-146a-5p	MIMAT0000449	SUSD5	26032	NM_015551	1	1	0	0	0	1	0	0	1	1	1	1	7	ANXA8
hsa-miR-146a-5p	MIMAT0000449	IPCEF1	26034	NM_001130699	1	1	1	0	0	1	0	0	0	1	1	1	7	ANXA8L1
hsa-miR-146a-5p	MIMAT0000449	CNTNAP2	26047	NM_014141	1	1	0	0	0	1	0	0	1	1	1	1	7	ANXA8L2
hsa-miR-146a-5p	MIMAT0000449	TANC2	26115	XM_005257201	1	1	1	0	0	1	0	0	0	1	1	1	7	ANXA9
hsa-miR-146a-5p	MIMAT0000449	FBXL3	26224	XM_005266335	1	1	1	0	0	1	1	0	0	0	1	1	7	AOC2
hsa-miR-146a-5p	MIMAT0000449	CNNM4	26504	NM_020184	1	1	0	0	0	1	0	0	1	1	1	1	7	AOC3
hsa-miR-146a-5p	MIMAT0000449	TIMM10B	26515	NM_012192	0	1	1	0	0	1	0	0	1	1	1	1	7	AOX1
hsa-miR-146a-5p	MIMAT0000449	SH3YL1	26751	NM_015677	0	1	1	0	0	1	0	0	1	1	1	1	7	AP1AR
hsa-miR-146a-5p	MIMAT0000449	STAU2	27067	NM_001164384	1	1	1	0	0	1	0	0	0	1	1	1	7	AP1B1
hsa-miR-146a-5p	MIMAT0000449	DKK2	27123	NM_014421	1	1	1	0	0	1	0	0	1	0	1	1	7	AP1G1
hsa-miR-146a-5p	MIMAT0000449	PALD1	27143	NM_014431	1	1	0	0	0	1	0	0	1	1	1	1	7	AP1G2
hsa-miR-146a-5p	MIMAT0000449	SLC39A1	27173	NM_014437	0	1	1	0	1	1	0	0	1	0	1	1	7	AP1S1
hsa-miR-146a-5p	MIMAT0000449	RBMX	27316	NM_002139	1	1	0	1	0	1	0	0	1	0	1	1	7	AP1S2
hsa-miR-146a-5p	MIMAT0000449	TOR1B	27348	NM_014506	1	1	0	0	0	1	0	0	1	1	1	1	7	AP1S3
hsa-miR-146a-5p	MIMAT0000449	C16orf72	29035	NM_014117	1	1	1	0	1	0	0	0	1	0	1	1	7	AP2A2
hsa-miR-146a-5p	MIMAT0000449	CCDC113	29070	NM_014157	1	1	0	0	0	1	0	0	1	1	1	1	7	AP2B1
hsa-miR-146a-5p	MIMAT0000449	CNIH4	29097	NM_001277199	1	1	1	0	0	1	1	0	0	0	1	1	7	AP2M1
hsa-miR-146a-5p	MIMAT0000449	CARD10	29775	XM_005261591	1	1	1	0	0	1	0	0	0	1	1	1	7	AP3B1
hsa-miR-146a-5p	MIMAT0000449	GRHL1	29841	XM_005246158	1	1	1	0	0	1	0	0	0	1	1	1	7	AP3B2
hsa-miR-146a-5p	MIMAT0000449	NXPH1	30010	NM_152745	1	1	0	1	0	1	0	0	1	0	1	1	7	AP3D1
hsa-miR-146a-5p	MIMAT0000449	RRP15	51018	NM_016052	1	1	0	0	0	1	0	0	1	1	1	1	7	AP3M1
hsa-miR-146a-5p	MIMAT0000449	METTL9	51108	NM_016025	1	1	1	0	0	1	0	0	0	1	1	1	7	AP3M2
hsa-miR-146a-5p	MIMAT0000449	C6orf203	51250	NM_001142470	0	1	1	0	0	1	1	1	0	0	1	1	7	AP3S1
hsa-miR-146a-5p	MIMAT0000449	DNAJC27	51277	NM_016544	1	1	0	0	0	1	0	0	1	1	1	1	7	AP3S2
hsa-miR-146a-5p	MIMAT0000449	FAM8A1	51439	NM_016255	1	1	0	0	0	1	0	0	1	1	1	1	7	AP4B1
hsa-miR-146a-5p	MIMAT0000449	TRMT6	51605	NM_015939	1	1	0	0	0	1	0	0	1	1	1	1	7	AP4E1
hsa-miR-146a-5p	MIMAT0000449	ASB1	51665	NM_001040445	0	1	1	0	0	1	0	0	1	1	1	1	7	AP4M1
hsa-miR-146a-5p	MIMAT0000449	ZAK	51776	NM_133646	1	1	0	0	0	1	0	0	1	1	1	1	7	AP4S1
hsa-miR-146a-5p	MIMAT0000449	BCMO1	53630	NM_017429	1	1	1	0	0	1	0	0	1	0	1	1	7	AP5B1
hsa-miR-146a-5p	MIMAT0000449	SLC38A2	54407	NM_018976	0	1	1	0	0	1	1	0	1	0	1	1	7	AP5M1
hsa-miR-146a-5p	MIMAT0000449	XRN1	54464	NM_019001	1	1	1	0	0	1	1	0	0	0	1	1	7	AP5Z1
hsa-miR-146a-5p	MIMAT0000449	MARCH5	54708	XM_005269924	0	1	1	1	0	1	0	0	0	1	1	1	7	APAF1
hsa-miR-146a-5p	MIMAT0000449	TET2	54790	NM_001127208	1	1	1	0	0	1	0	0	0	1	1	1	7	APBA1
hsa-miR-146a-5p	MIMAT0000449	TMEM214	54867	XM_005264381	1	1	1	0	0	1	0	0	0	1	1	1	7	APBA2
hsa-miR-146a-5p	MIMAT0000449	CMTM6	54918	NM_017801	1	1	0	0	0	1	0	0	1	1	1	1	7	APBA3
hsa-miR-146a-5p	MIMAT0000449	DUS2	54920	NM_017803	0	1	1	0	0	1	1	0	1	0	1	1	7	APBB1
hsa-miR-146a-5p	MIMAT0000449	C2orf42	54980	XM_005264389	1	1	0	0	0	1	1	0	0	1	1	1	7	APBB1IP
hsa-miR-146a-5p	MIMAT0000449	USP47	55031	XM_005252997	1	1	1	0	0	1	0	0	0	1	1	1	7	APBB2
hsa-miR-146a-5p	MIMAT0000449	SPATA6L	55064	NM_001039395	1	1	0	0	0	1	0	0	1	1	1	1	7	APBB3
hsa-miR-146a-5p	MIMAT0000449	RALGPS2	55103	XM_005245297	1	1	1	0	0	1	0	0	0	1	1	1	7	APC
hsa-miR-146a-5p	MIMAT0000449	MTPAP	55149	NM_018109	0	1	1	0	1	1	0	0	1	0	1	1	7	APC2
hsa-miR-146a-5p	MIMAT0000449	MSTO1	55154	NM_018116	0	1	1	0	0	1	0	0	1	1	1	1	7	APCDD1L
hsa-miR-146a-5p	MIMAT0000449	TMEM33	55161	NM_018126	0	1	1	0	0	1	0	0	1	1	1	1	7	APEX1
hsa-miR-146a-5p	MIMAT0000449	UBE2W	55284	NM_001001481	1	1	1	0	0	1	0	0	0	1	1	1	7	APH1A
hsa-miR-146a-5p	MIMAT0000449	PI4K2A	55361	NM_018425	0	1	1	0	0	1	0	0	1	1	1	1	7	APH1B
hsa-miR-146a-5p	MIMAT0000449	TRIM36	55521	NM_018700	1	1	1	0	0	1	0	0	1	0	1	1	7	API5
hsa-miR-146a-5p	MIMAT0000449	GALNT10	55568	NM_198321	1	1	1	0	0	1	0	0	0	1	1	1	7	APITD1
hsa-miR-146a-5p	MIMAT0000449	THUMPD1	55623	NM_017736	1	1	0	0	0	1	0	0	1	1	1	1	7	APLF
hsa-miR-146a-5p	MIMAT0000449	ZDHHC7	55625	NM_001145548	1	1	1	0	0	1	0	0	0	1	1	1	7	APLN
hsa-miR-146a-5p	MIMAT0000449	PNRC2	55629	NM_017761	1	1	0	0	0	1	0	0	1	1	1	1	7	APLNR
hsa-miR-146a-5p	MIMAT0000449	DEPDC1	55635	NM_001114120	1	1	0	1	0	1	0	0	0	1	1	1	7	APLP2
hsa-miR-146a-5p	MIMAT0000449	SLC48A1	55652	NM_017842	1	1	1	0	0	1	0	0	0	1	1	1	7	APMAP
hsa-miR-146a-5p	MIMAT0000449	HHAT	55733	NM_018194	1	1	0	0	0	1	0	0	1	1	1	1	7	APOB
hsa-miR-146a-5p	MIMAT0000449	C1orf106	55765	NM_001142569	1	1	1	0	0	1	0	0	0	1	1	1	7	APOBEC2
hsa-miR-146a-5p	MIMAT0000449	WWC3	55841	NM_015691	0	1	1	0	0	1	0	0	1	1	1	1	7	APOBEC3A_B
hsa-miR-146a-5p	MIMAT0000449	WSB2	55884	NM_018639	0	1	1	0	0	1	0	0	1	1	1	1	7	APOBEC3B
hsa-miR-146a-5p	MIMAT0000449	SEPT3	55964	NM_019106	1	1	0	0	0	1	0	0	1	1	1	1	7	APOBEC3F
hsa-miR-146a-5p	MIMAT0000449	KCNQ5	56479	NM_001160133	0	1	1	0	0	1	1	0	0	1	1	1	7	APOBEC4
hsa-miR-146a-5p	MIMAT0000449	KCMF1	56888	NM_020122	1	1	1	0	0	1	0	0	1	0	1	1	7	APOC2
hsa-miR-146a-5p	MIMAT0000449	SEMA3G	56920	NM_020163	1	1	0	0	0	1	0	0	1	1	1	1	7	APOF
hsa-miR-146a-5p	MIMAT0000449	RALGAPB	57148	NM_020336	0	1	1	0	0	1	1	0	1	0	1	1	7	APOH
hsa-miR-146a-5p	MIMAT0000449	GPR126	57211	NM_020455	1	1	1	0	0	1	0	0	0	1	1	1	7	APOL6
hsa-miR-146a-5p	MIMAT0000449	KIAA1199	57214	XM_005254567	1	1	1	0	0	1	0	0	0	1	1	1	7	APOLD1
hsa-miR-146a-5p	MIMAT0000449	VANGL2	57216	NM_020335	1	1	0	0	0	1	0	0	1	1	1	1	7	APOM
hsa-miR-146a-5p	MIMAT0000449	CSRP2BP	57325	NM_020536	1	1	0	1	0	1	0	0	0	1	1	1	7	APOO
hsa-miR-146a-5p	MIMAT0000449	ZNF304	57343	NM_020657	1	1	0	0	0	1	0	0	1	1	1	1	7	APOOL
hsa-miR-146a-5p	MIMAT0000449	RHOJ	57381	NM_020663	1	1	1	0	0	1	0	0	0	1	1	1	7	APP
hsa-miR-146a-5p	MIMAT0000449	PLEKHG5	57449	NM_198681	1	1	0	1	0	1	0	0	0	1	1	1	7	APPBP2
hsa-miR-146a-5p	MIMAT0000449	ZNF512B	57473	XM_005260226	1	1	1	0	0	1	0	0	0	1	1	1	7	APPL1
hsa-miR-146a-5p	MIMAT0000449	SHROOM4	57477	NM_020717	1	1	0	0	0	1	0	0	1	1	1	1	7	APRT
hsa-miR-146a-5p	MIMAT0000449	KIAA1210	57481	NM_020721	0	1	1	0	0	1	0	0	1	1	1	1	7	APTX
hsa-miR-146a-5p	MIMAT0000449	ESYT2	57488	XM_005249551	1	1	1	0	0	1	0	0	0	1	1	1	7	AQP1
hsa-miR-146a-5p	MIMAT0000449	MTUS1	57509	NM_001001924	1	1	0	1	0	1	0	0	0	1	1	1	7	AQP10
hsa-miR-146a-5p	MIMAT0000449	PCDH19	57526	NM_001184880	1	1	0	1	0	1	0	0	0	1	1	1	7	AQP11
hsa-miR-146a-5p	MIMAT0000449	DIP2B	57609	NM_173602	1	1	0	0	0	1	0	0	1	1	1	1	7	AQP2
hsa-miR-146a-5p	MIMAT0000449	KIAA1467	57613	NM_020853	1	1	1	0	0	1	0	0	1	0	1	1	7	AQP3
hsa-miR-146a-5p	MIMAT0000449	SH3RF1	57630	NM_020870	0	1	1	0	0	1	1	0	1	0	1	1	7	AQP4
hsa-miR-146a-5p	MIMAT0000449	ZNF317	57693	NM_020933	1	1	0	0	0	1	0	0	1	1	1	1	7	AQP6
hsa-miR-146a-5p	MIMAT0000449	WDFY4	57705	XM_005270004	1	1	1	0	0	1	0	0	0	1	1	1	7	AQP7
hsa-miR-146a-5p	MIMAT0000449	SFMBT2	57713	NM_001029880	1	1	1	0	0	1	0	0	0	1	1	1	7	AQP8
hsa-miR-146a-5p	MIMAT0000449	RAP2C	57826	NM_001271186	1	1	1	0	0	1	1	0	0	0	1	1	7	AQP9
hsa-miR-146a-5p	MIMAT0000449	TP53INP2	58476	NM_021202	0	1	1	0	0	1	0	0	1	1	1	1	7	AQPEP
hsa-miR-146a-5p	MIMAT0000449	PRUNE	58497	NM_021222	1	1	0	0	0	1	0	0	1	1	1	1	7	AQR
hsa-miR-146a-5p	MIMAT0000449	ALX4	60529	NM_021926	1	1	1	0	0	1	0	0	0	1	1	1	7	AR
hsa-miR-146a-5p	MIMAT0000449	BCORL1	63035	XM_005262452	1	1	1	0	0	1	0	0	0	1	1	1	7	ARAF
hsa-miR-146a-5p	MIMAT0000449	SRR	63826	NM_021947	1	1	0	0	0	1	0	1	1	0	1	1	7	ARAP2
hsa-miR-146a-5p	MIMAT0000449	PRDM15	63977	NM_001040424	1	1	0	0	0	1	0	0	1	1	1	1	7	ARCN1
hsa-miR-146a-5p	MIMAT0000449	EPB41L4A	64097	XM_005272043	1	1	1	0	0	1	0	0	0	1	1	1	7	AREL1
hsa-miR-146a-5p	MIMAT0000449	NSD1	64324	NM_022455	1	1	1	0	0	1	0	0	0	1	1	1	7	ARF1
hsa-miR-146a-5p	MIMAT0000449	XPO4	64328	NM_022459	1	1	1	0	0	1	0	0	1	0	1	1	7	ARF3
hsa-miR-146a-5p	MIMAT0000449	HIF3A	64344	XM_005259152	1	1	1	0	0	1	0	0	0	1	1	1	7	ARF4
hsa-miR-146a-5p	MIMAT0000449	NUCKS1	64710	NM_022731	1	1	1	0	0	1	0	0	0	1	1	1	7	ARF5
hsa-miR-146a-5p	MIMAT0000449	LPPR2	64748	NM_022737	1	1	0	0	0	1	0	0	1	1	1	1	7	ARF6
hsa-miR-146a-5p	MIMAT0000449	MARC1	64757	NM_022746	1	1	0	0	0	1	0	0	1	1	1	1	7	ARFGAP1
hsa-miR-146a-5p	MIMAT0000449	CREB3L2	64764	NM_194071	0	1	1	0	0	1	0	0	1	1	1	1	7	ARFGAP2
hsa-miR-146a-5p	MIMAT0000449	SOWAHC	65124	NM_023016	0	1	1	0	0	1	0	0	1	1	1	1	7	ARFGAP3
hsa-miR-146a-5p	MIMAT0000449	GRAMD3	65983	XM_005272059	1	1	1	0	0	1	0	0	0	1	1	1	7	ARFGEF1
hsa-miR-146a-5p	MIMAT0000449	DDA1	79016	NM_024050	0	1	1	0	0	1	0	0	1	1	1	1	7	ARFGEF2
hsa-miR-146a-5p	MIMAT0000449	C10orf76	79591	NM_024541	0	1	1	0	0	1	0	0	1	1	1	1	7	ARFIP1
hsa-miR-146a-5p	MIMAT0000449	STEAP4	79689	NM_001205315	1	1	1	0	0	1	0	0	0	1	1	1	7	ARFRP1
hsa-miR-146a-5p	MIMAT0000449	TTC21B	79809	NM_024753	1	1	0	0	0	1	1	0	1	1	1	0	7	ARG1
hsa-miR-146a-5p	MIMAT0000449	MOB3B	79817	NM_024761	1	1	0	0	0	1	0	0	1	1	1	1	7	ARG2
hsa-miR-146a-5p	MIMAT0000449	ARHGAP28	79822	XM_005258144	1	1	1	0	0	1	0	0	0	1	1	1	7	ARGFX
hsa-miR-146a-5p	MIMAT0000449	CSRNP3	80034	NM_001172173	1	1	1	0	0	1	0	0	0	1	1	1	7	ARGLU1
hsa-miR-146a-5p	MIMAT0000449	VCPIP1	80124	NM_025054	1	1	0	0	0	1	0	0	1	1	1	1	7	ARHGAP1
hsa-miR-146a-5p	MIMAT0000449	LRRC8E	80131	XM_005272497	1	1	1	0	0	1	0	0	0	1	1	1	7	ARHGAP10
hsa-miR-146a-5p	MIMAT0000449	NAA50	80218	NM_025146	1	1	1	0	0	1	0	0	1	0	1	1	7	ARHGAP11A
hsa-miR-146a-5p	MIMAT0000449	C16orf70	80262	NM_025187	1	1	0	0	0	1	1	0	1	0	1	1	7	ARHGAP12
hsa-miR-146a-5p	MIMAT0000449	SRCIN1	80725	NM_025248	1	1	0	0	0	1	0	0	1	1	1	1	7	ARHGAP15
hsa-miR-146a-5p	MIMAT0000449	NDFIP1	80762	NM_030571	1	1	0	0	0	1	0	0	1	1	1	1	7	ARHGAP17
hsa-miR-146a-5p	MIMAT0000449	DDHD1	80821	NM_001160148	1	1	1	0	1	1	0	0	0	0	1	1	7	ARHGAP18
hsa-miR-146a-5p	MIMAT0000449	KIAA1715	80856	NM_030650	1	1	1	0	1	0	0	0	1	0	1	1	7	ARHGAP19
hsa-miR-146a-5p	MIMAT0000449	NDEL1	81565	XM_005256805	1	1	1	0	0	1	1	0	0	0	1	1	7	ARHGAP20
hsa-miR-146a-5p	MIMAT0000449	TSPAN14	81619	XM_005270192	1	1	1	0	0	1	0	0	0	1	1	1	7	ARHGAP21
hsa-miR-146a-5p	MIMAT0000449	VANGL1	81839	NM_138959	1	1	0	0	0	1	0	0	1	1	1	1	7	ARHGAP23
hsa-miR-146a-5p	MIMAT0000449	JAM3	83700	NM_032801	1	1	0	0	0	1	0	0	1	1	1	1	7	ARHGAP24
hsa-miR-146a-5p	MIMAT0000449	TMTC1	83857	XM_005253498	1	1	1	0	0	1	0	0	0	1	1	1	7	ARHGAP25
hsa-miR-146a-5p	MIMAT0000449	ZRANB3	84083	XM_005263810	1	1	1	0	0	1	0	0	0	1	1	1	7	ARHGAP26
hsa-miR-146a-5p	MIMAT0000449	FAR1	84188	NM_032228	1	1	0	0	0	1	0	0	1	1	1	1	7	ARHGAP27
hsa-miR-146a-5p	MIMAT0000449	PSMG3	84262	NM_032302	1	1	0	0	0	1	0	0	1	1	1	1	7	ARHGAP28
hsa-miR-146a-5p	MIMAT0000449	POLDIP3	84271	NM_001278657	1	1	1	0	0	1	0	0	0	1	1	1	7	ARHGAP29
hsa-miR-146a-5p	MIMAT0000449	NICN1	84276	NM_032316	1	1	0	0	0	1	0	0	1	1	1	1	7	ARHGAP30
hsa-miR-146a-5p	MIMAT0000449	PHF6	84295	NM_032458	1	1	0	0	0	1	0	0	1	1	1	1	7	ARHGAP31
hsa-miR-146a-5p	MIMAT0000449	RAB11FIP4	84440	NM_032932	1	1	0	0	0	1	0	0	1	1	1	1	7	ARHGAP32
hsa-miR-146a-5p	MIMAT0000449	KIAA1804	84451	NM_032435	1	1	1	0	0	1	0	0	1	0	1	1	7	ARHGAP33
hsa-miR-146a-5p	MIMAT0000449	MEGF11	84465	NM_032445	1	1	0	0	0	1	0	0	1	1	1	1	7	ARHGAP35
hsa-miR-146a-5p	MIMAT0000449	ZC3H8	84524	NM_032494	0	1	1	0	1	1	0	0	1	0	1	1	7	ARHGAP36
hsa-miR-146a-5p	MIMAT0000449	SRRM4	84530	NM_194286	1	1	0	0	0	1	0	0	1	1	1	1	7	ARHGAP39
hsa-miR-146a-5p	MIMAT0000449	MCHR2	84539	NM_001040179	1	1	0	0	0	1	0	1	0	1	1	1	7	ARHGAP42
hsa-miR-146a-5p	MIMAT0000449	TMEM185A	84548	NM_032508	1	1	0	0	0	1	0	0	1	1	1	1	7	ARHGAP44
hsa-miR-146a-5p	MIMAT0000449	AFAP1L2	84632	NM_001001936	1	1	1	0	0	1	0	0	0	1	1	1	7	ARHGAP5
hsa-miR-146a-5p	MIMAT0000449	GPT2	84706	NM_133443	1	1	0	0	0	1	0	0	1	1	1	1	7	ARHGAP6
hsa-miR-146a-5p	MIMAT0000449	NFATC2IP	84901	NM_032815	1	1	0	0	0	1	0	0	1	1	1	1	7	ARHGDIB
hsa-miR-146a-5p	MIMAT0000449	TMEM241	85019	NM_032933	1	1	0	0	0	1	0	0	1	1	1	1	7	ARHGEF1
hsa-miR-146a-5p	MIMAT0000449	PAQR8	85315	NM_133367	1	1	0	0	0	1	0	0	1	1	1	1	7	ARHGEF10
hsa-miR-146a-5p	MIMAT0000449	KIAA1644	85352	XM_005261790	1	1	1	0	0	1	0	0	0	1	1	1	7	ARHGEF11
hsa-miR-146a-5p	MIMAT0000449	ZNF518B	85460	NM_053042	1	1	0	0	0	1	0	0	1	1	1	1	7	ARHGEF12
hsa-miR-146a-5p	MIMAT0000449	CCDC126	90693	NM_138771	1	1	0	0	0	1	0	0	1	1	1	1	7	ARHGEF15
hsa-miR-146a-5p	MIMAT0000449	PRDM6	93166	XM_005272128	1	1	1	0	0	1	0	0	0	1	1	1	7	ARHGEF17
hsa-miR-146a-5p	MIMAT0000449	HTRA3	94031	NM_053044	1	1	1	0	0	1	0	0	1	0	1	1	7	ARHGEF18
hsa-miR-146a-5p	MIMAT0000449	NACC1	112939	NM_052876	1	1	0	0	0	1	0	0	1	1	1	1	7	ARHGEF2
hsa-miR-146a-5p	MIMAT0000449	GLCCI1	113263	NM_138426	1	1	1	0	0	1	0	0	1	0	1	1	7	ARHGEF25
hsa-miR-146a-5p	MIMAT0000449	TEX261	113419	NM_144582	0	1	1	0	0	1	0	0	1	1	1	1	7	ARHGEF26
hsa-miR-146a-5p	MIMAT0000449	PALM2	114299	NM_053016	1	1	1	0	0	1	0	0	0	1	1	1	7	ARHGEF28
hsa-miR-146a-5p	MIMAT0000449	XKR4	114786	NM_052898	1	1	1	0	0	0	0	0	1	1	1	1	7	ARHGEF3
hsa-miR-146a-5p	MIMAT0000449	ELFN2	114794	NM_052906	1	1	0	0	0	1	0	0	1	1	1	1	7	ARHGEF33
hsa-miR-146a-5p	MIMAT0000449	VASN	114990	NM_138440	1	1	1	0	0	1	0	0	1	0	1	1	7	ARHGEF35
hsa-miR-146a-5p	MIMAT0000449	BTBD11	121551	NM_001018072	0	1	1	0	0	1	1	0	0	1	1	1	7	ARHGEF37
hsa-miR-146a-5p	MIMAT0000449	CYB5D1	124637	NM_144607	1	1	1	0	0	1	0	0	1	0	1	1	7	ARHGEF38
hsa-miR-146a-5p	MIMAT0000449	TMEM132E	124842	NM_207313	1	1	1	0	0	1	0	0	1	0	1	1	7	ARHGEF39
hsa-miR-146a-5p	MIMAT0000449	ZFP3	124961	NM_153018	1	1	1	0	0	1	0	0	1	0	1	1	7	ARHGEF4
hsa-miR-146a-5p	MIMAT0000449	ZNF441	126068	NM_152355	1	1	1	0	0	1	0	0	0	1	1	1	7	ARHGEF40
hsa-miR-146a-5p	MIMAT0000449	ARL8A	127829	NM_138795	1	1	0	0	0	1	0	1	1	0	1	1	7	ARHGEF5
hsa-miR-146a-5p	MIMAT0000449	RFTN2	130132	XM_005246294	1	1	1	1	0	0	0	0	0	1	1	1	7	ARHGEF6
hsa-miR-146a-5p	MIMAT0000449	NCOA7	135112	NM_001199620	1	1	1	0	0	1	0	0	0	1	1	1	7	ARHGEF7
hsa-miR-146a-5p	MIMAT0000449	PTPDC1	138639	NM_177995	1	1	1	0	0	1	0	0	0	1	1	1	7	ARHGEF9
hsa-miR-146a-5p	MIMAT0000449	FAM199X	139231	NM_207318	1	1	0	0	0	1	0	0	1	1	1	1	7	ARID1A
hsa-miR-146a-5p	MIMAT0000449	HDX	139324	NM_001177479	1	1	1	0	0	1	0	0	0	1	1	1	7	ARID1B
hsa-miR-146a-5p	MIMAT0000449	STK35	140901	NM_080836	1	1	0	0	0	1	0	0	1	1	1	1	7	ARID2
hsa-miR-146a-5p	MIMAT0000449	SESN3	143686	NM_144665	1	1	1	0	0	1	0	0	1	0	1	1	7	ARID3A
hsa-miR-146a-5p	MIMAT0000449	SLC2A14	144195	XM_005253313	1	1	1	0	0	1	0	0	0	1	1	1	7	ARID3B
hsa-miR-146a-5p	MIMAT0000449	TMEM120B	144404	NM_001080825	1	1	1	0	0	1	0	0	0	1	1	1	7	ARID4A
hsa-miR-146a-5p	MIMAT0000449	PRIMA1	145270	NM_178013	0	1	1	0	0	1	0	0	1	1	1	1	7	ARID4B
hsa-miR-146a-5p	MIMAT0000449	FAM84A	151354	NM_145175	1	1	0	0	0	1	0	0	1	1	1	1	7	ARID5B
hsa-miR-146a-5p	MIMAT0000449	VPS13B	157680	XM_005250800	1	1	1	0	0	1	1	0	0	0	1	1	7	ARIH1
hsa-miR-146a-5p	MIMAT0000449	FAM122C	159091	NM_001170781	1	1	1	0	1	1	0	0	0	0	1	1	7	ARIH2
hsa-miR-146a-5p	MIMAT0000449	NOP9	161424	XM_005267385	1	1	1	0	0	1	0	0	0	1	1	1	7	ARL1
hsa-miR-146a-5p	MIMAT0000449	ADAMTS18	170692	NM_199355	1	1	0	0	0	1	1	0	1	0	1	1	7	ARL10
hsa-miR-146a-5p	MIMAT0000449	CYS1	192668	NM_001037160	1	1	1	0	0	1	0	0	0	1	1	1	7	ARL11
hsa-miR-146a-5p	MIMAT0000449	FBXO45	200933	NM_001105573	1	1	0	0	0	1	0	0	1	1	1	1	7	ARL13A
hsa-miR-146a-5p	MIMAT0000449	VMA21	203547	NM_001017980	0	1	1	0	0	1	0	0	1	1	1	1	7	ARL13B
hsa-miR-146a-5p	MIMAT0000449	SAMD9L	219285	NM_152703	1	1	0	0	0	1	0	0	1	1	1	1	7	ARL14
hsa-miR-146a-5p	MIMAT0000449	TMEM136	219902	NM_001198670	1	1	1	0	0	1	0	0	0	1	1	1	7	ARL14EP
hsa-miR-146a-5p	MIMAT0000449	HNRNPUL2	221092	NM_001079559	1	1	1	0	0	1	0	1	0	0	1	1	7	ARL15
hsa-miR-146a-5p	MIMAT0000449	RNF169	254225	NM_001098638	1	1	0	0	0	1	0	0	1	1	1	1	7	ARL17A
hsa-miR-146a-5p	MIMAT0000449	FAM26E	254228	NM_153711	1	1	1	0	1	0	0	0	1	0	1	1	7	ARL17B
hsa-miR-146a-5p	MIMAT0000449	TXNDC8	255220	XM_005251880	1	1	1	0	0	1	0	0	0	1	1	1	7	ARL2BP
hsa-miR-146a-5p	MIMAT0000449	TCERG1L	256536	NM_174937	1	1	0	0	0	1	0	0	1	1	1	1	7	ARL3
hsa-miR-146a-5p	MIMAT0000449	PRTG	283659	NM_173814	1	1	1	0	0	1	0	0	0	1	1	1	7	ARL4A
hsa-miR-146a-5p	MIMAT0000449	ZNF776	284309	NM_173632	1	1	0	0	0	1	0	0	1	1	1	1	7	ARL4C
hsa-miR-146a-5p	MIMAT0000449	SYPL2	284612	NM_001040709	1	1	0	0	0	1	0	0	1	1	1	1	7	ARL4D
hsa-miR-146a-5p	MIMAT0000449	FRYL	285527	NM_015030	0	1	1	0	0	1	0	0	1	1	1	1	7	ARL5A
hsa-miR-146a-5p	MIMAT0000449	DTWD2	285605	NM_173666	1	1	1	0	1	0	0	0	1	0	1	1	7	ARL5B
hsa-miR-146a-5p	MIMAT0000449	MACC1	346389	NM_182762	1	1	1	0	0	1	0	0	0	1	1	1	7	ARL6
hsa-miR-146a-5p	MIMAT0000449	RBPMS2	348093	NM_194272	1	1	0	0	0	1	0	0	1	1	1	1	7	ARL6IP1
hsa-miR-146a-5p	MIMAT0000449	ATP9B	374868	NM_198531	1	1	1	0	0	1	0	0	1	0	1	1	7	ARL6IP4
hsa-miR-146a-5p	MIMAT0000449	ZC3H6	376940	NM_198581	1	1	1	0	0	1	0	0	1	0	1	1	7	ARL6IP5
hsa-miR-146a-5p	MIMAT0000449	LIN28B	389421	NM_001004317	0	1	1	0	0	1	0	0	1	1	1	1	7	ARL6IP6
hsa-miR-146a-5p	MIMAT0000449	IYD	389434	NM_001164694	1	1	1	0	0	1	0	0	0	1	1	1	7	ARL8A
hsa-miR-146a-5p	MIMAT0000449	XKR9	389668	NM_001011720	1	1	0	0	0	1	0	0	1	1	1	1	7	ARL8B
hsa-miR-146a-5p	MIMAT0000449	RGPD1	400966	NM_001024457	1	1	1	0	0	1	0	0	0	1	1	1	7	ARMC1
hsa-miR-146a-5p	MIMAT0000449	TSPAN11	441631	XM_005253378	1	1	1	0	0	1	0	0	0	1	1	1	7	ARMC10
hsa-miR-146a-5p	MIMAT0000449	GIMAP6	474344	NM_001244072	1	1	1	0	0	1	0	0	0	1	1	1	7	ARMC2
hsa-miR-146a-5p	MIMAT0000449	PRR9	574414	NM_001195571	1	1	1	0	0	1	0	0	0	1	1	1	7	ARMC3
hsa-miR-146a-5p	MIMAT0000449	ZNF704	619279	XM_005251279	1	1	1	0	0	1	0	0	0	1	1	1	7	ARMC4
hsa-miR-146a-5p	MIMAT0000449	ADCY1	107	NM_021116	1	0	1	0	0	1	0	0	1	1	1	1	7	ARMC5
hsa-miR-146a-5p	MIMAT0000449	ANK2	287	XM_005262941	1	0	1	0	0	1	1	0	0	1	1	1	7	ARMC6
hsa-miR-146a-5p	MIMAT0000449	ASTN1	460	NM_004319	1	0	1	0	0	1	0	0	1	1	1	1	7	ARMC7
hsa-miR-146a-5p	MIMAT0000449	BAAT	570	NM_001701	1	0	1	0	0	1	0	0	1	1	1	1	7	ARMC8
hsa-miR-146a-5p	MIMAT0000449	CAPZB	832	NM_001206540	1	0	1	0	0	1	1	0	0	1	1	1	7	ARMC9
hsa-miR-146a-5p	MIMAT0000449	CAPZB	832	NM_004930	1	0	1	0	0	1	1	0	1	0	1	1	7	ARMCX1
hsa-miR-146a-5p	MIMAT0000449	CASP7	840	NM_033338	1	0	1	0	1	1	0	0	0	1	1	1	7	ARMCX2
hsa-miR-146a-5p	MIMAT0000449	CASR	846	NM_000388	1	0	1	0	1	1	0	0	1	0	1	1	7	ARMCX3
hsa-miR-146a-5p	MIMAT0000449	CBL	867	NM_005188	1	0	1	0	0	1	0	0	1	1	1	1	7	ARMCX4
hsa-miR-146a-5p	MIMAT0000449	CBLB	868	XM_005247854	1	0	1	0	0	1	1	0	0	1	1	1	7	ARMCX5
hsa-miR-146a-5p	MIMAT0000449	CD80	941	NM_005191	1	0	1	0	1	1	0	0	1	0	1	1	7	ARMCX5-GPRASP2
hsa-miR-146a-5p	MIMAT0000449	CD40LG	959	NM_000074	1	0	1	0	0	1	0	0	1	1	1	1	7	ARMS2
hsa-miR-146a-5p	MIMAT0000449	CDKN3	1033	NM_005192	1	0	1	0	0	1	1	0	1	0	1	1	7	ARNT
hsa-miR-146a-5p	MIMAT0000449	CTSC	1075	NM_148170	1	0	1	0	0	1	0	0	1	1	1	1	7	ARNT2
hsa-miR-146a-5p	MIMAT0000449	CHML	1122	NM_001821	1	0	1	0	0	1	0	0	1	1	1	1	7	ARNTL
hsa-miR-146a-5p	MIMAT0000449	CLCN6	1185	NM_001286	1	0	1	0	1	1	0	0	1	0	1	1	7	ARNTL2
hsa-miR-146a-5p	MIMAT0000449	CNTF	1270	NM_000614	1	0	1	0	1	1	0	0	0	1	1	1	7	ARPC1A
hsa-miR-146a-5p	MIMAT0000449	CRK	1398	NM_016823	1	0	1	0	0	1	1	0	0	1	1	1	7	ARPC2
hsa-miR-146a-5p	MIMAT0000449	CYP27B1	1594	NM_000785	1	0	1	0	0	1	0	0	1	1	1	1	7	ARPC5
hsa-miR-146a-5p	MIMAT0000449	DCN	1634	NM_001920	1	0	1	0	0	1	1	0	0	1	1	1	7	ARPC5L
hsa-miR-146a-5p	MIMAT0000449	DTNA	1837	NM_001198943	1	0	1	0	1	1	1	0	0	0	1	1	7	ARPP19
hsa-miR-146a-5p	MIMAT0000449	DTNA	1837	NM_032980	1	0	1	0	1	1	1	0	0	0	1	1	7	ARPP21
hsa-miR-146a-5p	MIMAT0000449	DTNA	1837	NM_001198944	1	0	1	0	1	1	1	0	0	0	1	1	7	ARRB1
hsa-miR-146a-5p	MIMAT0000449	DTNA	1837	NM_001198942	1	0	1	0	1	1	1	0	0	0	1	1	7	ARRDC3
hsa-miR-146a-5p	MIMAT0000449	DTNA	1837	NM_001390	1	0	1	0	1	1	1	0	0	0	1	1	7	ARRDC4
hsa-miR-146a-5p	MIMAT0000449	DTNA	1837	NM_001198940	1	0	1	0	1	1	1	0	0	0	1	1	7	ARSA
hsa-miR-146a-5p	MIMAT0000449	DTNA	1837	NM_001198939	1	0	1	0	1	1	1	0	0	0	1	1	7	ARSB
hsa-miR-146a-5p	MIMAT0000449	TOR1A	1861	NM_000113	1	0	1	0	1	1	0	0	1	0	1	1	7	ARSD
hsa-miR-146a-5p	MIMAT0000449	EIF4EBP2	1979	NM_004096	1	0	1	0	0	1	0	0	1	1	1	1	7	ARSG
hsa-miR-146a-5p	MIMAT0000449	EIF4G2	1982	NM_001042559	1	0	1	0	1	1	0	1	0	0	1	1	7	ARSH
hsa-miR-146a-5p	MIMAT0000449	EIF4G2	1982	NM_001418	1	0	1	0	1	1	0	1	0	0	1	1	7	ARSI
hsa-miR-146a-5p	MIMAT0000449	CLN8	2055	NM_018941	1	0	1	0	0	1	0	0	1	1	1	1	7	ARSJ
hsa-miR-146a-5p	MIMAT0000449	HDAC2	3066	NM_001527	1	0	1	0	0	1	0	0	1	1	1	1	7	ARSK
hsa-miR-146a-5p	MIMAT0000449	CFH	3075	NM_000186	1	0	1	0	1	1	0	0	1	0	1	1	7	ART4
hsa-miR-146a-5p	MIMAT0000449	MR1	3140	NM_001531	1	0	1	0	0	1	0	0	1	1	1	1	7	ARTN
hsa-miR-146a-5p	MIMAT0000449	HSPA1A	3303	NM_005345	1	0	1	0	0	1	1	0	0	1	1	1	7	ARV1
hsa-miR-146a-5p	MIMAT0000449	HSPG2	3339	XM_005245859	1	0	1	0	0	1	1	0	0	1	1	1	7	ARVCF
hsa-miR-146a-5p	MIMAT0000449	HSPG2	3339	NM_005529	1	0	1	0	0	1	1	0	1	0	1	1	7	ARX
hsa-miR-146a-5p	MIMAT0000449	IFIT3	3437	NM_001549	1	0	1	0	1	1	0	0	0	1	1	1	7	AS3MT
hsa-miR-146a-5p	MIMAT0000449	IGSF1	3547	NM_205833	1	0	1	0	1	1	0	0	1	0	1	1	7	ASAH1
hsa-miR-146a-5p	MIMAT0000449	INPPL1	3636	XM_005273978	1	0	1	0	0	1	1	0	0	1	1	1	7	ASAH2B
hsa-miR-146a-5p	MIMAT0000449	INPPL1	3636	NM_001567	1	0	1	0	0	1	1	0	1	0	1	1	7	ASAP1
hsa-miR-146a-5p	MIMAT0000449	IVD	3712	NM_002225	1	0	1	0	0	1	0	0	1	1	1	1	7	ASAP2
hsa-miR-146a-5p	MIMAT0000449	KCNJ16	3773	XM_005257333	1	0	1	1	0	1	0	0	0	1	1	1	7	ASAP3
hsa-miR-146a-5p	MIMAT0000449	KPNA1	3836	NM_002264	1	0	1	0	0	1	1	0	1	0	1	1	7	ASB1
hsa-miR-146a-5p	MIMAT0000449	LPP	4026	NM_005578	1	0	1	0	1	1	0	0	1	0	1	1	7	ASB11
hsa-miR-146a-5p	MIMAT0000449	MBL2	4153	NM_000242	1	0	1	0	0	1	0	0	1	1	1	1	7	ASB13
hsa-miR-146a-5p	MIMAT0000449	MPO	4353	NM_000250	1	0	1	0	1	1	0	0	1	0	1	1	7	ASB14
hsa-miR-146a-5p	MIMAT0000449	MTR	4548	NM_000254	1	0	1	0	0	1	0	0	1	1	1	1	7	ASB15
hsa-miR-146a-5p	MIMAT0000449	NEB	4703	NM_004543	1	0	1	0	1	1	0	0	1	0	1	1	7	ASB18
hsa-miR-146a-5p	MIMAT0000449	NFIX	4784	NM_002501	1	0	1	0	0	1	1	0	1	0	1	1	7	ASB3
hsa-miR-146a-5p	MIMAT0000449	NHLH1	4807	NM_005598	1	0	1	1	0	1	0	0	1	0	1	1	7	ASB4
hsa-miR-146a-5p	MIMAT0000449	NOS1	4842	NM_000620	1	0	1	0	1	1	0	0	1	0	1	1	7	ASB5
hsa-miR-146a-5p	MIMAT0000449	NOVA1	4857	NM_006489	1	0	1	0	1	1	0	1	0	0	1	1	7	ASB6
hsa-miR-146a-5p	MIMAT0000449	NOVA1	4857	NM_002515	1	0	1	0	1	1	0	1	0	0	1	1	7	ASB7
hsa-miR-146a-5p	MIMAT0000449	NT5E	4907	NM_002526	1	0	1	0	0	1	0	0	1	1	1	1	7	ASB8
hsa-miR-146a-5p	MIMAT0000449	OAS3	4940	NM_006187	1	0	1	0	0	1	0	0	1	1	1	1	7	ASB9
hsa-miR-146a-5p	MIMAT0000449	PCDH1	5097	NM_002587	1	0	1	0	1	1	0	0	1	0	1	1	7	ASCC1
hsa-miR-146a-5p	MIMAT0000449	PHKB	5257	NM_000293	1	0	1	0	1	1	0	0	1	0	1	1	7	ASCC2
hsa-miR-146a-5p	MIMAT0000449	PLXNA2	5362	NM_025179	1	0	1	0	0	1	0	0	1	1	1	1	7	ASCC3
hsa-miR-146a-5p	MIMAT0000449	PMAIP1	5366	NM_021127	1	0	1	0	1	1	0	0	1	0	1	1	7	ASCL1
hsa-miR-146a-5p	MIMAT0000449	POU3F1	5453	NM_002699	1	0	1	0	0	1	1	0	1	0	1	1	7	ASCL2
hsa-miR-146a-5p	MIMAT0000449	PPP1R10	5514	NM_002714	1	0	1	0	0	1	1	0	0	1	1	1	7	ASCL4
hsa-miR-146a-5p	MIMAT0000449	PPP2R5C	5527	XM_005267825	1	0	1	0	0	1	1	0	0	1	1	1	7	ASCL5
hsa-miR-146a-5p	MIMAT0000449	PPP2R5C	5527	NM_178586	1	0	1	0	1	1	1	0	0	0	1	1	7	ASF1A
hsa-miR-146a-5p	MIMAT0000449	PPP2R5C	5527	NM_002719	1	0	1	0	1	1	1	0	0	0	1	1	7	ASF1B
hsa-miR-146a-5p	MIMAT0000449	PPP2R5C	5527	NM_001161726	1	0	1	0	1	1	1	0	0	0	1	1	7	ASH1L
hsa-miR-146a-5p	MIMAT0000449	PPP2R5C	5527	NM_001161725	1	0	1	0	1	1	1	0	0	0	1	1	7	ASH2L
hsa-miR-146a-5p	MIMAT0000449	PRPS1	5631	NM_002764	1	0	1	0	0	1	0	0	1	1	1	1	7	ASIC2
hsa-miR-146a-5p	MIMAT0000449	PSMD3	5709	NM_002809	1	0	1	0	1	1	0	0	1	0	1	1	7	ASIC4
hsa-miR-146a-5p	MIMAT0000449	PTPN1	5770	NM_002827	1	0	1	0	0	1	0	0	1	1	1	1	7	ASNS
hsa-miR-146a-5p	MIMAT0000449	PEX19	5824	NM_002857	1	0	1	0	0	1	0	0	1	1	1	1	7	ASNSD1
hsa-miR-146a-5p	MIMAT0000449	RAC1	5879	NM_006908	1	0	1	0	1	1	1	0	0	0	1	1	7	ASPG
hsa-miR-146a-5p	MIMAT0000449	RAC2	5880	NM_002872	1	0	1	0	0	1	0	0	1	1	1	1	7	ASPH
hsa-miR-146a-5p	MIMAT0000449	RBL1	5933	NM_002895	1	0	1	0	0	1	0	0	1	1	1	1	7	ASPHD2
hsa-miR-146a-5p	MIMAT0000449	RNASEL	6041	NM_021133	1	0	1	0	0	1	0	0	1	1	1	1	7	ASPN
hsa-miR-146a-5p	MIMAT0000449	RPL27A	6157	NM_000990	1	0	1	0	0	1	0	0	1	1	1	1	7	ASRGL1
hsa-miR-146a-5p	MIMAT0000449	SORT1	6272	NM_002959	1	0	1	0	1	1	0	0	1	0	1	1	7	ASS1
hsa-miR-146a-5p	MIMAT0000449	SFRP1	6422	NM_003012	1	0	1	0	0	1	0	0	1	1	1	1	7	ASTE1
hsa-miR-146a-5p	MIMAT0000449	SFRP5	6425	NM_003015	1	0	1	0	0	1	0	0	1	1	1	1	7	ASTN1
hsa-miR-146a-5p	MIMAT0000449	SGCD	6444	NM_000337	1	0	1	0	0	1	0	0	1	1	1	1	7	ASTN2
hsa-miR-146a-5p	MIMAT0000449	SLC2A3	6515	NM_006931	1	0	1	0	0	1	0	0	1	1	1	1	7	ASUN
hsa-miR-146a-5p	MIMAT0000449	SOX10	6663	NM_006941	1	0	1	0	0	1	0	0	1	1	1	1	7	ASXL1
hsa-miR-146a-5p	MIMAT0000449	SRF	6722	NM_003131	1	0	1	0	0	1	1	0	1	0	1	1	7	ASXL2
hsa-miR-146a-5p	MIMAT0000449	STAT1	6772	NM_007315	1	0	1	0	0	1	0	0	1	1	1	1	7	ASXL3
hsa-miR-146a-5p	MIMAT0000449	SYT1	6857	NM_005639	1	0	1	0	0	1	1	0	1	0	1	1	7	ASZ1
hsa-miR-146a-5p	MIMAT0000449	ADAM17	6868	NM_003183	1	0	1	0	0	1	0	0	1	1	1	1	7	ATAD1
hsa-miR-146a-5p	MIMAT0000449	NR2F2	7026	NM_021005	1	0	1	0	0	1	0	0	1	1	1	1	7	ATAD2
hsa-miR-146a-5p	MIMAT0000449	TFDP2	7029	NM_001178138	1	0	1	0	1	1	0	0	0	1	1	1	7	ATAD2B
hsa-miR-146a-5p	MIMAT0000449	SF1	7536	NM_201997	1	0	1	0	0	1	1	0	1	0	1	1	7	ATAD3A
hsa-miR-146a-5p	MIMAT0000449	ZFX	7543	NM_003410	1	0	1	0	0	1	1	0	1	0	1	1	7	ATAD3B
hsa-miR-146a-5p	MIMAT0000449	ZNF10	7556	NM_015394	1	0	1	0	0	1	0	0	1	1	1	1	7	ATAD3C
hsa-miR-146a-5p	MIMAT0000449	ZNF138	7697	NM_006524	1	0	1	0	1	1	0	0	1	0	1	1	7	ATAT1
hsa-miR-146a-5p	MIMAT0000449	ZFAND5	7763	NM_006007	1	0	1	0	1	1	1	0	0	0	1	1	7	ATCAY
hsa-miR-146a-5p	MIMAT0000449	ZFAND5	7763	NM_001102421	1	0	1	0	1	1	1	0	0	0	1	1	7	ATE1
hsa-miR-146a-5p	MIMAT0000449	ZNF229	7772	NM_014518	0	0	1	0	1	1	0	0	1	1	1	1	7	ATF1
hsa-miR-146a-5p	MIMAT0000449	FZD3	7976	NM_145866	1	0	1	0	1	1	1	0	0	0	1	1	7	ATF2
hsa-miR-146a-5p	MIMAT0000449	SLC10A3	8273	NM_001142391	1	0	1	0	1	1	1	0	0	0	1	1	7	ATF3
hsa-miR-146a-5p	MIMAT0000449	SLC10A3	8273	NM_001142392	1	0	1	0	1	1	1	0	0	0	1	1	7	ATF6
hsa-miR-146a-5p	MIMAT0000449	SPOP	8405	NM_001007228	1	0	1	0	1	1	1	0	0	0	1	1	7	ATF6B
hsa-miR-146a-5p	MIMAT0000449	SPOP	8405	NM_001007229	1	0	1	0	1	1	1	0	0	0	1	1	7	ATF7
hsa-miR-146a-5p	MIMAT0000449	SPOP	8405	NM_001007227	1	0	1	0	1	1	1	0	0	0	1	1	7	ATF7IP
hsa-miR-146a-5p	MIMAT0000449	SPOP	8405	NM_001007230	1	0	1	0	1	1	1	0	0	0	1	1	7	ATF7IP2
hsa-miR-146a-5p	MIMAT0000449	SPOP	8405	NM_003563	1	0	1	0	1	1	1	0	0	0	1	1	7	ATG10
hsa-miR-146a-5p	MIMAT0000449	CASK	8573	NM_003688	1	0	1	0	1	1	0	0	1	0	1	1	7	ATG12
hsa-miR-146a-5p	MIMAT0000449	KLF7	8609	NM_001270944	1	0	1	0	0	1	1	1	0	0	1	1	7	ATG13
hsa-miR-146a-5p	MIMAT0000449	AOC3	8639	NM_003734	1	0	1	0	0	1	0	0	1	1	1	1	7	ATG14
hsa-miR-146a-5p	MIMAT0000449	TNFRSF10D	8793	NM_003840	1	0	1	0	0	1	0	0	1	1	1	1	7	ATG16L1
hsa-miR-146a-5p	MIMAT0000449	TBX18	9096	NM_001080508	1	0	1	0	1	1	0	0	1	0	1	1	7	ATG16L2
hsa-miR-146a-5p	MIMAT0000449	DLGAP2	9228	NM_004745	1	0	1	0	1	1	0	0	1	0	1	1	7	ATG2B
hsa-miR-146a-5p	MIMAT0000449	DLGAP1	9229	NM_001242764	1	0	1	0	0	1	1	1	0	0	1	1	7	ATG3
hsa-miR-146a-5p	MIMAT0000449	DLGAP1	9229	NM_001003809	1	0	1	0	0	1	1	1	0	0	1	1	7	ATG4A
hsa-miR-146a-5p	MIMAT0000449	DLGAP1	9229	NM_001242763	1	0	1	0	0	1	1	1	0	0	1	1	7	ATG4B
hsa-miR-146a-5p	MIMAT0000449	QKI	9444	NM_006775	1	0	1	0	0	1	0	1	1	0	1	1	7	ATG4C
hsa-miR-146a-5p	MIMAT0000449	GREB1	9687	NM_014668	1	0	1	0	0	1	0	0	1	1	1	1	7	ATG5
hsa-miR-146a-5p	MIMAT0000449	BZW1	9689	NM_001207067	1	0	1	0	1	1	0	0	0	1	1	1	7	ATG7
hsa-miR-146a-5p	MIMAT0000449	BZW1	9689	NM_014670	1	0	1	0	1	1	0	0	1	0	1	1	7	ATG9A
hsa-miR-146a-5p	MIMAT0000449	TRAM2	9697	NM_012288	1	0	1	0	0	1	0	0	1	1	1	1	7	ATG9B
hsa-miR-146a-5p	MIMAT0000449	MLEC	9761	NM_014730	1	0	1	0	0	1	0	0	1	1	1	1	7	ATIC
hsa-miR-146a-5p	MIMAT0000449	TECPR2	9895	NM_014844	1	0	1	0	0	1	0	0	1	1	1	1	7	ATL1
hsa-miR-146a-5p	MIMAT0000449	RNF10	9921	NM_014868	0	0	1	0	1	1	1	0	1	0	1	1	7	ATL2
hsa-miR-146a-5p	MIMAT0000449	LPGAT1	9926	NM_014873	1	0	1	0	1	1	0	0	1	0	1	1	7	ATL3
hsa-miR-146a-5p	MIMAT0000449	GJC1	10052	NM_005497	1	0	1	0	1	1	0	0	0	1	1	1	7	ATM
hsa-miR-146a-5p	MIMAT0000449	ABCC5	10057	NM_005688	1	0	1	0	0	1	1	0	1	0	1	1	7	ATMIN
hsa-miR-146a-5p	MIMAT0000449	PRMT3	10196	NM_001145166	1	0	1	0	1	1	1	0	0	0	1	1	7	ATOH7
hsa-miR-146a-5p	MIMAT0000449	PRMT3	10196	NM_001145167	1	0	1	0	1	1	1	0	0	0	1	1	7	ATOH8
hsa-miR-146a-5p	MIMAT0000449	STAM2	10254	NM_005843	0	0	1	1	0	1	0	0	1	1	1	1	7	ATOX1
hsa-miR-146a-5p	MIMAT0000449	LANCL1	10314	NM_006055	1	0	1	0	1	1	0	0	1	0	1	1	7	ATP10A
hsa-miR-146a-5p	MIMAT0000449	YAP1	10413	NM_006106	1	0	1	0	0	1	1	0	1	0	1	1	7	ATP10B
hsa-miR-146a-5p	MIMAT0000449	SLC9A6	10479	NM_001042537	1	0	1	0	0	1	1	0	0	1	1	1	7	ATP10D
hsa-miR-146a-5p	MIMAT0000449	PDE10A	10846	NM_001130690	1	0	1	1	0	1	0	0	0	1	1	1	7	ATP11A
hsa-miR-146a-5p	MIMAT0000449	TDRKH	11022	NM_001083965	1	0	1	0	1	1	0	0	0	1	1	1	7	ATP11B
hsa-miR-146a-5p	MIMAT0000449	POLR3A	11128	NM_007055	1	0	1	0	0	1	1	0	0	1	1	1	7	ATP11C
hsa-miR-146a-5p	MIMAT0000449	WDR47	22911	NM_014969	1	0	1	0	0	1	1	0	1	0	1	1	7	ATP13A3
hsa-miR-146a-5p	MIMAT0000449	EMC1	23065	NM_015047	1	0	1	0	0	1	0	0	1	1	1	1	7	ATP13A4
hsa-miR-146a-5p	MIMAT0000449	COLGALT2	23127	NM_015101	1	0	1	0	0	1	0	0	1	1	1	1	7	ATP1A1
hsa-miR-146a-5p	MIMAT0000449	MESDC2	23184	NM_015154	1	0	1	0	0	1	0	0	1	1	1	1	7	ATP1A2
hsa-miR-146a-5p	MIMAT0000449	SYT11	23208	NM_152280	1	0	1	0	0	1	0	0	1	1	1	1	7	ATP1B1
hsa-miR-146a-5p	MIMAT0000449	JMJD6	23210	NM_001081461	1	0	1	0	0	1	0	0	1	1	1	1	7	ATP1B2
hsa-miR-146a-5p	MIMAT0000449	OTUD3	23252	NM_015207	1	0	1	0	0	1	0	0	1	1	1	1	7	ATP1B3
hsa-miR-146a-5p	MIMAT0000449	TMEM194A	23306	NM_015257	1	0	1	0	1	1	0	0	1	0	1	1	7	ATP1B4
hsa-miR-146a-5p	MIMAT0000449	DNAJC16	23341	NM_015291	1	0	1	0	0	1	0	0	1	1	1	1	7	ATP2A1
hsa-miR-146a-5p	MIMAT0000449	HEY2	23493	NM_012259	1	0	1	0	0	1	1	0	1	0	1	1	7	ATP2A2
hsa-miR-146a-5p	MIMAT0000449	DDX58	23586	NM_014314	1	0	1	0	0	1	0	0	1	1	1	1	7	ATP2A3
hsa-miR-146a-5p	MIMAT0000449	NPAP1	23742	NM_018958	1	0	1	0	0	1	0	0	1	1	1	1	7	ATP2B1
hsa-miR-146a-5p	MIMAT0000449	LSM4	25804	NM_012321	1	0	1	0	0	1	0	0	1	1	1	1	7	ATP2B2
hsa-miR-146a-5p	MIMAT0000449	METTL7A	25840	NM_014033	1	0	1	0	0	1	0	0	1	1	1	1	7	ATP2B3
hsa-miR-146a-5p	MIMAT0000449	APPL1	26060	NM_012096	1	0	1	0	0	1	0	0	1	1	1	1	7	ATP2B4
hsa-miR-146a-5p	MIMAT0000449	FBXL3	26224	NM_012158	1	0	1	0	0	1	1	0	1	0	1	1	7	ATP2C1
hsa-miR-146a-5p	MIMAT0000449	FBXO4	26272	NM_033484	1	0	1	0	1	1	0	0	1	0	1	1	7	ATP2C2
hsa-miR-146a-5p	MIMAT0000449	ARFGAP3	26286	NM_014570	1	0	1	0	1	1	0	0	1	0	1	1	7	ATP4A
hsa-miR-146a-5p	MIMAT0000449	HEYL	26508	NM_014571	1	0	1	0	1	1	0	0	1	0	1	1	7	ATP4B
hsa-miR-146a-5p	MIMAT0000449	SAP30BP	29115	NM_013260	1	0	1	0	0	1	0	0	1	1	1	1	7	ATP5A1
hsa-miR-146a-5p	MIMAT0000449	RACGAP1	29127	NM_001126103	1	0	1	1	1	1	0	0	0	0	1	1	7	ATP5C1
hsa-miR-146a-5p	MIMAT0000449	RACGAP1	29127	NM_013277	1	0	1	0	1	1	0	0	1	0	1	1	7	ATP5E
hsa-miR-146a-5p	MIMAT0000449	ARL17A	51326	NM_001113738	1	0	1	0	1	1	0	0	0	1	1	1	7	ATP5F1
hsa-miR-146a-5p	MIMAT0000449	CRNKL1	51340	NM_016652	1	0	1	0	0	1	0	0	1	1	1	1	7	ATP5G2
hsa-miR-146a-5p	MIMAT0000449	UBR5	51366	NM_015902	1	0	1	0	1	1	0	0	1	0	1	1	7	ATP5G3
hsa-miR-146a-5p	MIMAT0000449	PCYOX1	51449	NM_016297	1	0	1	0	0	1	0	0	1	1	1	1	7	ATP5J
hsa-miR-146a-5p	MIMAT0000449	CPSF2	53981	NM_017437	1	0	1	0	0	1	0	0	1	1	1	1	7	ATP5J2-PTCD1
hsa-miR-146a-5p	MIMAT0000449	RBM11	54033	NM_144770	0	0	1	0	1	1	0	0	1	1	1	1	7	ATP5L
hsa-miR-146a-5p	MIMAT0000449	CCNJ	54619	NM_019084	1	0	1	0	0	1	1	0	1	0	1	1	7	ATP5O
hsa-miR-146a-5p	MIMAT0000449	TBC1D13	54662	NM_018201	1	0	1	0	0	1	0	0	1	1	1	1	7	ATP5S
hsa-miR-146a-5p	MIMAT0000449	ZNHIT6	54680	NM_017953	1	0	1	0	0	1	0	0	1	1	1	1	7	ATP5SL
hsa-miR-146a-5p	MIMAT0000449	DIRAS2	54769	NM_017594	1	0	1	0	0	1	0	0	1	1	1	1	7	ATP6AP1
hsa-miR-146a-5p	MIMAT0000449	PID1	55022	NM_017933	1	0	1	0	1	1	0	0	0	1	1	1	7	ATP6AP1L
hsa-miR-146a-5p	MIMAT0000449	USP47	55031	NM_017944	1	0	1	0	1	1	0	0	1	0	1	1	7	ATP6AP2
hsa-miR-146a-5p	MIMAT0000449	SLC6A15	55117	NM_018057	1	0	1	0	0	1	1	0	1	0	1	1	7	ATP6V0A1
hsa-miR-146a-5p	MIMAT0000449	MRPS10	55173	NM_018141	1	0	1	0	0	1	0	0	1	1	1	1	7	ATP6V0A2
hsa-miR-146a-5p	MIMAT0000449	ZNF532	55205	NM_018181	1	0	1	0	0	1	1	0	1	0	1	1	7	ATP6V0A4
hsa-miR-146a-5p	MIMAT0000449	TMEM19	55266	NM_018279	1	0	1	0	1	1	0	0	1	0	1	1	7	ATP6V0B
hsa-miR-146a-5p	MIMAT0000449	TMEM100	55273	NM_001099640	1	0	1	1	0	1	0	0	0	1	1	1	7	ATP6V0C
hsa-miR-146a-5p	MIMAT0000449	STRBP	55342	NM_001171137	1	0	1	0	1	1	0	1	0	0	1	1	7	ATP6V0D1
hsa-miR-146a-5p	MIMAT0000449	FAM46A	55603	NM_017633	1	0	1	0	0	1	1	0	1	0	1	1	7	ATP6V0D2
hsa-miR-146a-5p	MIMAT0000449	NPLOC4	55666	NM_017921	1	0	1	0	0	1	0	0	1	1	1	1	7	ATP6V0E1
hsa-miR-146a-5p	MIMAT0000449	RUFY2	55680	NM_017987	1	0	1	0	0	1	0	0	1	1	1	1	7	ATP6V1A
hsa-miR-146a-5p	MIMAT0000449	HDAC8	55869	NM_001166419	1	0	1	0	1	1	1	0	0	0	1	1	7	ATP6V1B2
hsa-miR-146a-5p	MIMAT0000449	HDAC8	55869	NM_001166448	1	0	1	0	1	1	1	0	0	0	1	1	7	ATP6V1C1
hsa-miR-146a-5p	MIMAT0000449	MYO5C	55930	NM_018728	0	0	1	0	0	1	1	0	1	1	1	1	7	ATP6V1C2
hsa-miR-146a-5p	MIMAT0000449	UBFD1	56061	NM_019116	1	0	1	0	0	1	0	0	1	1	1	1	7	ATP6V1D
hsa-miR-146a-5p	MIMAT0000449	KLHL4	56062	NM_019117	0	0	1	0	1	1	1	0	1	0	1	1	7	ATP6V1E1
hsa-miR-146a-5p	MIMAT0000449	DNAJC12	56521	NM_021800	1	0	1	0	0	1	0	0	1	1	1	1	7	ATP6V1E2
hsa-miR-146a-5p	MIMAT0000449	STARD7	56910	NM_020151	1	0	1	0	0	1	0	0	1	1	1	1	7	ATP6V1G1
hsa-miR-146a-5p	MIMAT0000449	PMEPA1	56937	NM_020182	1	0	1	0	1	1	0	0	0	1	1	1	7	ATP6V1G2
hsa-miR-146a-5p	MIMAT0000449	PLSCR4	57088	NM_020353	1	0	1	0	1	1	0	0	1	0	1	1	7	ATP6V1G3
hsa-miR-146a-5p	MIMAT0000449	KIAA1199	57214	NM_018689	1	0	1	0	1	1	0	0	1	0	1	1	7	ATP6V1H
hsa-miR-146a-5p	MIMAT0000449	PPM1H	57460	NM_020700	1	0	1	0	0	1	0	0	1	1	1	1	7	ATP7A
hsa-miR-146a-5p	MIMAT0000449	ZNF512B	57473	NM_020713	1	0	1	0	0	1	0	1	1	0	1	1	7	ATP7B
hsa-miR-146a-5p	MIMAT0000449	ESYT2	57488	NM_020728	1	0	1	0	1	1	0	0	1	0	1	1	7	ATP8A1
hsa-miR-146a-5p	MIMAT0000449	CRAMP1L	57585	NM_020825	1	0	1	0	1	1	0	0	1	0	1	1	7	ATP8A2
hsa-miR-146a-5p	MIMAT0000449	SYT13	57586	NM_001247987	1	0	1	0	1	1	0	0	0	1	1	1	7	ATP8B1
hsa-miR-146a-5p	MIMAT0000449	SYT13	57586	NM_020826	1	0	1	0	1	1	0	0	1	0	1	1	7	ATP8B2
hsa-miR-146a-5p	MIMAT0000449	MAGEE1	57692	NM_020932	1	0	1	0	0	1	0	0	1	1	1	1	7	ATP8B3
hsa-miR-146a-5p	MIMAT0000449	FANCM	57697	NM_020937	1	0	1	0	0	1	0	0	1	1	1	1	7	ATP8B4
hsa-miR-146a-5p	MIMAT0000449	RAP2C	57826	NM_021183	1	0	1	0	0	1	1	0	1	0	1	1	7	ATP9A
hsa-miR-146a-5p	MIMAT0000449	BCORL1	63035	NM_021946	1	0	1	0	1	1	0	0	1	0	1	1	7	ATP9B
hsa-miR-146a-5p	MIMAT0000449	IKZF4	64375	NM_022465	1	0	1	0	0	1	0	0	1	1	1	1	7	ATPAF1
hsa-miR-146a-5p	MIMAT0000449	RFX7	64864	NM_022841	1	0	1	0	1	1	0	0	1	0	1	1	7	ATPAF2
hsa-miR-146a-5p	MIMAT0000449	ZNF649	65251	NM_023074	1	0	1	0	1	1	0	0	1	0	1	1	7	ATPIF1
hsa-miR-146a-5p	MIMAT0000449	BHLHE41	79365	NM_030762	1	0	1	0	1	1	0	0	1	0	1	1	7	ATR
hsa-miR-146a-5p	MIMAT0000449	HMBOX1	79618	NM_001135726	1	0	1	0	1	1	1	0	0	0	1	1	7	ATRN
hsa-miR-146a-5p	MIMAT0000449	LIMD2	80774	NM_030576	1	0	1	0	0	1	0	0	1	1	1	1	7	ATRNL1
hsa-miR-146a-5p	MIMAT0000449	EEPD1	80820	NM_030636	0	0	1	1	0	1	0	0	1	1	1	1	7	ATRX
hsa-miR-146a-5p	MIMAT0000449	DDHD1	80821	NM_030637	1	0	1	0	1	1	0	0	1	0	1	1	7	ATXN1
hsa-miR-146a-5p	MIMAT0000449	AMMECR1L	83607	XM_005263808	1	0	1	0	0	1	1	0	0	1	1	1	7	ATXN10
hsa-miR-146a-5p	MIMAT0000449	AMMECR1L	83607	NM_031445	1	0	1	0	0	1	1	0	1	0	1	1	7	ATXN1L
hsa-miR-146a-5p	MIMAT0000449	AMMECR1L	83607	NM_001199140	1	0	1	0	0	1	1	1	0	0	1	1	7	ATXN2
hsa-miR-146a-5p	MIMAT0000449	ITCH	83737	NM_001257137	1	0	1	0	0	1	1	0	0	1	1	1	7	ATXN2L
hsa-miR-146a-5p	MIMAT0000449	ZNRF3	84133	NM_032173	1	0	1	0	0	1	0	1	1	0	1	1	7	ATXN3
hsa-miR-146a-5p	MIMAT0000449	KDM2B	84678	NM_001005366	1	0	1	0	1	0	1	1	0	0	1	1	7	ATXN7
hsa-miR-146a-5p	MIMAT0000449	KDM2B	84678	NM_032590	1	0	1	0	1	0	1	1	0	0	1	1	7	ATXN7L1
hsa-miR-146a-5p	MIMAT0000449	ZNF587	84914	NM_032828	1	0	1	0	0	1	0	0	1	1	1	1	7	ATXN7L3
hsa-miR-146a-5p	MIMAT0000449	HN1L	90861	NM_144570	1	0	1	0	0	1	0	0	1	1	1	1	7	ATXN7L3B
hsa-miR-146a-5p	MIMAT0000449	CDHR1	92211	NM_033100	1	0	1	0	0	1	1	0	1	0	1	1	7	AUH
hsa-miR-146a-5p	MIMAT0000449	MOB1B	92597	NM_173468	1	0	1	0	1	1	0	0	1	0	1	1	7	AUNIP
hsa-miR-146a-5p	MIMAT0000449	FAM114A1	92689	NM_138389	0	0	1	0	0	1	1	0	1	1	1	1	7	AUP1
hsa-miR-146a-5p	MIMAT0000449	TP53RK	112858	NM_033550	1	0	1	0	0	1	0	0	1	1	1	1	7	AURKA
hsa-miR-146a-5p	MIMAT0000449	VPS26B	112936	NM_052875	1	0	1	0	0	1	0	0	1	1	1	1	7	AURKB
hsa-miR-146a-5p	MIMAT0000449	CDCA5	113130	NM_080668	1	0	1	0	0	1	0	0	1	1	1	1	7	AUTS2
hsa-miR-146a-5p	MIMAT0000449	ZNF257	113835	NM_033468	1	0	1	0	1	1	0	0	1	0	1	1	7	AVEN
hsa-miR-146a-5p	MIMAT0000449	DIS3L	115752	NM_001143688	1	0	1	0	1	1	1	0	0	0	1	1	7	AVIL
hsa-miR-146a-5p	MIMAT0000449	SH2D1B	117157	NM_053282	1	0	1	0	0	1	0	0	1	1	1	1	7	AVL9
hsa-miR-146a-5p	MIMAT0000449	EDARADD	128178	NM_080738	1	0	1	0	0	1	1	0	0	1	1	1	7	AVPR1A
hsa-miR-146a-5p	MIMAT0000449	PQLC3	130814	NM_152391	0	0	1	0	1	1	0	0	1	1	1	1	7	AVPR1B
hsa-miR-146a-5p	MIMAT0000449	LRRC15	131578	NM_130830	1	0	1	0	1	1	0	0	1	0	1	1	7	AWAT2
hsa-miR-146a-5p	MIMAT0000449	WDR36	134430	NM_139281	1	0	1	0	0	1	0	0	1	1	1	1	7	AXIN1
hsa-miR-146a-5p	MIMAT0000449	C5orf20	140947	NM_130848	1	0	1	0	0	1	0	0	1	1	1	1	7	AXIN2
hsa-miR-146a-5p	MIMAT0000449	SYT9	143425	NM_175733	1	0	1	0	0	1	0	0	1	1	1	1	7	AXL
hsa-miR-146a-5p	MIMAT0000449	KDELC2	143888	NM_153705	1	0	1	0	0	1	0	0	1	1	1	1	7	AZI1
hsa-miR-146a-5p	MIMAT0000449	FAM216B	144809	NM_182508	1	0	1	0	0	1	0	0	1	1	1	1	7	AZI2
hsa-miR-146a-5p	MIMAT0000449	CCDC42	146849	NM_144681	1	0	1	0	0	1	0	0	1	1	1	1	7	AZIN1
hsa-miR-146a-5p	MIMAT0000449	SLFN13	146857	NM_144682	1	0	1	0	0	1	0	0	1	1	1	1	7	AZU1
hsa-miR-146a-5p	MIMAT0000449	ZNF555	148254	NM_152791	1	0	1	0	1	1	0	0	0	1	1	1	7	B3GALNT1
hsa-miR-146a-5p	MIMAT0000449	UPP2	151531	NM_001135098	1	0	1	0	1	1	1	0	0	0	1	1	7	B3GALNT2
hsa-miR-146a-5p	MIMAT0000449	FAM120AOS	158293	NM_198841	1	0	1	0	0	1	0	0	1	1	1	1	7	B3GALT1
hsa-miR-146a-5p	MIMAT0000449	LONRF2	164832	NM_198461	1	0	1	0	0	1	0	0	1	1	1	1	7	B3GALT2
hsa-miR-146a-5p	MIMAT0000449	ZNF467	168544	NM_207336	1	0	1	0	0	1	0	0	1	1	1	1	7	B3GALT4
hsa-miR-146a-5p	MIMAT0000449	NAIF1	203245	NM_197956	1	0	1	0	0	1	0	0	1	1	1	1	7	B3GALT5
hsa-miR-146a-5p	MIMAT0000449	OR9Q1	219956	NM_001005212	1	0	1	0	1	1	0	0	1	0	1	1	7	B3GALT6
hsa-miR-146a-5p	MIMAT0000449	GPR114	221188	NM_153837	0	0	1	1	0	1	0	0	1	1	1	1	7	B3GALTL
hsa-miR-146a-5p	MIMAT0000449	FOXK1	221937	NM_001037165	1	0	1	0	0	1	0	0	1	1	1	1	7	B3GAT1
hsa-miR-146a-5p	MIMAT0000449	VGLL2	245806	NM_182645	1	0	1	0	0	1	1	0	0	1	1	1	7	B3GAT2
hsa-miR-146a-5p	MIMAT0000449	LRRC57	255252	NM_153260	1	0	1	0	0	1	0	0	1	1	1	1	7	B3GAT3
hsa-miR-146a-5p	MIMAT0000449	SYT14	255928	NM_153262	1	0	1	0	1	1	0	0	1	0	1	1	7	B3GNT1
hsa-miR-146a-5p	MIMAT0000449	NPAS4	266743	NM_178864	0	0	1	0	0	1	1	0	1	1	1	1	7	B3GNT2
hsa-miR-146a-5p	MIMAT0000449	PGM2L1	283209	NM_173582	1	0	1	0	0	1	0	0	1	1	1	1	7	B3GNT4
hsa-miR-146a-5p	MIMAT0000449	C3orf38	285237	NM_173824	1	0	1	0	1	1	0	0	0	1	1	1	7	B3GNT5
hsa-miR-146a-5p	MIMAT0000449	CPLX4	339302	NM_181654	1	0	1	0	0	1	0	0	1	1	1	1	7	B3GNT7
hsa-miR-146a-5p	MIMAT0000449	PAQR9	344838	NM_198504	1	0	1	0	1	1	0	0	1	0	1	1	7	B3GNT8
hsa-miR-146a-5p	MIMAT0000449	ANKDD1A	348094	NM_182703	1	0	1	0	0	1	0	0	1	1	1	1	7	B3GNT9
hsa-miR-146a-5p	MIMAT0000449	C1orf95	375057	NM_001003665	1	0	1	0	0	1	0	0	1	1	1	1	7	B4GALNT1
hsa-miR-146a-5p	MIMAT0000449	PTAR1	375743	NM_001099666	1	0	1	0	1	1	0	0	1	0	1	1	7	B4GALNT4
hsa-miR-146a-5p	MIMAT0000449	ZNF662	389114	NM_207404	1	0	1	0	1	1	0	0	1	0	1	1	7	B4GALT1
hsa-miR-146a-5p	MIMAT0000449	ARHGEF37	389337	NM_001001669	1	0	1	0	0	1	0	0	1	1	1	1	7	B4GALT2
hsa-miR-146a-5p	MIMAT0000449	DEFB132	400830	NM_207469	1	0	1	0	0	1	0	0	1	1	1	1	7	B4GALT3
hsa-miR-146a-5p	MIMAT0000449	ZBTB34	403341	NM_001099270	1	0	1	0	0	1	1	0	1	0	1	1	7	B4GALT4
hsa-miR-146a-5p	MIMAT0000449	ZNF705A	440077	XM_005253377	1	0	1	1	0	1	0	0	0	1	1	1	7	B4GALT5
hsa-miR-146a-5p	MIMAT0000449	MINOS1	440574	NM_001204083	1	0	1	0	1	1	0	0	0	1	1	1	7	B4GALT6
hsa-miR-146a-5p	MIMAT0000449	MINOS1	440574	NM_001032363	1	0	1	0	1	1	0	0	1	0	1	1	7	B9D1
hsa-miR-146a-5p	MIMAT0000449	SEPT9	10801	NM_006640	1	0	0	1	0	1	0	0	1	1	1	1	7	BAALC
hsa-miR-146a-5p	MIMAT0000449	ARMC7	79637	NM_024585	1	0	0	1	0	1	0	0	1	1	1	1	7	BAAT
hsa-miR-146a-5p	MIMAT0000449	ISX	91464	NM_001008494	1	0	0	1	0	1	0	0	1	1	1	1	7	BABAM1
hsa-miR-146a-5p	MIMAT0000449	CCDC83	220047	NM_173556	1	0	0	1	0	1	0	0	1	1	1	1	7	BACE1
hsa-miR-146a-5p	MIMAT0000449	COL1A1	1277	NM_000088	1	0	0	0	0	1	1	0	1	1	1	1	7	BACE2
hsa-miR-146a-5p	MIMAT0000449	ANGPT2	285	NM_001147	1	1	0	0	0	1	0	0	0	1	1	1	6	BACH1
hsa-miR-146a-5p	MIMAT0000449	AQP4	361	XM_005258257	1	1	0	0	0	1	0	0	0	1	1	1	6	BACH2
hsa-miR-146a-5p	MIMAT0000449	ATP2B2	491	XM_005265179	1	1	0	0	0	1	0	0	0	1	1	1	6	BAD
hsa-miR-146a-5p	MIMAT0000449	ALDH7A1	501	NM_001201377	1	1	0	0	0	1	0	0	0	1	1	1	6	BAG1
hsa-miR-146a-5p	MIMAT0000449	ATP6V1C1	528	NM_001695	1	1	0	0	0	0	0	0	1	1	1	1	6	BAG2
hsa-miR-146a-5p	MIMAT0000449	BAG1	573	NM_004323	1	1	0	0	0	1	0	0	1	0	1	1	6	BAG3
hsa-miR-146a-5p	MIMAT0000449	BCAT1	586	NM_005504	1	1	0	0	0	1	0	0	1	1	1	0	6	BAG4
hsa-miR-146a-5p	MIMAT0000449	BCL9	607	XM_005277417	1	1	0	0	0	1	1	0	0	1	1	0	6	BAG5
hsa-miR-146a-5p	MIMAT0000449	CEACAM1	634	NM_001712	1	1	1	0	0	1	0	0	0	0	1	1	6	BAGE
hsa-miR-146a-5p	MIMAT0000449	OSGIN2	734	NM_001126111	1	1	1	0	0	1	0	0	0	0	1	1	6	BAGE2
hsa-miR-146a-5p	MIMAT0000449	CACNA1A	773	NM_023035	1	1	0	0	0	1	0	0	0	1	1	1	6	BAGE3
hsa-miR-146a-5p	MIMAT0000449	CALM1	801	XM_005268091	1	1	0	0	0	1	0	0	0	1	1	1	6	BAGE4
hsa-miR-146a-5p	MIMAT0000449	CALM3	808	NM_005184	1	1	0	0	0	1	0	0	1	1	1	0	6	BAHCC1
hsa-miR-146a-5p	MIMAT0000449	CAMK2D	817	NM_001221	1	1	0	0	0	1	0	0	0	1	1	1	6	BAHD1
hsa-miR-146a-5p	MIMAT0000449	CCNG2	901	NM_004354	0	1	1	0	0	1	0	0	1	0	1	1	6	BAI1
hsa-miR-146a-5p	MIMAT0000449	CD28	940	NM_006139	0	1	1	0	0	1	0	0	1	0	1	1	6	BAI3
hsa-miR-146a-5p	MIMAT0000449	CDH10	1008	NM_006727	0	1	1	0	0	1	0	0	1	0	1	1	6	BAIAP2
hsa-miR-146a-5p	MIMAT0000449	CDK6	1021	NM_001145306	0	1	1	0	0	1	0	0	0	1	1	1	6	BAIAP2L1
hsa-miR-146a-5p	MIMAT0000449	CHRNG	1146	NM_005199	0	1	1	0	0	1	0	0	1	0	1	1	6	BAK1
hsa-miR-146a-5p	MIMAT0000449	CNR2	1269	XM_005245737	1	1	1	0	0	1	0	0	0	0	1	1	6	BAMBI
hsa-miR-146a-5p	MIMAT0000449	CNTFR	1271	NM_147164	1	1	0	0	0	1	1	0	0	0	1	1	6	BANF1
hsa-miR-146a-5p	MIMAT0000449	DGKG	1608	NM_001346	1	1	0	0	0	1	0	0	0	1	1	1	6	BANK1
hsa-miR-146a-5p	MIMAT0000449	DHCR24	1718	NM_014762	0	1	1	0	0	1	0	0	1	0	1	1	6	BARD1
hsa-miR-146a-5p	MIMAT0000449	DHFR	1719	NM_000791	0	1	0	0	0	1	0	0	1	1	1	1	6	BARHL1
hsa-miR-146a-5p	MIMAT0000449	DIO2	1734	NM_000793	0	1	1	0	0	1	0	0	0	1	1	1	6	BARHL2
hsa-miR-146a-5p	MIMAT0000449	DMD	1756	NM_004010	0	1	1	0	0	1	0	0	0	1	1	1	6	BARX2
hsa-miR-146a-5p	MIMAT0000449	DYNC1I2	1781	NM_001378	1	1	0	0	0	1	0	0	1	0	1	1	6	BASP1
hsa-miR-146a-5p	MIMAT0000449	TRDMT1	1787	NM_004412	1	1	1	0	1	0	0	0	0	0	1	1	6	BATF2
hsa-miR-146a-5p	MIMAT0000449	DPAGT1	1798	XM_005271423	1	1	0	0	0	1	0	0	0	1	1	1	6	BATF3
hsa-miR-146a-5p	MIMAT0000449	RCAN1	1827	NM_004414	1	1	0	0	0	1	0	0	0	1	1	1	6	BAX
hsa-miR-146a-5p	MIMAT0000449	E2F6	1876	NM_001278277	1	1	0	0	0	1	0	0	0	1	1	1	6	BAZ1A
hsa-miR-146a-5p	MIMAT0000449	EDNRB	1910	NM_001201397	1	1	0	0	0	1	0	0	0	1	1	1	6	BAZ1B
hsa-miR-146a-5p	MIMAT0000449	EFNA5	1946	NM_001962	1	1	0	0	0	1	0	0	0	1	1	1	6	BAZ2A
hsa-miR-146a-5p	MIMAT0000449	EGR1	1958	NM_001964	1	1	0	0	0	1	0	0	1	0	1	1	6	BAZ2B
hsa-miR-146a-5p	MIMAT0000449	MARK2	2011	NM_001039469	0	1	0	0	0	1	1	0	1	1	1	0	6	BBIP1
hsa-miR-146a-5p	MIMAT0000449	ENSA	2029	NM_207043	1	1	0	0	0	1	0	0	0	1	1	1	6	BBOX1
hsa-miR-146a-5p	MIMAT0000449	EPB41	2035	XM_005245753	0	1	1	0	0	1	0	0	0	1	1	1	6	BBS10
hsa-miR-146a-5p	MIMAT0000449	STOM	2040	NM_004099	0	1	1	0	0	1	0	0	0	1	1	1	6	BBS12
hsa-miR-146a-5p	MIMAT0000449	ETF1	2107	XM_005271922	1	1	0	0	0	1	0	0	0	1	1	1	6	BBS2
hsa-miR-146a-5p	MIMAT0000449	ETS2	2114	NM_001256295	1	1	0	0	0	1	0	0	0	1	1	1	6	BBS4
hsa-miR-146a-5p	MIMAT0000449	ETV5	2119	XM_005247210	1	1	0	0	0	1	0	0	0	1	1	1	6	BBS5
hsa-miR-146a-5p	MIMAT0000449	EYA3	2140	NM_001990	1	1	0	0	0	1	0	0	0	1	1	1	6	BBS7
hsa-miR-146a-5p	MIMAT0000449	FANCF	2188	NM_022725	1	1	0	0	0	1	0	0	1	0	1	1	6	BBS9
hsa-miR-146a-5p	MIMAT0000449	FGF2	2247	XM_005262836	0	1	1	0	0	1	0	0	0	1	1	1	6	BBX
hsa-miR-146a-5p	MIMAT0000449	FLOT2	2319	NM_004475	0	1	1	0	0	1	0	0	1	0	1	1	6	BCAM
hsa-miR-146a-5p	MIMAT0000449	FNTB	2342	NM_002028	0	1	1	0	0	1	0	0	1	0	1	1	6	BCAN
hsa-miR-146a-5p	MIMAT0000449	GABRA1	2554	NM_001127644	1	1	0	0	0	1	0	0	0	1	1	1	6	BCAP29
hsa-miR-146a-5p	MIMAT0000449	GAD1	2571	NM_000817	1	1	0	0	0	1	0	0	1	0	1	1	6	BCAP31
hsa-miR-146a-5p	MIMAT0000449	GCNT1	2650	NM_001097634	1	1	0	0	0	1	0	0	0	1	1	1	6	BCAR1
hsa-miR-146a-5p	MIMAT0000449	GFPT1	2673	NM_001244710	0	1	1	0	0	1	0	0	0	1	1	1	6	BCAR3
hsa-miR-146a-5p	MIMAT0000449	GJA3	2700	NM_021954	1	1	0	0	0	1	0	0	1	1	1	0	6	BCAS1
hsa-miR-146a-5p	MIMAT0000449	GLUD1	2746	NM_005271	0	1	0	0	0	1	1	0	1	1	1	0	6	BCAS3
hsa-miR-146a-5p	MIMAT0000449	GNA12	2768	NM_007353	1	1	0	0	0	1	0	0	1	0	1	1	6	BCAS4
hsa-miR-146a-5p	MIMAT0000449	GNL1	2794	NM_005275	1	1	1	0	0	1	0	0	0	0	1	1	6	BCAT1
hsa-miR-146a-5p	MIMAT0000449	GPR26	2849	NM_153442	1	1	1	0	0	0	0	0	1	0	1	1	6	BCAT2
hsa-miR-146a-5p	MIMAT0000449	GRM3	2913	NM_000840	1	1	0	0	0	0	1	0	1	1	1	0	6	BCCIP
hsa-miR-146a-5p	MIMAT0000449	GSPT1	2935	NM_001130007	1	1	0	0	0	1	0	0	0	1	1	1	6	BCDIN3D
hsa-miR-146a-5p	MIMAT0000449	GUCY1A3	2982	NM_000856	1	1	1	0	0	1	0	0	0	0	1	1	6	BCHE
hsa-miR-146a-5p	MIMAT0000449	GUCY2C	2984	NM_004963	1	1	0	0	0	1	0	0	1	0	1	1	6	BCKDHB
hsa-miR-146a-5p	MIMAT0000449	HDLBP	3069	NM_005336	1	1	0	0	0	1	0	0	0	1	1	1	6	BCL10
hsa-miR-146a-5p	MIMAT0000449	HK2	3099	NM_000189	1	1	0	0	0	1	0	0	1	0	1	1	6	BCL11A
hsa-miR-146a-5p	MIMAT0000449	HNRNPD	3184	NM_031370	1	1	1	0	1	0	0	0	0	0	1	1	6	BCL11B
hsa-miR-146a-5p	MIMAT0000449	HNRNPH3	3189	NM_012207	1	1	0	0	0	1	0	0	0	1	1	1	6	BCL2
hsa-miR-146a-5p	MIMAT0000449	HTR2C	3358	NM_001256760	1	1	0	0	0	1	0	0	0	1	1	1	6	BCL2L1
hsa-miR-146a-5p	MIMAT0000449	IFI35	3430	NM_005533	1	1	0	0	0	1	0	0	1	0	1	1	6	BCL2L10
hsa-miR-146a-5p	MIMAT0000449	IL13RA1	3597	NM_001560	1	1	0	0	0	1	0	0	1	1	1	0	6	BCL2L11
hsa-miR-146a-5p	MIMAT0000449	IRF5	3663	XM_005250317	0	1	1	0	0	1	0	0	0	1	1	1	6	BCL2L12
hsa-miR-146a-5p	MIMAT0000449	ITGA2	3673	NM_002203	0	1	1	0	0	1	0	0	1	0	1	1	6	BCL2L13
hsa-miR-146a-5p	MIMAT0000449	ITGB3	3690	NM_000212	1	1	0	0	0	1	0	0	1	0	1	1	6	BCL2L14
hsa-miR-146a-5p	MIMAT0000449	KCNA1	3736	NM_000217	1	1	0	0	0	1	0	0	1	1	1	0	6	BCL2L15
hsa-miR-146a-5p	MIMAT0000449	KCNA6	3742	XM_005253686	0	1	1	0	0	1	0	0	0	1	1	1	6	BCL2L2
hsa-miR-146a-5p	MIMAT0000449	KCNK3	3777	NM_002246	1	1	1	0	0	0	0	0	1	0	1	1	6	BCL2L2-PABPN1
hsa-miR-146a-5p	MIMAT0000449	KIF5C	3800	NM_004522	1	1	0	0	0	1	0	0	1	1	1	0	6	BCL6
hsa-miR-146a-5p	MIMAT0000449	KPNA4	3840	NM_002268	1	1	0	0	0	1	0	0	0	1	1	1	6	BCL6B
hsa-miR-146a-5p	MIMAT0000449	KRT10	3858	NM_000421	1	1	0	0	0	1	0	0	1	0	1	1	6	BCL7A
hsa-miR-146a-5p	MIMAT0000449	LAD1	3898	NM_005558	1	1	0	0	0	1	0	0	1	0	1	1	6	BCL7B
hsa-miR-146a-5p	MIMAT0000449	LBR	3930	NM_002296	1	1	0	0	0	1	0	0	0	1	1	1	6	BCL7C
hsa-miR-146a-5p	MIMAT0000449	LGALS8	3964	NM_006499	1	1	0	0	0	1	0	0	0	1	1	1	6	BCL9
hsa-miR-146a-5p	MIMAT0000449	LRMP	4033	NM_006152	1	1	0	0	0	1	0	0	1	0	1	1	6	BCL9L
hsa-miR-146a-5p	MIMAT0000449	CD180	4064	XM_005248504	1	1	0	0	0	1	0	0	0	1	1	1	6	BCLAF1
hsa-miR-146a-5p	MIMAT0000449	NBR1	4077	NM_031858	1	1	0	0	0	1	0	0	0	1	1	1	6	BCMO1
hsa-miR-146a-5p	MIMAT0000449	SMAD3	4088	XM_005254383	1	1	0	0	0	1	0	0	0	1	1	1	6	BCOR
hsa-miR-146a-5p	MIMAT0000449	MDM4	4194	NM_002393	1	1	0	0	0	1	0	0	0	1	1	1	6	BCORL1
hsa-miR-146a-5p	MIMAT0000449	MEF2C	4208	NM_002397	1	1	0	0	0	1	0	0	0	1	1	1	6	BCR
hsa-miR-146a-5p	MIMAT0000449	MGAT1	4245	XM_005265918	0	1	0	1	0	1	0	0	0	1	1	1	6	BDH1
hsa-miR-146a-5p	MIMAT0000449	MID1	4281	NM_000381	1	1	1	0	0	1	0	0	0	0	1	1	6	BDH2
hsa-miR-146a-5p	MIMAT0000449	AFF1	4299	XM_005263009	1	1	0	0	0	1	0	0	0	1	1	1	6	BDKRB2
hsa-miR-146a-5p	MIMAT0000449	AFF1	4299	XM_005263010	1	1	0	0	0	1	0	0	0	1	1	1	6	BDNF
hsa-miR-146a-5p	MIMAT0000449	MME	4311	NM_007289	1	1	0	0	0	1	0	0	0	1	1	1	6	BDP1
hsa-miR-146a-5p	MIMAT0000449	MYO9A	4649	XM_005254404	1	1	0	0	0	1	0	0	0	1	1	1	6	BEAN1
hsa-miR-146a-5p	MIMAT0000449	NCAM1	4684	NM_001242607	1	1	0	0	0	1	0	0	0	1	1	1	6	BECN1
hsa-miR-146a-5p	MIMAT0000449	NFIB	4781	XM_005251467	1	1	0	0	0	1	0	0	0	1	1	1	6	BEGAIN
hsa-miR-146a-5p	MIMAT0000449	NOVA1	4857	XM_005267707	1	1	1	0	0	1	0	0	0	0	1	1	6	BEND2
hsa-miR-146a-5p	MIMAT0000449	NPTX1	4884	NM_002522	1	1	0	0	0	1	0	0	1	0	1	1	6	BEND3
hsa-miR-146a-5p	MIMAT0000449	OAS2	4939	NM_002535	1	1	0	0	0	1	0	0	1	0	1	1	6	BEND4
hsa-miR-146a-5p	MIMAT0000449	OPCML	4978	XM_005271572	1	1	0	0	0	1	0	0	0	1	1	1	6	BEND6
hsa-miR-146a-5p	MIMAT0000449	PAX7	5081	NM_001135254	1	1	1	0	0	1	0	0	0	0	1	1	6	BEND7
hsa-miR-146a-5p	MIMAT0000449	PDE1C	5137	XM_005249767	1	1	0	0	0	1	0	0	0	1	1	1	6	BEST1
hsa-miR-146a-5p	MIMAT0000449	PDE3A	5139	XM_005253389	1	1	1	0	0	1	0	0	0	0	1	1	6	BEST2
hsa-miR-146a-5p	MIMAT0000449	PDK3	5165	NM_001142386	1	1	1	0	0	0	0	0	0	1	1	1	6	BEST3
hsa-miR-146a-5p	MIMAT0000449	PGK1	5230	NM_000291	1	1	1	0	0	0	0	0	1	0	1	1	6	BEST4
hsa-miR-146a-5p	MIMAT0000449	PHKG2	5261	NM_000294	1	1	1	0	0	1	0	0	0	0	1	1	6	BET1
hsa-miR-146a-5p	MIMAT0000449	PKHD1	5314	NM_138694	0	1	0	0	0	1	0	0	1	1	1	1	6	BET1L
hsa-miR-146a-5p	MIMAT0000449	PKNOX1	5316	NM_004571	1	1	0	0	0	1	0	0	1	1	1	0	6	BEX1
hsa-miR-146a-5p	MIMAT0000449	PLP1	5354	NM_001128834	1	1	0	0	0	1	0	1	0	0	1	1	6	BEX2
hsa-miR-146a-5p	MIMAT0000449	PRRX1	5396	NM_006902	1	1	1	0	0	1	0	0	0	0	1	1	6	BEX4
hsa-miR-146a-5p	MIMAT0000449	PPP1R7	5510	NM_002712	1	1	1	0	0	1	0	0	0	0	1	1	6	BEX5
hsa-miR-146a-5p	MIMAT0000449	PRKAB1	5564	NM_006253	1	1	0	0	0	1	0	0	1	0	1	1	6	BFSP1
hsa-miR-146a-5p	MIMAT0000449	MAPK1	5594	NM_002745	1	1	0	0	0	1	0	0	1	1	1	0	6	BGLAP
hsa-miR-146a-5p	MIMAT0000449	MAPK4	5596	XM_005258299	1	1	0	0	0	1	0	0	0	1	1	1	6	BGN
hsa-miR-146a-5p	MIMAT0000449	MAPK8	5599	XM_005269974	1	1	0	0	0	1	0	0	0	1	1	1	6	BHLHA15
hsa-miR-146a-5p	MIMAT0000449	PSMD11	5717	NM_001270482	1	1	0	0	0	1	0	0	0	1	1	1	6	BHLHB9
hsa-miR-146a-5p	MIMAT0000449	PTPN11	5781	NM_002834	1	1	0	0	0	1	0	0	1	0	1	1	6	BHLHE22
hsa-miR-146a-5p	MIMAT0000449	RGS16	6004	NM_002928	1	1	0	0	0	1	0	0	1	0	1	1	6	BHLHE40
hsa-miR-146a-5p	MIMAT0000449	RNF4	6047	NM_001185009	1	1	0	0	0	1	0	0	0	1	1	1	6	BHLHE41
hsa-miR-146a-5p	MIMAT0000449	RPS6KA3	6197	XM_005274574	1	1	0	0	0	1	0	0	0	1	1	1	6	BHMT
hsa-miR-146a-5p	MIMAT0000449	SCP2	6342	NM_002979	1	1	0	0	0	1	0	0	0	1	1	1	6	BHMT2
hsa-miR-146a-5p	MIMAT0000449	SDHC	6391	NM_003001	1	1	1	0	1	0	0	0	0	0	1	1	6	BICC1
hsa-miR-146a-5p	MIMAT0000449	SFPQ	6421	XM_005271111	1	1	1	0	0	1	0	0	0	0	1	1	6	BICD1
hsa-miR-146a-5p	MIMAT0000449	SLC6A6	6533	NM_003043	1	1	0	0	0	1	0	0	1	1	1	0	6	BICD2
hsa-miR-146a-5p	MIMAT0000449	SLC7A2	6542	NM_001008539	1	1	1	0	0	1	0	0	0	0	1	1	6	BID
hsa-miR-146a-5p	MIMAT0000449	SLC18A2	6571	NM_003054	1	1	1	0	0	1	0	0	0	0	1	1	6	BIK
hsa-miR-146a-5p	MIMAT0000449	SLCO1A2	6579	NM_134431	1	1	0	0	0	1	0	0	1	1	1	0	6	BIN1
hsa-miR-146a-5p	MIMAT0000449	SMARCD2	6603	XM_005257604	1	1	1	0	0	1	0	0	0	0	1	1	6	BIN2
hsa-miR-146a-5p	MIMAT0000449	SUMO3	6612	XM_005261165	1	1	0	0	0	1	0	0	0	1	1	1	6	BIN3
hsa-miR-146a-5p	MIMAT0000449	SSR3	6747	NM_007107	1	1	0	0	0	1	0	0	1	1	1	0	6	BIRC2
hsa-miR-146a-5p	MIMAT0000449	SSTR1	6751	NM_001049	1	1	0	0	0	1	0	0	1	0	1	1	6	BIRC3
hsa-miR-146a-5p	MIMAT0000449	SS18	6760	XM_005258335	1	1	1	0	0	1	0	0	0	0	1	1	6	BIRC5
hsa-miR-146a-5p	MIMAT0000449	ST5	6764	XM_005253078	1	1	0	0	0	1	0	0	0	1	1	1	6	BIRC7
hsa-miR-146a-5p	MIMAT0000449	SVIL	6840	XM_005252573	1	1	1	0	0	1	0	0	0	0	1	1	6	BIRC8
hsa-miR-146a-5p	MIMAT0000449	SYN1	6853	NM_006950	1	1	0	0	0	1	1	0	0	0	1	1	6	BIVM
hsa-miR-146a-5p	MIMAT0000449	ZEB1	6935	XM_005252577	1	1	0	0	0	1	0	0	0	1	1	1	6	BLCAP
hsa-miR-146a-5p	MIMAT0000449	TFRC	7037	NM_003234	1	1	0	0	0	1	0	0	1	1	1	0	6	BLK
hsa-miR-146a-5p	MIMAT0000449	TLL1	7092	XM_005263191	1	1	0	0	0	1	0	0	0	1	1	1	6	BLM
hsa-miR-146a-5p	MIMAT0000449	TRAF6	7189	NM_145803	1	1	1	0	1	0	0	0	0	0	1	1	6	BLMH
hsa-miR-146a-5p	MIMAT0000449	UBE2D3	7323	NM_181892	1	1	1	0	0	1	0	0	0	0	1	1	6	BLNK
hsa-miR-146a-5p	MIMAT0000449	ZXDA	7789	NM_007156	1	1	1	0	0	1	0	0	0	0	1	1	6	BLOC1S2
hsa-miR-146a-5p	MIMAT0000449	PRDM2	7799	NM_012231	1	1	0	0	0	1	0	0	1	1	1	0	6	BLOC1S3
hsa-miR-146a-5p	MIMAT0000449	CUL5	8065	NM_003478	1	1	0	0	0	1	0	0	1	0	1	1	6	BLOC1S4
hsa-miR-146a-5p	MIMAT0000449	KMT2D	8085	XM_005269162	1	1	1	0	0	1	0	0	0	0	1	1	6	BLOC1S5
hsa-miR-146a-5p	MIMAT0000449	C21orf33	8209	XM_005261183	1	1	1	0	0	1	0	0	0	0	1	1	6	BLOC1S6
hsa-miR-146a-5p	MIMAT0000449	DGCR6	8214	NM_005675	1	1	0	0	0	1	0	0	1	0	1	1	6	BLVRA
hsa-miR-146a-5p	MIMAT0000449	FZD1	8321	NM_003505	0	1	1	0	0	1	0	0	1	0	1	1	6	BLZF1
hsa-miR-146a-5p	MIMAT0000449	EEA1	8411	NM_003566	1	1	0	0	0	0	1	0	1	1	1	0	6	BMF
hsa-miR-146a-5p	MIMAT0000449	SOAT2	8435	NM_003578	0	1	1	0	0	1	0	0	1	0	1	1	6	BMI1
hsa-miR-146a-5p	MIMAT0000449	DGKD	8527	NM_152879	1	1	1	0	0	1	0	0	0	0	1	1	6	BMP2
hsa-miR-146a-5p	MIMAT0000449	CDC14B	8555	NM_033331	1	1	0	0	0	1	0	0	0	1	1	1	6	BMP2K
hsa-miR-146a-5p	MIMAT0000449	RNMT	8731	NM_003799	1	1	0	0	0	1	0	0	1	1	1	0	6	BMP3
hsa-miR-146a-5p	MIMAT0000449	CRADD	8738	XM_005269211	1	1	0	0	0	1	0	0	0	1	1	1	6	BMP5
hsa-miR-146a-5p	MIMAT0000449	SUCLG2	8801	NM_003848	1	1	0	0	0	1	0	0	1	0	1	1	6	BMP6
hsa-miR-146a-5p	MIMAT0000449	GMPS	8833	XM_005247865	0	1	1	0	0	1	0	0	0	1	1	1	6	BMP7
hsa-miR-146a-5p	MIMAT0000449	RAB7L1	8934	NM_001135663	0	1	1	0	1	1	0	0	0	0	1	1	6	BMP8A
hsa-miR-146a-5p	MIMAT0000449	KALRN	8997	NM_001024660	0	1	1	0	0	1	1	0	0	0	1	1	6	BMP8B
hsa-miR-146a-5p	MIMAT0000449	TAF1C	9013	NM_005679	1	1	1	0	0	1	0	0	0	0	1	1	6	BMPER
hsa-miR-146a-5p	MIMAT0000449	MPZL1	9019	NM_003953	1	1	1	0	0	1	0	0	0	0	1	1	6	BMPR1A
hsa-miR-146a-5p	MIMAT0000449	INA	9118	NM_032727	1	1	0	0	0	1	0	0	1	1	1	0	6	BMPR1B
hsa-miR-146a-5p	MIMAT0000449	RABEP1	9135	NM_004703	1	1	0	0	0	1	0	0	0	1	1	1	6	BMPR2
hsa-miR-146a-5p	MIMAT0000449	KCNAB3	9196	XM_005256849	1	1	0	0	0	1	0	0	0	1	1	1	6	BMS1
hsa-miR-146a-5p	MIMAT0000449	CYTH1	9267	NM_004762	1	1	0	0	0	1	0	0	0	1	1	1	6	BMX
hsa-miR-146a-5p	MIMAT0000449	BCL7B	9275	NM_001707	1	1	0	0	0	1	0	0	1	0	1	1	6	BNC1
hsa-miR-146a-5p	MIMAT0000449	LIPG	9388	XM_005258390	1	1	0	0	0	1	0	0	0	1	1	1	6	BNC2
hsa-miR-146a-5p	MIMAT0000449	TGFBRAP1	9392	XM_005264042	1	1	0	0	0	1	0	0	0	1	1	1	6	BNIP1
hsa-miR-146a-5p	MIMAT0000449	ABCG2	9429	NM_004827	0	1	1	0	0	1	0	0	1	0	1	1	6	BNIP2
hsa-miR-146a-5p	MIMAT0000449	RASAL2	9462	NM_170692	1	1	0	0	0	1	0	0	0	1	1	1	6	BNIP3
hsa-miR-146a-5p	MIMAT0000449	ADAMTS3	9508	NM_014243	1	1	0	0	0	1	0	0	1	0	1	1	6	BNIP3L
hsa-miR-146a-5p	MIMAT0000449	ENTPD4	9583	NM_004901	1	1	0	0	0	1	0	0	0	1	1	1	6	BNIPL
hsa-miR-146a-5p	MIMAT0000449	GDA	9615	NM_001242506	0	1	1	0	0	1	0	0	0	1	1	1	6	BOC
hsa-miR-146a-5p	MIMAT0000449	PPIP5K1	9677	XM_005254801	0	1	1	0	0	1	1	0	0	0	1	1	6	BOD1
hsa-miR-146a-5p	MIMAT0000449	FAM65B	9750	XM_005249500	1	1	0	0	0	1	0	0	0	1	1	1	6	BOD1L1
hsa-miR-146a-5p	MIMAT0000449	HDAC4	9759	NM_006037	0	1	0	0	0	1	0	0	1	1	1	1	6	BOD1L2
hsa-miR-146a-5p	MIMAT0000449	RASSF2	9770	XM_005260895	0	1	1	0	0	1	0	0	0	1	1	1	6	BOK
hsa-miR-146a-5p	MIMAT0000449	ATG13	9776	NM_001205119	1	1	1	0	0	1	0	0	0	0	1	1	6	BOLA2
hsa-miR-146a-5p	MIMAT0000449	DNAJC6	9829	NM_001256864	1	1	0	0	0	1	0	0	0	1	1	1	6	BOLL
hsa-miR-146a-5p	MIMAT0000449	HEPH	9843	NM_138737	0	1	1	0	0	1	0	0	0	1	1	1	6	BORA
hsa-miR-146a-5p	MIMAT0000449	LPPR4	9890	NM_014839	1	1	0	0	0	1	0	0	1	1	1	0	6	BPGM
hsa-miR-146a-5p	MIMAT0000449	RNF10	9921	XM_005254013	0	1	1	0	0	1	1	0	0	0	1	1	6	BPHL
hsa-miR-146a-5p	MIMAT0000449	IQSEC1	9922	XM_005265624	0	1	1	0	0	1	0	0	0	1	1	1	6	BPI
hsa-miR-146a-5p	MIMAT0000449	HELZ	9931	XM_005257888	1	1	0	0	0	1	0	0	0	1	1	1	6	BPIFC
hsa-miR-146a-5p	MIMAT0000449	HDAC5	10014	XM_005256904	0	1	0	0	0	1	1	0	0	1	1	1	6	BPNT1
hsa-miR-146a-5p	MIMAT0000449	HIPK3	10114	NM_005734	1	1	1	0	0	1	0	0	0	0	1	1	6	BPTF
hsa-miR-146a-5p	MIMAT0000449	MPHOSPH6	10200	NM_005792	0	1	1	0	0	1	0	0	1	0	1	1	6	BPY2
hsa-miR-146a-5p	MIMAT0000449	TIMM17B	10245	XM_005272580	1	1	1	0	0	1	0	0	0	0	1	1	6	BPY2B
hsa-miR-146a-5p	MIMAT0000449	TIMM17B	10245	XM_005278022	1	1	1	0	0	1	0	0	0	0	1	1	6	BPY2C
hsa-miR-146a-5p	MIMAT0000449	SPRY3	10251	NM_005840	0	1	1	0	0	1	0	0	0	1	1	1	6	BRAF
hsa-miR-146a-5p	MIMAT0000449	HYOU1	10525	NM_006389	0	1	1	0	0	1	0	0	1	0	1	1	6	BRAP
hsa-miR-146a-5p	MIMAT0000449	ATG7	10533	NM_006395	1	1	0	0	0	1	0	0	0	1	1	1	6	BRCA1
hsa-miR-146a-5p	MIMAT0000449	OLFM4	10562	NM_006418	0	1	1	0	0	1	0	0	1	0	1	1	6	BRCA2
hsa-miR-146a-5p	MIMAT0000449	SORBS1	10580	XM_005269403	1	1	0	0	0	1	0	0	0	1	1	1	6	BRCC3
hsa-miR-146a-5p	MIMAT0000449	CDC42EP3	10602	NM_006449	1	1	0	0	0	1	0	0	1	0	1	1	6	BRD1
hsa-miR-146a-5p	MIMAT0000449	EXOC5	10640	NM_006544	1	1	1	0	0	0	0	0	1	0	1	1	6	BRD2
hsa-miR-146a-5p	MIMAT0000449	FUT9	10690	NM_006581	1	1	1	0	0	0	0	0	1	0	1	1	6	BRD3
hsa-miR-146a-5p	MIMAT0000449	RBBP9	10741	NM_006606	1	1	0	0	0	1	0	0	1	1	1	0	6	BRD4
hsa-miR-146a-5p	MIMAT0000449	ARPP19	10776	XM_005254132	1	1	1	0	0	1	0	0	0	0	1	1	6	BRD7
hsa-miR-146a-5p	MIMAT0000449	SEC24A	10802	NM_021982	1	1	0	0	0	1	0	0	1	0	1	1	6	BRD8
hsa-miR-146a-5p	MIMAT0000449	FAXDC2	10826	XM_005268357	1	1	1	0	0	1	0	0	0	0	1	1	6	BRD9
hsa-miR-146a-5p	MIMAT0000449	EHMT2	10919	XM_005248824	1	1	0	0	0	1	1	0	0	0	1	1	6	BRDT
hsa-miR-146a-5p	MIMAT0000449	POP1	10940	NM_001145860	0	1	1	0	0	1	0	0	0	1	1	1	6	BRE
hsa-miR-146a-5p	MIMAT0000449	ZHX1	11244	NM_001017926	1	1	0	0	0	1	0	0	0	1	1	1	6	BRF2
hsa-miR-146a-5p	MIMAT0000449	SYNRG	11276	XM_005256980	0	1	1	0	0	1	1	0	0	0	1	1	6	BRI3
hsa-miR-146a-5p	MIMAT0000449	IKZF2	22807	XM_005246383	1	1	0	0	0	1	0	0	0	1	1	1	6	BRI3BP
hsa-miR-146a-5p	MIMAT0000449	COPZ1	22818	NM_001271736	0	1	1	0	0	1	0	0	0	1	1	1	6	BRINP2
hsa-miR-146a-5p	MIMAT0000449	ZNF652	22834	NM_001145365	1	1	1	0	1	0	0	0	0	0	1	1	6	BRINP3
hsa-miR-146a-5p	MIMAT0000449	ANKRD26	22852	XM_005252409	1	1	0	0	0	1	0	0	0	1	1	1	6	BRIP1
hsa-miR-146a-5p	MIMAT0000449	SLITRK3	22865	XM_005247230	1	1	0	0	0	1	0	0	0	1	1	1	6	BRIX1
hsa-miR-146a-5p	MIMAT0000449	BAHD1	22893	XM_005254229	1	1	0	0	0	1	0	0	0	1	1	1	6	BRK1
hsa-miR-146a-5p	MIMAT0000449	RAB18	22931	NM_001256410	1	1	0	0	0	1	0	0	0	1	1	1	6	BRMS1
hsa-miR-146a-5p	MIMAT0000449	SHANK2	22941	NM_012309	1	1	0	0	0	1	0	0	1	1	1	0	6	BRMS1L
hsa-miR-146a-5p	MIMAT0000449	ERP44	23071	NM_015051	1	1	0	0	0	1	0	0	1	0	1	1	6	BROX
hsa-miR-146a-5p	MIMAT0000449	AVL9	23080	XM_005249668	1	1	1	0	0	1	0	0	0	0	1	1	6	BRPF1
hsa-miR-146a-5p	MIMAT0000449	EXPH5	23086	NM_015065	1	1	1	0	0	1	0	0	0	0	1	1	6	BRPF3
hsa-miR-146a-5p	MIMAT0000449	PEG10	23089	NM_001184962	0	1	1	0	0	1	0	0	0	1	1	1	6	BRSK2
hsa-miR-146a-5p	MIMAT0000449	FRMD4B	23150	NM_015123	1	1	0	0	0	1	0	0	1	0	1	1	6	BRWD1
hsa-miR-146a-5p	MIMAT0000449	ZCCHC14	23174	NM_015144	0	1	1	0	0	1	0	0	1	0	1	1	6	BRWD3
hsa-miR-146a-5p	MIMAT0000449	FAM168A	23201	XM_005273852	1	1	0	0	0	1	0	0	0	1	1	1	6	BSCL2
hsa-miR-146a-5p	MIMAT0000449	PDS5A	23244	NM_001100399	0	1	1	0	0	1	0	0	0	1	1	1	6	BSDC1
hsa-miR-146a-5p	MIMAT0000449	SMG6	23293	XM_005256569	1	1	0	0	0	1	1	0	0	0	1	1	6	BSG
hsa-miR-146a-5p	MIMAT0000449	KIF13B	23303	NM_015254	0	1	1	0	0	1	0	0	1	0	1	1	6	BSN
hsa-miR-146a-5p	MIMAT0000449	USP22	23326	NM_015276	0	1	1	0	0	1	0	0	1	0	1	1	6	BSPH1
hsa-miR-146a-5p	MIMAT0000449	USP24	23358	NM_015306	0	1	0	0	0	1	0	0	1	1	1	1	6	BST1
hsa-miR-146a-5p	MIMAT0000449	LRRC8B	23507	NM_015350	1	1	1	0	0	1	0	0	0	0	1	1	6	BST2
hsa-miR-146a-5p	MIMAT0000449	LMOD1	25802	NM_012134	1	1	0	0	0	1	0	0	1	0	1	1	6	BTAF1
hsa-miR-146a-5p	MIMAT0000449	SULT4A1	25830	NM_014351	1	1	0	0	0	1	0	0	1	0	1	1	6	BTBD1
hsa-miR-146a-5p	MIMAT0000449	METTL21B	25895	NM_206914	1	1	0	0	0	1	0	0	0	1	1	1	6	BTBD10
hsa-miR-146a-5p	MIMAT0000449	IBTK	25998	NM_015525	0	1	1	0	0	1	0	0	1	0	1	1	6	BTBD11
hsa-miR-146a-5p	MIMAT0000449	GLCE	26035	XM_005254298	1	1	0	0	0	1	0	0	0	1	1	1	6	BTBD17
hsa-miR-146a-5p	MIMAT0000449	ZNF451	26036	NM_001257273	0	1	1	0	0	1	0	0	0	1	1	1	6	BTBD2
hsa-miR-146a-5p	MIMAT0000449	AUTS2	26053	NM_015570	1	1	0	0	0	1	0	0	1	0	1	1	6	BTBD3
hsa-miR-146a-5p	MIMAT0000449	FBXL5	26234	NM_012161	1	1	0	0	0	1	1	0	0	0	1	1	6	BTBD7
hsa-miR-146a-5p	MIMAT0000449	DISC1	27185	NM_001164537	1	1	0	0	0	1	0	0	0	1	1	1	6	BTBD9
hsa-miR-146a-5p	MIMAT0000449	SIT1	27240	NM_014450	1	1	0	0	0	1	0	0	1	0	1	1	6	BTD
hsa-miR-146a-5p	MIMAT0000449	TNRC6A	27327	XM_005255253	1	1	0	0	0	1	0	0	0	1	1	1	6	BTF3
hsa-miR-146a-5p	MIMAT0000449	EML4	27436	XM_005264267	0	1	1	0	0	1	0	0	0	1	1	1	6	BTF3L4
hsa-miR-146a-5p	MIMAT0000449	CECR6	27439	NM_031890	0	1	1	0	0	1	0	0	1	0	1	1	6	BTG1
hsa-miR-146a-5p	MIMAT0000449	PCLO	27445	NM_033026	0	1	1	0	0	1	0	0	1	0	1	1	6	BTG2
hsa-miR-146a-5p	MIMAT0000449	ZBTB44	29068	XM_005271521	1	1	0	0	0	1	0	0	0	1	1	1	6	BTG3
hsa-miR-146a-5p	MIMAT0000449	BABAM1	29086	XM_005259867	1	1	0	0	0	1	0	0	0	1	1	1	6	BTG4
hsa-miR-146a-5p	MIMAT0000449	STXBP6	29091	XM_005267556	1	1	1	0	0	1	0	0	0	0	1	1	6	BTK
hsa-miR-146a-5p	MIMAT0000449	MRPL22	29093	NM_014180	1	1	0	0	0	1	0	0	0	1	1	1	6	BTLA
hsa-miR-146a-5p	MIMAT0000449	RBM15B	29890	NM_013286	1	1	0	0	0	1	0	0	1	0	1	1	6	BTN1A1
hsa-miR-146a-5p	MIMAT0000449	SNX12	29934	NM_001256185	0	1	1	0	0	1	0	0	0	1	1	1	6	BTN2A1
hsa-miR-146a-5p	MIMAT0000449	TRHDE	29953	NM_013381	0	1	1	0	0	1	0	0	1	0	1	1	6	BTN2A2
hsa-miR-146a-5p	MIMAT0000449	CDON	50937	XM_005271584	0	1	1	0	0	1	0	0	0	1	1	1	6	BTN3A1
hsa-miR-146a-5p	MIMAT0000449	PDE11A	50940	NM_016953	0	1	1	0	0	1	0	0	0	1	1	1	6	BTN3A2
hsa-miR-146a-5p	MIMAT0000449	DESI2	51029	NM_016076	1	1	0	0	0	1	0	0	1	1	1	0	6	BTN3A3
hsa-miR-146a-5p	MIMAT0000449	TUBD1	51174	NM_016261	0	1	1	0	0	1	0	0	1	0	1	1	6	BTNL2
hsa-miR-146a-5p	MIMAT0000449	TMEM216	51259	NM_001173991	0	1	1	0	0	1	0	0	0	1	1	1	6	BTNL3
hsa-miR-146a-5p	MIMAT0000449	SPG21	51324	XM_005254436	1	1	0	0	0	1	1	0	0	0	1	1	6	BTNL8
hsa-miR-146a-5p	MIMAT0000449	HECA	51696	NM_016217	1	1	0	0	0	1	0	0	1	1	1	0	6	BTNL9
hsa-miR-146a-5p	MIMAT0000449	PADI3	51702	NM_016233	1	1	0	0	0	1	0	0	1	0	1	1	6	BTRC
hsa-miR-146a-5p	MIMAT0000449	RAPGEF6	51735	NM_001164386	1	1	0	0	0	1	0	0	0	1	1	1	6	BUB1
hsa-miR-146a-5p	MIMAT0000449	ERAP1	51752	NM_016442	1	1	0	0	0	1	0	0	1	0	1	1	6	BUB1B
hsa-miR-146a-5p	MIMAT0000449	CDK12	51755	NM_016507	0	1	1	0	0	1	0	0	0	1	1	1	6	BUB3
hsa-miR-146a-5p	MIMAT0000449	RSF1	51773	XM_005274051	1	1	0	0	0	1	0	0	0	1	1	1	6	BUD13
hsa-miR-146a-5p	MIMAT0000449	P2RY13	53829	NM_176894	1	1	0	0	0	1	0	0	0	1	1	1	6	BVES
hsa-miR-146a-5p	MIMAT0000449	SSH1	54434	XM_005268984	1	1	0	0	0	1	0	0	0	1	1	1	6	BZRAP1
hsa-miR-146a-5p	MIMAT0000449	ANKIB1	54467	NM_019004	1	1	0	0	0	1	0	0	1	1	1	0	6	BZW1
hsa-miR-146a-5p	MIMAT0000449	MTMR12	54545	XM_005248313	1	1	0	0	0	1	0	0	0	1	1	1	6	BZW2
hsa-miR-146a-5p	MIMAT0000449	EPB41L4B	54566	NM_019114	1	1	0	0	0	1	0	0	1	0	1	1	6	C10orf10
hsa-miR-146a-5p	MIMAT0000449	OTUD4	54726	XM_005263079	1	1	0	0	0	1	0	0	0	1	1	1	6	C10orf105
hsa-miR-146a-5p	MIMAT0000449	ZNF586	54807	NM_001204814	0	1	1	0	0	1	0	0	0	1	1	1	6	C10orf107
hsa-miR-146a-5p	MIMAT0000449	CNTLN	54875	XM_005251493	1	1	0	0	0	1	1	0	0	0	1	1	6	C10orf111
hsa-miR-146a-5p	MIMAT0000449	DPP8	54878	XM_005254500	1	1	1	0	0	1	0	0	0	0	1	1	6	C10orf118
hsa-miR-146a-5p	MIMAT0000449	RETSAT	54884	NM_017750	1	1	0	0	0	1	0	0	1	0	1	1	6	C10orf12
hsa-miR-146a-5p	MIMAT0000449	INO80D	54891	XM_005246658	1	1	0	0	0	1	0	0	0	1	1	1	6	C10orf128
hsa-miR-146a-5p	MIMAT0000449	CASZ1	54897	NM_001079843	0	1	1	0	0	1	0	0	1	0	1	1	6	C10orf131
hsa-miR-146a-5p	MIMAT0000449	PARP16	54956	XM_005254516	1	1	0	0	0	1	0	0	0	1	1	1	6	C10orf137
hsa-miR-146a-5p	MIMAT0000449	ULK4	54986	XM_005265261	1	1	0	0	0	1	1	0	0	0	1	1	6	C10orf2
hsa-miR-146a-5p	MIMAT0000449	PDPR	55066	XM_005256016	1	1	0	0	0	1	0	0	0	1	1	1	6	C10orf25
hsa-miR-146a-5p	MIMAT0000449	BSDC1	55108	XM_005270985	1	1	1	0	0	1	0	0	0	0	1	1	6	C10orf32
hsa-miR-146a-5p	MIMAT0000449	CDCA8	55143	NM_001256875	1	1	0	0	0	1	0	0	0	1	1	1	6	C10orf35
hsa-miR-146a-5p	MIMAT0000449	PRMT6	55170	NM_018137	1	1	0	0	0	1	0	0	1	0	1	1	6	C10orf54
hsa-miR-146a-5p	MIMAT0000449	GOLPH3L	55204	NM_018178	0	1	1	0	0	1	0	0	1	0	1	1	6	C10orf55
hsa-miR-146a-5p	MIMAT0000449	QRSL1	55278	NM_018292	1	1	0	0	0	1	0	0	0	1	1	1	6	C10orf62
hsa-miR-146a-5p	MIMAT0000449	FBXW7	55294	NM_033632	1	1	0	0	0	1	0	0	0	1	1	1	6	C10orf67
hsa-miR-146a-5p	MIMAT0000449	ELAC1	55520	NM_018696	1	1	0	0	0	1	0	0	1	0	1	1	6	C10orf68
hsa-miR-146a-5p	MIMAT0000449	SOX6	55553	NM_017508	1	1	0	0	0	1	0	0	0	1	1	1	6	C10orf71
hsa-miR-146a-5p	MIMAT0000449	RNPC3	55599	XM_005271009	1	1	0	0	0	1	0	0	0	1	1	1	6	C10orf76
hsa-miR-146a-5p	MIMAT0000449	CDKN2AIP	55602	XM_005263118	0	1	1	0	0	1	0	0	0	1	1	1	6	C10orf82
hsa-miR-146a-5p	MIMAT0000449	TASP1	55617	NM_017714	1	1	0	0	0	1	0	0	1	0	1	1	6	C10orf88
hsa-miR-146a-5p	MIMAT0000449	HIF1AN	55662	NM_017902	1	1	1	0	0	0	0	0	1	0	1	1	6	C10orf90
hsa-miR-146a-5p	MIMAT0000449	SLC30A6	55676	NM_001193513	1	1	1	0	0	1	0	0	0	0	1	1	6	C11orf30
hsa-miR-146a-5p	MIMAT0000449	PACS1	55690	NM_018026	1	1	0	0	0	1	0	0	1	0	1	1	6	C11orf31
hsa-miR-146a-5p	MIMAT0000449	FRMD4A	55691	XM_005252489	1	1	1	0	0	1	0	0	0	0	1	1	6	C11orf34
hsa-miR-146a-5p	MIMAT0000449	IPO9	55705	NM_018085	1	1	0	0	0	1	0	0	1	0	1	1	6	C11orf44
hsa-miR-146a-5p	MIMAT0000449	FAM178A	55719	NM_018121	1	1	0	0	0	1	0	0	1	0	1	1	6	C11orf45
hsa-miR-146a-5p	MIMAT0000449	BTBD7	55727	NM_001002860	0	1	0	0	0	1	0	0	1	1	1	1	6	C11orf53
hsa-miR-146a-5p	MIMAT0000449	WDR52	55779	NM_001164496	1	1	1	0	0	1	0	0	0	0	1	1	6	C11orf57
hsa-miR-146a-5p	MIMAT0000449	NXT2	55916	NM_018698	1	1	0	0	0	1	0	0	1	0	1	1	6	C11orf58
hsa-miR-146a-5p	MIMAT0000449	BAIAP2L1	55971	NM_018842	1	1	0	0	0	1	0	0	1	0	1	1	6	C11orf65
hsa-miR-146a-5p	MIMAT0000449	BCAP29	55973	NM_018844	1	1	1	0	0	1	0	0	0	0	1	1	6	C11orf68
hsa-miR-146a-5p	MIMAT0000449	KIAA1217	56243	XM_005252500	1	1	0	0	0	1	1	0	0	1	1	0	6	C11orf70
hsa-miR-146a-5p	MIMAT0000449	GPCPD1	56261	XM_005260759	1	1	0	0	0	1	0	0	0	1	1	1	6	C11orf71
hsa-miR-146a-5p	MIMAT0000449	EIF5A2	56648	NM_020390	1	1	0	0	0	1	0	0	1	0	1	1	6	C11orf74
hsa-miR-146a-5p	MIMAT0000449	CDC42SE1	56882	NM_001038707	1	1	1	0	0	1	0	0	0	0	1	1	6	C11orf80
hsa-miR-146a-5p	MIMAT0000449	FEM1C	56929	XM_005272035	1	1	0	0	0	1	0	0	0	1	1	1	6	C11orf82
hsa-miR-146a-5p	MIMAT0000449	OTUD7B	56957	NM_020205	1	1	0	0	0	0	0	0	1	1	1	1	6	C11orf83
hsa-miR-146a-5p	MIMAT0000449	STOX2	56977	XM_005263142	1	1	1	0	0	1	0	0	0	0	1	1	6	C11orf84
hsa-miR-146a-5p	MIMAT0000449	CDC42SE2	56990	NM_020240	1	1	0	0	0	1	0	0	0	1	1	1	6	C11orf87
hsa-miR-146a-5p	MIMAT0000449	TULP4	56995	XM_005267057	1	1	0	0	0	1	0	0	0	1	1	1	6	C11orf88
hsa-miR-146a-5p	MIMAT0000449	ACKR3	57007	NM_020311	0	1	1	0	0	1	0	0	1	0	1	1	6	C11orf91
hsa-miR-146a-5p	MIMAT0000449	PLSCR4	57088	NM_001128304	1	1	1	0	0	1	0	0	0	0	1	1	6	C11orf95
hsa-miR-146a-5p	MIMAT0000449	CYSLTR2	57105	XM_005266477	0	1	1	0	0	1	0	0	0	1	1	1	6	C12orf23
hsa-miR-146a-5p	MIMAT0000449	GOPC	57120	NM_020399	1	1	0	0	0	1	0	0	0	1	1	1	6	C12orf29
hsa-miR-146a-5p	MIMAT0000449	CHMP1B	57132	NM_020412	1	1	0	0	0	1	0	0	1	0	1	1	6	C12orf4
hsa-miR-146a-5p	MIMAT0000449	THOC2	57187	XM_005262449	1	1	0	0	0	1	0	0	0	1	1	1	6	C12orf40
hsa-miR-146a-5p	MIMAT0000449	SEPN1	57190	NM_020451	1	1	1	0	0	1	0	0	0	0	1	1	6	C12orf43
hsa-miR-146a-5p	MIMAT0000449	CNOT6	57472	XM_005265953	1	1	0	0	0	1	0	0	0	1	1	1	6	C12orf49
hsa-miR-146a-5p	MIMAT0000449	KIAA1211	57482	NM_020722	1	1	1	0	0	0	0	0	1	0	1	1	6	C12orf5
hsa-miR-146a-5p	MIMAT0000449	ARID1B	57492	XM_005267069	1	1	0	0	0	1	0	0	0	1	1	1	6	C12orf50
hsa-miR-146a-5p	MIMAT0000449	MTA3	57504	XM_005264459	1	1	0	0	0	1	0	0	0	1	1	1	6	C12orf52
hsa-miR-146a-5p	MIMAT0000449	GPR158	57512	NM_020752	0	1	1	0	0	1	0	0	1	0	1	1	6	C12orf54
hsa-miR-146a-5p	MIMAT0000449	ARHGAP31	57514	NM_020754	1	1	0	0	0	1	0	0	1	1	1	0	6	C12orf57
hsa-miR-146a-5p	MIMAT0000449	SRGAP1	57522	XM_005269042	1	1	0	0	0	1	0	0	0	1	1	1	6	C12orf60
hsa-miR-146a-5p	MIMAT0000449	TAOK1	57551	NM_020791	1	1	0	0	0	1	1	0	0	0	1	1	6	C12orf65
hsa-miR-146a-5p	MIMAT0000449	NYAP2	57624	XM_005246708	1	1	0	0	0	1	0	0	0	1	1	1	6	C12orf66
hsa-miR-146a-5p	MIMAT0000449	RNF213	57674	NM_001256071	1	1	0	0	0	1	0	0	0	1	1	1	6	C12orf68
hsa-miR-146a-5p	MIMAT0000449	ZNF529	57711	NM_001145649	0	1	1	1	0	1	0	0	0	0	1	1	6	C12orf71
hsa-miR-146a-5p	MIMAT0000449	PRX	57716	NM_020956	0	1	1	0	0	1	0	0	1	0	1	1	6	C12orf73
hsa-miR-146a-5p	MIMAT0000449	PPP4R4	57718	NM_058237	1	1	0	0	0	0	1	0	1	1	1	0	6	C12orf74
hsa-miR-146a-5p	MIMAT0000449	MARK4	57787	NM_031417	0	1	1	0	0	1	0	0	1	0	1	1	6	C12orf75
hsa-miR-146a-5p	MIMAT0000449	XPNPEP3	63929	NM_022098	0	1	1	0	0	1	0	0	0	1	1	1	6	C12orf76
hsa-miR-146a-5p	MIMAT0000449	FAM217B	63939	XM_005260509	0	1	1	0	0	1	0	0	0	1	1	1	6	C12orf77
hsa-miR-146a-5p	MIMAT0000449	ANO3	63982	XM_005253063	1	1	0	0	0	1	0	0	0	1	1	1	6	C12orf79
hsa-miR-146a-5p	MIMAT0000449	NPAS3	64067	NM_001164749	1	1	1	0	0	1	0	0	0	0	1	1	6	C12orf80
hsa-miR-146a-5p	MIMAT0000449	XYLT1	64131	NM_022166	1	1	0	0	0	1	0	0	1	0	1	1	6	C13orf35
hsa-miR-146a-5p	MIMAT0000449	KIF9	64147	NM_001134878	0	1	1	0	0	1	0	0	0	1	1	1	6	C13orf45
hsa-miR-146a-5p	MIMAT0000449	NCAPG	64151	NM_022346	1	1	0	0	0	1	0	0	1	0	1	1	6	C14orf1
hsa-miR-146a-5p	MIMAT0000449	TTC31	64427	XM_005264493	1	1	0	0	0	1	0	0	0	1	1	1	6	C14orf105
hsa-miR-146a-5p	MIMAT0000449	CEP85	64793	NM_022778	1	1	0	0	0	1	0	0	1	0	1	1	6	C14orf119
hsa-miR-146a-5p	MIMAT0000449	DDX31	64794	XM_005272206	1	1	0	0	0	1	0	0	0	1	1	1	6	C14orf132
hsa-miR-146a-5p	MIMAT0000449	RFX7	64864	XM_005254603	1	1	1	0	0	1	0	0	0	0	1	1	6	C14orf142
hsa-miR-146a-5p	MIMAT0000449	TMEM237	65062	NM_152388	1	1	0	0	0	1	0	0	0	1	1	1	6	C14orf166
hsa-miR-146a-5p	MIMAT0000449	WNK3	65267	NM_020922	1	1	0	0	0	1	0	0	0	1	1	1	6	C14orf169
hsa-miR-146a-5p	MIMAT0000449	MTMR9	66036	NM_015458	1	1	0	0	0	1	0	0	1	1	1	0	6	C14orf2
hsa-miR-146a-5p	MIMAT0000449	ATP13A3	79572	NM_024524	1	1	0	0	0	1	0	0	1	0	1	1	6	C14orf28
hsa-miR-146a-5p	MIMAT0000449	RIC3	79608	NM_001206671	0	1	1	0	0	1	0	0	0	1	1	1	6	C14orf37
hsa-miR-146a-5p	MIMAT0000449	CCNJL	79616	NM_024565	1	1	0	0	0	1	0	0	1	0	1	1	6	C14orf39
hsa-miR-146a-5p	MIMAT0000449	PPP1R3B	79660	NM_001201329	0	1	1	0	0	1	0	0	0	1	1	1	6	C14orf79
hsa-miR-146a-5p	MIMAT0000449	ZYG11B	79699	NM_024646	1	1	0	0	0	1	0	0	0	1	1	1	6	C15orf26
hsa-miR-146a-5p	MIMAT0000449	TBL1XR1	79718	NM_024665	1	1	0	0	0	1	0	0	1	0	1	1	6	C15orf27
hsa-miR-146a-5p	MIMAT0000449	LIN28A	79727	NM_024674	1	1	0	0	0	1	0	0	1	0	1	1	6	C15orf38
hsa-miR-146a-5p	MIMAT0000449	BBS10	79738	NM_024685	0	1	1	0	0	1	0	0	1	0	1	1	6	C15orf38-AP3S2
hsa-miR-146a-5p	MIMAT0000449	PIP4K2C	79837	NM_024779	0	1	1	0	0	1	0	0	1	0	1	1	6	C15orf39
hsa-miR-146a-5p	MIMAT0000449	THSD4	79875	NM_024817	1	1	0	0	0	1	0	0	1	1	1	0	6	C15orf40
hsa-miR-146a-5p	MIMAT0000449	ZC3H14	79882	NM_024824	1	1	0	0	0	1	0	0	0	1	1	1	6	C15orf41
hsa-miR-146a-5p	MIMAT0000449	DHDDS	79947	NM_024887	0	1	1	0	0	1	0	0	0	1	1	1	6	C15orf43
hsa-miR-146a-5p	MIMAT0000449	TRPM3	80036	XM_005252217	1	1	0	0	0	1	0	0	0	1	1	1	6	C15orf48
hsa-miR-146a-5p	MIMAT0000449	CHD9	80205	XM_005256169	0	1	1	0	0	1	0	0	0	1	1	1	6	C15orf52
hsa-miR-146a-5p	MIMAT0000449	WDR26	80232	NM_025160	1	1	0	0	0	1	0	0	1	0	1	1	6	C15orf53
hsa-miR-146a-5p	MIMAT0000449	EDEM3	80267	NM_025191	0	1	1	0	0	1	0	0	1	0	1	1	6	C15orf54
hsa-miR-146a-5p	MIMAT0000449	CXXC4	80319	NM_025212	1	1	1	0	0	1	0	0	0	0	1	1	6	C15orf56
hsa-miR-146a-5p	MIMAT0000449	ZNF436	80818	NM_001077195	0	1	1	0	0	1	0	0	0	1	1	1	6	C15orf57
hsa-miR-146a-5p	MIMAT0000449	TMPRSS5	80975	XM_005271683	1	1	0	0	0	1	0	0	0	1	1	1	6	C15orf59
hsa-miR-146a-5p	MIMAT0000449	TUBB1	81027	NM_030773	1	1	0	0	0	1	0	0	1	0	1	1	6	C15orf62
hsa-miR-146a-5p	MIMAT0000449	SYNC	81493	NM_030786	0	1	1	0	0	1	0	0	1	0	1	1	6	C16orf45
hsa-miR-146a-5p	MIMAT0000449	SLC38A1	81539	NM_001278387	1	1	1	0	0	1	0	0	0	0	1	1	6	C16orf46
hsa-miR-146a-5p	MIMAT0000449	CSRNP2	81566	NM_030809	1	1	0	0	0	1	0	0	1	1	1	0	6	C16orf47
hsa-miR-146a-5p	MIMAT0000449	SPACA1	81833	NM_030960	1	1	0	0	0	1	0	0	1	0	1	1	6	C16orf52
hsa-miR-146a-5p	MIMAT0000449	TLN2	83660	XM_005254709	1	1	0	0	0	1	0	0	0	1	1	1	6	C16orf54
hsa-miR-146a-5p	MIMAT0000449	SH3BGRL2	83699	NM_031469	1	1	0	0	0	1	0	0	1	0	1	1	6	C16orf59
hsa-miR-146a-5p	MIMAT0000449	STK40	83931	NM_032017	1	1	0	0	0	1	0	0	1	0	1	1	6	C16orf62
hsa-miR-146a-5p	MIMAT0000449	KAT8	84148	NM_182958	1	1	0	0	0	1	0	0	1	0	1	1	6	C16orf70
hsa-miR-146a-5p	MIMAT0000449	TMEM79	84283	NM_032323	0	1	1	0	0	1	0	0	1	0	1	1	6	C16orf72
hsa-miR-146a-5p	MIMAT0000449	MS4A14	84689	NM_001261828	1	1	0	0	0	1	0	0	0	1	1	1	6	C16orf74
hsa-miR-146a-5p	MIMAT0000449	LRCH3	84859	XM_005269364	1	1	0	0	0	1	0	0	0	1	1	1	6	C16orf82
hsa-miR-146a-5p	MIMAT0000449	AIFM2	84883	XM_005270249	1	1	0	0	0	1	0	0	0	1	1	1	6	C16orf87
hsa-miR-146a-5p	MIMAT0000449	C1orf198	84886	NM_001136494	1	1	0	0	0	1	0	0	0	1	1	1	6	C16orf89
hsa-miR-146a-5p	MIMAT0000449	MEDAG	84935	NM_032849	1	1	0	0	0	1	0	0	1	1	1	0	6	C16orf95
hsa-miR-146a-5p	MIMAT0000449	TNS4	84951	XM_005257744	1	1	0	0	0	1	0	0	0	1	1	1	6	C17orf100
hsa-miR-146a-5p	MIMAT0000449	UBASH3B	84959	NM_032873	1	1	0	0	0	1	0	0	1	1	1	0	6	C17orf102
hsa-miR-146a-5p	MIMAT0000449	RHPN2	85415	NM_033103	1	1	0	0	0	1	0	0	1	0	1	1	6	C17orf103
hsa-miR-146a-5p	MIMAT0000449	CNTNAP4	85445	NM_033401	1	1	0	0	0	1	0	0	0	1	1	1	6	C17orf104
hsa-miR-146a-5p	MIMAT0000449	NAV3	89795	XM_005269214	1	1	0	0	0	1	0	0	0	1	1	1	6	C17orf105
hsa-miR-146a-5p	MIMAT0000449	FAM105B	90268	NM_138348	0	1	1	0	0	1	0	0	1	0	1	1	6	C17orf107
hsa-miR-146a-5p	MIMAT0000449	THAP3	90326	NM_138350	1	1	0	0	0	1	0	0	1	0	1	1	6	C17orf47
hsa-miR-146a-5p	MIMAT0000449	STPG1	90529	NM_001199014	1	1	0	0	0	1	0	0	0	1	1	1	6	C17orf49
hsa-miR-146a-5p	MIMAT0000449	TMEM67	91147	NM_153704	0	1	1	0	0	1	0	0	1	0	1	1	6	C17orf51
hsa-miR-146a-5p	MIMAT0000449	SESTD1	91404	NM_178123	1	1	0	0	0	1	0	0	0	1	1	1	6	C17orf53
hsa-miR-146a-5p	MIMAT0000449	MYLK3	91807	NM_182493	1	1	1	0	0	0	0	0	1	0	1	1	6	C17orf58
hsa-miR-146a-5p	MIMAT0000449	CHRDL1	91851	NM_001143981	1	1	0	0	0	1	0	0	0	1	1	1	6	C17orf59
hsa-miR-146a-5p	MIMAT0000449	MAPK1IP1L	93487	NM_144578	1	1	0	0	0	1	0	0	1	0	1	1	6	C17orf67
hsa-miR-146a-5p	MIMAT0000449	CADPS2	93664	NM_001167940	1	1	1	0	0	1	0	0	0	0	1	1	6	C17orf70
hsa-miR-146a-5p	MIMAT0000449	ATPIF1	93974	NM_178191	0	1	1	0	0	1	0	0	1	0	1	1	6	C17orf72
hsa-miR-146a-5p	MIMAT0000449	TTYH2	94015	NM_032646	1	1	0	0	0	1	0	0	0	1	1	1	6	C17orf75
hsa-miR-146a-5p	MIMAT0000449	EPSTI1	94240	NM_001002264	1	1	1	0	0	1	0	0	0	0	1	1	6	C17orf77
hsa-miR-146a-5p	MIMAT0000449	SLC2A13	114134	XM_005268615	0	1	1	0	0	1	1	0	0	0	1	1	6	C17orf78
hsa-miR-146a-5p	MIMAT0000449	ZNF689	115509	NM_138447	0	1	1	0	0	1	0	0	1	0	1	1	6	C17orf80
hsa-miR-146a-5p	MIMAT0000449	ZNF501	115560	NM_001258280	1	1	0	0	0	1	0	0	0	1	1	1	6	C17orf82
hsa-miR-146a-5p	MIMAT0000449	ARL11	115761	NM_138450	1	1	0	0	0	1	0	0	1	0	1	1	6	C17orf85
hsa-miR-146a-5p	MIMAT0000449	RAB3C	115827	XM_005248418	1	1	1	0	0	1	0	0	0	0	1	1	6	C17orf89
hsa-miR-146a-5p	MIMAT0000449	FAM210B	116151	NM_080821	1	1	0	0	0	1	0	0	1	0	1	1	6	C17orf96
hsa-miR-146a-5p	MIMAT0000449	RAB39B	116442	NM_171998	1	1	0	0	0	1	0	0	1	1	1	0	6	C17orf97
hsa-miR-146a-5p	MIMAT0000449	OLIG1	116448	NM_138983	1	1	0	0	0	1	0	0	1	0	1	1	6	C17orf99
hsa-miR-146a-5p	MIMAT0000449	SNAP47	116841	XM_005273042	0	1	1	0	0	1	0	0	0	1	1	1	6	C18orf25
hsa-miR-146a-5p	MIMAT0000449	AEBP2	121536	NM_153207	0	1	1	0	1	0	0	0	1	0	1	1	6	C18orf32
hsa-miR-146a-5p	MIMAT0000449	TC2N	123036	NM_152332	1	1	0	0	0	1	0	0	1	0	1	1	6	C18orf42
hsa-miR-146a-5p	MIMAT0000449	FSD2	123722	NM_001007122	1	1	1	0	0	1	0	0	0	0	1	1	6	C18orf54
hsa-miR-146a-5p	MIMAT0000449	MSI2	124540	XM_005257014	1	1	0	0	0	1	0	0	0	1	1	1	6	C18orf56
hsa-miR-146a-5p	MIMAT0000449	SEZ6	124925	NM_178860	0	1	1	0	0	1	1	0	0	0	1	1	6	C18orf63
hsa-miR-146a-5p	MIMAT0000449	COX6B2	125965	NM_144613	1	1	0	0	0	0	0	0	1	1	1	1	6	C18orf8
hsa-miR-146a-5p	MIMAT0000449	PLEKHH2	130271	NM_172069	1	1	0	0	0	1	0	0	1	0	1	1	6	C19orf10
hsa-miR-146a-5p	MIMAT0000449	CD200R1	131450	NM_138806	0	1	1	0	0	1	0	0	0	1	1	1	6	C19orf12
hsa-miR-146a-5p	MIMAT0000449	FAM43A	131583	NM_153690	1	1	0	0	0	1	0	0	1	0	1	1	6	C19orf26
hsa-miR-146a-5p	MIMAT0000449	TMEM155	132332	NM_152399	1	1	0	0	0	1	0	0	1	0	1	1	6	C19orf38
hsa-miR-146a-5p	MIMAT0000449	JMY	133746	NM_152405	0	1	1	0	0	1	0	0	0	1	1	1	6	C19orf40
hsa-miR-146a-5p	MIMAT0000449	AGPAT6	137964	XM_005273402	1	1	0	0	0	1	0	0	0	1	1	1	6	C19orf43
hsa-miR-146a-5p	MIMAT0000449	NACC2	138151	XM_005263395	1	1	1	0	0	1	0	0	0	0	1	1	6	C19orf47
hsa-miR-146a-5p	MIMAT0000449	SOGA1	140710	NM_080627	1	1	0	0	0	1	0	0	0	1	1	1	6	C19orf52
hsa-miR-146a-5p	MIMAT0000449	SRXN1	140809	NM_080725	1	1	0	0	0	0	0	0	1	1	1	1	6	C19orf55
hsa-miR-146a-5p	MIMAT0000449	SIRPA	140885	XM_005260669	1	1	0	0	0	1	0	0	0	1	1	1	6	C19orf57
hsa-miR-146a-5p	MIMAT0000449	SAMD8	142891	NM_144660	1	1	0	0	0	1	0	0	1	0	1	1	6	C19orf59
hsa-miR-146a-5p	MIMAT0000449	KBTBD3	143879	NM_198439	1	1	0	0	0	1	0	0	0	1	1	1	6	C19orf66
hsa-miR-146a-5p	MIMAT0000449	FAM81A	145773	XM_005254167	0	1	1	0	0	1	0	0	0	1	1	1	6	C19orf67
hsa-miR-146a-5p	MIMAT0000449	CMTM4	146223	NM_181521	1	1	0	0	0	0	0	0	1	1	1	1	6	C19orf68
hsa-miR-146a-5p	MIMAT0000449	KCTD11	147040	NM_001002914	1	1	0	0	0	1	0	0	1	0	1	1	6	C19orf73
hsa-miR-146a-5p	MIMAT0000449	WIPF2	147179	XM_005257083	1	1	1	0	0	1	0	0	0	0	1	1	6	C19orf77
hsa-miR-146a-5p	MIMAT0000449	C18orf25	147339	NM_145055	0	1	1	0	0	1	0	0	0	1	1	1	6	C1D
hsa-miR-146a-5p	MIMAT0000449	PHF13	148479	NM_153812	1	1	0	0	0	1	0	0	1	0	1	1	6	C1GALT1
hsa-miR-146a-5p	MIMAT0000449	EXOC8	149371	NM_175876	1	1	0	0	0	1	0	0	1	0	1	1	6	C1GALT1C1
hsa-miR-146a-5p	MIMAT0000449	C1orf210	149466	NM_182517	1	1	0	0	0	1	0	0	1	0	1	1	6	C1orf101
hsa-miR-146a-5p	MIMAT0000449	LSM14B	149986	NM_144703	1	1	0	0	0	1	0	0	1	0	1	1	6	C1orf105
hsa-miR-146a-5p	MIMAT0000449	HORMAD2	150280	XM_005261364	1	1	0	0	0	1	0	0	0	1	1	1	6	C1orf106
hsa-miR-146a-5p	MIMAT0000449	TTL	150465	NM_153712	1	1	0	0	0	0	0	0	1	1	1	1	6	C1orf109
hsa-miR-146a-5p	MIMAT0000449	CCNYL1	151195	NM_001142300	1	1	0	0	0	1	0	0	0	1	1	1	6	C1orf110
hsa-miR-146a-5p	MIMAT0000449	SLC16A14	151473	XM_005246352	0	1	1	0	0	1	0	0	0	1	1	1	6	C1orf111
hsa-miR-146a-5p	MIMAT0000449	MB21D2	151963	NM_178496	0	1	1	0	0	1	0	0	1	0	1	1	6	C1orf115
hsa-miR-146a-5p	MIMAT0000449	CREBRF	153222	NM_153607	0	1	1	0	0	1	0	0	1	0	1	1	6	C1orf116
hsa-miR-146a-5p	MIMAT0000449	AMOTL1	154810	XM_005273798	1	1	0	0	0	1	0	0	0	1	1	1	6	C1orf123
hsa-miR-146a-5p	MIMAT0000449	ANKRD46	157567	NM_001270378	1	1	0	0	0	1	0	0	0	1	1	1	6	C1orf131
hsa-miR-146a-5p	MIMAT0000449	CLVS1	157807	XM_005251175	1	1	0	0	0	1	0	0	0	1	1	1	6	C1orf141
hsa-miR-146a-5p	MIMAT0000449	CAMSAP1	157922	XM_005263396	0	1	1	0	0	1	0	0	0	1	1	1	6	C1orf146
hsa-miR-146a-5p	MIMAT0000449	KIAA1958	158405	XM_005251739	0	1	1	0	0	1	0	0	0	1	1	1	6	C1orf159
hsa-miR-146a-5p	MIMAT0000449	GPR180	160897	NM_180989	1	1	0	0	0	1	0	0	1	0	1	1	6	C1orf167
hsa-miR-146a-5p	MIMAT0000449	EXD1	161829	NM_152596	1	1	0	0	0	1	0	0	1	0	1	1	6	C1orf168
hsa-miR-146a-5p	MIMAT0000449	SDE2	163859	NM_152608	1	1	0	0	0	1	0	0	1	0	1	1	6	C1orf172
hsa-miR-146a-5p	MIMAT0000449	MMAA	166785	NM_172250	1	1	0	0	0	1	0	0	0	1	1	1	6	C1orf173
hsa-miR-146a-5p	MIMAT0000449	BMPER	168667	NM_133468	1	1	0	0	0	1	0	0	1	0	1	1	6	C1orf174
hsa-miR-146a-5p	MIMAT0000449	OLFML2A	169611	NM_182487	0	1	1	0	0	1	0	0	1	0	1	1	6	C1orf185
hsa-miR-146a-5p	MIMAT0000449	POLR3H	171568	NM_001018050	0	1	1	0	0	1	0	0	0	1	1	1	6	C1orf186
hsa-miR-146a-5p	MIMAT0000449	DTX3	196403	XM_005268701	0	1	1	0	0	1	0	0	0	1	1	1	6	C1orf198
hsa-miR-146a-5p	MIMAT0000449	ARL13B	200894	NM_001174150	0	1	1	0	0	1	0	0	0	1	1	1	6	C1orf204
hsa-miR-146a-5p	MIMAT0000449	PATL1	219988	NM_152716	1	1	0	0	0	1	0	0	1	1	1	0	6	C1orf21
hsa-miR-146a-5p	MIMAT0000449	DOK6	220164	NM_152721	1	1	0	0	0	1	0	0	0	1	1	1	6	C1orf210
hsa-miR-146a-5p	MIMAT0000449	SKA3	221150	NM_145061	0	1	1	0	0	1	0	0	1	0	1	1	6	C1orf216
hsa-miR-146a-5p	MIMAT0000449	SLC35F1	222553	NM_001029858	1	1	0	0	0	1	0	0	1	0	1	1	6	C1orf226
hsa-miR-146a-5p	MIMAT0000449	ZNRF2	223082	NM_147128	0	1	1	0	0	1	0	0	1	0	1	1	6	C1orf229
hsa-miR-146a-5p	MIMAT0000449	PRR14L	253143	XM_005261480	1	1	0	0	0	1	0	0	0	1	1	1	6	C1orf233
hsa-miR-146a-5p	MIMAT0000449	SLC25A30	253512	NM_001010875	1	1	0	0	0	1	0	0	0	1	1	1	6	C1orf27
hsa-miR-146a-5p	MIMAT0000449	CADM2	253559	NM_001167674	1	1	1	0	0	1	0	0	0	0	1	1	6	C1orf43
hsa-miR-146a-5p	MIMAT0000449	ELMOD2	255520	XM_005262886	0	1	1	0	0	1	0	0	0	1	1	1	6	C1orf50
hsa-miR-146a-5p	MIMAT0000449	CNEP1R1	255919	NM_153261	1	1	0	0	0	0	0	0	1	1	1	1	6	C1orf52
hsa-miR-146a-5p	MIMAT0000449	SYT14	255928	NM_001256006	1	1	1	0	0	1	0	0	0	0	1	1	6	C1orf56
hsa-miR-146a-5p	MIMAT0000449	GK5	256356	NM_001039547	1	1	1	0	0	0	0	0	1	0	1	1	6	C1orf63
hsa-miR-146a-5p	MIMAT0000449	CXorf23	256643	NM_198279	1	1	0	0	0	1	0	0	1	0	1	1	6	C1orf64
hsa-miR-146a-5p	MIMAT0000449	BEST4	266675	NM_153274	1	1	0	0	0	1	0	0	1	0	1	1	6	C1orf74
hsa-miR-146a-5p	MIMAT0000449	RCOR2	283248	NM_173587	1	1	0	0	0	1	0	0	1	0	1	1	6	C1orf86
hsa-miR-146a-5p	MIMAT0000449	CEP170B	283638	NM_001112726	1	1	0	0	0	1	0	0	0	1	1	1	6	C1orf94
hsa-miR-146a-5p	MIMAT0000449	PTRF	284119	XM_005257241	1	1	0	0	0	1	0	0	0	1	1	1	6	C1orf95
hsa-miR-146a-5p	MIMAT0000449	SLC25A34	284723	NM_207348	0	1	1	0	0	1	0	0	1	0	1	1	6	C1QA
hsa-miR-146a-5p	MIMAT0000449	FAM126B	285172	NM_173822	1	1	0	0	0	1	0	0	1	0	1	1	6	C1QBP
hsa-miR-146a-5p	MIMAT0000449	SUMF1	285362	NM_182760	0	1	1	0	0	1	0	0	1	0	1	1	6	C1QC
hsa-miR-146a-5p	MIMAT0000449	DPY19L4	286148	NM_181787	1	1	0	0	0	1	0	0	1	0	1	1	6	C1QL2
hsa-miR-146a-5p	MIMAT0000449	RAB37	326624	XM_005257287	0	1	1	0	0	1	0	0	0	1	1	1	6	C1QL3
hsa-miR-146a-5p	MIMAT0000449	CCDC39	339829	NM_181426	1	1	0	0	0	1	0	0	1	0	1	1	6	C1QL4
hsa-miR-146a-5p	MIMAT0000449	GADL1	339896	NM_207359	1	1	0	0	0	1	0	0	1	0	1	1	6	C1QTNF1
hsa-miR-146a-5p	MIMAT0000449	NCCRP1	342897	NM_001001414	1	1	0	0	0	1	0	0	1	1	1	0	6	C1QTNF2
hsa-miR-146a-5p	MIMAT0000449	RD3	343035	NM_183059	1	1	0	0	0	1	0	0	1	0	1	1	6	C1QTNF3
hsa-miR-146a-5p	MIMAT0000449	OSTN	344901	XM_005247428	1	1	1	0	0	1	0	0	0	0	1	1	6	C1QTNF5
hsa-miR-146a-5p	MIMAT0000449	NME9	347736	NM_178130	1	1	0	0	0	1	0	0	1	0	1	1	6	C1QTNF6
hsa-miR-146a-5p	MIMAT0000449	SKA2	348235	NM_182620	0	1	1	0	0	1	0	0	0	1	1	1	6	C1QTNF7
hsa-miR-146a-5p	MIMAT0000449	HCN1	348980	NM_021072	1	1	1	0	0	0	0	0	1	0	1	1	6	C1QTNF8
hsa-miR-146a-5p	MIMAT0000449	PTAR1	375743	XM_005251976	1	1	1	0	0	1	0	0	0	0	1	1	6	C1QTNF9
hsa-miR-146a-5p	MIMAT0000449	SKIDA1	387640	NM_207371	1	1	0	0	0	1	0	0	1	0	1	1	6	C1QTNF9B-AS1
hsa-miR-146a-5p	MIMAT0000449	SERP2	387923	NM_001010897	1	1	0	0	0	1	0	0	1	0	1	1	6	C1RL
hsa-miR-146a-5p	MIMAT0000449	SHISA6	388336	NM_207386	1	1	1	0	0	1	0	0	0	0	1	1	6	C20orf112
hsa-miR-146a-5p	MIMAT0000449	C2orf68	388969	NM_001013649	1	1	1	0	0	0	0	0	1	0	1	1	6	C20orf194
hsa-miR-146a-5p	MIMAT0000449	PLEKHM3	389072	NM_001080475	1	1	1	0	1	0	0	0	0	0	1	1	6	C20orf196
hsa-miR-146a-5p	MIMAT0000449	DDI1	414301	NM_001001711	1	1	0	0	0	1	0	0	1	0	1	1	6	C20orf197
hsa-miR-146a-5p	MIMAT0000449	TRIM67	440730	NM_001004342	1	1	0	0	0	1	0	0	1	1	1	0	6	C20orf202
hsa-miR-146a-5p	MIMAT0000449	CAPN14	440854	NM_001145122	1	1	1	0	0	1	0	0	0	0	1	1	6	C20orf203
hsa-miR-146a-5p	MIMAT0000449	LURAP1	541468	NM_001013615	1	1	0	0	0	1	0	0	1	0	1	1	6	C20orf24
hsa-miR-146a-5p	MIMAT0000449	CLLU1	574028	NM_001025233	0	1	1	0	0	1	0	0	1	0	1	1	6	C20orf26
hsa-miR-146a-5p	MIMAT0000449	CTXN3	613212	NM_001048252	1	1	0	0	0	1	0	0	1	0	1	1	6	C20orf27
hsa-miR-146a-5p	MIMAT0000449	POTEM	641455	NM_001145442	1	1	1	0	0	1	0	0	0	0	1	1	6	C20orf85
hsa-miR-146a-5p	MIMAT0000449	TMPPE	643853	NM_001039770	0	1	1	0	0	1	0	0	1	0	1	1	6	C20orf96
hsa-miR-146a-5p	MIMAT0000449	TMEM200C	645369	XM_005258130	1	1	1	0	0	1	0	0	0	0	1	1	6	C21orf2
hsa-miR-146a-5p	MIMAT0000449	FAM227A	646851	NM_001013647	1	1	1	0	0	1	0	0	0	0	1	1	6	C21orf33
hsa-miR-146a-5p	MIMAT0000449	TMEM236	653567	NM_001098844	1	1	0	0	0	1	0	0	0	1	1	1	6	C21orf58
hsa-miR-146a-5p	MIMAT0000449	SHISA9	729993	NM_001145204	1	1	0	0	0	1	0	0	0	1	1	1	6	C21orf59
hsa-miR-146a-5p	MIMAT0000449	KRTAP2-3	730755	NM_001165252	1	1	0	0	0	1	0	0	0	1	1	1	6	C21orf62
hsa-miR-146a-5p	MIMAT0000449	ABL2	27	NM_001168239	1	0	1	0	0	1	0	1	0	0	1	1	6	C21orf91
hsa-miR-146a-5p	MIMAT0000449	ABL2	27	NM_001136000	1	0	1	0	0	1	0	1	0	0	1	1	6	C22orf15
hsa-miR-146a-5p	MIMAT0000449	ABL2	27	NM_001168238	1	0	1	0	0	1	0	1	0	0	1	1	6	C22orf23
hsa-miR-146a-5p	MIMAT0000449	ABL2	27	NM_001168237	1	0	1	0	0	1	0	1	0	0	1	1	6	C22orf29
hsa-miR-146a-5p	MIMAT0000449	ABL2	27	NM_005158	1	0	1	0	0	1	0	1	0	0	1	1	6	C22orf39
hsa-miR-146a-5p	MIMAT0000449	ABL2	27	NM_001168236	1	0	1	0	0	1	0	1	0	0	1	1	6	C22orf42
hsa-miR-146a-5p	MIMAT0000449	ACVR1B	91	NM_004302	1	0	1	0	0	1	0	0	1	0	1	1	6	C2CD2
hsa-miR-146a-5p	MIMAT0000449	ALPP	250	NM_001632	0	0	1	0	0	1	0	0	1	1	1	1	6	C2CD2L
hsa-miR-146a-5p	MIMAT0000449	AMPH	273	XM_005249702	1	0	1	0	0	1	0	0	0	1	1	1	6	C2CD3
hsa-miR-146a-5p	MIMAT0000449	AMPH	273	NM_139316	1	0	1	0	1	1	0	0	0	0	1	1	6	C2CD4A
hsa-miR-146a-5p	MIMAT0000449	AMPH	273	NM_001635	1	0	1	0	1	1	0	0	0	0	1	1	6	C2CD4B
hsa-miR-146a-5p	MIMAT0000449	ANK2	287	NM_020977	1	0	1	0	0	1	1	0	0	0	1	1	6	C2CD4C
hsa-miR-146a-5p	MIMAT0000449	ANK2	287	NM_001127493	1	0	1	0	0	1	1	0	0	0	1	1	6	C2CD5
hsa-miR-146a-5p	MIMAT0000449	ANK2	287	XM_005262950	1	0	1	0	0	1	1	0	0	0	1	1	6	C2orf15
hsa-miR-146a-5p	MIMAT0000449	ANK2	287	XM_005262949	1	0	1	0	0	1	1	0	0	0	1	1	6	C2orf42
hsa-miR-146a-5p	MIMAT0000449	ANK2	287	XM_005262948	1	0	1	0	0	1	1	0	0	0	1	1	6	C2orf43
hsa-miR-146a-5p	MIMAT0000449	ANK2	287	XM_005262947	1	0	1	0	0	1	1	0	0	0	1	1	6	C2orf44
hsa-miR-146a-5p	MIMAT0000449	ANK2	287	XM_005262946	1	0	1	0	0	1	1	0	0	0	1	1	6	C2orf48
hsa-miR-146a-5p	MIMAT0000449	ANK2	287	NM_001148	1	0	1	0	0	1	1	0	0	0	1	1	6	C2orf49
hsa-miR-146a-5p	MIMAT0000449	ANK2	287	XM_005262945	1	0	1	0	0	1	1	0	0	0	1	1	6	C2orf50
hsa-miR-146a-5p	MIMAT0000449	ANK2	287	XM_005262951	1	0	1	0	0	1	1	0	0	0	1	1	6	C2orf53
hsa-miR-146a-5p	MIMAT0000449	ANK2	287	XM_005262944	1	0	1	0	0	1	1	0	0	0	1	1	6	C2orf54
hsa-miR-146a-5p	MIMAT0000449	ANK2	287	XM_005262943	1	0	1	0	0	1	1	0	0	0	1	1	6	C2orf62
hsa-miR-146a-5p	MIMAT0000449	ANK2	287	XM_005262942	1	0	1	0	0	1	1	0	0	0	1	1	6	C2orf66
hsa-miR-146a-5p	MIMAT0000449	AQP2	359	NM_000486	0	0	1	0	0	1	0	0	1	1	1	1	6	C2orf68
hsa-miR-146a-5p	MIMAT0000449	ARF6	382	NM_001663	1	0	1	0	1	0	0	0	1	0	1	1	6	C2orf69
hsa-miR-146a-5p	MIMAT0000449	RHOA	387	NM_001664	1	0	1	0	0	1	0	0	1	0	1	1	6	C2orf71
hsa-miR-146a-5p	MIMAT0000449	ATP7A	538	NM_000052	1	0	1	0	0	1	0	0	1	0	1	1	6	C2orf72
hsa-miR-146a-5p	MIMAT0000449	BAK1	578	XM_005249253	1	0	1	0	0	1	0	0	0	1	1	1	6	C2orf73
hsa-miR-146a-5p	MIMAT0000449	BAK1	578	NM_001188	1	0	1	0	0	1	0	0	1	0	1	1	6	C2orf76
hsa-miR-146a-5p	MIMAT0000449	BNC1	646	NM_001717	1	0	1	0	0	1	0	0	1	0	1	1	6	C2orf78
hsa-miR-146a-5p	MIMAT0000449	BMP7	655	NM_001719	1	0	1	0	0	1	0	0	0	1	1	1	6	C2orf80
hsa-miR-146a-5p	MIMAT0000449	BRCA1	672	NM_007300	1	0	1	0	0	1	0	0	0	1	1	1	6	C2orf83
hsa-miR-146a-5p	MIMAT0000449	BRCA2	675	NM_000059	1	0	1	0	1	0	0	0	1	0	1	1	6	C2orf88
hsa-miR-146a-5p	MIMAT0000449	OSGIN2	734	NM_004337	1	0	1	0	0	1	0	0	1	0	1	1	6	C2orf91
hsa-miR-146a-5p	MIMAT0000449	LDLRAD4	753	NM_001003674	1	0	1	0	0	1	0	0	0	1	1	1	6	C3
hsa-miR-146a-5p	MIMAT0000449	CASP2	835	NM_032982	1	0	1	0	0	1	0	0	0	1	1	1	6	C3AR1
hsa-miR-146a-5p	MIMAT0000449	CASP7	840	NM_001227	1	0	1	0	1	1	0	0	0	0	1	1	6	C3orf14
hsa-miR-146a-5p	MIMAT0000449	CASP7	840	NM_033339	1	0	1	0	1	1	0	0	0	0	1	1	6	C3orf17
hsa-miR-146a-5p	MIMAT0000449	CASR	846	XM_005247836	1	0	1	0	0	1	0	0	0	1	1	1	6	C3orf18
hsa-miR-146a-5p	MIMAT0000449	CASR	846	NM_001178065	1	0	1	0	1	1	0	0	0	0	1	1	6	C3orf22
hsa-miR-146a-5p	MIMAT0000449	CBLB	868	XM_005247852	1	0	1	0	0	1	1	0	0	0	1	1	6	C3orf27
hsa-miR-146a-5p	MIMAT0000449	CBLB	868	XM_005247853	1	0	1	0	0	1	1	0	0	0	1	1	6	C3orf30
hsa-miR-146a-5p	MIMAT0000449	CCK	885	NM_001174138	1	0	1	0	1	1	0	0	0	0	1	1	6	C3orf33
hsa-miR-146a-5p	MIMAT0000449	MS4A1	931	NM_021950	1	0	1	0	1	1	0	0	0	0	1	1	6	C3orf35
hsa-miR-146a-5p	MIMAT0000449	CD86	942	XM_005247905	1	0	1	0	0	1	0	0	0	1	1	1	6	C3orf38
hsa-miR-146a-5p	MIMAT0000449	ENTPD1	953	NM_001164181	1	0	1	0	1	1	0	0	0	0	1	1	6	C3orf43
hsa-miR-146a-5p	MIMAT0000449	ENTPD1	953	NM_001164183	1	0	1	0	1	1	0	0	0	0	1	1	6	C3orf52
hsa-miR-146a-5p	MIMAT0000449	ENTPD1	953	NM_001164178	1	0	1	0	1	1	0	0	0	0	1	1	6	C3orf55
hsa-miR-146a-5p	MIMAT0000449	ENTPD1	953	NM_001164182	1	0	1	0	1	1	0	0	0	0	1	1	6	C3orf56
hsa-miR-146a-5p	MIMAT0000449	ENTPD1	953	NM_001098175	1	0	1	0	1	1	0	0	0	0	1	1	6	C3orf58
hsa-miR-146a-5p	MIMAT0000449	ENTPD1	953	NM_001164179	1	0	1	0	1	1	0	0	0	0	1	1	6	C3orf62
hsa-miR-146a-5p	MIMAT0000449	CDKN3	1033	NM_001130851	1	0	1	0	0	1	1	0	0	0	1	1	6	C3orf67
hsa-miR-146a-5p	MIMAT0000449	CDKN3	1033	XM_005267257	1	0	1	0	0	1	1	0	0	0	1	1	6	C3orf70
hsa-miR-146a-5p	MIMAT0000449	ACKR2	1238	NM_001296	1	0	1	0	0	1	0	0	1	0	1	1	6	C3orf72
hsa-miR-146a-5p	MIMAT0000449	CNP	1267	NM_033133	1	0	1	0	0	1	0	0	1	0	1	1	6	C3orf80
hsa-miR-146a-5p	MIMAT0000449	COL9A1	1297	XM_005248653	1	0	1	0	0	1	1	0	0	0	1	1	6	C4BPA
hsa-miR-146a-5p	MIMAT0000449	COL9A1	1297	NM_078485	1	0	1	0	0	1	1	0	0	0	1	1	6	C4BPB
hsa-miR-146a-5p	MIMAT0000449	CRK	1398	NM_005206	1	0	1	0	0	1	1	0	0	0	1	1	6	C4orf17
hsa-miR-146a-5p	MIMAT0000449	CRX	1406	NM_000554	0	0	1	0	0	1	0	0	1	1	1	1	6	C4orf19
hsa-miR-146a-5p	MIMAT0000449	CSE1L	1434	NM_001316	0	0	1	0	1	1	0	0	1	0	1	1	6	C4orf21
hsa-miR-146a-5p	MIMAT0000449	CXADR	1525	NM_001338	1	0	1	0	0	1	0	0	1	0	1	1	6	C4orf22
hsa-miR-146a-5p	MIMAT0000449	DBT	1629	NM_001918	1	0	1	0	0	1	0	0	1	0	1	1	6	C4orf26
hsa-miR-146a-5p	MIMAT0000449	DCN	1634	NM_133507	1	0	1	0	0	1	1	0	0	0	1	1	6	C4orf27
hsa-miR-146a-5p	MIMAT0000449	DCN	1634	NM_133506	1	0	1	0	0	1	1	0	0	0	1	1	6	C4orf29
hsa-miR-146a-5p	MIMAT0000449	DCN	1634	NM_133505	1	0	1	0	0	1	1	0	0	0	1	1	6	C4orf3
hsa-miR-146a-5p	MIMAT0000449	DCN	1634	NM_133504	1	0	1	0	0	1	1	0	0	0	1	1	6	C4orf32
hsa-miR-146a-5p	MIMAT0000449	DCN	1634	XM_005268694	1	0	1	0	0	1	1	0	0	0	1	1	6	C4orf33
hsa-miR-146a-5p	MIMAT0000449	DCN	1634	XM_005268693	1	0	1	0	0	1	1	0	0	0	1	1	6	C4orf36
hsa-miR-146a-5p	MIMAT0000449	DCN	1634	NM_133503	1	0	1	0	0	1	1	0	0	0	1	1	6	C4orf40
hsa-miR-146a-5p	MIMAT0000449	DTNA	1837	XM_005258222	1	0	1	0	0	1	1	0	0	0	1	1	6	C4orf45
hsa-miR-146a-5p	MIMAT0000449	DTNA	1837	XM_005258221	1	0	1	0	0	1	1	0	0	0	1	1	6	C4orf46
hsa-miR-146a-5p	MIMAT0000449	DTNA	1837	XM_005258219	1	0	1	0	0	1	1	0	0	0	1	1	6	C4orf50
hsa-miR-146a-5p	MIMAT0000449	DTNA	1837	XM_005258216	1	0	1	0	0	1	1	0	0	0	1	1	6	C4orf51
hsa-miR-146a-5p	MIMAT0000449	DTNA	1837	XM_005258214	1	0	1	0	0	1	1	0	0	0	1	1	6	C5
hsa-miR-146a-5p	MIMAT0000449	ELF2	1998	XM_005262806	1	0	1	0	0	1	1	0	0	0	1	1	6	C5AR1
hsa-miR-146a-5p	MIMAT0000449	ELF2	1998	NM_001276459	1	0	1	0	0	1	1	0	0	0	1	1	6	C5orf15
hsa-miR-146a-5p	MIMAT0000449	ELF2	1998	NM_001276457	1	0	1	0	0	1	1	0	0	0	1	1	6	C5orf20
hsa-miR-146a-5p	MIMAT0000449	ELF2	1998	NM_001276458	1	0	1	0	0	1	1	0	0	0	1	1	6	C5orf22
hsa-miR-146a-5p	MIMAT0000449	ELF2	1998	NM_006874	1	0	1	0	0	1	1	0	0	0	1	1	6	C5orf24
hsa-miR-146a-5p	MIMAT0000449	ELF2	1998	NM_201999	1	0	1	0	0	1	1	0	0	0	1	1	6	C5orf28
hsa-miR-146a-5p	MIMAT0000449	ELF2	1998	XM_005262805	1	0	1	0	0	1	1	0	0	0	1	1	6	C5orf30
hsa-miR-146a-5p	MIMAT0000449	ELF2	1998	XM_005262804	1	0	1	0	0	1	1	0	0	0	1	1	6	C5orf42
hsa-miR-146a-5p	MIMAT0000449	EPHX2	2053	NM_001979	0	0	1	0	0	1	0	0	1	1	1	1	6	C5orf45
hsa-miR-146a-5p	MIMAT0000449	ERBB4	2066	NM_005235	1	0	1	0	0	1	0	1	0	0	1	1	6	C5orf46
hsa-miR-146a-5p	MIMAT0000449	ERV3-1	2086	NM_001007253	1	0	1	0	1	1	0	0	0	0	1	1	6	C5orf47
hsa-miR-146a-5p	MIMAT0000449	FKBP5	2289	NM_001145777	1	0	1	0	0	1	0	0	0	1	1	1	6	C5orf49
hsa-miR-146a-5p	MIMAT0000449	FUT4	2526	NM_002033	1	0	1	0	0	1	0	0	1	0	1	1	6	C5orf51
hsa-miR-146a-5p	MIMAT0000449	FYN	2534	NM_153048	1	0	1	0	1	1	0	0	0	0	1	1	6	C5orf55
hsa-miR-146a-5p	MIMAT0000449	FYN	2534	NM_153047	1	0	1	0	1	1	0	0	0	0	1	1	6	C5orf63
hsa-miR-146a-5p	MIMAT0000449	GABRE	2564	XM_005274661	1	0	1	0	0	1	0	0	0	1	1	1	6	C5orf64
hsa-miR-146a-5p	MIMAT0000449	GART	2618	NM_175085	1	0	1	0	0	1	0	0	1	0	1	1	6	C6
hsa-miR-146a-5p	MIMAT0000449	GDNF	2668	NM_199231	1	0	1	0	0	1	0	1	0	0	1	1	6	C6orf106
hsa-miR-146a-5p	MIMAT0000449	GDNF	2668	NM_001190469	1	0	1	0	0	1	0	1	0	0	1	1	6	C6orf118
hsa-miR-146a-5p	MIMAT0000449	GDNF	2668	NM_000514	1	0	1	0	0	1	0	1	0	0	1	1	6	C6orf120
hsa-miR-146a-5p	MIMAT0000449	GMFB	2764	NM_004124	1	0	1	0	0	1	0	0	1	0	1	1	6	C6orf132
hsa-miR-146a-5p	MIMAT0000449	GNS	2799	NM_002076	1	0	1	0	0	1	0	0	1	0	1	1	6	C6orf141
hsa-miR-146a-5p	MIMAT0000449	GPM6B	2824	NM_001001994	1	0	1	0	0	1	1	0	0	0	1	1	6	C6orf165
hsa-miR-146a-5p	MIMAT0000449	GPM6B	2824	NM_005278	1	0	1	0	0	1	1	0	0	0	1	1	6	C6orf195
hsa-miR-146a-5p	MIMAT0000449	GPM6B	2824	NM_001001996	1	0	1	0	0	1	1	0	0	0	1	1	6	C6orf203
hsa-miR-146a-5p	MIMAT0000449	GRIA3	2892	NM_001256743	1	0	1	0	0	1	1	0	0	0	1	1	6	C6orf211
hsa-miR-146a-5p	MIMAT0000449	GRIA3	2892	XM_005262407	1	0	1	0	0	1	1	0	0	0	1	1	6	C6orf222
hsa-miR-146a-5p	MIMAT0000449	GRIA3	2892	XM_005262406	1	0	1	0	0	1	1	0	0	0	1	1	6	C6orf223
hsa-miR-146a-5p	MIMAT0000449	HTT	3064	XM_005247965	1	0	1	0	0	1	1	0	0	0	1	1	6	C6orf226
hsa-miR-146a-5p	MIMAT0000449	HTT	3064	XM_005247964	1	0	1	0	0	1	1	0	0	0	1	1	6	C6orf25
hsa-miR-146a-5p	MIMAT0000449	HIP1	3092	XM_005250304	1	0	1	0	0	1	0	0	0	1	1	1	6	C6orf47
hsa-miR-146a-5p	MIMAT0000449	HIP1	3092	XM_005277569	1	0	1	0	0	1	0	0	0	1	1	1	6	C6orf57
hsa-miR-146a-5p	MIMAT0000449	HIP1	3092	NM_005338	1	0	1	0	0	1	0	0	1	0	1	1	6	C6orf62
hsa-miR-146a-5p	MIMAT0000449	HSPA1A	3303	XM_005249068	1	0	1	0	0	1	1	0	0	0	1	1	6	C6orf89
hsa-miR-146a-5p	MIMAT0000449	HSPA1A	3303	XM_005249067	1	0	1	0	0	1	1	0	0	0	1	1	6	C7
hsa-miR-146a-5p	MIMAT0000449	HSPG2	3339	XM_005245863	1	0	1	0	0	1	1	0	0	0	1	1	6	C7orf10
hsa-miR-146a-5p	MIMAT0000449	HSPG2	3339	XM_005245862	1	0	1	0	0	1	1	0	0	0	1	1	6	C7orf25
hsa-miR-146a-5p	MIMAT0000449	HSPG2	3339	XM_005245864	1	0	1	0	0	1	1	0	0	0	1	1	6	C7orf26
hsa-miR-146a-5p	MIMAT0000449	HSPG2	3339	XM_005245861	1	0	1	0	0	1	1	0	0	0	1	1	6	C7orf31
hsa-miR-146a-5p	MIMAT0000449	HSPG2	3339	XM_005245860	1	0	1	0	0	1	1	0	0	0	1	1	6	C7orf41
hsa-miR-146a-5p	MIMAT0000449	IFIT3	3437	NM_001031683	1	0	1	0	1	1	0	0	0	0	1	1	6	C7orf43
hsa-miR-146a-5p	MIMAT0000449	IGSF1	3547	NM_001170963	1	0	1	0	1	1	0	0	0	0	1	1	6	C7orf49
hsa-miR-146a-5p	MIMAT0000449	INPPL1	3636	XM_005273981	1	0	1	0	0	1	1	0	0	0	1	1	6	C7orf50
hsa-miR-146a-5p	MIMAT0000449	INPPL1	3636	XM_005273980	1	0	1	0	0	1	1	0	0	0	1	1	6	C7orf55
hsa-miR-146a-5p	MIMAT0000449	INPPL1	3636	XM_005273979	1	0	1	0	0	1	1	0	0	0	1	1	6	C7orf55-LUC7L2
hsa-miR-146a-5p	MIMAT0000449	IRAK1	3654	NM_001025243	1	0	1	0	1	1	0	0	0	0	1	1	6	C7orf57
hsa-miR-146a-5p	MIMAT0000449	IRAK1	3654	NM_001025242	1	0	1	0	1	1	0	0	0	0	1	1	6	C7orf60
hsa-miR-146a-5p	MIMAT0000449	KAL1	3730	NM_000216	0	0	1	0	0	1	0	0	1	1	1	1	6	C7orf63
hsa-miR-146a-5p	MIMAT0000449	KCNJ14	3770	NM_013348	1	0	1	0	0	1	0	0	0	1	1	1	6	C7orf65
hsa-miR-146a-5p	MIMAT0000449	KCNJ16	3773	NM_170741	1	0	1	0	1	1	0	0	0	0	1	1	6	C7orf71
hsa-miR-146a-5p	MIMAT0000449	KCNJ16	3773	NM_018658	1	0	1	0	1	1	0	0	0	0	1	1	6	C7orf73
hsa-miR-146a-5p	MIMAT0000449	KCNK2	3776	NM_001017424	1	0	1	0	0	1	0	0	0	1	1	1	6	C7orf76
hsa-miR-146a-5p	MIMAT0000449	KCNMA1	3778	XM_005269773	1	0	1	0	0	1	0	0	0	1	1	1	6	C8A
hsa-miR-146a-5p	MIMAT0000449	KCNMA1	3778	NM_001014797	1	0	1	0	0	1	0	0	1	0	1	1	6	C8orf22
hsa-miR-146a-5p	MIMAT0000449	KPNA1	3836	XM_005247437	1	0	1	0	0	1	1	0	0	0	1	1	6	C8orf31
hsa-miR-146a-5p	MIMAT0000449	KRT6B	3854	NM_005555	1	0	1	0	0	1	0	0	1	0	1	1	6	C8orf33
hsa-miR-146a-5p	MIMAT0000449	LIG3	3980	NM_013975	0	0	1	0	0	1	1	0	1	0	1	1	6	C8orf34
hsa-miR-146a-5p	MIMAT0000449	LPP	4026	NM_001167672	1	0	1	0	1	1	0	0	0	0	1	1	6	C8orf37
hsa-miR-146a-5p	MIMAT0000449	LPP	4026	NM_001167671	1	0	1	0	1	1	0	0	0	0	1	1	6	C8orf4
hsa-miR-146a-5p	MIMAT0000449	SMAD2	4087	NM_001003652	1	0	1	0	0	1	0	0	0	1	1	1	6	C8orf44
hsa-miR-146a-5p	MIMAT0000449	MAGEA8	4107	NM_005364	1	0	1	0	0	1	0	0	1	0	1	1	6	C8orf44-SGK3
hsa-miR-146a-5p	MIMAT0000449	MECP2	4204	XM_005274683	1	0	1	0	0	1	0	0	0	1	1	1	6	C8orf46
hsa-miR-146a-5p	MIMAT0000449	MECP2	4204	XM_005277853	1	0	1	0	0	1	0	0	0	1	1	1	6	C8orf47
hsa-miR-146a-5p	MIMAT0000449	MECP2	4204	NM_004992	1	0	1	0	0	1	0	0	1	0	1	1	6	C8orf58
hsa-miR-146a-5p	MIMAT0000449	MGAT5	4249	XM_005263666	1	0	1	0	0	1	0	0	0	1	1	1	6	C8orf59
hsa-miR-146a-5p	MIMAT0000449	ATXN3	4287	NM_004993	1	0	1	0	0	1	0	0	0	1	1	1	6	C8orf74
hsa-miR-146a-5p	MIMAT0000449	MKLN1	4289	NM_001145354	1	0	1	0	0	1	0	0	0	1	1	1	6	C8orf76
hsa-miR-146a-5p	MIMAT0000449	MKLN1	4289	NM_013255	1	0	1	0	0	1	0	0	1	0	1	1	6	C8orf86
hsa-miR-146a-5p	MIMAT0000449	MLLT1	4298	NM_005934	1	0	1	0	1	0	0	0	1	0	1	1	6	C9orf114
hsa-miR-146a-5p	MIMAT0000449	MLLT6	4302	NM_005937	1	0	1	0	0	1	0	0	1	0	1	1	6	C9orf131
hsa-miR-146a-5p	MIMAT0000449	MPP2	4355	NM_005374	1	0	1	0	0	1	0	0	1	0	1	1	6	C9orf135
hsa-miR-146a-5p	MIMAT0000449	ABCC1	4363	NM_004996	1	0	1	0	0	1	0	0	0	1	1	1	6	C9orf139
hsa-miR-146a-5p	MIMAT0000449	MYO1B	4430	NM_012223	1	0	1	0	0	1	0	0	1	0	1	1	6	C9orf152
hsa-miR-146a-5p	MIMAT0000449	MSR1	4481	NM_002445	1	0	1	0	0	1	0	0	1	0	1	1	6	C9orf16
hsa-miR-146a-5p	MIMAT0000449	MVD	4597	XM_005256312	1	0	1	0	0	1	0	0	0	1	1	1	6	C9orf170
hsa-miR-146a-5p	MIMAT0000449	MVD	4597	NM_002461	1	0	1	0	0	1	0	0	1	0	1	1	6	C9orf171
hsa-miR-146a-5p	MIMAT0000449	PPP1R12B	4660	XM_005245201	1	0	1	0	0	1	0	0	0	1	1	1	6	C9orf173
hsa-miR-146a-5p	MIMAT0000449	NEB	4703	NM_001164507	1	0	1	0	1	1	0	0	0	0	1	1	6	C9orf3
hsa-miR-146a-5p	MIMAT0000449	NEB	4703	NM_001164508	1	0	1	0	1	1	0	0	0	0	1	1	6	C9orf40
hsa-miR-146a-5p	MIMAT0000449	NFATC2	4773	NM_001258295	1	0	1	0	0	1	1	0	0	0	1	1	6	C9orf41
hsa-miR-146a-5p	MIMAT0000449	NFATC2	4773	NM_001258297	1	0	1	0	0	1	1	0	0	0	1	1	6	C9orf47
hsa-miR-146a-5p	MIMAT0000449	NFATC2	4773	NM_001258294	1	0	1	0	0	1	1	0	0	0	1	1	6	C9orf57
hsa-miR-146a-5p	MIMAT0000449	NFATC2	4773	NM_001258296	1	0	1	0	0	1	1	0	0	0	1	1	6	C9orf62
hsa-miR-146a-5p	MIMAT0000449	NFATC2	4773	NM_001258292	1	0	1	0	0	1	1	0	0	0	1	1	6	C9orf64
hsa-miR-146a-5p	MIMAT0000449	NFATC2	4773	XM_005260413	1	0	1	0	0	1	1	0	0	0	1	1	6	C9orf66
hsa-miR-146a-5p	MIMAT0000449	NFATC2	4773	NM_173091	1	0	1	0	0	1	1	0	0	0	1	1	6	C9orf69
hsa-miR-146a-5p	MIMAT0000449	NFATC2	4773	NM_001136021	1	0	1	0	0	1	1	0	0	0	1	1	6	C9orf72
hsa-miR-146a-5p	MIMAT0000449	NFE2	4778	NM_006163	1	0	1	0	0	1	0	0	1	0	1	1	6	C9orf78
hsa-miR-146a-5p	MIMAT0000449	NFIX	4784	XM_005259922	1	0	1	0	0	1	1	0	0	0	1	1	6	C9orf84
hsa-miR-146a-5p	MIMAT0000449	NFIX	4784	XM_005259923	1	0	1	0	0	1	1	0	0	0	1	1	6	C9orf85
hsa-miR-146a-5p	MIMAT0000449	NFIX	4784	XM_005259921	1	0	1	0	0	1	1	0	0	0	1	1	6	C9orf89
hsa-miR-146a-5p	MIMAT0000449	NFIX	4784	XM_005259919	1	0	1	0	0	1	1	0	0	0	1	1	6	C9orf9
hsa-miR-146a-5p	MIMAT0000449	NFIX	4784	XM_005259920	1	0	1	0	0	1	1	0	0	0	1	1	6	C9orf91
hsa-miR-146a-5p	MIMAT0000449	NFIX	4784	XM_005259917	1	0	1	0	0	1	1	0	0	0	1	1	6	C9orf96
hsa-miR-146a-5p	MIMAT0000449	NFIX	4784	XM_005259918	1	0	1	0	0	1	1	0	0	0	1	1	6	CA1
hsa-miR-146a-5p	MIMAT0000449	NFIX	4784	NM_001271044	1	0	1	0	0	1	1	0	0	0	1	1	6	CA10
hsa-miR-146a-5p	MIMAT0000449	NHLH2	4808	NM_001111061	1	0	1	0	0	1	1	0	0	0	1	1	6	CA12
hsa-miR-146a-5p	MIMAT0000449	NME1	4830	NM_198175	1	0	1	0	0	1	0	0	0	1	1	1	6	CA13
hsa-miR-146a-5p	MIMAT0000449	NOS1	4842	NM_001204214	1	0	1	0	1	1	0	0	0	0	1	1	6	CA2
hsa-miR-146a-5p	MIMAT0000449	NOS1	4842	NM_001204213	1	0	1	0	1	1	0	0	0	0	1	1	6	CA3
hsa-miR-146a-5p	MIMAT0000449	NTRK2	4915	NM_001007097	1	0	1	0	0	1	0	0	1	0	1	1	6	CA4
hsa-miR-146a-5p	MIMAT0000449	OPRK1	4986	XM_005251252	1	0	1	0	0	1	0	0	0	1	1	1	6	CA5B
hsa-miR-146a-5p	MIMAT0000449	OPRK1	4986	NM_000912	1	0	1	0	0	1	0	0	1	0	1	1	6	CA6
hsa-miR-146a-5p	MIMAT0000449	PCSK6	5046	NM_138322	1	0	1	0	0	1	0	0	1	0	1	1	6	CA8
hsa-miR-146a-5p	MIMAT0000449	PARK2	5071	NM_013988	1	0	1	0	1	1	0	0	0	0	1	1	6	CAAP1
hsa-miR-146a-5p	MIMAT0000449	PARK2	5071	NM_013987	1	0	1	0	1	1	0	0	0	0	1	1	6	CAB39
hsa-miR-146a-5p	MIMAT0000449	PDGFRA	5156	XM_005265743	1	0	1	0	0	1	1	0	0	0	1	1	6	CAB39L
hsa-miR-146a-5p	MIMAT0000449	PGR	5241	NM_000926	1	0	1	0	0	1	0	0	0	1	1	1	6	CABLES1
hsa-miR-146a-5p	MIMAT0000449	PHF1	5252	NM_002636	1	0	1	0	0	1	1	0	0	0	1	1	6	CABLES2
hsa-miR-146a-5p	MIMAT0000449	PLAGL1	5325	NM_001080952	1	0	1	0	0	1	0	0	0	1	1	1	6	CABP7
hsa-miR-146a-5p	MIMAT0000449	POU2F1	5451	NM_001198783	1	0	1	0	0	1	0	0	0	1	1	1	6	CABS1
hsa-miR-146a-5p	MIMAT0000449	POU6F1	5463	NM_002702	1	0	1	1	0	0	0	0	1	0	1	1	6	CABYR
hsa-miR-146a-5p	MIMAT0000449	PPBP	5473	NM_002704	1	0	1	0	1	0	0	0	1	0	1	1	6	CACFD1
hsa-miR-146a-5p	MIMAT0000449	PPP1R1A	5502	XM_005268994	1	0	1	0	0	1	0	0	0	1	1	1	6	CACHD1
hsa-miR-146a-5p	MIMAT0000449	PPP2R4	5524	NM_178001	1	0	1	0	0	1	0	0	0	1	1	1	6	CACNA1A
hsa-miR-146a-5p	MIMAT0000449	PPP2R5C	5527	XM_005267826	1	0	1	0	0	1	1	0	0	0	1	1	6	CACNA1B
hsa-miR-146a-5p	MIMAT0000449	PPP2R5C	5527	XM_005267824	1	0	1	0	0	1	1	0	0	0	1	1	6	CACNA1C
hsa-miR-146a-5p	MIMAT0000449	PPP2R5C	5527	XM_005267823	1	0	1	0	0	1	1	0	0	0	1	1	6	CACNA1D
hsa-miR-146a-5p	MIMAT0000449	PPP2R5C	5527	XM_005267827	1	0	1	0	0	1	1	0	0	0	1	1	6	CACNA1E
hsa-miR-146a-5p	MIMAT0000449	PPP2R5C	5527	XM_005267820	1	0	1	0	0	1	1	0	0	0	1	1	6	CACNA1G
hsa-miR-146a-5p	MIMAT0000449	PPP2R5C	5527	XM_005267819	1	0	1	0	0	1	1	0	0	0	1	1	6	CACNA1H
hsa-miR-146a-5p	MIMAT0000449	PPP2R5C	5527	XM_005267821	1	0	1	0	0	1	1	0	0	0	1	1	6	CACNA1I
hsa-miR-146a-5p	MIMAT0000449	PRKACA	5566	XM_005259984	1	0	1	0	0	1	0	0	0	1	1	1	6	CACNA2D1
hsa-miR-146a-5p	MIMAT0000449	PRKACB	5567	NM_001242861	1	0	1	0	0	1	1	0	0	0	1	1	6	CACNA2D3
hsa-miR-146a-5p	MIMAT0000449	PRKACB	5567	NM_001242862	1	0	1	0	0	1	1	0	0	0	1	1	6	CACNA2D4
hsa-miR-146a-5p	MIMAT0000449	PRKACB	5567	NM_001242858	1	0	1	0	0	1	1	0	0	0	1	1	6	CACNB1
hsa-miR-146a-5p	MIMAT0000449	PRKACB	5567	NM_001242859	1	0	1	0	0	1	1	0	0	0	1	1	6	CACNB2
hsa-miR-146a-5p	MIMAT0000449	PRKACB	5567	NM_001242857	1	0	1	0	0	1	1	0	0	0	1	1	6	CACNB3
hsa-miR-146a-5p	MIMAT0000449	PRKACB	5567	NM_001242860	1	0	1	0	0	1	1	0	0	0	1	1	6	CACNB4
hsa-miR-146a-5p	MIMAT0000449	PRKACB	5567	XM_005271017	1	0	1	0	0	1	1	0	0	0	1	1	6	CACNG2
hsa-miR-146a-5p	MIMAT0000449	PRKACB	5567	XM_005271015	1	0	1	0	0	1	1	0	0	0	1	1	6	CACNG3
hsa-miR-146a-5p	MIMAT0000449	PRKACB	5567	NM_182948	1	0	1	0	0	1	1	0	0	0	1	1	6	CACNG4
hsa-miR-146a-5p	MIMAT0000449	PRKACB	5567	XM_005271019	1	0	1	0	0	1	1	0	0	0	1	1	6	CACNG5
hsa-miR-146a-5p	MIMAT0000449	PRKACB	5567	NM_002731	1	0	1	0	0	1	1	0	0	0	1	1	6	CACNG6
hsa-miR-146a-5p	MIMAT0000449	PRKACB	5567	XM_005271018	1	0	1	0	0	1	1	0	0	0	1	1	6	CACNG7
hsa-miR-146a-5p	MIMAT0000449	PRKCE	5581	XM_005264430	1	0	1	0	0	1	1	0	0	0	1	1	6	CACNG8
hsa-miR-146a-5p	MIMAT0000449	PRKCE	5581	XM_005264428	1	0	1	0	0	1	1	0	0	0	1	1	6	CACTIN
hsa-miR-146a-5p	MIMAT0000449	PSMC6	5706	NM_002806	1	0	1	0	0	1	0	0	1	0	1	1	6	CACUL1
hsa-miR-146a-5p	MIMAT0000449	PTAFR	5724	NM_000952	1	0	1	0	0	1	0	0	1	0	1	1	6	CACYBP
hsa-miR-146a-5p	MIMAT0000449	PTPRE	5791	XM_005252692	1	0	1	0	0	1	0	0	0	1	1	1	6	CADM1
hsa-miR-146a-5p	MIMAT0000449	PTPRE	5791	NM_130435	1	0	1	0	1	1	0	0	0	0	1	1	6	CADM2
hsa-miR-146a-5p	MIMAT0000449	PTPRE	5791	NM_006504	1	0	1	0	1	1	0	0	0	0	1	1	6	CADM3
hsa-miR-146a-5p	MIMAT0000449	RALGDS	5900	XM_005272202	1	0	1	0	0	1	1	0	0	0	1	1	6	CADPS
hsa-miR-146a-5p	MIMAT0000449	RALGDS	5900	NM_001271774	1	0	1	0	0	1	1	0	0	0	1	1	6	CADPS2
hsa-miR-146a-5p	MIMAT0000449	RALGDS	5900	NM_001271776	1	0	1	0	0	1	1	0	0	0	1	1	6	CAGE1
hsa-miR-146a-5p	MIMAT0000449	RALGDS	5900	NM_001042368	1	0	1	0	0	1	1	0	0	0	1	1	6	CALB1
hsa-miR-146a-5p	MIMAT0000449	RALGDS	5900	NM_001271775	1	0	1	0	0	1	1	0	0	0	1	1	6	CALCB
hsa-miR-146a-5p	MIMAT0000449	RARB	5915	XM_005265362	1	0	1	0	0	1	1	0	0	0	1	1	6	CALCOCO1
hsa-miR-146a-5p	MIMAT0000449	RARB	5915	NM_016152	1	0	1	0	0	1	1	0	0	0	1	1	6	CALCOCO2
hsa-miR-146a-5p	MIMAT0000449	RARB	5915	XM_005265361	1	0	1	0	0	1	1	0	0	0	1	1	6	CALCR
hsa-miR-146a-5p	MIMAT0000449	RPS29	6235	NM_001030001	1	0	1	0	0	1	0	0	0	1	1	1	6	CALCRL
hsa-miR-146a-5p	MIMAT0000449	SORT1	6272	NM_001205228	1	0	1	0	1	1	0	0	0	0	1	1	6	CALD1
hsa-miR-146a-5p	MIMAT0000449	CCL5	6352	NM_002985	1	0	1	0	0	1	0	0	1	0	1	1	6	CALHM2
hsa-miR-146a-5p	MIMAT0000449	SDCBP	6386	XM_005251280	1	0	1	0	0	1	1	0	0	0	1	1	6	CALM1
hsa-miR-146a-5p	MIMAT0000449	SDCBP	6386	XM_005251281	1	0	1	0	0	1	1	0	0	0	1	1	6	CALM2
hsa-miR-146a-5p	MIMAT0000449	SDCBP	6386	NM_001007068	1	0	1	0	0	1	1	0	0	0	1	1	6	CALM3
hsa-miR-146a-5p	MIMAT0000449	SDCBP	6386	NM_001007070	1	0	1	0	0	1	1	0	0	0	1	1	6	CALML4
hsa-miR-146a-5p	MIMAT0000449	SDCBP	6386	NM_001007067	1	0	1	0	0	1	1	0	0	0	1	1	6	CALN1
hsa-miR-146a-5p	MIMAT0000449	SDCBP	6386	NM_001007069	1	0	1	0	0	1	1	0	0	0	1	1	6	CALR
hsa-miR-146a-5p	MIMAT0000449	SDCBP	6386	NM_005625	1	0	1	0	0	1	1	0	0	0	1	1	6	CALU
hsa-miR-146a-5p	MIMAT0000449	SH3GL1	6455	NM_003025	1	0	1	0	0	1	0	0	1	0	1	1	6	CAMK1D
hsa-miR-146a-5p	MIMAT0000449	SH3GL2	6456	XM_005251549	1	0	1	0	0	1	1	0	0	0	1	1	6	CAMK2A
hsa-miR-146a-5p	MIMAT0000449	SH3GL2	6456	XM_005251550	1	0	1	0	0	1	1	0	0	0	1	1	6	CAMK2B
hsa-miR-146a-5p	MIMAT0000449	SHOX	6473	NM_000451	1	0	1	0	0	1	0	0	0	1	1	1	6	CAMK2D
hsa-miR-146a-5p	MIMAT0000449	STIL	6491	NM_003035	1	0	1	0	1	1	0	0	0	0	1	1	6	CAMK2G
hsa-miR-146a-5p	MIMAT0000449	STIL	6491	NM_001048166	1	0	1	0	1	1	0	0	0	0	1	1	6	CAMK2N2
hsa-miR-146a-5p	MIMAT0000449	SKIL	6498	XM_005247721	1	0	1	0	0	1	0	0	0	1	1	1	6	CAMK4
hsa-miR-146a-5p	MIMAT0000449	SLC1A5	6510	NM_005628	1	0	1	0	0	1	0	0	1	0	1	1	6	CAMKK1
hsa-miR-146a-5p	MIMAT0000449	SLC1A7	6512	XM_005271133	1	0	1	0	0	1	0	0	0	1	1	1	6	CAMKK2
hsa-miR-146a-5p	MIMAT0000449	SLC1A7	6512	NM_006671	1	0	1	0	0	1	0	0	1	0	1	1	6	CAMKMT
hsa-miR-146a-5p	MIMAT0000449	SLC6A4	6532	NM_001045	1	0	1	0	0	1	0	0	0	1	1	1	6	CAMKV
hsa-miR-146a-5p	MIMAT0000449	SLC11A1	6556	NM_000578	1	0	1	0	0	1	0	0	1	0	1	1	6	CAMLG
hsa-miR-146a-5p	MIMAT0000449	CAPN15	6650	XM_005255516	1	0	1	0	0	1	0	0	0	1	1	1	6	CAMSAP1
hsa-miR-146a-5p	MIMAT0000449	CAPN15	6650	NM_005632	1	0	1	0	0	1	0	0	1	0	1	1	6	CAMSAP2
hsa-miR-146a-5p	MIMAT0000449	SPARC	6678	NM_003118	1	0	1	0	0	1	0	0	1	0	1	1	6	CAMTA1
hsa-miR-146a-5p	MIMAT0000449	SPN	6693	NM_001030288	1	0	1	0	0	1	0	0	0	1	1	1	6	CAMTA2
hsa-miR-146a-5p	MIMAT0000449	SRF	6722	XM_005249328	1	0	1	0	0	1	1	0	0	0	1	1	6	CAND1
hsa-miR-146a-5p	MIMAT0000449	SRP72	6731	NM_006947	1	0	1	0	1	0	0	0	1	0	1	1	6	CAND2
hsa-miR-146a-5p	MIMAT0000449	SSR1	6745	NM_003144	1	0	1	0	0	1	0	0	0	1	1	1	6	CANT1
hsa-miR-146a-5p	MIMAT0000449	STC1	6781	XM_005273621	1	0	1	0	0	1	1	0	0	0	1	1	6	CANX
hsa-miR-146a-5p	MIMAT0000449	STK3	6788	NM_006281	1	0	1	0	0	1	0	0	1	0	1	1	6	CAP1
hsa-miR-146a-5p	MIMAT0000449	SVIL	6840	NM_003174	1	0	1	0	1	1	0	0	0	0	1	1	6	CAP2
hsa-miR-146a-5p	MIMAT0000449	SVIL	6840	NM_021738	1	0	1	0	1	1	0	0	0	0	1	1	6	CAPG
hsa-miR-146a-5p	MIMAT0000449	SYT1	6857	NM_001135806	1	0	1	0	0	1	1	0	0	0	1	1	6	CAPN11
hsa-miR-146a-5p	MIMAT0000449	SYT1	6857	XM_005269113	1	0	1	0	0	1	1	0	0	0	1	1	6	CAPN14
hsa-miR-146a-5p	MIMAT0000449	GCFC2	6936	NM_001201334	1	0	1	0	1	1	0	0	0	0	1	1	6	CAPN15
hsa-miR-146a-5p	MIMAT0000449	TCF20	6942	XM_005276957	1	0	1	0	0	1	1	0	0	0	1	1	6	CAPN2
hsa-miR-146a-5p	MIMAT0000449	TCF20	6942	NM_181492	1	0	1	0	0	1	1	0	0	0	1	1	6	CAPN3
hsa-miR-146a-5p	MIMAT0000449	TCF20	6942	XM_005276956	1	0	1	0	0	1	1	0	0	0	1	1	6	CAPN5
hsa-miR-146a-5p	MIMAT0000449	TCF20	6942	XM_005276955	1	0	1	0	0	1	1	0	0	0	1	1	6	CAPN6
hsa-miR-146a-5p	MIMAT0000449	TCF20	6942	NM_005650	1	0	1	0	0	1	1	0	0	0	1	1	6	CAPN7
hsa-miR-146a-5p	MIMAT0000449	TCF20	6942	XM_005261724	1	0	1	0	0	1	1	0	0	0	1	1	6	CAPN9
hsa-miR-146a-5p	MIMAT0000449	TCF20	6942	XM_005261723	1	0	1	0	0	1	1	0	0	0	1	1	6	CAPNS1
hsa-miR-146a-5p	MIMAT0000449	TEAD3	7005	NM_003214	1	0	1	0	0	1	0	0	1	0	1	1	6	CAPRIN1
hsa-miR-146a-5p	MIMAT0000449	TFDP2	7029	NM_001178142	1	0	1	0	1	1	0	0	0	0	1	1	6	CAPRIN2
hsa-miR-146a-5p	MIMAT0000449	TFDP2	7029	NM_001178141	1	0	1	0	1	1	0	0	0	0	1	1	6	CAPS2
hsa-miR-146a-5p	MIMAT0000449	TFDP2	7029	NM_001178140	1	0	1	0	1	1	0	0	0	0	1	1	6	CAPSL
hsa-miR-146a-5p	MIMAT0000449	TFDP2	7029	NM_006286	1	0	1	0	1	1	0	0	0	0	1	1	6	CAPZA1
hsa-miR-146a-5p	MIMAT0000449	TFDP2	7029	NM_001178139	1	0	1	0	1	1	0	0	0	0	1	1	6	CAPZA2
hsa-miR-146a-5p	MIMAT0000449	THRB	7068	NM_000461	1	0	1	0	0	1	0	0	1	0	1	1	6	CAPZB
hsa-miR-146a-5p	MIMAT0000449	THRSP	7069	NM_003251	1	0	1	0	0	1	0	0	1	0	1	1	6	CARD10
hsa-miR-146a-5p	MIMAT0000449	TIMP3	7078	NM_000362	1	0	1	0	0	1	0	0	1	0	1	1	6	CARD14
hsa-miR-146a-5p	MIMAT0000449	TPM1	7168	NM_001018008	1	0	1	0	0	1	0	0	1	0	1	1	6	CARD18
hsa-miR-146a-5p	MIMAT0000449	TPM3	7170	NM_152263	1	0	1	0	0	0	0	0	1	1	1	1	6	CARD8
hsa-miR-146a-5p	MIMAT0000449	TRPM2	7226	NM_003307	1	0	1	0	0	1	0	0	1	0	1	1	6	CARF
hsa-miR-146a-5p	MIMAT0000449	TUB	7275	NM_003320	1	0	1	0	0	1	0	0	0	1	1	1	6	CARHSP1
hsa-miR-146a-5p	MIMAT0000449	UBA52	7311	NM_001033930	1	0	1	0	0	1	0	0	0	1	1	1	6	CARKD
hsa-miR-146a-5p	MIMAT0000449	UMPS	7372	NM_000373	1	0	1	0	1	0	0	0	1	0	1	1	6	CARTPT
hsa-miR-146a-5p	MIMAT0000449	VBP1	7411	NM_003372	1	0	1	0	0	1	0	0	1	0	1	1	6	CASC1
hsa-miR-146a-5p	MIMAT0000449	CORO2A	7464	NM_003389	1	0	1	0	0	1	0	0	0	1	1	1	6	CASC10
hsa-miR-146a-5p	MIMAT0000449	WNT7B	7477	NM_058238	1	0	1	0	0	1	0	0	1	0	1	1	6	CASC3
hsa-miR-146a-5p	MIMAT0000449	YWHAB	7529	XM_005260544	1	0	1	0	0	1	1	0	0	0	1	1	6	CASC4
hsa-miR-146a-5p	MIMAT0000449	YWHAB	7529	NM_139323	1	0	1	0	0	1	1	0	0	0	1	1	6	CASC5
hsa-miR-146a-5p	MIMAT0000449	SF1	7536	XM_005274236	1	0	1	0	0	1	1	0	0	0	1	1	6	CASD1
hsa-miR-146a-5p	MIMAT0000449	SF1	7536	NM_001178030	1	0	1	0	0	1	1	0	0	0	1	1	6	CASK
hsa-miR-146a-5p	MIMAT0000449	SF1	7536	NM_201998	1	0	1	0	0	1	1	0	0	0	1	1	6	CASKIN1
hsa-miR-146a-5p	MIMAT0000449	SF1	7536	XM_005274233	1	0	1	0	0	1	1	0	0	0	1	1	6	CASP1
hsa-miR-146a-5p	MIMAT0000449	SF1	7536	NM_201995	1	0	1	0	0	1	1	0	0	0	1	1	6	CASP10
hsa-miR-146a-5p	MIMAT0000449	SF1	7536	NM_001178031	1	0	1	0	0	1	1	0	0	0	1	1	6	CASP12
hsa-miR-146a-5p	MIMAT0000449	SF1	7536	XM_005274235	1	0	1	0	0	1	1	0	0	0	1	1	6	CASP14
hsa-miR-146a-5p	MIMAT0000449	SF1	7536	XM_005274234	1	0	1	0	0	1	1	0	0	0	1	1	6	CASP2
hsa-miR-146a-5p	MIMAT0000449	SF1	7536	NM_004630	1	0	1	0	0	1	1	0	0	0	1	1	6	CASP3
hsa-miR-146a-5p	MIMAT0000449	ZFX	7543	NM_001178086	1	0	1	0	0	1	1	0	0	0	1	1	6	CASP6
hsa-miR-146a-5p	MIMAT0000449	ZFX	7543	XM_005274594	1	0	1	0	0	1	1	0	0	0	1	1	6	CASP7
hsa-miR-146a-5p	MIMAT0000449	ZFX	7543	XM_005274591	1	0	1	0	0	1	1	0	0	0	1	1	6	CASP8
hsa-miR-146a-5p	MIMAT0000449	ZFX	7543	NM_001178084	1	0	1	0	0	1	1	0	0	0	1	1	6	CASP8AP2
hsa-miR-146a-5p	MIMAT0000449	ZFX	7543	XM_005274593	1	0	1	0	0	1	1	0	0	0	1	1	6	CASP9
hsa-miR-146a-5p	MIMAT0000449	ZFX	7543	XM_005274592	1	0	1	0	0	1	1	0	0	0	1	1	6	CASQ2
hsa-miR-146a-5p	MIMAT0000449	ZFX	7543	NM_001178095	1	0	1	0	0	1	1	0	0	0	1	1	6	CASR
hsa-miR-146a-5p	MIMAT0000449	ZFX	7543	XM_005274589	1	0	1	0	0	1	1	0	0	0	1	1	6	CASS4
hsa-miR-146a-5p	MIMAT0000449	ZFX	7543	XM_005274590	1	0	1	0	0	1	1	0	0	0	1	1	6	CAST
hsa-miR-146a-5p	MIMAT0000449	ZNF32	7580	XM_005271823	1	0	1	1	0	1	0	0	0	0	1	1	6	CASZ1
hsa-miR-146a-5p	MIMAT0000449	ZNF37A	7587	NM_001007094	1	0	1	0	0	1	0	0	0	1	1	1	6	CAT
hsa-miR-146a-5p	MIMAT0000449	ZNF138	7697	NM_001160183	1	0	1	0	1	1	0	0	0	0	1	1	6	CATSPER1
hsa-miR-146a-5p	MIMAT0000449	RNF112	7732	NM_007148	1	0	1	0	0	1	0	0	1	0	1	1	6	CATSPER2
hsa-miR-146a-5p	MIMAT0000449	ZFAND5	7763	XM_005252191	1	0	1	0	0	1	1	0	0	0	1	1	6	CATSPERB
hsa-miR-146a-5p	MIMAT0000449	ZFAND5	7763	NM_001278244	1	0	1	0	0	1	1	0	0	0	1	1	6	CAV1
hsa-miR-146a-5p	MIMAT0000449	ZFAND5	7763	NM_001278245	1	0	1	0	0	1	1	0	0	0	1	1	6	CAV2
hsa-miR-146a-5p	MIMAT0000449	ZFAND5	7763	NM_001278243	1	0	1	0	0	1	1	0	0	0	1	1	6	CBFA2T2
hsa-miR-146a-5p	MIMAT0000449	REEP5	7905	NM_005669	1	0	1	0	0	1	0	0	1	0	1	1	6	CBFA2T3
hsa-miR-146a-5p	MIMAT0000449	ADAM12	8038	NM_021641	1	0	1	0	0	1	0	0	1	0	1	1	6	CBFB
hsa-miR-146a-5p	MIMAT0000449	KMT2D	8085	NM_003482	1	0	1	0	0	1	0	0	1	0	1	1	6	CBL
hsa-miR-146a-5p	MIMAT0000449	SLC10A3	8273	XM_005274755	1	0	1	0	0	1	1	0	0	0	1	1	6	CBLB
hsa-miR-146a-5p	MIMAT0000449	SLC10A3	8273	XM_005277914	1	0	1	0	0	1	1	0	0	0	1	1	6	CBLL1
hsa-miR-146a-5p	MIMAT0000449	SLC10A3	8273	XM_005274753	1	0	1	0	0	1	1	0	0	0	1	1	6	CBLN1
hsa-miR-146a-5p	MIMAT0000449	SLC10A3	8273	XM_005277912	1	0	1	0	0	1	1	0	0	0	1	1	6	CBLN2
hsa-miR-146a-5p	MIMAT0000449	SLC10A3	8273	XM_005277913	1	0	1	0	0	1	1	0	0	0	1	1	6	CBLN4
hsa-miR-146a-5p	MIMAT0000449	SERF1A	8293	NM_021967	1	0	1	0	0	1	0	0	0	1	1	1	6	CBR1
hsa-miR-146a-5p	MIMAT0000449	RGS5	8490	NM_003617	1	0	1	0	0	1	0	0	1	0	1	1	6	CBR4
hsa-miR-146a-5p	MIMAT0000449	CASK	8573	NM_001126055	1	0	1	0	1	1	0	0	0	0	1	1	6	CBS
hsa-miR-146a-5p	MIMAT0000449	CASK	8573	NM_001126054	1	0	1	0	1	1	0	0	0	0	1	1	6	CBWD1
hsa-miR-146a-5p	MIMAT0000449	KLF7	8609	XM_005246928	1	0	1	0	0	1	1	0	0	0	1	1	6	CBWD2
hsa-miR-146a-5p	MIMAT0000449	KLF7	8609	NM_001270943	1	0	1	0	0	1	1	0	0	0	1	1	6	CBWD3
hsa-miR-146a-5p	MIMAT0000449	KLF7	8609	NM_001270942	1	0	1	0	0	1	1	0	0	0	1	1	6	CBWD5
hsa-miR-146a-5p	MIMAT0000449	KLF7	8609	XM_005246926	1	0	1	0	0	1	1	0	0	0	1	1	6	CBWD6
hsa-miR-146a-5p	MIMAT0000449	KLF7	8609	XM_005246927	1	0	1	0	0	1	1	0	0	0	1	1	6	CBWD7
hsa-miR-146a-5p	MIMAT0000449	KLF7	8609	XM_005246925	1	0	1	0	0	1	1	0	0	0	1	1	6	CBX1
hsa-miR-146a-5p	MIMAT0000449	NUMB	8650	NM_001005745	1	0	1	0	0	1	0	1	0	0	1	1	6	CBX2
hsa-miR-146a-5p	MIMAT0000449	NUMB	8650	NM_001005744	1	0	1	0	0	1	0	1	0	0	1	1	6	CBX3
hsa-miR-146a-5p	MIMAT0000449	ADAM19	8728	NM_033274	1	0	1	0	0	1	0	0	1	0	1	1	6	CBX5
hsa-miR-146a-5p	MIMAT0000449	CDS2	8760	NM_003818	1	0	1	0	0	1	0	0	0	1	1	1	6	CBX6
hsa-miR-146a-5p	MIMAT0000449	NRP2	8828	XM_005246934	1	0	1	0	0	1	1	0	0	0	1	1	6	CBX7
hsa-miR-146a-5p	MIMAT0000449	NRP2	8828	XM_005246933	1	0	1	0	0	1	1	0	0	0	1	1	6	CBX8
hsa-miR-146a-5p	MIMAT0000449	NRP2	8828	NM_201279	1	0	1	0	0	1	1	0	0	0	1	1	6	CC2D1B
hsa-miR-146a-5p	MIMAT0000449	NRP2	8828	NM_003872	1	0	1	0	0	1	1	0	0	0	1	1	6	CC2D2A
hsa-miR-146a-5p	MIMAT0000449	CD84	8832	NM_001184879	1	0	1	0	0	1	0	0	0	1	1	1	6	CC2D2B
hsa-miR-146a-5p	MIMAT0000449	CD84	8832	NM_003874	1	0	1	0	0	1	0	0	1	0	1	1	6	CCAR1
hsa-miR-146a-5p	MIMAT0000449	SYNJ2	8871	NM_001178088	1	0	1	0	1	1	0	0	0	0	1	1	6	CCAR2
hsa-miR-146a-5p	MIMAT0000449	ARHGEF7	8874	NM_145735	1	0	1	0	0	1	0	0	1	0	1	1	6	CCBE1
hsa-miR-146a-5p	MIMAT0000449	GYG2	8908	NM_003918	1	0	1	0	0	1	0	0	0	1	1	1	6	CCBL2
hsa-miR-146a-5p	MIMAT0000449	EIF1AY	9086	NM_004681	0	0	1	0	0	1	0	0	1	1	1	1	6	CCDC102A
hsa-miR-146a-5p	MIMAT0000449	ATP6V0D1	9114	XM_005256231	0	0	1	0	0	1	1	0	0	1	1	1	6	CCDC102B
hsa-miR-146a-5p	MIMAT0000449	ATP6V0D1	9114	NM_004691	0	0	1	0	0	1	1	0	1	0	1	1	6	CCDC103
hsa-miR-146a-5p	MIMAT0000449	PDLIM1	9124	NM_020992	0	0	1	0	0	1	1	0	1	0	1	1	6	CCDC107
hsa-miR-146a-5p	MIMAT0000449	DLGAP1	9229	XM_005258176	1	0	1	0	0	1	1	0	0	0	1	1	6	CCDC108
hsa-miR-146a-5p	MIMAT0000449	DLGAP1	9229	NM_001242762	1	0	1	0	0	1	1	0	0	0	1	1	6	CCDC109B
hsa-miR-146a-5p	MIMAT0000449	DLGAP1	9229	NM_001242766	1	0	1	0	0	1	1	0	0	0	1	1	6	CCDC110
hsa-miR-146a-5p	MIMAT0000449	DLGAP1	9229	XM_005258175	1	0	1	0	0	1	1	0	0	0	1	1	6	CCDC111
hsa-miR-146a-5p	MIMAT0000449	DLGAP1	9229	XM_005258173	1	0	1	0	0	1	1	0	0	0	1	1	6	CCDC112
hsa-miR-146a-5p	MIMAT0000449	DLGAP1	9229	XM_005258174	1	0	1	0	0	1	1	0	0	0	1	1	6	CCDC113
hsa-miR-146a-5p	MIMAT0000449	DLGAP1	9229	NM_004746	1	0	1	0	0	1	1	0	0	0	1	1	6	CCDC114
hsa-miR-146a-5p	MIMAT0000449	DLGAP1	9229	XM_005258172	1	0	1	0	0	1	1	0	0	0	1	1	6	CCDC115
hsa-miR-146a-5p	MIMAT0000449	QKI	9444	NM_206853	1	0	1	0	0	1	0	1	0	0	1	1	6	CCDC117
hsa-miR-146a-5p	MIMAT0000449	QKI	9444	NM_206854	1	0	1	0	0	1	0	1	0	0	1	1	6	CCDC120
hsa-miR-146a-5p	MIMAT0000449	PCYT1B	9468	NM_004845	0	0	1	0	0	1	0	0	1	1	1	1	6	CCDC121
hsa-miR-146a-5p	MIMAT0000449	MED20	9477	NM_004275	1	0	1	0	0	1	0	0	1	0	1	1	6	CCDC122
hsa-miR-146a-5p	MIMAT0000449	PSMF1	9491	NM_178578	1	0	1	0	1	1	0	0	0	0	1	1	6	CCDC125
hsa-miR-146a-5p	MIMAT0000449	TBX4	9496	XM_005257837	0	0	1	0	0	1	1	0	0	1	1	1	6	CCDC126
hsa-miR-146a-5p	MIMAT0000449	TBX4	9496	NM_018488	0	0	1	0	0	1	1	0	1	0	1	1	6	CCDC127
hsa-miR-146a-5p	MIMAT0000449	CLOCK	9575	NM_004898	1	0	1	0	0	1	0	0	1	0	1	1	6	CCDC129
hsa-miR-146a-5p	MIMAT0000449	RNF14	9604	NM_004290	1	0	1	0	0	1	0	0	0	1	1	1	6	CCDC132
hsa-miR-146a-5p	MIMAT0000449	ZNF592	9640	NM_014630	0	0	1	0	0	1	0	0	1	1	1	1	6	CCDC134
hsa-miR-146a-5p	MIMAT0000449	SH3PXD2A	9644	XM_005270294	1	0	1	0	0	1	0	0	0	1	1	1	6	CCDC135
hsa-miR-146a-5p	MIMAT0000449	SH3PXD2A	9644	NM_014631	1	0	1	0	0	1	0	0	1	0	1	1	6	CCDC136
hsa-miR-146a-5p	MIMAT0000449	BZW1	9689	NM_001207069	1	0	1	0	1	1	0	0	0	0	1	1	6	CCDC137
hsa-miR-146a-5p	MIMAT0000449	PUM1	9698	XM_005271357	1	0	1	0	0	1	1	0	0	0	1	1	6	CCDC138
hsa-miR-146a-5p	MIMAT0000449	PUM1	9698	XM_005271364	1	0	1	0	0	1	1	0	0	0	1	1	6	CCDC14
hsa-miR-146a-5p	MIMAT0000449	PUM1	9698	XM_005271363	1	0	1	0	0	1	1	0	0	0	1	1	6	CCDC140
hsa-miR-146a-5p	MIMAT0000449	PUM1	9698	XM_005271362	1	0	1	0	0	1	1	0	0	0	1	1	6	CCDC141
hsa-miR-146a-5p	MIMAT0000449	PUM1	9698	XM_005271361	1	0	1	0	0	1	1	0	0	0	1	1	6	CCDC142
hsa-miR-146a-5p	MIMAT0000449	PUM1	9698	XM_005271360	1	0	1	0	0	1	1	0	0	0	1	1	6	CCDC144A
hsa-miR-146a-5p	MIMAT0000449	PUM1	9698	NM_014676	1	0	1	0	0	1	1	0	0	0	1	1	6	CCDC144NL
hsa-miR-146a-5p	MIMAT0000449	PUM1	9698	NM_001020658	1	0	1	0	0	1	1	0	0	0	1	1	6	CCDC146
hsa-miR-146a-5p	MIMAT0000449	PUM1	9698	XM_005271359	1	0	1	0	0	1	1	0	0	0	1	1	6	CCDC149
hsa-miR-146a-5p	MIMAT0000449	PUM1	9698	XM_005271358	1	0	1	0	0	1	1	0	0	0	1	1	6	CCDC15
hsa-miR-146a-5p	MIMAT0000449	UTP14C	9724	NM_021645	1	0	1	0	0	1	0	0	1	0	1	1	6	CCDC150
hsa-miR-146a-5p	MIMAT0000449	ARHGAP32	9743	NM_001142685	1	0	1	0	0	1	0	0	0	1	1	1	6	CCDC152
hsa-miR-146a-5p	MIMAT0000449	ARHGAP32	9743	NM_014715	1	0	1	0	0	1	0	0	1	0	1	1	6	CCDC153
hsa-miR-146a-5p	MIMAT0000449	PCDHA9	9752	NM_014005	0	0	1	0	0	1	0	0	1	1	1	1	6	CCDC155
hsa-miR-146a-5p	MIMAT0000449	KIAA0513	9764	XM_005256265	1	0	1	0	0	1	0	0	0	1	1	1	6	CCDC169
hsa-miR-146a-5p	MIMAT0000449	KIAA0513	9764	NM_014732	1	0	1	0	0	1	0	0	1	0	1	1	6	CCDC169-SOHLH2
hsa-miR-146a-5p	MIMAT0000449	ATG13	9776	NM_014741	1	0	1	0	0	1	0	0	1	0	1	1	6	CCDC17
hsa-miR-146a-5p	MIMAT0000449	RNF144A	9781	NM_014746	0	0	1	0	0	1	0	0	1	1	1	1	6	CCDC170
hsa-miR-146a-5p	MIMAT0000449	SERTAD2	9792	NM_014755	0	0	1	0	0	1	1	0	1	0	1	1	6	CCDC171
hsa-miR-146a-5p	MIMAT0000449	SPOCK2	9806	NM_001244950	1	0	1	0	0	1	0	0	0	1	1	1	6	CCDC172
hsa-miR-146a-5p	MIMAT0000449	SPOCK2	9806	NM_014767	1	0	1	0	0	1	0	0	1	0	1	1	6	CCDC173
hsa-miR-146a-5p	MIMAT0000449	GINS1	9837	NM_021067	1	0	1	0	0	1	0	0	1	0	1	1	6	CCDC174
hsa-miR-146a-5p	MIMAT0000449	TRIM66	9866	NM_014818	1	0	1	0	1	1	0	0	0	0	1	1	6	CCDC176
hsa-miR-146a-5p	MIMAT0000449	GJC1	10052	NM_001080383	1	0	1	0	1	1	0	0	0	0	1	1	6	CCDC177
hsa-miR-146a-5p	MIMAT0000449	ABCC5	10057	XM_005247060	1	0	1	0	0	1	1	0	0	0	1	1	6	CCDC178
hsa-miR-146a-5p	MIMAT0000449	ABCC5	10057	XM_005247062	1	0	1	0	0	1	1	0	0	0	1	1	6	CCDC18
hsa-miR-146a-5p	MIMAT0000449	ABCC5	10057	XM_005247058	1	0	1	0	0	1	1	0	0	0	1	1	6	CCDC181
hsa-miR-146a-5p	MIMAT0000449	ARPC5	10092	NM_001270439	1	0	1	0	0	1	0	0	0	1	1	1	6	CCDC23
hsa-miR-146a-5p	MIMAT0000449	ARPC5	10092	NM_005717	1	0	1	0	0	1	0	0	1	0	1	1	6	CCDC25
hsa-miR-146a-5p	MIMAT0000449	TSPAN5	10098	NM_005723	1	0	1	0	0	1	0	0	0	1	1	1	6	CCDC27
hsa-miR-146a-5p	MIMAT0000449	RASGRP1	10125	NM_001128602	1	0	1	0	1	1	0	0	0	0	1	1	6	CCDC28A
hsa-miR-146a-5p	MIMAT0000449	ABI2	10152	NM_005759	1	0	1	0	0	1	0	0	1	0	1	1	6	CCDC3
hsa-miR-146a-5p	MIMAT0000449	PRMT3	10196	XM_005252730	1	0	1	0	0	1	1	0	0	0	1	1	6	CCDC30
hsa-miR-146a-5p	MIMAT0000449	CD96	10225	NM_198196	1	0	1	0	1	0	0	0	0	1	1	1	6	CCDC34
hsa-miR-146a-5p	MIMAT0000449	TIMM17B	10245	NM_005834	1	0	1	0	0	1	0	0	1	0	1	1	6	CCDC36
hsa-miR-146a-5p	MIMAT0000449	AKAP8	10270	NM_005858	1	0	1	0	0	1	0	0	1	0	1	1	6	CCDC39
hsa-miR-146a-5p	MIMAT0000449	FSTL3	10272	NM_005860	1	0	1	0	0	1	0	0	1	0	1	1	6	CCDC40
hsa-miR-146a-5p	MIMAT0000449	MARCH6	10299	NM_001270661	1	0	1	0	0	1	1	0	0	0	1	1	6	CCDC41
hsa-miR-146a-5p	MIMAT0000449	MARCH6	10299	NM_001270660	1	0	1	0	0	1	1	0	0	0	1	1	6	CCDC42
hsa-miR-146a-5p	MIMAT0000449	LANCL1	10314	NM_001136575	1	0	1	0	1	1	0	0	0	0	1	1	6	CCDC43
hsa-miR-146a-5p	MIMAT0000449	LANCL1	10314	NM_001136574	1	0	1	0	1	1	0	0	0	0	1	1	6	CCDC47
hsa-miR-146a-5p	MIMAT0000449	IKZF1	10320	NM_006060	1	0	1	0	0	1	0	0	1	0	1	1	6	CCDC50
hsa-miR-146a-5p	MIMAT0000449	HMG20A	10363	NM_018200	1	0	1	0	0	1	0	0	1	0	1	1	6	CCDC57
hsa-miR-146a-5p	MIMAT0000449	DLC1	10395	NM_001164271	0	0	1	0	1	1	1	0	0	0	1	1	6	CCDC59
hsa-miR-146a-5p	MIMAT0000449	DLC1	10395	NM_006094	0	0	1	0	1	1	1	0	0	0	1	1	6	CCDC6
hsa-miR-146a-5p	MIMAT0000449	RAPGEF3	10411	NM_001098531	0	0	1	1	0	1	0	0	0	1	1	1	6	CCDC60
hsa-miR-146a-5p	MIMAT0000449	YAP1	10413	XM_005271388	1	0	1	0	0	1	1	0	0	0	1	1	6	CCDC62
hsa-miR-146a-5p	MIMAT0000449	YAP1	10413	NM_001195045	1	0	1	0	0	1	1	0	0	0	1	1	6	CCDC64
hsa-miR-146a-5p	MIMAT0000449	YAP1	10413	XM_005271387	1	0	1	0	0	1	1	0	0	0	1	1	6	CCDC65
hsa-miR-146a-5p	MIMAT0000449	YAP1	10413	NM_001195044	1	0	1	0	0	1	1	0	0	0	1	1	6	CCDC66
hsa-miR-146a-5p	MIMAT0000449	YAP1	10413	XM_005271383	1	0	1	0	0	1	1	0	0	0	1	1	6	CCDC67
hsa-miR-146a-5p	MIMAT0000449	YAP1	10413	XM_005271381	1	0	1	0	0	1	1	0	0	0	1	1	6	CCDC68
hsa-miR-146a-5p	MIMAT0000449	YAP1	10413	NM_001130145	1	0	1	0	0	1	1	0	0	0	1	1	6	CCDC69
hsa-miR-146a-5p	MIMAT0000449	YAP1	10413	XM_005271380	1	0	1	0	0	1	1	0	0	0	1	1	6	CCDC7
hsa-miR-146a-5p	MIMAT0000449	SLC9A6	10479	NM_001177651	1	0	1	0	0	1	1	0	0	0	1	1	6	CCDC71
hsa-miR-146a-5p	MIMAT0000449	SLC9A6	10479	NM_006359	1	0	1	0	0	1	1	0	0	0	1	1	6	CCDC71L
hsa-miR-146a-5p	MIMAT0000449	SLC9A6	10479	XM_005262353	1	0	1	0	0	1	1	0	0	0	1	1	6	CCDC73
hsa-miR-146a-5p	MIMAT0000449	SLC9A6	10479	XM_005278131	1	0	1	0	0	1	1	0	0	0	1	1	6	CCDC77
hsa-miR-146a-5p	MIMAT0000449	CRTAP	10491	NM_006371	1	0	1	0	0	1	0	0	1	0	1	1	6	CCDC79
hsa-miR-146a-5p	MIMAT0000449	SEMA4F	10505	NM_004263	1	0	1	0	0	0	0	0	1	1	1	1	6	CCDC8
hsa-miR-146a-5p	MIMAT0000449	PRDX4	10549	NM_006406	1	0	1	0	0	1	0	0	1	0	1	1	6	CCDC80
hsa-miR-146a-5p	MIMAT0000449	PAICS	10606	XM_005265711	1	0	1	0	0	1	0	0	0	1	1	1	6	CCDC81
hsa-miR-146a-5p	MIMAT0000449	CELF2	10659	NM_006561	1	0	1	0	0	1	1	0	0	0	1	1	6	CCDC82
hsa-miR-146a-5p	MIMAT0000449	CELF2	10659	NM_001083591	1	0	1	0	0	1	1	0	0	0	1	1	6	CCDC83
hsa-miR-146a-5p	MIMAT0000449	CELF2	10659	NM_001025076	1	0	1	0	0	1	1	0	0	0	1	1	6	CCDC85A
hsa-miR-146a-5p	MIMAT0000449	NFAT5	10725	NM_138714	0	0	1	0	0	1	1	1	0	0	1	1	6	CCDC85C
hsa-miR-146a-5p	MIMAT0000449	ARPP19	10776	NM_006628	1	0	1	0	0	1	0	0	1	0	1	1	6	CCDC87
hsa-miR-146a-5p	MIMAT0000449	CCR9	10803	NM_001256369	1	0	1	0	0	1	0	0	0	1	1	1	6	CCDC88A
hsa-miR-146a-5p	MIMAT0000449	ZNF275	10838	NM_001080485	1	0	1	0	0	1	0	0	1	0	1	1	6	CCDC88B
hsa-miR-146a-5p	MIMAT0000449	FTCD	10841	XM_005261089	1	0	1	0	0	1	1	0	0	0	1	1	6	CCDC88C
hsa-miR-146a-5p	MIMAT0000449	FTCD	10841	XM_005261088	1	0	1	0	0	1	1	0	0	0	1	1	6	CCDC89
hsa-miR-146a-5p	MIMAT0000449	MALT1	10892	NM_006785	1	0	1	0	0	1	0	0	0	1	1	1	6	CCDC90B
hsa-miR-146a-5p	MIMAT0000449	RUNDC3A	10900	NM_006695	0	0	1	0	0	1	1	0	1	0	1	1	6	CCDC91
hsa-miR-146a-5p	MIMAT0000449	AP3M2	10947	NM_006803	1	0	1	0	0	1	0	0	1	0	1	1	6	CCDC92
hsa-miR-146a-5p	MIMAT0000449	LILRB4	11006	NM_001278426	1	0	1	0	0	1	0	0	0	1	1	1	6	CCDC93
hsa-miR-146a-5p	MIMAT0000449	LILRB4	11006	NM_001278428	1	0	1	0	0	1	0	0	0	1	1	1	6	CCDC97
hsa-miR-146a-5p	MIMAT0000449	TDRKH	11022	NM_001083964	1	0	1	0	1	1	0	0	0	0	1	1	6	CCER1
hsa-miR-146a-5p	MIMAT0000449	TDRKH	11022	NM_001083963	1	0	1	0	1	1	0	0	0	0	1	1	6	CCK
hsa-miR-146a-5p	MIMAT0000449	RAB31	11031	NM_006868	1	0	1	0	0	1	0	0	1	0	1	1	6	CCKBR
hsa-miR-146a-5p	MIMAT0000449	DIDO1	11083	NM_080797	1	0	1	0	0	1	0	0	1	0	1	1	6	CCL11
hsa-miR-146a-5p	MIMAT0000449	KLF12	11278	NM_007249	1	0	1	0	0	1	0	0	1	0	1	1	6	CCL16
hsa-miR-146a-5p	MIMAT0000449	MRAS	22808	NM_012219	1	0	1	0	0	1	0	0	0	1	1	1	6	CCL2
hsa-miR-146a-5p	MIMAT0000449	ZNF652	22834	NM_014897	1	0	1	0	1	0	0	0	1	0	1	1	6	CCL20
hsa-miR-146a-5p	MIMAT0000449	COBLL1	22837	NM_001278458	1	0	1	0	0	1	0	0	0	1	1	1	6	CCL22
hsa-miR-146a-5p	MIMAT0000449	AAK1	22848	NM_014911	1	0	1	0	1	0	0	0	1	0	1	1	6	CCL25
hsa-miR-146a-5p	MIMAT0000449	WDR47	22911	XM_005270634	1	0	1	0	0	1	1	0	0	0	1	1	6	CCL28
hsa-miR-146a-5p	MIMAT0000449	WDR47	22911	XM_005270635	1	0	1	0	0	1	1	0	0	0	1	1	6	CCL3
hsa-miR-146a-5p	MIMAT0000449	WDR47	22911	NM_001142551	1	0	1	0	0	1	1	0	0	0	1	1	6	CCL3L1
hsa-miR-146a-5p	MIMAT0000449	HMGXB3	22993	NM_014983	1	0	1	0	0	1	0	0	0	1	1	1	6	CCL3L3
hsa-miR-146a-5p	MIMAT0000449	LIMCH1	22998	NM_014988	0	0	1	0	0	1	1	0	1	0	1	1	6	CCL4
hsa-miR-146a-5p	MIMAT0000449	FAIM2	23017	NM_012306	1	0	1	0	0	1	0	0	1	0	1	1	6	CCL4L1
hsa-miR-146a-5p	MIMAT0000449	USP33	23032	XM_005270649	1	0	1	0	0	1	1	0	0	0	1	1	6	CCL4L2
hsa-miR-146a-5p	MIMAT0000449	USP33	23032	XM_005270648	1	0	1	0	0	1	1	0	0	0	1	1	6	CCL5
hsa-miR-146a-5p	MIMAT0000449	USP33	23032	NM_201624	1	0	1	0	0	1	1	0	0	0	1	1	6	CCL7
hsa-miR-146a-5p	MIMAT0000449	PDZD2	23037	NM_178140	1	0	1	0	0	1	0	0	1	0	1	1	6	CCL8
hsa-miR-146a-5p	MIMAT0000449	ZHX3	23051	XM_005260343	1	0	1	0	0	1	0	0	0	1	1	1	6	CCM2L
hsa-miR-146a-5p	MIMAT0000449	ZHX3	23051	NM_015035	1	0	1	0	0	1	0	0	1	0	1	1	6	CCNA2
hsa-miR-146a-5p	MIMAT0000449	ZC3H13	23091	XM_005266309	1	0	1	0	0	1	1	0	0	0	1	1	6	CCNB1
hsa-miR-146a-5p	MIMAT0000449	ZC3H13	23091	XM_005266306	1	0	1	0	0	1	1	0	0	0	1	1	6	CCNB2
hsa-miR-146a-5p	MIMAT0000449	ZC3H13	23091	XM_005266302	1	0	1	0	0	1	1	0	0	0	1	1	6	CCNB3
hsa-miR-146a-5p	MIMAT0000449	ZC3H13	23091	XM_005266310	1	0	1	0	0	1	1	0	0	0	1	1	6	CCNC
hsa-miR-146a-5p	MIMAT0000449	ZC3H13	23091	XM_005266311	1	0	1	0	0	1	1	0	0	0	1	1	6	CCND1
hsa-miR-146a-5p	MIMAT0000449	ZC3H13	23091	XM_005266308	1	0	1	0	0	1	1	0	0	0	1	1	6	CCND2
hsa-miR-146a-5p	MIMAT0000449	ZC3H13	23091	XM_005266304	1	0	1	0	0	1	1	0	0	0	1	1	6	CCND3
hsa-miR-146a-5p	MIMAT0000449	ZC3H13	23091	XM_005266307	1	0	1	0	0	1	1	0	0	0	1	1	6	CCNDBP1
hsa-miR-146a-5p	MIMAT0000449	ZC3H13	23091	XM_005266301	1	0	1	0	0	1	1	0	0	0	1	1	6	CCNE1
hsa-miR-146a-5p	MIMAT0000449	ZC3H13	23091	XM_005266305	1	0	1	0	0	1	1	0	0	0	1	1	6	CCNE2
hsa-miR-146a-5p	MIMAT0000449	ARHGAP26	23092	NM_015071	1	0	1	0	0	1	0	0	1	0	1	1	6	CCNG1
hsa-miR-146a-5p	MIMAT0000449	NFASC	23114	NM_015090	1	0	1	0	0	1	0	0	1	0	1	1	6	CCNG2
hsa-miR-146a-5p	MIMAT0000449	HIC2	23119	NM_015094	1	0	1	0	0	1	0	0	1	0	1	1	6	CCNH
hsa-miR-146a-5p	MIMAT0000449	CLASP2	23122	NM_001207044	1	0	1	0	1	1	0	0	0	0	1	1	6	CCNI
hsa-miR-146a-5p	MIMAT0000449	PHF8	23133	NM_015107	0	0	1	0	0	1	1	0	1	0	1	1	6	CCNI2
hsa-miR-146a-5p	MIMAT0000449	SMC5	23137	XM_005251839	1	0	1	0	0	1	1	0	0	0	1	1	6	CCNJ
hsa-miR-146a-5p	MIMAT0000449	SMC5	23137	XM_005251838	1	0	1	0	0	1	1	0	0	0	1	1	6	CCNJL
hsa-miR-146a-5p	MIMAT0000449	SMC5	23137	XM_005251837	1	0	1	0	0	1	1	0	0	0	1	1	6	CCNK
hsa-miR-146a-5p	MIMAT0000449	LRCH1	23143	NM_001164211	1	0	1	0	1	0	1	0	0	0	1	1	6	CCNL1
hsa-miR-146a-5p	MIMAT0000449	LRCH1	23143	NM_015116	1	0	1	0	1	0	1	0	0	0	1	1	6	CCNL2
hsa-miR-146a-5p	MIMAT0000449	TTLL12	23170	NM_015140	1	0	1	0	0	1	0	0	1	0	1	1	6	CCNT1
hsa-miR-146a-5p	MIMAT0000449	FBXO28	23219	NM_001136115	1	0	1	0	0	1	1	0	0	0	1	1	6	CCNT2
hsa-miR-146a-5p	MIMAT0000449	ANKRD28	23243	NM_015199	1	0	1	0	0	1	0	0	1	0	1	1	6	CCNY
hsa-miR-146a-5p	MIMAT0000449	ANKRD12	23253	XM_005258097	1	0	1	0	0	1	1	0	0	0	1	1	6	CCNYL1
hsa-miR-146a-5p	MIMAT0000449	ANKRD12	23253	XM_005258096	1	0	1	0	0	1	1	0	0	0	1	1	6	CCP110
[truncated: 45,132 more rows]

## Sheet: hsa-miR-212-5p
miRNA	MIMATid	Gene	EntrezID	RefseqID	miRWalk	Microt4	miRanda	mirbridge	miRDB	miRMap	miRNAMap	Pictar2	PITA	RNA22	RNAhybrid	Targetscan	SUM	16482 Genes w/o redundancies
hsa-miR-212-5p	MIMAT0022695	LDLRAD4	753	NM_001003674	1	1	1	0	1	1	0	1	0	0	1	1	8	A1BG
hsa-miR-212-5p	MIMAT0022695	NAB1	4664	NM_005966	1	1	1	0	1	1	0	1	0	0	1	1	8	A1CF
hsa-miR-212-5p	MIMAT0022695	RALGDS	5900	NM_006266	1	1	1	0	1	1	0	1	0	0	1	1	8	A2ML1
hsa-miR-212-5p	MIMAT0022695	SLC6A8	6535	NM_005629	1	1	1	0	1	1	0	1	0	0	1	1	8	A4GALT
hsa-miR-212-5p	MIMAT0022695	SRP9	6726	NM_001130440	1	1	1	0	1	1	0	1	0	0	1	1	8	A4GNT
hsa-miR-212-5p	MIMAT0022695	NR2C1	7181	NM_003297	1	1	1	0	1	1	0	1	0	0	1	1	8	AACS
hsa-miR-212-5p	MIMAT0022695	MTERF	7978	NM_006980	1	1	1	0	1	1	0	1	0	0	1	1	8	AADACL3
hsa-miR-212-5p	MIMAT0022695	NRP1	8829	NM_003873	1	1	1	0	1	1	0	1	0	0	1	1	8	AADACL4
hsa-miR-212-5p	MIMAT0022695	CYTH1	9267	NM_004762	1	1	1	0	1	1	0	1	0	0	1	1	8	AADAT
hsa-miR-212-5p	MIMAT0022695	SH3BP5	9467	NM_004844	1	1	1	0	1	1	0	1	0	0	1	1	8	AAED1
hsa-miR-212-5p	MIMAT0022695	CTDSP2	10106	NM_005730	1	1	1	0	1	1	0	1	0	0	1	1	8	AAGAB
hsa-miR-212-5p	MIMAT0022695	PRPF19	27339	NM_014502	1	1	1	0	1	1	0	1	0	0	1	1	8	AAK1
hsa-miR-212-5p	MIMAT0022695	DNAJB12	54788	NM_001002762	1	1	1	0	1	1	0	1	0	0	1	1	8	AAMP
hsa-miR-212-5p	MIMAT0022695	UBE2R2	54926	NM_017811	1	1	1	0	1	1	0	1	0	0	1	1	8	AAR2
hsa-miR-212-5p	MIMAT0022695	PRX	57716	NM_020956	1	1	1	0	1	1	0	1	0	0	1	1	8	AARD
hsa-miR-212-5p	MIMAT0022695	ZNF618	114991	NM_133374	1	1	1	0	1	1	0	1	0	0	1	1	8	AARS2
hsa-miR-212-5p	MIMAT0022695	TMEM178B	100507421	NM_001195278	1	1	1	0	1	1	0	1	0	0	1	1	8	AARSD1
hsa-miR-212-5p	MIMAT0022695	BCL2L1	598	NM_138578	1	1	1	0	0	1	0	1	0	0	1	1	7	AASDH
hsa-miR-212-5p	MIMAT0022695	CACNA1A	773	NM_023035	1	1	1	0	1	1	0	0	0	0	1	1	7	AASDHPPT
hsa-miR-212-5p	MIMAT0022695	CAMK2B	816	NM_001220	1	1	1	0	1	1	0	0	0	0	1	1	7	AASS
hsa-miR-212-5p	MIMAT0022695	CD47	961	NM_001777	1	1	1	0	1	1	0	0	0	0	1	1	7	AATK
hsa-miR-212-5p	MIMAT0022695	CDC27	996	NM_001114091	0	1	1	0	1	1	0	1	0	0	1	1	7	ABAT
hsa-miR-212-5p	MIMAT0022695	CLCN5	1184	NM_001127899	1	1	1	0	1	1	0	0	0	0	1	1	7	ABCA1
hsa-miR-212-5p	MIMAT0022695	EIF4A1	1973	NM_001416	1	1	1	0	0	1	0	1	0	0	1	1	7	ABCA12
hsa-miR-212-5p	MIMAT0022695	FGF1	2246	NM_000800	1	1	1	0	1	1	0	0	0	0	1	1	7	ABCA13
hsa-miR-212-5p	MIMAT0022695	GOLGA3	2802	NM_005895	1	1	1	0	1	1	0	0	0	0	1	1	7	ABCA2
hsa-miR-212-5p	MIMAT0022695	GPR12	2835	NM_005288	1	1	1	0	0	1	0	1	0	0	1	1	7	ABCA3
hsa-miR-212-5p	MIMAT0022695	GRIK3	2899	NM_000831	1	1	1	0	1	1	0	0	0	0	1	1	7	ABCA5
hsa-miR-212-5p	MIMAT0022695	JUN	3725	NM_002228	0	1	1	0	1	1	0	1	0	0	1	1	7	ABCA8
hsa-miR-212-5p	MIMAT0022695	KCNQ3	3786	NM_004519	1	1	1	0	1	1	0	0	0	0	1	1	7	ABCA9
hsa-miR-212-5p	MIMAT0022695	KLK2	3817	NM_001002231	1	1	1	0	1	1	0	0	0	0	1	1	7	ABCB10
hsa-miR-212-5p	MIMAT0022695	KPNA3	3839	NM_002267	1	1	1	0	0	1	0	1	0	0	1	1	7	ABCB11
hsa-miR-212-5p	MIMAT0022695	MAT2A	4144	NM_005911	1	1	1	0	0	1	0	1	0	0	1	1	7	ABCB5
hsa-miR-212-5p	MIMAT0022695	MAX	4149	NM_145113	1	1	1	0	0	1	0	1	0	0	1	1	7	ABCB6
hsa-miR-212-5p	MIMAT0022695	NASP	4678	NM_002482	1	1	1	0	1	1	0	0	0	0	1	1	7	ABCB8
hsa-miR-212-5p	MIMAT0022695	NFIA	4774	NM_001134673	1	1	1	0	0	1	0	1	0	0	1	1	7	ABCB9
hsa-miR-212-5p	MIMAT0022695	OPHN1	4983	NM_002547	1	1	1	0	1	1	0	0	0	0	1	1	7	ABCC1
hsa-miR-212-5p	MIMAT0022695	PAFAH1B2	5049	NM_002572	0	1	1	0	1	1	0	1	0	0	1	1	7	ABCC10
hsa-miR-212-5p	MIMAT0022695	PLXNA2	5362	NM_025179	1	1	1	0	0	1	0	1	0	0	1	1	7	ABCC11
hsa-miR-212-5p	MIMAT0022695	PPP1CB	5500	NM_002709	1	1	1	0	1	1	0	0	0	0	1	1	7	ABCC12
hsa-miR-212-5p	MIMAT0022695	PPP1R2	5504	NM_006241	1	1	1	0	1	1	0	0	0	0	1	1	7	ABCC2
hsa-miR-212-5p	MIMAT0022695	PTPN14	5784	NM_005401	1	1	1	0	0	1	0	1	0	0	1	1	7	ABCC3
hsa-miR-212-5p	MIMAT0022695	RAB3B	5865	NM_002867	1	1	1	0	1	1	0	0	0	0	1	1	7	ABCC4
hsa-miR-212-5p	MIMAT0022695	KDM5A	5927	NM_001042603	1	1	1	0	1	1	0	0	0	0	1	1	7	ABCC5
hsa-miR-212-5p	MIMAT0022695	RSU1	6251	NM_012425	1	1	1	0	1	1	0	0	0	0	1	1	7	ABCC6
hsa-miR-212-5p	MIMAT0022695	ATXN7	6314	NM_000333	1	1	1	0	1	1	0	0	0	0	1	1	7	ABCC8
hsa-miR-212-5p	MIMAT0022695	SDC1	6382	NM_001006946	1	1	1	0	1	1	0	0	0	0	1	1	7	ABCC9
hsa-miR-212-5p	MIMAT0022695	ST3GAL3	6487	NM_174963	1	1	1	0	0	1	0	1	0	0	1	1	7	ABCD1
hsa-miR-212-5p	MIMAT0022695	SLC1A2	6506	NM_004171	1	1	1	0	0	1	0	1	0	0	1	1	7	ABCD2
hsa-miR-212-5p	MIMAT0022695	SOX3	6658	NM_005634	1	1	1	0	1	1	0	0	0	0	1	1	7	ABCD3
hsa-miR-212-5p	MIMAT0022695	SUPT4H1	6827	NM_003168	1	1	1	0	1	1	0	0	0	0	1	1	7	ABCD4
hsa-miR-212-5p	MIMAT0022695	NR2F2	7026	NM_021005	1	1	1	0	0	1	0	1	0	0	1	1	7	ABCE1
hsa-miR-212-5p	MIMAT0022695	TRPS1	7227	NM_014112	1	1	1	0	0	1	0	1	0	0	1	1	7	ABCF1
hsa-miR-212-5p	MIMAT0022695	TUB	7275	NM_003320	1	1	1	0	1	1	0	0	0	0	1	1	7	ABCF2
hsa-miR-212-5p	MIMAT0022695	UBTF	7343	NM_014233	1	1	1	0	1	1	0	0	0	0	1	1	7	ABCF3
hsa-miR-212-5p	MIMAT0022695	VCL	7414	NM_014000	1	1	1	0	0	1	0	1	0	0	1	1	7	ABCG1
hsa-miR-212-5p	MIMAT0022695	BTG2	7832	NM_006763	1	1	1	0	1	1	0	0	0	0	1	1	7	ABCG2
hsa-miR-212-5p	MIMAT0022695	ST8SIA2	8128	NM_006011	1	1	1	0	0	1	0	1	0	0	1	1	7	ABCG4
hsa-miR-212-5p	MIMAT0022695	CGGBP1	8545	NM_001008390	1	1	1	0	1	1	0	0	0	0	1	1	7	ABCG5
hsa-miR-212-5p	MIMAT0022695	DDX3Y	8653	NM_001122665	1	1	1	0	1	1	0	0	0	0	1	1	7	ABCG8
hsa-miR-212-5p	MIMAT0022695	EIF3J	8669	NM_003758	0	1	1	0	1	1	0	1	0	0	1	1	7	ABHD1
hsa-miR-212-5p	MIMAT0022695	SEMA5A	9037	NM_003966	1	1	1	0	1	1	0	0	0	0	1	1	7	ABHD10
hsa-miR-212-5p	MIMAT0022695	INA	9118	NM_032727	1	1	1	0	1	1	0	0	0	0	1	1	7	ABHD11
hsa-miR-212-5p	MIMAT0022695	KCNQ4	9132	NM_004700	1	1	1	0	0	1	0	1	0	0	1	1	7	ABHD12
hsa-miR-212-5p	MIMAT0022695	UBE2L6	9246	NM_198183	1	1	1	0	1	1	0	0	0	0	1	1	7	ABHD12B
hsa-miR-212-5p	MIMAT0022695	NRXN1	9378	NM_001135659	1	1	1	0	0	1	0	1	0	0	1	1	7	ABHD13
hsa-miR-212-5p	MIMAT0022695	MAML1	9794	NM_014757	1	1	1	0	0	1	0	1	0	0	1	1	7	ABHD14A
hsa-miR-212-5p	MIMAT0022695	INSL5	10022	NM_005478	1	1	1	0	1	1	0	0	0	0	1	1	7	ABHD14B
hsa-miR-212-5p	MIMAT0022695	PTPRU	10076	NM_005704	1	1	1	0	0	1	0	1	0	0	1	1	7	ABHD15
hsa-miR-212-5p	MIMAT0022695	PLXNC1	10154	NM_005761	1	1	1	0	0	1	0	1	0	0	1	1	7	ABHD16A
hsa-miR-212-5p	MIMAT0022695	GDF11	10220	NM_005811	1	1	1	0	0	1	0	1	0	0	1	1	7	ABHD17A
hsa-miR-212-5p	MIMAT0022695	VAT1	10493	NM_006373	1	1	1	0	0	1	0	1	0	0	1	1	7	ABHD17B
hsa-miR-212-5p	MIMAT0022695	MMP24	10893	NM_006690	1	1	1	0	0	1	0	1	0	0	1	1	7	ABHD17C
hsa-miR-212-5p	MIMAT0022695	CBX1	10951	NM_006807	1	1	1	0	0	1	0	1	0	0	1	1	7	ABHD2
hsa-miR-212-5p	MIMAT0022695	TMEM115	11070	NM_007024	1	1	1	0	0	1	0	1	0	0	1	1	7	ABHD3
hsa-miR-212-5p	MIMAT0022695	WDHD1	11169	NM_007086	1	1	1	0	1	1	0	0	0	0	1	1	7	ABHD4
hsa-miR-212-5p	MIMAT0022695	FAF2	23197	NM_014613	1	1	1	0	0	1	0	1	0	0	1	1	7	ABHD5
hsa-miR-212-5p	MIMAT0022695	FBXW11	23291	NM_012300	1	1	1	0	0	1	0	1	0	0	1	1	7	ABHD6
hsa-miR-212-5p	MIMAT0022695	KPNA6	23633	NM_012316	1	1	1	0	0	1	0	1	0	0	1	1	7	ABHD8
hsa-miR-212-5p	MIMAT0022695	NOB1	28987	NM_014062	1	1	1	0	1	1	0	0	0	0	1	1	7	ABI1
hsa-miR-212-5p	MIMAT0022695	POMT2	29954	NM_013382	1	1	1	0	1	1	0	0	0	0	1	1	7	ABI2
hsa-miR-212-5p	MIMAT0022695	LEF1	51176	NM_016269	1	1	1	0	0	1	0	1	0	0	1	1	7	ABI3
hsa-miR-212-5p	MIMAT0022695	AGPAT4	56895	NM_020133	1	1	1	0	1	1	0	0	0	0	1	1	7	ABI3BP
hsa-miR-212-5p	MIMAT0022695	STARD7	56910	NM_020151	1	1	1	0	0	1	0	1	0	0	1	1	7	ABL1
hsa-miR-212-5p	MIMAT0022695	ZNF398	57541	NM_020781	1	1	1	0	1	1	0	0	0	0	1	1	7	ABL2
hsa-miR-212-5p	MIMAT0022695	XYLT1	64131	NM_022166	1	1	1	0	0	1	0	1	0	0	1	1	7	ABLIM1
hsa-miR-212-5p	MIMAT0022695	IRF2BPL	64207	NM_024496	1	1	1	0	0	1	0	1	0	0	1	1	7	ABLIM2
hsa-miR-212-5p	MIMAT0022695	NSD1	64324	NM_022455	1	1	1	0	0	1	0	1	0	0	1	1	7	ABLIM3
hsa-miR-212-5p	MIMAT0022695	TMEM237	65062	NM_152388	1	1	1	0	1	1	0	0	0	0	1	1	7	ABO
hsa-miR-212-5p	MIMAT0022695	BHLHE41	79365	NM_030762	1	1	1	0	0	1	0	1	0	0	1	1	7	ABR
hsa-miR-212-5p	MIMAT0022695	TRIM45	80263	NM_025188	1	1	1	0	0	1	0	1	0	0	1	1	7	ABT1
hsa-miR-212-5p	MIMAT0022695	RAB11FIP4	84440	NM_032932	1	1	1	0	1	1	0	0	0	0	1	1	7	ABTB1
hsa-miR-212-5p	MIMAT0022695	MFSD2A	84879	NM_001136493	0	1	1	0	1	1	0	1	0	0	1	1	7	ABTB2
hsa-miR-212-5p	MIMAT0022695	FAM222A	84915	NM_032829	1	1	1	0	0	1	0	1	0	0	1	1	7	ACAA1
hsa-miR-212-5p	MIMAT0022695	STARD13	90627	NM_001243476	1	1	1	0	1	1	0	0	0	0	1	1	7	ACACA
hsa-miR-212-5p	MIMAT0022695	FMNL3	91010	NM_175736	1	1	1	0	1	1	0	0	0	0	1	1	7	ACACB
hsa-miR-212-5p	MIMAT0022695	ANKRD40	91369	NM_052855	1	1	1	0	0	1	0	1	0	0	1	1	7	ACAD10
hsa-miR-212-5p	MIMAT0022695	CYGB	114757	NM_134268	0	1	1	0	1	1	0	1	0	0	1	1	7	ACAD11
hsa-miR-212-5p	MIMAT0022695	MED12L	116931	NM_053002	1	1	1	0	1	1	0	0	0	0	1	1	7	ACAD8
hsa-miR-212-5p	MIMAT0022695	TMEM132D	121256	NM_133448	1	1	1	0	1	1	0	0	0	0	1	1	7	ACAD9
hsa-miR-212-5p	MIMAT0022695	BTBD11	121551	NM_001018072	1	1	1	0	0	1	0	1	0	0	1	1	7	ACADL
hsa-miR-212-5p	MIMAT0022695	TCEANC2	127428	NM_153035	0	1	1	0	1	1	0	1	0	0	1	1	7	ACADS
hsa-miR-212-5p	MIMAT0022695	TRIM71	131405	NM_001039111	1	1	1	0	1	0	0	1	0	0	1	1	7	ACADSB
hsa-miR-212-5p	MIMAT0022695	SYT9	143425	NM_175733	1	1	1	0	0	1	0	1	0	0	1	1	7	ACADVL
hsa-miR-212-5p	MIMAT0022695	CBLN2	147381	NM_182511	0	1	1	0	1	1	0	1	0	0	1	1	7	ACAN
hsa-miR-212-5p	MIMAT0022695	CCDC117	150275	NM_173510	0	1	1	0	1	1	0	1	0	0	1	1	7	ACAP1
hsa-miR-212-5p	MIMAT0022695	CCDC50	152137	NM_178335	1	1	1	0	1	1	0	0	0	0	1	1	7	ACAP2
hsa-miR-212-5p	MIMAT0022695	IGSF11	152404	NM_152538	0	1	1	0	1	1	0	1	0	0	1	1	7	ACAP3
hsa-miR-212-5p	MIMAT0022695	PIKFYVE	200576	NM_015040	0	1	1	0	1	1	0	1	0	0	1	1	7	ACAT1
hsa-miR-212-5p	MIMAT0022695	RNF169	254225	NM_001098638	1	1	1	0	1	1	0	0	0	0	1	1	7	ACAT2
hsa-miR-212-5p	MIMAT0022695	C8orf46	254778	NM_152765	1	1	1	0	0	1	0	1	0	0	1	1	7	ACBD3
hsa-miR-212-5p	MIMAT0022695	C6orf120	387263	NM_001029863	1	1	1	0	1	1	0	0	0	0	1	1	7	ACBD4
hsa-miR-212-5p	MIMAT0022695	GDF6	392255	NM_001001557	1	1	1	0	1	1	0	0	0	0	1	1	7	ACBD5
hsa-miR-212-5p	MIMAT0022695	SAMD12	401474	NM_001101676	1	1	1	0	1	1	0	0	0	0	1	1	7	ACBD7
hsa-miR-212-5p	MIMAT0022695	LDLRAD4	753	NM_181481	1	0	1	0	1	1	0	1	0	0	1	1	7	ACCS
hsa-miR-212-5p	MIMAT0022695	LDLRAD4	753	NM_181482	1	0	1	0	1	1	0	1	0	0	1	1	7	ACCSL
hsa-miR-212-5p	MIMAT0022695	LDLRAD4	753	NM_001003675	1	0	1	0	1	1	0	1	0	0	1	1	7	ACD
hsa-miR-212-5p	MIMAT0022695	DDX3X	1654	NM_001193417	1	0	1	0	1	1	0	1	0	0	1	1	7	ACE
hsa-miR-212-5p	MIMAT0022695	DDX3X	1654	NM_001193416	1	0	1	0	1	1	0	1	0	0	1	1	7	ACE2
hsa-miR-212-5p	MIMAT0022695	DDX3X	1654	NM_001356	1	0	1	0	1	1	0	1	0	0	1	1	7	ACER1
hsa-miR-212-5p	MIMAT0022695	FXN	2395	NM_181425	1	0	1	0	1	1	0	1	0	0	1	1	7	ACER2
hsa-miR-212-5p	MIMAT0022695	FXN	2395	NM_000144	1	0	1	0	1	1	0	1	0	0	1	1	7	ACER3
hsa-miR-212-5p	MIMAT0022695	KCNMA1	3778	NM_002247	1	0	1	0	1	1	0	1	0	0	1	1	7	ACHE
hsa-miR-212-5p	MIMAT0022695	KCNMA1	3778	NM_001161353	1	0	1	0	1	1	0	1	0	0	1	1	7	ACIN1
hsa-miR-212-5p	MIMAT0022695	KCNMA1	3778	NM_001161352	1	0	1	0	1	1	0	1	0	0	1	1	7	ACKR2
hsa-miR-212-5p	MIMAT0022695	PRRX1	5396	NM_006902	1	0	1	0	1	1	0	1	0	0	1	1	7	ACKR3
hsa-miR-212-5p	MIMAT0022695	PTHLH	5744	NM_198966	1	0	1	0	1	1	0	1	0	0	1	1	7	ACKR4
hsa-miR-212-5p	MIMAT0022695	PTHLH	5744	NM_198965	1	0	1	0	1	1	0	1	0	0	1	1	7	ACLY
hsa-miR-212-5p	MIMAT0022695	RALGDS	5900	NM_001042368	1	0	1	0	1	1	0	1	0	0	1	1	7	ACO1
hsa-miR-212-5p	MIMAT0022695	SLC6A8	6535	NM_001142806	1	0	1	0	1	1	0	1	0	0	1	1	7	ACOT11
hsa-miR-212-5p	MIMAT0022695	SLC6A8	6535	NM_001142805	1	0	1	0	1	1	0	1	0	0	1	1	7	ACOT12
hsa-miR-212-5p	MIMAT0022695	TPM1	7168	NM_001018004	1	0	1	0	1	1	0	1	0	0	1	1	7	ACOT13
hsa-miR-212-5p	MIMAT0022695	TPM1	7168	NM_001018006	1	0	1	0	1	1	0	1	0	0	1	1	7	ACOT7
hsa-miR-212-5p	MIMAT0022695	TPM1	7168	NM_001018007	1	0	1	0	1	1	0	1	0	0	1	1	7	ACOT8
hsa-miR-212-5p	MIMAT0022695	TPM1	7168	NM_001018020	1	0	1	0	1	1	0	1	0	0	1	1	7	ACOT9
hsa-miR-212-5p	MIMAT0022695	NRP1	8829	NM_001244973	1	0	1	0	1	1	0	1	0	0	1	1	7	ACOX1
hsa-miR-212-5p	MIMAT0022695	NRP1	8829	NM_001244972	1	0	1	0	1	1	0	1	0	0	1	1	7	ACOX3
hsa-miR-212-5p	MIMAT0022695	CYTH1	9267	NM_017456	1	0	1	0	1	1	0	1	0	0	1	1	7	ACOXL
hsa-miR-212-5p	MIMAT0022695	SH3BP5	9467	NM_001018009	1	0	1	0	1	1	0	1	0	0	1	1	7	ACP1
hsa-miR-212-5p	MIMAT0022695	AKT3	10000	NM_005465	1	0	1	0	1	1	0	1	0	0	1	1	7	ACP2
hsa-miR-212-5p	MIMAT0022695	HSPH1	10808	NM_006644	1	0	1	0	1	1	0	1	0	0	1	1	7	ACP5
hsa-miR-212-5p	MIMAT0022695	POGZ	23126	NM_207171	1	0	1	0	1	1	0	1	0	0	1	1	7	ACP6
hsa-miR-212-5p	MIMAT0022695	POGZ	23126	NM_145796	1	0	1	0	1	1	0	1	0	0	1	1	7	ACPL2
hsa-miR-212-5p	MIMAT0022695	POGZ	23126	NM_001194938	1	0	1	0	1	1	0	1	0	0	1	1	7	ACPP
hsa-miR-212-5p	MIMAT0022695	POGZ	23126	NM_001194937	1	0	1	0	1	1	0	1	0	0	1	1	7	ACPT
hsa-miR-212-5p	MIMAT0022695	POGZ	23126	NM_015100	1	0	1	0	1	1	0	1	0	0	1	1	7	ACRBP
hsa-miR-212-5p	MIMAT0022695	DNAJB12	54788	NM_017626	1	0	1	0	1	1	0	1	0	0	1	1	7	ACRC
hsa-miR-212-5p	MIMAT0022695	SEPT11	55752	NM_018243	1	0	1	0	1	1	0	1	0	0	1	1	7	ACRV1
hsa-miR-212-5p	MIMAT0022695	TTC17	55761	NM_018259	1	0	1	0	1	1	0	1	0	0	1	1	7	ACSBG1
hsa-miR-212-5p	MIMAT0022695	ADCY5	111	XM_005247077	1	1	1	0	0	1	0	0	0	0	1	1	6	ACSBG2
hsa-miR-212-5p	MIMAT0022695	AP2B1	163	XM_005257940	1	1	1	0	0	1	0	0	0	0	1	1	6	ACSF2
hsa-miR-212-5p	MIMAT0022695	XIAP	331	NM_001167	1	1	1	0	0	1	0	0	0	0	1	1	6	ACSF3
hsa-miR-212-5p	MIMAT0022695	KLK3	354	NM_001030047	1	1	1	0	0	1	0	0	0	0	1	1	6	ACSL1
hsa-miR-212-5p	MIMAT0022695	ARAF	369	NM_001256196	0	1	1	0	0	1	0	1	0	0	1	1	6	ACSL3
hsa-miR-212-5p	MIMAT0022695	RND3	390	NM_001254738	1	1	1	0	0	1	0	0	0	0	1	1	6	ACSL4
hsa-miR-212-5p	MIMAT0022695	ARSB	411	NM_000046	1	1	1	0	0	1	0	0	0	0	1	1	6	ACSL5
hsa-miR-212-5p	MIMAT0022695	ATP2B4	493	NM_001001396	1	1	1	0	0	1	0	0	0	0	1	1	6	ACSL6
hsa-miR-212-5p	MIMAT0022695	ATP6V0A1	535	NM_001130020	1	1	1	0	0	1	0	0	0	0	1	1	6	ACSM1
hsa-miR-212-5p	MIMAT0022695	ATP7A	538	XM_005262147	1	1	1	0	0	1	0	0	0	0	1	1	6	ACSM2A
hsa-miR-212-5p	MIMAT0022695	ATP7A	538	XM_005277809	1	1	1	0	0	1	0	0	0	0	1	1	6	ACSM2B
hsa-miR-212-5p	MIMAT0022695	AVPR2	554	NM_001146151	1	1	1	0	0	1	0	0	0	0	1	1	6	ACSM3
hsa-miR-212-5p	MIMAT0022695	BBS1	582	NM_024649	1	1	1	0	0	1	0	0	0	0	1	1	6	ACSM5
hsa-miR-212-5p	MIMAT0022695	BCKDHB	594	NM_183050	1	1	1	0	0	1	0	0	0	0	1	1	6	ACSS1
hsa-miR-212-5p	MIMAT0022695	BCL2L2	599	NM_004050	1	1	1	0	0	1	0	0	0	0	1	1	6	ACSS2
hsa-miR-212-5p	MIMAT0022695	BDKRB2	624	XM_005267980	1	1	1	0	0	1	0	0	0	0	1	1	6	ACSS3
hsa-miR-212-5p	MIMAT0022695	BRCA1	672	NM_007300	1	1	1	0	0	1	0	0	0	0	1	1	6	ACTB
hsa-miR-212-5p	MIMAT0022695	C1QB	713	XM_005245982	1	1	1	0	0	1	0	0	0	0	1	1	6	ACTBL2
hsa-miR-212-5p	MIMAT0022695	C5	727	NM_001735	1	1	0	0	0	1	0	1	0	0	1	1	6	ACTC1
hsa-miR-212-5p	MIMAT0022695	MPPED2	744	NM_001145399	1	1	1	0	0	1	0	0	0	0	1	1	6	ACTG1
hsa-miR-212-5p	MIMAT0022695	DAGLA	747	NM_006133	1	1	1	0	0	1	0	0	0	0	1	1	6	ACTG2
hsa-miR-212-5p	MIMAT0022695	CACNA1E	777	XM_005245477	1	1	1	0	0	1	0	0	0	0	1	1	6	ACTL10
hsa-miR-212-5p	MIMAT0022695	CALCB	797	XM_005253135	1	1	1	0	0	1	0	0	0	0	1	1	6	ACTL8
hsa-miR-212-5p	MIMAT0022695	CAMK2A	815	NM_015981	1	1	1	0	0	1	0	0	0	0	1	1	6	ACTL9
hsa-miR-212-5p	MIMAT0022695	CAMK2G	818	XM_005270195	1	1	1	0	0	1	0	0	0	0	1	1	6	ACTN1
hsa-miR-212-5p	MIMAT0022695	CAPN2	824	NM_001748	1	1	1	0	0	1	0	0	0	0	1	1	6	ACTN2
hsa-miR-212-5p	MIMAT0022695	CASP10	843	NM_032977	1	1	1	0	0	1	0	0	0	0	1	1	6	ACTN3
hsa-miR-212-5p	MIMAT0022695	CBFA2T3	863	NM_005187	0	1	1	0	0	1	0	1	0	0	1	1	6	ACTN4
hsa-miR-212-5p	MIMAT0022695	CFL2	1073	NM_138638	1	1	0	0	0	1	0	1	0	0	1	1	6	ACTR1A
hsa-miR-212-5p	MIMAT0022695	CTSC	1075	NM_148170	1	1	1	0	0	1	0	0	0	0	1	1	6	ACTR1B
hsa-miR-212-5p	MIMAT0022695	CHI3L1	1116	XM_005244857	1	1	1	0	0	1	0	0	0	0	1	1	6	ACTR2
hsa-miR-212-5p	MIMAT0022695	CLCN4	1183	NM_001830	1	1	1	0	0	1	0	0	0	0	1	1	6	ACTR3
hsa-miR-212-5p	MIMAT0022695	COL5A1	1289	NM_000093	1	1	1	0	0	1	0	0	0	0	1	1	6	ACTR3B
hsa-miR-212-5p	MIMAT0022695	COL5A1	1289	NM_001278074	1	1	1	0	0	1	0	0	0	0	1	1	6	ACTR3C
hsa-miR-212-5p	MIMAT0022695	CRX	1406	NM_000554	1	1	1	0	0	1	0	0	0	0	1	1	6	ACTR5
hsa-miR-212-5p	MIMAT0022695	MAPK14	1432	NM_001315	1	1	1	0	0	1	0	0	0	0	1	1	6	ACTR6
hsa-miR-212-5p	MIMAT0022695	MAPK14	1432	NM_139012	1	1	1	0	0	1	0	0	0	0	1	1	6	ACTR8
hsa-miR-212-5p	MIMAT0022695	CSPG4	1464	NM_001897	1	1	1	0	0	1	0	0	0	0	1	1	6	ACTRT3
hsa-miR-212-5p	MIMAT0022695	CTSB	1508	XM_005272367	1	1	1	0	0	1	0	0	0	0	1	1	6	ACVR1
hsa-miR-212-5p	MIMAT0022695	CYLD	1540	XM_005255811	1	1	1	0	0	1	0	0	0	0	1	1	6	ACVR1B
hsa-miR-212-5p	MIMAT0022695	DBN1	1627	NM_080881	0	1	1	0	0	1	0	1	0	0	1	1	6	ACVR1C
hsa-miR-212-5p	MIMAT0022695	DCX	1641	NM_000555	1	1	0	0	0	1	0	1	0	0	1	1	6	ACVR2A
hsa-miR-212-5p	MIMAT0022695	DDX3X	1654	XM_005272592	1	1	1	0	0	1	0	0	0	0	1	1	6	ACVR2B
hsa-miR-212-5p	MIMAT0022695	DDX11	1663	XM_005253331	1	1	1	0	0	1	0	0	0	0	1	1	6	ACVRL1
hsa-miR-212-5p	MIMAT0022695	DLG2	1740	NM_001142699	1	1	1	0	0	1	0	0	0	0	1	1	6	ACY1
hsa-miR-212-5p	MIMAT0022695	DMWD	1762	NM_004943	0	1	1	0	0	1	0	1	0	0	1	1	6	ACY3
hsa-miR-212-5p	MIMAT0022695	DNMT3A	1788	XM_005264175	1	1	1	0	0	1	0	0	0	0	1	1	6	ACYP1
hsa-miR-212-5p	MIMAT0022695	DPYSL3	1809	NM_001197294	0	1	1	0	1	1	0	0	0	0	1	1	6	ADA
hsa-miR-212-5p	MIMAT0022695	ATN1	1822	XM_005253672	1	1	1	0	0	1	0	0	0	0	1	1	6	ADAD2
hsa-miR-212-5p	MIMAT0022695	ATN1	1822	XM_005277748	1	1	1	0	0	1	0	0	0	0	1	1	6	ADAL
hsa-miR-212-5p	MIMAT0022695	EFNA5	1946	NM_001962	0	1	1	0	0	1	0	1	0	0	1	1	6	ADAM10
hsa-miR-212-5p	MIMAT0022695	EFNB2	1948	NM_004093	1	1	1	0	0	1	0	0	0	0	1	1	6	ADAM11
hsa-miR-212-5p	MIMAT0022695	ELAVL1	1994	NM_001419	1	1	1	0	0	1	0	0	0	0	1	1	6	ADAM12
hsa-miR-212-5p	MIMAT0022695	ELF3	1999	NM_001114309	1	1	1	0	0	1	0	0	0	0	1	1	6	ADAM15
hsa-miR-212-5p	MIMAT0022695	EMP1	2012	NM_001423	0	1	1	0	1	1	0	0	0	0	1	1	6	ADAM17
hsa-miR-212-5p	MIMAT0022695	EPHA1	2041	NM_005232	1	1	1	0	0	1	0	0	0	0	1	1	6	ADAM18
hsa-miR-212-5p	MIMAT0022695	FAT2	2196	NM_001447	1	1	1	0	0	1	0	0	0	0	1	1	6	ADAM19
hsa-miR-212-5p	MIMAT0022695	FBN2	2201	NM_001999	0	1	1	0	0	1	0	1	0	0	1	1	6	ADAM22
hsa-miR-212-5p	MIMAT0022695	GAD1	2571	NM_000817	1	1	1	0	0	1	0	0	0	0	1	1	6	ADAM23
hsa-miR-212-5p	MIMAT0022695	GALNS	2588	XM_005256301	1	1	1	0	0	1	0	0	0	0	1	1	6	ADAM28
hsa-miR-212-5p	MIMAT0022695	LRRC32	2615	XM_005273901	1	1	1	0	0	1	0	0	0	0	1	1	6	ADAM29
hsa-miR-212-5p	MIMAT0022695	NR6A1	2649	NM_033334	1	1	1	0	0	1	0	0	0	0	1	1	6	ADAM30
hsa-miR-212-5p	MIMAT0022695	GDNF	2668	NM_001190468	1	1	1	0	0	1	0	0	0	0	1	1	6	ADAM33
hsa-miR-212-5p	MIMAT0022695	GJA4	2701	XM_005270750	1	1	1	0	0	1	0	0	0	0	1	1	6	ADAM7
hsa-miR-212-5p	MIMAT0022695	GM2A	2760	NM_000405	1	1	1	0	0	1	0	0	0	0	1	1	6	ADAM8
hsa-miR-212-5p	MIMAT0022695	GNAZ	2781	NM_002073	0	1	1	0	0	1	0	1	0	0	1	1	6	ADAM9
hsa-miR-212-5p	MIMAT0022695	GPD2	2820	NM_001083112	1	1	1	0	0	1	0	0	0	0	1	1	6	ADAMDEC1
hsa-miR-212-5p	MIMAT0022695	GRIN2A	2903	NM_001134407	1	1	1	0	0	1	0	0	0	0	1	1	6	ADAMTS1
hsa-miR-212-5p	MIMAT0022695	GRINA	2907	NM_000837	1	1	1	0	0	1	0	0	0	0	1	1	6	ADAMTS10
hsa-miR-212-5p	MIMAT0022695	GRSF1	2926	NM_002092	1	1	1	0	0	1	0	0	0	0	1	1	6	ADAMTS12
hsa-miR-212-5p	MIMAT0022695	GYPA	2993	NM_002099	1	1	1	0	0	1	0	0	0	0	1	1	6	ADAMTS13
hsa-miR-212-5p	MIMAT0022695	HIP1	3092	XM_005250304	1	1	1	0	0	1	0	0	0	0	1	1	6	ADAMTS14
hsa-miR-212-5p	MIMAT0022695	HIP1	3092	XM_005277569	1	1	1	0	0	1	0	0	0	0	1	1	6	ADAMTS15
hsa-miR-212-5p	MIMAT0022695	HNF4A	3172	NM_001258355	1	1	1	0	0	1	0	0	0	0	1	1	6	ADAMTS16
hsa-miR-212-5p	MIMAT0022695	HNF4G	3174	NM_004133	0	1	1	0	1	1	0	0	0	0	1	1	6	ADAMTS17
hsa-miR-212-5p	MIMAT0022695	ID3	3399	NM_002167	0	1	1	0	0	1	0	1	0	0	1	1	6	ADAMTS18
hsa-miR-212-5p	MIMAT0022695	IFI35	3430	NM_005533	1	1	1	0	0	1	0	0	0	0	1	1	6	ADAMTS19
hsa-miR-212-5p	MIMAT0022695	IGBP1	3476	NM_001551	0	1	1	0	0	1	0	1	0	0	1	1	6	ADAMTS2
hsa-miR-212-5p	MIMAT0022695	CYR61	3491	NM_001554	0	1	1	0	1	1	0	0	0	0	1	1	6	ADAMTS3
hsa-miR-212-5p	MIMAT0022695	IRAK1	3654	NM_001569	1	1	1	0	0	1	0	0	0	0	1	1	6	ADAMTS4
hsa-miR-212-5p	MIMAT0022695	IREB2	3658	NM_004136	1	1	1	0	0	1	0	0	0	0	1	1	6	ADAMTS5
hsa-miR-212-5p	MIMAT0022695	IVD	3712	NM_002225	1	1	1	0	0	1	0	0	0	0	1	1	6	ADAMTS6
hsa-miR-212-5p	MIMAT0022695	LCP1	3936	NM_002298	0	1	1	0	1	1	0	0	0	0	1	1	6	ADAMTS7
hsa-miR-212-5p	MIMAT0022695	LEP	3952	XM_005250340	1	1	1	0	0	1	0	0	0	0	1	1	6	ADAMTS8
hsa-miR-212-5p	MIMAT0022695	LNPEP	4012	NM_005575	1	1	1	0	0	1	0	0	0	0	1	1	6	ADAMTS9
hsa-miR-212-5p	MIMAT0022695	LTBP2	4053	NM_000428	1	1	1	0	0	1	0	0	0	0	1	1	6	ADAMTSL1
hsa-miR-212-5p	MIMAT0022695	SMAD4	4089	NM_005359	1	1	1	0	0	1	0	0	0	0	1	1	6	ADAMTSL2
hsa-miR-212-5p	MIMAT0022695	MAN2A2	4122	NM_006122	1	1	1	0	0	1	0	0	0	0	1	1	6	ADAMTSL3
hsa-miR-212-5p	MIMAT0022695	MAPT	4137	NM_001123066	1	1	1	0	0	1	0	0	0	0	1	1	6	ADAMTSL4
hsa-miR-212-5p	MIMAT0022695	MEF2D	4209	NM_005920	1	1	1	0	0	1	0	0	0	0	1	1	6	ADAMTSL5
hsa-miR-212-5p	MIMAT0022695	MET	4233	XM_005250353	1	1	1	0	0	1	0	0	0	0	1	1	6	ADAP1
hsa-miR-212-5p	MIMAT0022695	MLLT6	4302	XM_005257379	1	1	1	0	0	1	0	0	0	0	1	1	6	ADAP2
hsa-miR-212-5p	MIMAT0022695	FOXO4	4303	NM_005938	1	1	1	0	0	1	0	0	0	0	1	1	6	ADAR
hsa-miR-212-5p	MIMAT0022695	TRPM1	4308	NM_001252020	1	1	1	0	0	1	0	0	0	0	1	1	6	ADARB1
hsa-miR-212-5p	MIMAT0022695	MMP8	4317	NM_002424	1	1	1	0	0	1	0	0	0	0	1	1	6	ADARB2
hsa-miR-212-5p	MIMAT0022695	MTHFR	4524	XM_005263459	1	1	1	0	0	1	0	0	0	0	1	1	6	ADAT1
hsa-miR-212-5p	MIMAT0022695	MXI1	4601	XM_005269845	1	1	1	0	0	1	0	0	0	0	1	1	6	ADAT2
hsa-miR-212-5p	MIMAT0022695	MYO1E	4643	NM_004998	1	1	1	0	0	1	0	0	0	0	1	1	6	ADAT3
hsa-miR-212-5p	MIMAT0022695	PPP1R12B	4660	XM_005245201	1	1	1	0	0	1	0	0	0	0	1	1	6	ADC
hsa-miR-212-5p	MIMAT0022695	NF1	4763	NM_001042492	1	1	1	0	0	1	0	0	0	0	1	1	6	ADCK1
hsa-miR-212-5p	MIMAT0022695	NFE2L1	4779	NM_003204	1	1	1	0	0	1	0	0	0	0	1	1	6	ADCK2
hsa-miR-212-5p	MIMAT0022695	NGFR	4804	NM_002507	1	1	1	0	0	1	0	0	0	0	1	1	6	ADCK4
hsa-miR-212-5p	MIMAT0022695	NOP2	4839	NM_001258310	1	1	1	0	0	1	0	0	0	0	1	1	6	ADCK5
hsa-miR-212-5p	MIMAT0022695	NTSR1	4923	NM_002531	1	1	1	0	0	1	0	0	0	0	1	1	6	ADCY1
hsa-miR-212-5p	MIMAT0022695	OGDH	4967	XM_005249761	1	1	1	0	0	1	0	0	0	0	1	1	6	ADCY10
hsa-miR-212-5p	MIMAT0022695	OVOL1	5017	XM_005274017	1	1	1	0	0	1	0	0	0	0	1	1	6	ADCY2
hsa-miR-212-5p	MIMAT0022695	OXCT1	5019	NM_000436	1	1	1	0	0	1	0	0	0	0	1	1	6	ADCY3
hsa-miR-212-5p	MIMAT0022695	P2RY2	5029	NM_176072	1	1	1	0	0	1	0	0	0	0	1	1	6	ADCY4
hsa-miR-212-5p	MIMAT0022695	P4HB	5034	NM_000918	1	1	1	0	0	1	0	0	0	0	1	1	6	ADCY5
hsa-miR-212-5p	MIMAT0022695	FURIN	5045	XM_005254932	1	1	1	0	0	1	0	0	0	0	1	1	6	ADCY6
hsa-miR-212-5p	MIMAT0022695	PAFAH2	5051	XM_005245874	1	1	1	0	0	1	0	0	0	0	1	1	6	ADCY7
hsa-miR-212-5p	MIMAT0022695	PAPPA	5069	NM_002581	1	1	1	0	0	1	0	0	0	0	1	1	6	ADCY9
hsa-miR-212-5p	MIMAT0022695	PAX2	5076	NM_003988	1	1	1	0	0	1	0	0	0	0	1	1	6	ADCYAP1
hsa-miR-212-5p	MIMAT0022695	PAX5	5079	NM_016734	1	1	1	0	0	1	0	0	0	0	1	1	6	ADCYAP1R1
hsa-miR-212-5p	MIMAT0022695	PDCL	5082	NM_005388	1	1	1	0	0	1	0	0	0	0	1	1	6	ADD1
hsa-miR-212-5p	MIMAT0022695	CDK18	5129	NM_212503	1	1	1	0	0	1	0	0	0	0	1	1	6	ADD2
hsa-miR-212-5p	MIMAT0022695	PDGFRA	5156	NM_006206	1	1	1	0	0	1	0	0	0	0	1	1	6	ADD3
hsa-miR-212-5p	MIMAT0022695	CDK14	5218	XM_005250439	1	1	1	0	0	1	0	0	0	0	1	1	6	ADGB
hsa-miR-212-5p	MIMAT0022695	PIK3C2B	5287	XM_005245260	1	1	1	0	0	1	0	0	0	0	1	1	6	ADH1A
hsa-miR-212-5p	MIMAT0022695	PLD2	5338	NM_002663	1	1	1	0	0	1	0	0	0	0	1	1	6	ADH1B
hsa-miR-212-5p	MIMAT0022695	POLE	5426	NM_006231	1	1	1	0	0	1	0	0	0	0	1	1	6	ADH1C
hsa-miR-212-5p	MIMAT0022695	POU2AF1	5450	XM_005271594	1	1	1	0	0	1	0	0	0	0	1	1	6	ADH4
hsa-miR-212-5p	MIMAT0022695	POU2F2	5452	XM_005259009	1	1	1	0	0	1	0	0	0	0	1	1	6	ADH5
hsa-miR-212-5p	MIMAT0022695	PPP2R3A	5523	NM_002718	1	1	1	0	0	1	0	0	0	0	1	1	6	ADH6
hsa-miR-212-5p	MIMAT0022695	PPP3CB	5532	XM_005269942	1	1	1	0	0	1	0	0	0	0	1	1	6	ADH7
hsa-miR-212-5p	MIMAT0022695	PRKAA2	5563	NM_006252	1	1	1	0	0	1	0	0	0	0	1	1	6	ADHFE1
hsa-miR-212-5p	MIMAT0022695	PRKG1	5592	NM_001098512	1	1	1	0	0	1	0	0	0	0	1	1	6	ADI1
hsa-miR-212-5p	MIMAT0022695	MAPK3	5595	NM_002746	1	1	1	0	0	1	0	0	0	0	1	1	6	ADIG
hsa-miR-212-5p	MIMAT0022695	PSD	5662	NM_002779	1	1	1	0	0	1	0	0	0	0	1	1	6	ADIPOQ
hsa-miR-212-5p	MIMAT0022695	PTGS1	5742	XM_005252104	1	1	1	0	0	1	0	0	0	0	1	1	6	ADIPOR1
hsa-miR-212-5p	MIMAT0022695	QSOX1	5768	XM_005245375	1	1	1	0	0	1	0	0	0	0	1	1	6	ADIPOR2
hsa-miR-212-5p	MIMAT0022695	PTPRO	5800	NM_030667	1	1	1	0	0	1	0	0	0	0	1	1	6	ADK
hsa-miR-212-5p	MIMAT0022695	PVRL1	5818	NM_002855	1	1	1	0	0	1	0	0	0	0	1	1	6	ADM
hsa-miR-212-5p	MIMAT0022695	PVRL2	5819	NM_001042724	1	1	1	0	0	1	0	0	0	0	1	1	6	ADM2
hsa-miR-212-5p	MIMAT0022695	RARB	5915	NM_000965	1	1	1	0	0	1	0	0	0	0	1	1	6	ADM5
hsa-miR-212-5p	MIMAT0022695	RBBP5	5929	XM_005245398	1	1	1	0	0	1	0	0	0	0	1	1	6	ADNP
hsa-miR-212-5p	MIMAT0022695	REL	5966	NM_002908	1	1	1	0	0	1	0	0	0	0	1	1	6	ADNP2
hsa-miR-212-5p	MIMAT0022695	RET	5979	NM_020975	1	1	1	0	0	1	0	0	0	0	1	1	6	ADO
hsa-miR-212-5p	MIMAT0022695	RFX3	5991	NM_134428	1	1	1	0	0	1	0	0	0	0	1	1	6	ADORA1
hsa-miR-212-5p	MIMAT0022695	ABCE1	6059	NM_002940	1	1	1	0	0	1	0	0	0	0	1	1	6	ADORA2A
hsa-miR-212-5p	MIMAT0022695	ROBO2	6092	NM_002942	1	1	0	0	0	1	0	1	0	0	1	1	6	ADORA2B
hsa-miR-212-5p	MIMAT0022695	RS1	6247	NM_000330	1	1	1	0	0	1	0	0	0	0	1	1	6	ADORA3
hsa-miR-212-5p	MIMAT0022695	SALL2	6297	XM_005267983	1	1	1	0	0	1	0	0	0	0	1	1	6	ADPGK
hsa-miR-212-5p	MIMAT0022695	ATXN1	6310	NM_000332	1	1	1	0	0	1	0	0	0	0	1	1	6	ADPRH
hsa-miR-212-5p	MIMAT0022695	SCN2B	6327	NM_004588	1	1	1	0	0	1	0	0	0	0	1	1	6	ADPRHL1
hsa-miR-212-5p	MIMAT0022695	CCL14	6358	NM_032962	1	1	1	0	0	1	0	0	0	0	1	1	6	ADPRHL2
hsa-miR-212-5p	MIMAT0022695	SH3BP2	6452	NM_001145855	1	1	1	0	0	1	0	0	0	0	1	1	6	ADPRM
hsa-miR-212-5p	MIMAT0022695	SLC6A1	6529	XM_005265410	1	1	1	0	0	1	0	0	0	0	1	1	6	ADRA1A
hsa-miR-212-5p	MIMAT0022695	SLC8A1	6546	XM_005264512	1	1	1	0	0	1	0	0	0	0	1	1	6	ADRA1B
hsa-miR-212-5p	MIMAT0022695	SLC10A2	6555	NM_000452	1	1	1	0	0	1	0	0	0	0	1	1	6	ADRA1D
hsa-miR-212-5p	MIMAT0022695	SLC25A1	6576	NM_001256534	1	1	1	0	0	1	0	0	0	0	1	1	6	ADRA2A
hsa-miR-212-5p	MIMAT0022695	SNX1	6642	NM_003099	1	1	0	0	0	1	0	1	0	0	1	1	6	ADRA2B
hsa-miR-212-5p	MIMAT0022695	SOX5	6660	NM_152989	1	1	1	0	0	1	0	0	0	0	1	1	6	ADRA2C
hsa-miR-212-5p	MIMAT0022695	UAP1	6675	XM_005245465	1	1	1	0	0	1	0	0	0	0	1	1	6	ADRB1
hsa-miR-212-5p	MIMAT0022695	SPAST	6683	XM_005264516	1	1	1	0	0	1	0	0	0	0	1	1	6	ADRB2
hsa-miR-212-5p	MIMAT0022695	SPN	6693	NM_001030288	1	1	1	0	0	1	0	0	0	0	1	1	6	ADRB3
hsa-miR-212-5p	MIMAT0022695	SPTBN2	6712	XM_005274192	1	1	1	0	0	1	0	0	0	0	1	1	6	ADRBK1
hsa-miR-212-5p	MIMAT0022695	SRC	6714	NM_005417	1	1	1	0	0	1	0	0	0	0	1	1	6	ADRBK2
hsa-miR-212-5p	MIMAT0022695	SSR1	6745	NM_003144	1	1	1	0	0	1	0	0	0	0	1	1	6	ADRM1
hsa-miR-212-5p	MIMAT0022695	SSR3	6747	NM_007107	1	1	1	0	0	1	0	0	0	0	1	1	6	ADSL
hsa-miR-212-5p	MIMAT0022695	SSTR3	6753	NM_001051	1	1	1	0	0	1	0	0	0	0	1	1	6	ADSSL1
hsa-miR-212-5p	MIMAT0022695	STX3	6809	NM_004177	1	1	1	0	0	1	0	0	0	0	1	1	6	ADTRP
hsa-miR-212-5p	MIMAT0022695	TAT	6898	NM_000353	1	1	1	0	1	0	0	0	0	0	1	1	6	AEBP1
hsa-miR-212-5p	MIMAT0022695	CNTN2	6900	NM_005076	1	1	1	0	0	1	0	0	0	0	1	1	6	AEBP2
hsa-miR-212-5p	MIMAT0022695	TCF21	6943	NM_198392	1	1	1	0	0	1	0	0	0	0	1	1	6	AEN
hsa-miR-212-5p	MIMAT0022695	TEF	7008	NM_003216	1	1	1	0	0	1	0	0	0	0	1	1	6	AES
hsa-miR-212-5p	MIMAT0022695	TERT	7015	NM_198253	1	1	1	0	0	1	0	0	0	0	1	1	6	AFAP1
hsa-miR-212-5p	MIMAT0022695	TFAP2B	7021	NM_003221	1	1	1	0	0	1	0	0	0	0	1	1	6	AFAP1L1
hsa-miR-212-5p	MIMAT0022695	NR2F1	7025	NM_005654	1	1	1	0	0	1	0	0	0	0	1	1	6	AFAP1L2
hsa-miR-212-5p	MIMAT0022695	TGFBR2	7048	NM_001024847	1	1	0	0	0	1	0	1	0	0	1	1	6	AFF1
hsa-miR-212-5p	MIMAT0022695	TGFBR3	7049	NM_003243	1	1	1	0	0	1	0	0	0	0	1	1	6	AFF2
hsa-miR-212-5p	MIMAT0022695	TKT	7086	NM_001135055	1	1	1	0	0	1	0	0	0	0	1	1	6	AFF3
hsa-miR-212-5p	MIMAT0022695	SEC62	7095	NM_003262	1	1	1	0	0	1	0	0	0	0	1	1	6	AFF4
hsa-miR-212-5p	MIMAT0022695	TNP1	7141	NM_003284	1	1	1	0	0	1	0	0	0	0	1	1	6	AFG3L2
hsa-miR-212-5p	MIMAT0022695	TPD52	7163	NM_001025252	1	1	1	0	0	1	0	0	0	0	1	1	6	AFMID
hsa-miR-212-5p	MIMAT0022695	TPM2	7169	XM_005251566	1	1	1	0	0	1	0	0	0	0	1	1	6	AFP
hsa-miR-212-5p	MIMAT0022695	TNFSF4	7292	NM_003326	1	1	1	0	0	1	0	0	0	0	1	1	6	AFTPH
hsa-miR-212-5p	MIMAT0022695	CLIP2	7461	NM_003388	1	1	1	0	0	1	0	0	0	0	1	1	6	AGA
hsa-miR-212-5p	MIMAT0022695	ZNF135	7694	NM_003436	1	1	1	0	0	1	0	0	0	0	1	1	6	AGAP1
hsa-miR-212-5p	MIMAT0022695	ZNF202	7753	XM_005271660	1	1	1	0	0	1	0	0	0	0	1	1	6	AGAP10
hsa-miR-212-5p	MIMAT0022695	LUZP1	7798	XM_005245991	1	1	1	0	0	1	0	0	0	0	1	1	6	AGAP11
hsa-miR-212-5p	MIMAT0022695	LRP8	7804	NM_004631	1	1	1	0	1	0	0	0	0	0	1	1	6	AGAP2
hsa-miR-212-5p	MIMAT0022695	PXDN	7837	NM_012293	1	1	1	0	0	1	0	0	0	0	1	1	6	AGAP3
hsa-miR-212-5p	MIMAT0022695	FZD5	7855	NM_003468	1	1	1	0	0	1	0	0	0	0	1	1	6	AGAP4
hsa-miR-212-5p	MIMAT0022695	ARHGEF5	7984	NM_005435	1	1	1	0	0	1	0	0	0	0	1	1	6	AGAP5
hsa-miR-212-5p	MIMAT0022695	NR4A3	8013	NM_173200	1	1	1	0	0	1	0	0	0	0	1	1	6	AGAP6
hsa-miR-212-5p	MIMAT0022695	SYN3	8224	NM_001135774	1	1	1	0	0	1	0	0	0	0	1	1	6	AGAP7
hsa-miR-212-5p	MIMAT0022695	STK24	8428	NM_001032296	1	1	1	0	0	1	0	0	0	0	1	1	6	AGAP8
hsa-miR-212-5p	MIMAT0022695	RECK	8434	XM_005251613	1	1	1	0	0	1	0	0	0	0	1	1	6	AGAP9
hsa-miR-212-5p	MIMAT0022695	CUL4A	8451	NM_001278513	1	1	1	0	0	1	0	0	0	0	1	1	6	AGBL2
hsa-miR-212-5p	MIMAT0022695	PPFIA4	8497	XM_005245553	1	1	1	0	0	1	0	0	0	0	1	1	6	AGBL3
hsa-miR-212-5p	MIMAT0022695	KCNAB2	8514	NM_001199860	1	1	1	0	0	1	0	0	0	0	1	1	6	AGBL4
hsa-miR-212-5p	MIMAT0022695	GAS7	8522	NM_201433	1	1	1	0	0	1	0	0	0	0	1	1	6	AGBL5
hsa-miR-212-5p	MIMAT0022695	DGKD	8527	NM_152879	1	1	1	0	0	1	0	0	0	0	1	1	6	AGER
hsa-miR-212-5p	MIMAT0022695	CASK	8573	XM_005272685	1	1	1	0	0	1	0	0	0	0	1	1	6	AGFG1
hsa-miR-212-5p	MIMAT0022695	FAM193A	8603	NM_001256666	1	1	1	0	0	1	0	0	0	0	1	1	6	AGFG2
hsa-miR-212-5p	MIMAT0022695	WISP2	8839	XM_005260604	1	1	1	0	0	1	0	0	0	0	1	1	6	AGGF1
hsa-miR-212-5p	MIMAT0022695	PAPSS2	9060	NM_001015880	0	1	1	0	1	1	0	0	0	0	1	1	6	AGK
hsa-miR-212-5p	MIMAT0022695	CBFA2T2	9139	NM_005093	1	1	1	0	0	1	0	0	0	0	1	1	6	AGL
hsa-miR-212-5p	MIMAT0022695	SYNGR1	9145	NM_004711	1	1	1	0	0	1	0	0	0	0	1	1	6	AGMAT
hsa-miR-212-5p	MIMAT0022695	MAP3K13	9175	NM_004721	1	1	1	0	0	1	0	0	0	0	1	1	6	AGMO
hsa-miR-212-5p	MIMAT0022695	SLC24A1	9187	NM_004727	0	1	1	0	1	1	0	0	0	0	1	1	6	AGO1
hsa-miR-212-5p	MIMAT0022695	KLF4	9314	NM_004235	0	1	1	0	1	1	0	0	0	0	1	1	6	AGO2
hsa-miR-212-5p	MIMAT0022695	GRHPR	9380	NM_012203	1	1	1	0	0	1	0	0	0	0	1	1	6	AGO3
hsa-miR-212-5p	MIMAT0022695	NTN1	9423	NM_004822	1	1	1	0	0	1	0	0	0	0	1	1	6	AGO4
hsa-miR-212-5p	MIMAT0022695	EI24	9538	NM_004879	0	1	1	0	0	1	0	1	0	0	1	1	6	AGPAT1
hsa-miR-212-5p	MIMAT0022695	GTF2IRD1	9569	XM_005250720	1	1	1	0	0	1	0	0	0	0	1	1	6	AGPAT2
hsa-miR-212-5p	MIMAT0022695	GTF2IRD1	9569	XM_005277614	1	1	1	0	0	1	0	0	0	0	1	1	6	AGPAT3
hsa-miR-212-5p	MIMAT0022695	CREB5	9586	NM_182898	1	1	1	0	0	1	0	0	0	0	1	1	6	AGPAT4
hsa-miR-212-5p	MIMAT0022695	PRDX6	9588	NM_004905	1	1	1	0	0	1	0	0	0	0	1	1	6	AGPAT5
hsa-miR-212-5p	MIMAT0022695	KIAA0430	9665	NM_001184998	1	1	1	0	0	1	0	0	0	0	1	1	6	AGPAT6
hsa-miR-212-5p	MIMAT0022695	KIAA0430	9665	NM_014647	1	1	1	0	0	1	0	0	0	0	1	1	6	AGPS
hsa-miR-212-5p	MIMAT0022695	TRAM2	9697	NM_012288	1	1	1	0	0	1	0	0	0	0	1	1	6	AGR2
hsa-miR-212-5p	MIMAT0022695	FAM65B	9750	XM_005249500	1	1	1	0	0	1	0	0	0	0	1	1	6	AGRN
hsa-miR-212-5p	MIMAT0022695	SNPH	9751	XM_005260888	1	1	1	0	0	1	0	0	0	0	1	1	6	AGRP
hsa-miR-212-5p	MIMAT0022695	PCDHA9	9752	NM_014005	1	1	1	0	0	1	0	0	0	0	1	1	6	AGT
hsa-miR-212-5p	MIMAT0022695	KIAA0247	9766	NM_014734	1	1	1	0	0	1	0	0	0	0	1	1	6	AGTPBP1
hsa-miR-212-5p	MIMAT0022695	TM9SF4	9777	XM_005260622	1	1	1	0	0	1	0	0	0	0	1	1	6	AGTR2
hsa-miR-212-5p	MIMAT0022695	KIAA0232	9778	NM_014743	0	1	1	0	1	1	0	0	0	0	1	1	6	AGTRAP
hsa-miR-212-5p	MIMAT0022695	TRIM14	9830	NM_014788	1	1	1	0	0	1	0	0	0	0	1	1	6	AGXT
hsa-miR-212-5p	MIMAT0022695	EPM2AIP1	9852	NM_014805	0	1	1	0	1	1	0	0	0	0	1	1	6	AGXT2
hsa-miR-212-5p	MIMAT0022695	KIAA0319	9856	NM_001168374	1	1	1	0	0	1	0	0	0	0	1	1	6	AHCTF1
hsa-miR-212-5p	MIMAT0022695	LPPR4	9890	NM_014839	1	1	1	0	0	1	0	0	0	0	1	1	6	AHCY
hsa-miR-212-5p	MIMAT0022695	NUAK1	9891	NM_014840	1	1	1	0	0	1	0	0	0	0	1	1	6	AHCYL1
hsa-miR-212-5p	MIMAT0022695	TECPR2	9895	NM_014844	1	1	1	0	0	1	0	0	0	0	1	1	6	AHCYL2
hsa-miR-212-5p	MIMAT0022695	ARNT2	9915	XM_005254811	1	1	1	0	0	1	0	0	0	0	1	1	6	AHDC1
hsa-miR-212-5p	MIMAT0022695	MED13	9969	NM_005121	0	1	1	0	0	1	0	1	0	0	1	1	6	AHI1
hsa-miR-212-5p	MIMAT0022695	AKT3	10000	XM_005272995	1	1	1	0	0	1	0	0	0	0	1	1	6	AHNAK
hsa-miR-212-5p	MIMAT0022695	GNPDA1	10007	XM_005268350	1	1	1	0	0	1	0	0	0	0	1	1	6	AHNAK2
hsa-miR-212-5p	MIMAT0022695	ACTR3	10096	NM_005721	1	1	1	0	0	1	0	0	0	0	1	1	6	AHR
hsa-miR-212-5p	MIMAT0022695	RNF41	10193	NM_194358	1	1	1	0	1	0	0	0	0	0	1	1	6	AHRR
hsa-miR-212-5p	MIMAT0022695	CTDSPL	10217	NM_001008392	1	1	1	0	0	1	0	0	0	0	1	1	6	AHSA1
hsa-miR-212-5p	MIMAT0022695	LANCL1	10314	XM_005246243	1	1	1	0	0	1	0	0	0	0	1	1	6	AHSA2
hsa-miR-212-5p	MIMAT0022695	BASP1	10409	NM_006317	0	1	1	0	0	1	0	1	0	0	1	1	6	AHSP
hsa-miR-212-5p	MIMAT0022695	RAPGEF3	10411	NM_001098531	0	1	1	0	1	1	0	0	0	0	1	1	6	AICDA
hsa-miR-212-5p	MIMAT0022695	NXF1	10482	NM_001081491	0	1	1	0	0	1	0	1	0	0	1	1	6	AIDA
hsa-miR-212-5p	MIMAT0022695	ERN2	10595	NM_033266	0	1	1	0	1	1	0	0	0	0	1	1	6	AIF1
hsa-miR-212-5p	MIMAT0022695	EXOC5	10640	NM_006544	1	1	1	0	0	1	0	0	0	0	1	1	6	AIF1L
hsa-miR-212-5p	MIMAT0022695	HSPH1	10808	XM_005266235	1	1	1	0	0	1	0	0	0	0	1	1	6	AIFM1
hsa-miR-212-5p	MIMAT0022695	FAXDC2	10826	XM_005268357	1	1	1	0	0	1	0	0	0	0	1	1	6	AIFM2
hsa-miR-212-5p	MIMAT0022695	CIT	11113	NM_001206999	0	1	1	0	0	1	0	1	0	0	1	1	6	AIFM3
hsa-miR-212-5p	MIMAT0022695	BVES	11149	NM_001199563	1	1	1	0	0	1	0	0	0	0	1	1	6	AIG1
hsa-miR-212-5p	MIMAT0022695	ERLIN2	11160	XM_005273391	1	1	1	0	0	1	0	0	0	0	1	1	6	AIM1
hsa-miR-212-5p	MIMAT0022695	GALNT6	11226	XM_005268607	1	1	1	0	0	1	0	0	0	0	1	1	6	AIMP1
hsa-miR-212-5p	MIMAT0022695	KLF12	11278	XM_005266251	1	1	1	0	0	1	0	0	0	0	1	1	6	AIPL1
hsa-miR-212-5p	MIMAT0022695	BAHD1	22893	XM_005254229	1	1	1	0	0	1	0	0	0	0	1	1	6	AIRE
hsa-miR-212-5p	MIMAT0022695	ATF6	22926	NM_007348	0	1	1	0	1	1	0	0	0	0	1	1	6	AJAP1
hsa-miR-212-5p	MIMAT0022695	TTC39A	22996	XM_005270646	1	1	1	0	0	1	0	0	0	0	1	1	6	AJUBA
hsa-miR-212-5p	MIMAT0022695	MON2	23041	NM_001278472	1	1	1	0	0	1	0	0	0	0	1	1	6	AK1
hsa-miR-212-5p	MIMAT0022695	KIF21B	23046	NM_001252100	1	1	1	0	0	1	0	0	0	0	1	1	6	AK2
hsa-miR-212-5p	MIMAT0022695	CLUAP1	23059	NM_015041	1	1	1	0	0	1	0	0	0	0	1	1	6	AK3
hsa-miR-212-5p	MIMAT0022695	ZNF609	23060	NM_015042	1	1	1	0	0	1	0	0	0	0	1	1	6	AK4
hsa-miR-212-5p	MIMAT0022695	FSTL4	23105	NM_015082	1	1	1	0	0	1	0	0	0	0	1	1	6	AK7
hsa-miR-212-5p	MIMAT0022695	RAP1GAP2	23108	XM_005256544	1	1	1	0	0	1	0	0	0	0	1	1	6	AK8
hsa-miR-212-5p	MIMAT0022695	SPG20	23111	NM_015087	0	1	1	0	1	1	0	0	0	0	1	1	6	AK9
hsa-miR-212-5p	MIMAT0022695	HIC2	23119	XM_005261395	1	1	1	0	0	1	0	0	0	0	1	1	6	AKAP1
hsa-miR-212-5p	MIMAT0022695	SEPT6	23157	NM_145799	1	1	1	0	0	1	0	0	0	0	1	1	6	AKAP10
hsa-miR-212-5p	MIMAT0022695	TTLL12	23170	NM_015140	0	1	1	0	1	1	0	0	0	0	1	1	6	AKAP11
hsa-miR-212-5p	MIMAT0022695	FAM168A	23201	XM_005273852	1	1	1	0	0	1	0	0	0	0	1	1	6	AKAP12
hsa-miR-212-5p	MIMAT0022695	XPO6	23214	NM_001270940	0	1	1	0	0	1	0	1	0	0	1	1	6	AKAP13
hsa-miR-212-5p	MIMAT0022695	FBXO28	23219	NM_015176	1	1	1	0	0	1	0	0	0	0	1	1	6	AKAP17A
hsa-miR-212-5p	MIMAT0022695	KAZN	23254	XM_005245795	1	1	1	0	0	1	0	0	0	0	1	1	6	AKAP2
hsa-miR-212-5p	MIMAT0022695	SMG6	23293	XM_005256569	1	1	1	0	0	1	0	0	0	0	1	1	6	AKAP3
hsa-miR-212-5p	MIMAT0022695	BICD2	23299	NM_001003800	0	1	1	0	0	1	0	1	0	0	1	1	6	AKAP5
hsa-miR-212-5p	MIMAT0022695	WSCD1	23302	XM_005256572	1	1	1	0	0	1	0	0	0	0	1	1	6	AKAP6
hsa-miR-212-5p	MIMAT0022695	TTC28	23331	NM_001145418	1	1	1	0	0	1	0	0	0	0	1	1	6	AKAP7
hsa-miR-212-5p	MIMAT0022695	FAM189A1	23359	XM_005254261	1	1	1	0	0	1	0	0	0	0	1	1	6	AKAP8
hsa-miR-212-5p	MIMAT0022695	ARHGEF12	23365	NM_015313	1	1	1	0	0	1	0	0	0	0	1	1	6	AKAP8L
hsa-miR-212-5p	MIMAT0022695	SLC7A8	23428	NM_012244	1	1	1	0	0	1	0	0	0	0	1	1	6	AKAP9
hsa-miR-212-5p	MIMAT0022695	CBX5	23468	NM_001127322	1	1	1	0	0	1	0	0	0	0	1	1	6	AKIP1
hsa-miR-212-5p	MIMAT0022695	TTC9	23508	NM_015351	1	1	1	0	0	1	0	0	0	0	1	1	6	AKIRIN1
hsa-miR-212-5p	MIMAT0022695	MKRN2	23609	NM_014160	1	1	1	0	0	1	0	0	0	0	1	1	6	AKIRIN2
hsa-miR-212-5p	MIMAT0022695	BACE1	23621	NM_012104	1	1	1	0	0	1	0	0	0	0	1	1	6	AKNA
hsa-miR-212-5p	MIMAT0022695	GABARAPL1	23710	NM_031412	0	1	1	0	1	1	0	0	0	0	1	1	6	AKNAD1
hsa-miR-212-5p	MIMAT0022695	AIPL1	23746	XM_005256586	1	1	1	0	0	1	0	0	0	0	1	1	6	AKR1B1
hsa-miR-212-5p	MIMAT0022695	SH2B1	25970	NM_015503	0	1	1	0	0	1	0	1	0	0	1	1	6	AKR1B10
hsa-miR-212-5p	MIMAT0022695	TENM4	26011	XM_005273900	1	1	1	0	0	1	0	0	0	0	1	1	6	AKR1B15
hsa-miR-212-5p	MIMAT0022695	L3MBTL1	26013	XM_005260388	1	1	1	0	0	1	0	0	0	0	1	1	6	AKR1C2
hsa-miR-212-5p	MIMAT0022695	LRP10	26020	XM_005267510	1	1	1	0	0	1	0	0	0	0	1	1	6	AKR1C3
hsa-miR-212-5p	MIMAT0022695	PTCD1	26024	NM_015545	1	1	1	0	0	1	0	0	0	0	1	1	6	AKR1D1
hsa-miR-212-5p	MIMAT0022695	SETBP1	26040	XM_005258243	1	1	1	0	0	1	0	0	0	0	1	1	6	AKR1E2
hsa-miR-212-5p	MIMAT0022695	LRRTM2	26045	NM_015564	1	1	1	0	0	1	0	0	0	0	1	1	6	AKR7A2
hsa-miR-212-5p	MIMAT0022695	PPP1R16B	26051	NM_015568	1	1	1	0	0	1	0	0	0	0	1	1	6	AKR7A3
hsa-miR-212-5p	MIMAT0022695	SZRD1	26099	NM_001114600	1	1	1	0	0	1	0	0	0	0	1	1	6	AKT1
hsa-miR-212-5p	MIMAT0022695	KLHL3	26249	NM_001257194	1	1	1	0	0	1	0	0	0	0	1	1	6	AKT1S1
hsa-miR-212-5p	MIMAT0022695	TBL2	26608	NM_012453	1	1	1	0	0	1	0	0	0	0	1	1	6	AKT2
hsa-miR-212-5p	MIMAT0022695	HBP1	26959	XM_005250266	1	1	1	0	0	1	0	0	0	0	1	1	6	AKT3
hsa-miR-212-5p	MIMAT0022695	ZNF285	26974	XM_005258735	1	1	1	0	0	1	0	0	0	0	1	1	6	AKTIP
hsa-miR-212-5p	MIMAT0022695	CNPPD1	27013	XM_005246463	1	1	1	0	0	1	0	0	0	0	1	1	6	ALAD
hsa-miR-212-5p	MIMAT0022695	B3GAT1	27087	XM_005271508	1	1	1	0	0	1	0	0	0	0	1	1	6	ALCAM
hsa-miR-212-5p	MIMAT0022695	PALD1	27143	NM_014431	1	1	1	0	0	1	0	0	0	0	1	1	6	ALDH16A1
hsa-miR-212-5p	MIMAT0022695	RBMS3	27303	XM_005265060	1	1	1	0	0	1	0	0	0	0	1	1	6	ALDH18A1
hsa-miR-212-5p	MIMAT0022695	HIPK2	28996	NM_022740	0	1	1	0	1	1	0	0	0	0	1	1	6	ALDH1A2
hsa-miR-212-5p	MIMAT0022695	WDR91	29062	NM_014149	1	1	1	0	0	1	0	0	0	0	1	1	6	ALDH1A3
hsa-miR-212-5p	MIMAT0022695	ZBTB44	29068	XM_005271521	1	1	1	0	0	1	0	0	0	0	1	1	6	ALDH1B1
hsa-miR-212-5p	MIMAT0022695	CCDC113	29070	NM_014157	1	1	1	0	0	1	0	0	0	0	1	1	6	ALDH1L1
hsa-miR-212-5p	MIMAT0022695	SNX8	29886	NM_013321	1	1	1	0	0	1	0	0	0	0	1	1	6	ALDH1L2
hsa-miR-212-5p	MIMAT0022695	CERS2	29956	NM_181746	0	1	1	0	1	1	0	0	0	0	1	1	6	ALDH2
hsa-miR-212-5p	MIMAT0022695	CDIP1	29965	NM_001199054	0	1	1	0	0	1	0	1	0	0	1	1	6	ALDH3A2
hsa-miR-212-5p	MIMAT0022695	STRN3	29966	NM_001083893	1	1	0	0	0	1	0	1	0	0	1	1	6	ALDH3B1
hsa-miR-212-5p	MIMAT0022695	KCNIP3	30818	NM_013434	1	1	1	0	0	1	0	0	0	0	1	1	6	ALDH3B2
hsa-miR-212-5p	MIMAT0022695	EHD2	30846	NM_014601	0	1	1	0	1	1	0	0	0	0	1	1	6	ALDH4A1
hsa-miR-212-5p	MIMAT0022695	SOST	50964	NM_025237	1	1	1	0	0	1	0	0	0	0	1	1	6	ALDH5A1
hsa-miR-212-5p	MIMAT0022695	PHF20L1	51105	NM_016018	0	1	1	0	1	1	0	0	0	0	1	1	6	ALDH6A1
hsa-miR-212-5p	MIMAT0022695	RDH11	51109	NM_016026	0	1	1	0	1	1	0	0	0	0	1	1	6	ALDH7A1
hsa-miR-212-5p	MIMAT0022695	OSER1	51526	NM_016470	0	1	1	0	1	1	0	0	0	0	1	1	6	ALDH8A1
hsa-miR-212-5p	MIMAT0022695	TAF9B	51616	XM_005262142	1	1	1	0	0	1	0	0	0	0	1	1	6	ALDOA
hsa-miR-212-5p	MIMAT0022695	TAF9B	51616	XM_005277806	1	1	1	0	0	1	0	0	0	0	1	1	6	ALDOB
hsa-miR-212-5p	MIMAT0022695	ASB1	51665	NM_001040445	1	1	1	0	0	1	0	0	0	0	1	1	6	ALDOC
hsa-miR-212-5p	MIMAT0022695	GPRC5B	51704	XM_005255357	1	1	1	0	0	1	0	0	0	0	1	1	6	ALG1
hsa-miR-212-5p	MIMAT0022695	GALNT7	51809	NM_017423	1	1	1	0	0	1	0	0	0	0	1	1	6	ALG10
hsa-miR-212-5p	MIMAT0022695	RC3H2	54542	XM_005252056	1	1	1	0	0	1	0	0	0	0	1	1	6	ALG10B
hsa-miR-212-5p	MIMAT0022695	SDK2	54549	NM_001144952	1	1	1	0	0	1	0	0	0	0	1	1	6	ALG11
hsa-miR-212-5p	MIMAT0022695	PARP14	54625	NM_017554	1	1	1	0	0	1	0	0	0	0	1	1	6	ALG12
hsa-miR-212-5p	MIMAT0022695	HES2	54626	XM_005263478	1	1	1	0	0	1	0	0	0	0	1	1	6	ALG13
hsa-miR-212-5p	MIMAT0022695	FBLIM1	54751	XM_005245909	1	1	1	0	0	1	0	0	0	0	1	1	6	ALG14
hsa-miR-212-5p	MIMAT0022695	NDE1	54820	NM_001143979	1	1	1	0	0	1	0	0	0	0	1	1	6	ALG1L
hsa-miR-212-5p	MIMAT0022695	WHSC1L1	54904	XM_005273547	1	1	1	0	0	1	0	0	0	0	1	1	6	ALG2
hsa-miR-212-5p	MIMAT0022695	CHTF8	54921	NM_001039690	1	1	0	0	0	1	0	1	0	0	1	1	6	ALG3
hsa-miR-212-5p	MIMAT0022695	C17orf80	55028	XM_005257487	1	1	1	0	0	1	0	0	0	0	1	1	6	ALG6
hsa-miR-212-5p	MIMAT0022695	EPN3	55040	NM_017957	1	1	1	0	0	1	0	0	0	0	1	1	6	ALG8
hsa-miR-212-5p	MIMAT0022695	BSDC1	55108	XM_005270985	1	1	1	0	0	1	0	0	0	0	1	1	6	ALG9
hsa-miR-212-5p	MIMAT0022695	EXD2	55218	NM_001193362	1	1	1	0	0	1	0	0	0	0	1	1	6	ALK
hsa-miR-212-5p	MIMAT0022695	TMEM57	55219	NM_018202	0	1	1	0	0	1	0	1	0	0	1	1	6	ALKBH1
hsa-miR-212-5p	MIMAT0022695	ETNK2	55224	NM_018208	1	1	1	0	0	1	0	0	0	0	1	1	6	ALKBH4
hsa-miR-212-5p	MIMAT0022695	VPS53	55275	NM_001128159	1	1	1	0	0	1	0	0	0	0	1	1	6	ALKBH5
hsa-miR-212-5p	MIMAT0022695	PPP6R3	55291	NM_001164160	1	1	1	0	0	1	0	0	0	0	1	1	6	ALKBH6
hsa-miR-212-5p	MIMAT0022695	SMPD3	55512	XM_005256031	1	1	1	0	0	1	0	0	0	0	1	1	6	ALKBH7
hsa-miR-212-5p	MIMAT0022695	GALNT10	55568	NM_198321	1	1	1	0	0	1	0	0	0	0	1	1	6	ALKBH8
hsa-miR-212-5p	MIMAT0022695	TBC1D22B	55633	NM_017772	0	1	1	0	1	1	0	0	0	0	1	1	6	ALOX12
hsa-miR-212-5p	MIMAT0022695	GPATCH2L	55668	XM_005267841	1	1	1	0	0	1	0	0	0	0	1	1	6	ALOX15B
hsa-miR-212-5p	MIMAT0022695	RCOR3	55758	NM_001136223	1	1	1	0	0	1	0	0	0	0	1	1	6	ALOX5
hsa-miR-212-5p	MIMAT0022695	TTC17	55761	XM_005253016	1	1	1	0	0	1	0	0	0	0	1	1	6	ALOXE3
hsa-miR-212-5p	MIMAT0022695	FAM63A	55793	XM_005245321	1	1	1	0	0	1	0	0	0	0	1	1	6	ALPI
hsa-miR-212-5p	MIMAT0022695	ZNF395	55893	XM_005273572	1	1	1	0	0	1	0	0	0	0	1	1	6	ALPK1
hsa-miR-212-5p	MIMAT0022695	BCAP29	55973	NM_018844	1	1	1	0	0	1	0	0	0	0	1	1	6	ALPK2
hsa-miR-212-5p	MIMAT0022695	MTFR1L	56181	NM_019557	1	1	1	0	0	1	0	0	0	0	1	1	6	ALPK3
hsa-miR-212-5p	MIMAT0022695	STOX2	56977	XM_005263142	1	1	1	0	0	1	0	0	0	0	1	1	6	ALPL
hsa-miR-212-5p	MIMAT0022695	PRDM10	56980	NM_020228	1	1	1	0	0	1	0	0	0	0	1	1	6	ALPP
hsa-miR-212-5p	MIMAT0022695	ANKRD50	57182	NM_020337	1	1	1	0	0	1	0	0	0	0	1	1	6	ALPPL2
hsa-miR-212-5p	MIMAT0022695	KIAA1199	57214	XM_005254567	1	1	1	0	0	1	0	0	0	0	1	1	6	ALS2
hsa-miR-212-5p	MIMAT0022695	ZNF304	57343	NM_020657	0	1	1	0	0	1	0	1	0	0	1	1	6	ALS2CL
hsa-miR-212-5p	MIMAT0022695	SHROOM4	57477	NM_020717	0	1	1	0	1	1	0	0	0	0	1	1	6	ALS2CR11
hsa-miR-212-5p	MIMAT0022695	NCOA5	57727	XM_005260475	1	1	1	0	0	1	0	0	0	0	1	1	6	ALX3
hsa-miR-212-5p	MIMAT0022695	BRINP2	57795	XM_005245379	1	1	1	0	0	1	0	0	0	0	1	1	6	ALX4
hsa-miR-212-5p	MIMAT0022695	CTDSP1	58190	NM_021198	0	1	1	0	0	1	0	1	0	0	1	1	6	ALYREF
hsa-miR-212-5p	MIMAT0022695	SRPRB	58477	NM_021203	1	1	1	0	0	1	0	0	0	0	1	1	6	AMACR
hsa-miR-212-5p	MIMAT0022695	ZNF250	58500	NM_021061	1	1	1	0	0	1	0	0	0	0	1	1	6	AMBN
hsa-miR-212-5p	MIMAT0022695	BACH2	60468	NM_021813	1	1	0	0	0	1	0	1	0	0	1	1	6	AMBP
hsa-miR-212-5p	MIMAT0022695	CELF6	60677	NM_052840	0	1	1	0	0	1	0	1	0	0	1	1	6	AMBRA1
hsa-miR-212-5p	MIMAT0022695	PKNOX2	63876	NM_022062	1	1	1	0	0	1	0	0	0	0	1	1	6	AMD1
hsa-miR-212-5p	MIMAT0022695	PRDM16	63976	XM_005244772	1	1	1	0	0	1	0	0	0	0	1	1	6	AMDHD1
hsa-miR-212-5p	MIMAT0022695	LMBR1	64327	XM_005249554	1	1	1	0	0	1	0	0	0	0	1	1	6	AMDHD2
hsa-miR-212-5p	MIMAT0022695	ALDH8A1	64577	NM_022568	1	1	1	0	0	1	0	0	0	0	1	1	6	AMELY
hsa-miR-212-5p	MIMAT0022695	FAM160B2	64760	XM_005273601	1	1	1	0	0	1	0	0	0	0	1	1	6	AMER1
hsa-miR-212-5p	MIMAT0022695	USP46	64854	NM_001134223	1	1	1	0	0	1	0	0	0	0	1	1	6	AMER2
hsa-miR-212-5p	MIMAT0022695	NDRG4	65009	NM_001130487	1	1	1	0	0	1	0	0	0	0	1	1	6	AMER3
hsa-miR-212-5p	MIMAT0022695	UBE2Z	65264	NM_023079	1	1	1	0	0	1	0	0	0	0	1	1	6	AMFR
hsa-miR-212-5p	MIMAT0022695	GDAP1L1	78997	NM_001256737	1	1	1	0	0	1	0	0	0	0	1	1	6	AMH
hsa-miR-212-5p	MIMAT0022695	DERL1	79139	NM_024295	0	1	1	0	1	1	0	0	0	0	1	1	6	AMHR2
hsa-miR-212-5p	MIMAT0022695	RIC3	79608	NM_001206671	1	1	1	0	0	1	0	0	0	0	1	1	6	AMICA1
hsa-miR-212-5p	MIMAT0022695	ARSJ	79642	XM_005263211	1	1	1	0	0	1	0	0	0	0	1	1	6	AMIGO1
hsa-miR-212-5p	MIMAT0022695	NARG2	79664	NM_024611	1	1	1	0	0	1	0	0	0	0	1	1	6	AMIGO2
hsa-miR-212-5p	MIMAT0022695	NOL9	79707	NM_024654	1	1	1	0	0	1	0	0	0	0	1	1	6	AMIGO3
hsa-miR-212-5p	MIMAT0022695	CLMN	79789	NM_024734	1	1	1	0	0	1	0	0	0	0	1	1	6	AMMECR1
hsa-miR-212-5p	MIMAT0022695	MOB3B	79817	NM_024761	1	1	1	0	0	1	0	0	0	0	1	1	6	AMMECR1L
hsa-miR-212-5p	MIMAT0022695	SNX22	79856	NM_024798	1	1	1	0	0	1	0	0	0	0	1	1	6	AMN
hsa-miR-212-5p	MIMAT0022695	PGAP1	80055	XM_005246866	1	1	1	0	0	1	0	0	0	0	1	1	6	AMN1
hsa-miR-212-5p	MIMAT0022695	KCNIP4	80333	NM_001035003	0	1	1	0	0	1	0	1	0	0	1	1	6	AMOT
hsa-miR-212-5p	MIMAT0022695	SH3BP5L	80851	NM_030645	1	1	1	0	0	1	0	0	0	0	1	1	6	AMOTL1
hsa-miR-212-5p	MIMAT0022695	APH1B	83464	NM_031301	1	1	1	0	0	1	0	0	0	0	1	1	6	AMOTL2
hsa-miR-212-5p	MIMAT0022695	RASSF5	83593	NM_182663	1	1	1	0	0	1	0	0	0	0	1	1	6	AMPD1
hsa-miR-212-5p	MIMAT0022695	CALN1	83698	NM_001017440	1	1	1	0	0	1	0	0	0	0	1	1	6	AMPD2
hsa-miR-212-5p	MIMAT0022695	ZIC4	84107	NM_032153	0	1	1	0	0	1	0	1	0	0	1	1	6	AMPD3
hsa-miR-212-5p	MIMAT0022695	RNASEH2C	84153	NM_032193	1	1	1	0	0	1	0	0	0	0	1	1	6	AMPH
hsa-miR-212-5p	MIMAT0022695	SRRM4	84530	NM_194286	1	1	1	0	0	1	0	0	0	0	1	1	6	AMT
hsa-miR-212-5p	MIMAT0022695	KIAA1841	84542	NM_001129993	1	1	1	0	0	1	0	0	0	0	1	1	6	AMZ1
hsa-miR-212-5p	MIMAT0022695	PLEKHA8	84725	NM_001197026	1	1	1	0	0	1	0	0	0	0	1	1	6	ANAPC1
hsa-miR-212-5p	MIMAT0022695	PRRC2B	84726	XM_005272227	1	1	1	0	0	1	0	0	0	0	1	1	6	ANAPC10
hsa-miR-212-5p	MIMAT0022695	USP30	84749	NM_032663	1	1	1	0	0	1	0	0	0	0	1	1	6	ANAPC11
hsa-miR-212-5p	MIMAT0022695	C1orf198	84886	NM_001136494	1	1	1	0	0	1	0	0	0	0	1	1	6	ANAPC15
hsa-miR-212-5p	MIMAT0022695	ARHGEF39	84904	NM_032818	1	1	1	0	0	1	0	0	0	0	1	1	6	ANAPC16
hsa-miR-212-5p	MIMAT0022695	UBASH3B	84959	NM_032873	1	1	1	0	0	1	0	0	0	0	1	1	6	ANAPC2
hsa-miR-212-5p	MIMAT0022695	ZCCHC3	85364	NM_033089	0	1	1	0	0	1	0	1	0	0	1	1	6	ANAPC7
hsa-miR-212-5p	MIMAT0022695	NAV1	89796	XM_005245572	1	1	1	0	0	1	0	0	0	0	1	1	6	ANG
hsa-miR-212-5p	MIMAT0022695	YIF1B	90522	NM_033557	1	1	1	0	0	1	0	0	0	0	1	1	6	ANGEL1
hsa-miR-212-5p	MIMAT0022695	BOD1	91272	NM_138369	1	1	1	0	0	1	0	0	0	0	1	1	6	ANGEL2
hsa-miR-212-5p	MIMAT0022695	PLXNA4	91584	NM_020911	1	1	1	0	0	1	0	0	0	0	1	1	6	ANGPT1
hsa-miR-212-5p	MIMAT0022695	ELMSAN1	91748	NM_194278	1	1	1	0	0	1	0	0	0	0	1	1	6	ANGPT2
hsa-miR-212-5p	MIMAT0022695	MRPS36	92259	NM_033281	0	1	1	0	1	1	0	0	0	0	1	1	6	ANGPT4
hsa-miR-212-5p	MIMAT0022695	C17orf72	92340	NM_001164257	1	1	1	0	0	1	0	0	0	0	1	1	6	ANGPTL1
hsa-miR-212-5p	MIMAT0022695	TIFA	92610	NM_052864	1	1	1	0	1	0	0	0	0	0	1	1	6	ANGPTL2
hsa-miR-212-5p	MIMAT0022695	B3GNT7	93010	NM_145236	1	1	1	0	0	1	0	0	0	0	1	1	6	ANGPTL3
hsa-miR-212-5p	MIMAT0022695	ATPIF1	93974	NM_178191	1	1	1	0	0	1	0	0	0	0	1	1	6	ANGPTL4
hsa-miR-212-5p	MIMAT0022695	FNIP1	96459	NM_133372	0	1	1	0	0	1	0	1	0	0	1	1	6	ANGPTL6
hsa-miR-212-5p	MIMAT0022695	LARP4	113251	XM_005268613	1	1	1	0	0	1	0	0	0	0	1	1	6	ANGPTL7
hsa-miR-212-5p	MIMAT0022695	TMEM106A	113277	XM_005257003	1	1	1	0	0	1	0	0	0	0	1	1	6	ANHX
hsa-miR-212-5p	MIMAT0022695	BTBD9	114781	XM_005248841	1	1	1	0	0	1	0	0	0	0	1	1	6	ANK1
hsa-miR-212-5p	MIMAT0022695	LENG8	114823	XM_005258482	1	1	1	0	0	1	0	0	0	0	1	1	6	ANK2
hsa-miR-212-5p	MIMAT0022695	LENG8	114823	XM_005277240	1	1	1	0	0	1	0	0	0	0	1	1	6	ANK3
hsa-miR-212-5p	MIMAT0022695	PWWP2A	114825	NM_052927	1	1	1	0	0	1	0	0	0	0	1	1	6	ANKAR
hsa-miR-212-5p	MIMAT0022695	OSBPL8	114882	XM_005268621	1	1	1	0	0	1	0	0	0	0	1	1	6	ANKDD1A
hsa-miR-212-5p	MIMAT0022695	FOXP4	116113	NM_001012426	1	1	1	0	0	1	0	0	0	0	1	1	6	ANKDD1B
hsa-miR-212-5p	MIMAT0022695	HSPA12B	116835	NM_052970	1	1	1	0	0	1	0	0	0	0	1	1	6	ANKEF1
hsa-miR-212-5p	MIMAT0022695	RAB3IP	117177	NM_175623	1	1	1	0	0	1	0	0	0	0	1	1	6	ANKFY1
hsa-miR-212-5p	MIMAT0022695	TBC1D16	125058	NM_019020	1	1	1	0	0	1	0	0	0	0	1	1	6	ANKH
hsa-miR-212-5p	MIMAT0022695	SYT2	127833	NM_001136504	1	1	1	0	0	1	0	0	0	0	1	1	6	ANKHD1
hsa-miR-212-5p	MIMAT0022695	VSTM2L	128434	NM_080607	1	1	1	0	0	1	0	0	0	0	1	1	6	ANKHD1-EIF4EBP3
hsa-miR-212-5p	MIMAT0022695	TSHZ2	128553	NM_173485	1	1	1	0	0	1	0	0	0	0	1	1	6	ANKIB1
hsa-miR-212-5p	MIMAT0022695	LYPD6	130574	NM_001195685	1	1	1	0	0	1	0	0	0	0	1	1	6	ANKK1
hsa-miR-212-5p	MIMAT0022695	FAM131A	131408	NM_144635	1	1	1	0	0	1	0	0	0	0	1	1	6	ANKLE1
hsa-miR-212-5p	MIMAT0022695	PPARGC1B	133522	NM_133263	1	1	1	0	0	1	0	0	0	0	1	1	6	ANKLE2
hsa-miR-212-5p	MIMAT0022695	FAM199X	139231	NM_207318	1	1	1	0	0	1	0	0	0	0	1	1	6	ANKMY1
hsa-miR-212-5p	MIMAT0022695	HDX	139324	NM_001177479	1	1	1	0	0	1	0	0	0	0	1	1	6	ANKMY2
hsa-miR-212-5p	MIMAT0022695	FAM65C	140876	XM_005260294	1	1	1	0	0	1	0	0	0	0	1	1	6	ANKRD10
hsa-miR-212-5p	MIMAT0022695	SIRPA	140885	XM_005260669	1	1	1	0	0	1	0	0	0	0	1	1	6	ANKRD11
hsa-miR-212-5p	MIMAT0022695	RBFOX3	146713	NM_001082575	1	1	1	0	0	1	0	0	0	0	1	1	6	ANKRD12
hsa-miR-212-5p	MIMAT0022695	TMEM56	148534	NM_001199679	1	1	1	0	0	1	0	0	0	0	1	1	6	ANKRD13A
hsa-miR-212-5p	MIMAT0022695	CLDN19	149461	NM_001123395	1	1	1	0	0	1	0	0	0	0	1	1	6	ANKRD13B
hsa-miR-212-5p	MIMAT0022695	FBXO41	150726	NM_001080410	1	1	1	0	0	1	0	0	0	0	1	1	6	ANKRD13C
hsa-miR-212-5p	MIMAT0022695	THAP6	152815	XM_005262771	1	1	1	0	0	1	0	0	0	0	1	1	6	ANKRD13D
hsa-miR-212-5p	MIMAT0022695	KLB	152831	NM_175737	1	1	1	0	0	1	0	0	0	0	1	1	6	ANKRD16
hsa-miR-212-5p	MIMAT0022695	VPS37D	155382	NM_001077621	0	1	1	0	0	1	0	1	0	0	1	1	6	ANKRD17
hsa-miR-212-5p	MIMAT0022695	ZDHHC15	158866	NM_144969	1	1	1	0	0	1	0	0	0	0	1	1	6	ANKRD18A
hsa-miR-212-5p	MIMAT0022695	ZNF780B	163131	NM_001005851	1	1	1	0	0	1	0	0	0	0	1	1	6	ANKRD18B
hsa-miR-212-5p	MIMAT0022695	OLFML2A	169611	NM_182487	0	1	1	0	0	1	0	1	0	0	1	1	6	ANKRD2
hsa-miR-212-5p	MIMAT0022695	FUT11	170384	NM_173540	1	1	1	0	0	1	0	0	0	0	1	1	6	ANKRD20A1
hsa-miR-212-5p	MIMAT0022695	SLC5A9	200010	XM_005270588	1	1	1	0	0	1	0	0	0	0	1	1	6	ANKRD20A2
hsa-miR-212-5p	MIMAT0022695	TIGIT	201633	NM_173799	1	1	1	0	0	1	0	0	0	0	1	1	6	ANKRD20A3
hsa-miR-212-5p	MIMAT0022695	VMA21	203547	NM_001017980	1	1	1	0	0	1	0	0	0	0	1	1	6	ANKRD20A4
hsa-miR-212-5p	MIMAT0022695	AMER2	219287	XM_005266279	1	1	1	0	0	1	0	0	0	0	1	1	6	ANKRD22
hsa-miR-212-5p	MIMAT0022695	LRRC55	219527	NM_001005210	1	1	1	0	0	1	0	0	0	0	1	1	6	ANKRD23
hsa-miR-212-5p	MIMAT0022695	MED19	219541	NM_153450	0	1	1	0	1	1	0	0	0	0	1	1	6	ANKRD26
hsa-miR-212-5p	MIMAT0022695	HNRNPUL2	221092	NM_001079559	1	1	0	0	0	1	0	1	0	0	1	1	6	ANKRD27
hsa-miR-212-5p	MIMAT0022695	MMD2	221938	NM_001100600	1	1	1	0	0	1	0	0	0	0	1	1	6	ANKRD28
hsa-miR-212-5p	MIMAT0022695	C7orf41	222166	NM_152793	1	1	1	0	0	1	0	0	0	0	1	1	6	ANKRD29
hsa-miR-212-5p	MIMAT0022695	RBM20	282996	NM_001134363	0	1	1	0	1	1	0	0	0	0	1	1	6	ANKRD32
hsa-miR-212-5p	MIMAT0022695	RASSF3	283349	NM_178169	1	1	0	0	0	1	0	1	0	0	1	1	6	ANKRD33
hsa-miR-212-5p	MIMAT0022695	METRNL	284207	XM_005256349	1	1	1	0	0	1	0	0	0	0	1	1	6	ANKRD33B
hsa-miR-212-5p	MIMAT0022695	KCTD1	284252	NM_001142730	0	1	1	0	1	1	0	0	0	0	1	1	6	ANKRD34A
hsa-miR-212-5p	MIMAT0022695	FAM126B	285172	NM_173822	1	1	0	0	0	1	0	1	0	0	1	1	6	ANKRD34B
hsa-miR-212-5p	MIMAT0022695	LOC285556	285556	XM_001717423	0	1	1	0	1	1	0	0	0	0	1	1	6	ANKRD34C
hsa-miR-212-5p	MIMAT0022695	LOC285556	285556	XM_373030	0	1	1	0	1	1	0	0	0	0	1	1	6	ANKRD35
hsa-miR-212-5p	MIMAT0022695	RPL7L1	285855	XM_005249027	1	1	1	0	0	1	0	0	0	0	1	1	6	ANKRD36
hsa-miR-212-5p	MIMAT0022695	TUSC5	286753	NM_172367	1	1	1	0	0	1	0	0	0	0	1	1	6	ANKRD36B
hsa-miR-212-5p	MIMAT0022695	NRBP2	340371	NM_178564	1	1	1	0	0	1	0	0	0	0	1	1	6	ANKRD36C
hsa-miR-212-5p	MIMAT0022695	FREM2	341640	NM_207361	1	1	1	0	0	1	0	0	0	0	1	1	6	ANKRD37
hsa-miR-212-5p	MIMAT0022695	ZNF81	347344	NM_007137	1	1	1	0	0	1	0	0	0	0	1	1	6	ANKRD39
hsa-miR-212-5p	MIMAT0022695	OTOP3	347741	NM_001272005	1	1	1	0	0	1	0	0	0	0	1	1	6	ANKRD40
hsa-miR-212-5p	MIMAT0022695	POLN	353497	XM_005247968	1	1	1	0	0	1	0	0	0	0	1	1	6	ANKRD42
hsa-miR-212-5p	MIMAT0022695	C1orf95	375057	NM_001003665	1	1	1	0	0	1	0	0	0	0	1	1	6	ANKRD44
hsa-miR-212-5p	MIMAT0022695	GJB7	375519	NM_198568	0	1	1	0	0	1	0	1	0	0	1	1	6	ANKRD45
hsa-miR-212-5p	MIMAT0022695	LRRC10	376132	NM_201550	1	1	1	0	0	1	0	0	0	0	1	1	6	ANKRD46
hsa-miR-212-5p	MIMAT0022695	SHISA6	388336	NM_207386	1	1	1	0	0	1	0	0	0	0	1	1	6	ANKRD49
hsa-miR-212-5p	MIMAT0022695	BLOC1S3	388552	NM_212550	1	1	1	0	0	1	0	0	0	0	1	1	6	ANKRD50
hsa-miR-212-5p	MIMAT0022695	VGLL3	389136	NM_016206	1	1	1	0	0	1	0	0	0	0	1	1	6	ANKRD52
hsa-miR-212-5p	MIMAT0022695	BEND4	389206	NM_207406	1	1	1	0	0	1	0	0	0	0	1	1	6	ANKRD53
hsa-miR-212-5p	MIMAT0022695	C8orf86	389649	NM_207412	1	1	1	0	0	1	0	0	0	0	1	1	6	ANKRD54
hsa-miR-212-5p	MIMAT0022695	SNX19	399979	NM_014758	0	1	1	0	1	1	0	0	0	0	1	1	6	ANKRD6
hsa-miR-212-5p	MIMAT0022695	C5orf63	401207	NM_001164479	1	1	1	0	0	1	0	0	0	0	1	1	6	ANKRD60
hsa-miR-212-5p	MIMAT0022695	ATXN7L3B	552889	NM_001136262	1	1	1	0	0	1	0	0	0	0	1	1	6	ANKRD62
hsa-miR-212-5p	MIMAT0022695	CPLX3	594855	NM_001030005	1	1	1	0	0	1	0	0	0	0	1	1	6	ANKRD65
hsa-miR-212-5p	MIMAT0022695	SHISA7	729956	NM_001145176	1	1	1	0	0	1	0	0	0	0	1	1	6	ANKS1A
hsa-miR-212-5p	MIMAT0022695	ADCYAP1R1	117	NM_001199635	1	0	1	0	1	1	0	0	0	0	1	1	6	ANKS1B
hsa-miR-212-5p	MIMAT0022695	ADCYAP1R1	117	NM_001199637	1	0	1	0	1	1	0	0	0	0	1	1	6	ANKS3
hsa-miR-212-5p	MIMAT0022695	ADCYAP1R1	117	NM_001118	1	0	1	0	1	1	0	0	0	0	1	1	6	ANKS4B
hsa-miR-212-5p	MIMAT0022695	ADCYAP1R1	117	NM_001199636	1	0	1	0	1	1	0	0	0	0	1	1	6	ANKS6
hsa-miR-212-5p	MIMAT0022695	ATM	472	NM_000051	1	0	1	0	1	1	0	0	0	0	1	1	6	ANKZF1
hsa-miR-212-5p	MIMAT0022695	BCL2L1	598	NM_001191	1	0	1	0	0	1	0	1	0	0	1	1	6	ANLN
hsa-miR-212-5p	MIMAT0022695	BDKRB2	624	NM_000623	1	0	1	0	1	1	0	0	0	0	1	1	6	ANO1
hsa-miR-212-5p	MIMAT0022695	CACNA1A	773	NM_001127221	1	0	1	0	1	1	0	0	0	0	1	1	6	ANO10
hsa-miR-212-5p	MIMAT0022695	CACNA1A	773	NM_001127222	1	0	1	0	1	1	0	0	0	0	1	1	6	ANO2
hsa-miR-212-5p	MIMAT0022695	CACNA1A	773	NM_001174080	1	0	1	0	1	1	0	0	0	0	1	1	6	ANO3
hsa-miR-212-5p	MIMAT0022695	CACNA1A	773	NM_000068	1	0	1	0	1	1	0	0	0	0	1	1	6	ANO4
hsa-miR-212-5p	MIMAT0022695	CAMK2B	816	NM_172084	1	0	1	0	1	1	0	0	0	0	1	1	6	ANO5
hsa-miR-212-5p	MIMAT0022695	CAMK2B	816	NM_172083	1	0	1	0	1	1	0	0	0	0	1	1	6	ANO6
hsa-miR-212-5p	MIMAT0022695	CAMK2B	816	NM_172082	1	0	1	0	1	1	0	0	0	0	1	1	6	ANO7
hsa-miR-212-5p	MIMAT0022695	CAMK2B	816	NM_172081	1	0	1	0	1	1	0	0	0	0	1	1	6	ANO8
hsa-miR-212-5p	MIMAT0022695	CAMK2B	816	NM_172080	1	0	1	0	1	1	0	0	0	0	1	1	6	ANO9
hsa-miR-212-5p	MIMAT0022695	CAMK2B	816	NM_172079	1	0	1	0	1	1	0	0	0	0	1	1	6	ANP32A
hsa-miR-212-5p	MIMAT0022695	CAMK2B	816	NM_172078	1	0	1	0	1	1	0	0	0	0	1	1	6	ANP32B
hsa-miR-212-5p	MIMAT0022695	CAMK2G	818	NM_001222	1	0	1	0	0	1	0	1	0	0	1	1	6	ANP32E
hsa-miR-212-5p	MIMAT0022695	CAMK2G	818	NM_172173	1	0	1	0	0	1	0	1	0	0	1	1	6	ANPEP
hsa-miR-212-5p	MIMAT0022695	CAMK2G	818	NM_172170	1	0	1	0	0	1	0	1	0	0	1	1	6	ANTXR1
hsa-miR-212-5p	MIMAT0022695	CAMK2G	818	NM_172169	1	0	1	0	0	1	0	1	0	0	1	1	6	ANTXR2
hsa-miR-212-5p	MIMAT0022695	CAMK2G	818	NM_001204492	1	0	1	0	0	1	0	1	0	0	1	1	6	ANTXRL
hsa-miR-212-5p	MIMAT0022695	CAMK2G	818	NM_172171	1	0	1	0	0	1	0	1	0	0	1	1	6	ANXA11
hsa-miR-212-5p	MIMAT0022695	CD47	961	NM_198793	1	0	1	0	1	1	0	0	0	0	1	1	6	ANXA13
hsa-miR-212-5p	MIMAT0022695	CDC27	996	NM_001256	0	0	1	0	1	1	0	1	0	0	1	1	6	ANXA2
hsa-miR-212-5p	MIMAT0022695	CLCN5	1184	NM_000084	1	0	1	0	1	1	0	0	0	0	1	1	6	ANXA6
hsa-miR-212-5p	MIMAT0022695	CLCN5	1184	NM_001127898	1	0	1	0	1	1	0	0	0	0	1	1	6	ANXA7
hsa-miR-212-5p	MIMAT0022695	SLC31A1	1317	NM_001859	1	0	1	0	1	1	0	0	0	0	1	1	6	ANXA8
hsa-miR-212-5p	MIMAT0022695	CSF1	1435	NM_000757	1	0	1	0	0	1	0	1	0	0	1	1	6	ANXA8L1
hsa-miR-212-5p	MIMAT0022695	CSF1	1435	NM_172211	1	0	1	0	0	1	0	1	0	0	1	1	6	ANXA8L2
hsa-miR-212-5p	MIMAT0022695	CUX1	1523	NM_181552	1	0	1	0	0	1	0	1	0	0	1	1	6	ANXA9
hsa-miR-212-5p	MIMAT0022695	CUX1	1523	NM_001202543	1	0	1	0	0	1	0	1	0	0	1	1	6	AOAH
hsa-miR-212-5p	MIMAT0022695	DDOST	1650	NM_005216	1	0	1	0	1	1	0	0	0	0	1	1	6	AOC1
hsa-miR-212-5p	MIMAT0022695	DDX11	1663	NM_004399	1	0	1	0	1	1	0	0	0	0	1	1	6	AOC2
hsa-miR-212-5p	MIMAT0022695	DDX11	1663	NM_152438	1	0	1	0	1	1	0	0	0	0	1	1	6	AOC3
hsa-miR-212-5p	MIMAT0022695	DDX11	1663	NM_030653	1	0	1	0	1	1	0	0	0	0	1	1	6	AOX1
hsa-miR-212-5p	MIMAT0022695	DHCR24	1718	NM_014762	1	0	1	0	0	1	0	1	0	0	1	1	6	AP1AR
hsa-miR-212-5p	MIMAT0022695	DLG2	1740	NM_001206769	1	0	1	0	1	1	0	0	0	0	1	1	6	AP1B1
hsa-miR-212-5p	MIMAT0022695	DLG3	1741	NM_021120	1	0	1	0	0	1	0	1	0	0	1	1	6	AP1G1
hsa-miR-212-5p	MIMAT0022695	DLG3	1741	NM_001166278	1	0	1	0	0	1	0	1	0	0	1	1	6	AP1G2
hsa-miR-212-5p	MIMAT0022695	DLG3	1741	NM_020730	1	0	1	0	0	1	0	1	0	0	1	1	6	AP1M1
hsa-miR-212-5p	MIMAT0022695	DYRK1A	1859	NM_130438	1	0	1	0	0	1	0	1	0	0	1	1	6	AP1S1
hsa-miR-212-5p	MIMAT0022695	DYRK1A	1859	NM_101395	1	0	1	0	0	1	0	1	0	0	1	1	6	AP1S2
hsa-miR-212-5p	MIMAT0022695	EIF4A1	1973	NM_001204510	1	0	1	0	0	1	0	1	0	0	1	1	6	AP1S3
hsa-miR-212-5p	MIMAT0022695	FGF1	2246	NM_033137	1	0	1	0	1	1	0	0	0	0	1	1	6	AP2A1
hsa-miR-212-5p	MIMAT0022695	FGF1	2246	NM_001144892	1	0	1	0	1	1	0	0	0	0	1	1	6	AP2A2
hsa-miR-212-5p	MIMAT0022695	FGF1	2246	NM_001144935	1	0	1	0	1	1	0	0	0	0	1	1	6	AP2B1
hsa-miR-212-5p	MIMAT0022695	FGF1	2246	NM_001144934	1	0	1	0	1	1	0	0	0	0	1	1	6	AP2M1
hsa-miR-212-5p	MIMAT0022695	FGF1	2246	NM_033136	1	0	1	0	1	1	0	0	0	0	1	1	6	AP3B1
hsa-miR-212-5p	MIMAT0022695	FUT4	2526	NM_002033	1	0	1	0	1	1	0	0	0	0	1	1	6	AP3B2
hsa-miR-212-5p	MIMAT0022695	GALNS	2588	NM_000512	1	0	1	0	1	1	0	0	0	0	1	1	6	AP3D1
hsa-miR-212-5p	MIMAT0022695	GPM6B	2824	NM_001001995	1	0	1	0	0	1	0	1	0	0	1	1	6	AP3M1
hsa-miR-212-5p	MIMAT0022695	GRIN1	2902	NM_007327	1	0	1	0	0	1	0	1	0	0	1	1	6	AP3M2
hsa-miR-212-5p	MIMAT0022695	GRIN1	2902	NM_000832	1	0	1	0	0	1	0	1	0	0	1	1	6	AP3S1
hsa-miR-212-5p	MIMAT0022695	GRIN1	2902	NM_001185091	1	0	1	0	0	1	0	1	0	0	1	1	6	AP3S2
hsa-miR-212-5p	MIMAT0022695	GRIN1	2902	NM_001185090	1	0	1	0	0	1	0	1	0	0	1	1	6	AP4B1
hsa-miR-212-5p	MIMAT0022695	GRIN1	2902	NM_021569	1	0	1	0	0	1	0	1	0	0	1	1	6	AP4E1
hsa-miR-212-5p	MIMAT0022695	KCNMA1	3778	NM_001271519	1	0	1	0	0	1	0	1	0	0	1	1	6	AP4M1
hsa-miR-212-5p	MIMAT0022695	KCNQ3	3786	NM_001204824	1	0	1	0	1	1	0	0	0	0	1	1	6	AP4S1
hsa-miR-212-5p	MIMAT0022695	MET	4233	NM_000245	1	0	1	0	0	1	0	1	0	0	1	1	6	AP5B1
hsa-miR-212-5p	MIMAT0022695	MET	4233	NM_001127500	1	0	1	0	0	1	0	1	0	0	1	1	6	AP5M1
hsa-miR-212-5p	MIMAT0022695	MFI2	4241	NM_033316	1	0	1	0	1	1	0	0	0	0	1	1	6	AP5S1
hsa-miR-212-5p	MIMAT0022695	MNT	4335	NM_020310	1	0	1	0	0	1	0	1	0	0	1	1	6	AP5Z1
hsa-miR-212-5p	MIMAT0022695	MOCS2	4338	NM_176806	1	0	1	0	0	1	0	1	0	0	1	1	6	APAF1
hsa-miR-212-5p	MIMAT0022695	MSR1	4481	NM_138715	1	0	1	0	1	1	0	0	0	0	1	1	6	APBA1
hsa-miR-212-5p	MIMAT0022695	MSR1	4481	NM_138716	1	0	1	0	1	1	0	0	0	0	1	1	6	APBA2
hsa-miR-212-5p	MIMAT0022695	MXI1	4601	NM_001008541	1	0	1	0	0	1	0	1	0	0	1	1	6	APBA3
hsa-miR-212-5p	MIMAT0022695	MXI1	4601	NM_005962	1	0	1	0	0	1	0	1	0	0	1	1	6	APBB1
hsa-miR-212-5p	MIMAT0022695	MXI1	4601	NM_130439	1	0	1	0	0	1	0	1	0	0	1	1	6	APBB2
hsa-miR-212-5p	MIMAT0022695	MYCL	4610	NM_001033081	1	0	1	0	1	1	0	0	0	0	1	1	6	APBB3
hsa-miR-212-5p	MIMAT0022695	MYCL	4610	NM_001033082	1	0	1	0	1	1	0	0	0	0	1	1	6	APC
hsa-miR-212-5p	MIMAT0022695	MYD88	4615	NM_001172566	1	0	1	0	0	1	0	1	0	0	1	1	6	APC2
hsa-miR-212-5p	MIMAT0022695	MYD88	4615	NM_001172569	1	0	1	0	0	1	0	1	0	0	1	1	6	APCDD1
hsa-miR-212-5p	MIMAT0022695	NASP	4678	NM_152298	1	0	1	0	1	1	0	0	0	0	1	1	6	APCDD1L
hsa-miR-212-5p	MIMAT0022695	NASP	4678	NM_001195193	1	0	1	0	1	1	0	0	0	0	1	1	6	APEH
hsa-miR-212-5p	MIMAT0022695	NFIA	4774	NM_001145512	1	0	1	0	0	1	0	1	0	0	1	1	6	APEX1
hsa-miR-212-5p	MIMAT0022695	NFIA	4774	NM_001145511	1	0	1	0	0	1	0	1	0	0	1	1	6	APEX2
hsa-miR-212-5p	MIMAT0022695	NFIA	4774	NM_005595	1	0	1	0	0	1	0	1	0	0	1	1	6	APH1A
hsa-miR-212-5p	MIMAT0022695	NFYC	4802	NM_001142589	1	0	1	0	0	1	0	1	0	0	1	1	6	APH1B
hsa-miR-212-5p	MIMAT0022695	NFYC	4802	NM_001142587	1	0	1	0	0	1	0	1	0	0	1	1	6	API5
hsa-miR-212-5p	MIMAT0022695	NFYC	4802	NM_014223	1	0	1	0	0	1	0	1	0	0	1	1	6	APITD1
hsa-miR-212-5p	MIMAT0022695	NFYC	4802	NM_001142588	1	0	1	0	0	1	0	1	0	0	1	1	6	APLF
hsa-miR-212-5p	MIMAT0022695	NFYC	4802	NM_001142590	1	0	1	0	0	1	0	1	0	0	1	1	6	APLN
hsa-miR-212-5p	MIMAT0022695	CNOT2	4848	NM_001199303	1	0	1	0	0	1	0	1	0	0	1	1	6	APLNR
hsa-miR-212-5p	MIMAT0022695	CNOT2	4848	NM_001199302	1	0	1	0	0	1	0	1	0	0	1	1	6	APLP1
hsa-miR-212-5p	MIMAT0022695	CNOT2	4848	NM_014515	1	0	1	0	0	1	0	1	0	0	1	1	6	APLP2
[truncated: 54,436 more rows]

## Sheet: Crossmatch upregulated miRNAs
downregulated proteins		upregulated miRNAs
[truncated: 275 more rows]
