# Supplementary material for: Functional omics analyses reveal only minor effects of microRNAs on human somatic stem cell differentiation
Source: Sci Rep. 2020 Feb 24;10:3284. doi: 10.1038/s41598-020-60065-8 (PMC7040006; doi:10.1038/s41598-020-60065-8)
Supplement: Supplementary file 7 — Supplementary Table S11-S12-S13-S14. [file 41598_2020_60065_MOESM7_ESM.xlsx]

## Sheet: Table S11
Accession	Description	Gene name	# peptides	# unique peptides	Confidence score	hsa-miR-27a-5p predictions	number of algorithms	n.t. transfection + 3d XXL (1)	n.t. transfection + 3d XXL (2)	n.t. transfection + 3d XXL (3)	n.t. transfection + 3d XXL (4)	mean n.t. transfection + 3d XXL	hsa-miR-27a-5p mimic transfection + 3d XXL (1)	hsa-miR-27a-5p mimic transfection + 3d XXL (2)	hsa-miR-27a-5p mimic transfection + 3d XXL (3)	mean hsa-miR-27a-5p transfection + 3d XXL	FC 3d mimic / 3d XXL	log2FC 3d mimic / 3d XXL	FDR corrected p-value (q)
Q9NRG9	Aladin OS=Homo sapiens GN=AAAS PE=1 SV=1 - [AAAS_HUMAN]	AAAS	2	2	95.82	AAAS	1	627601	566397	714178	603128	627826	376912	471730	497226	448623	0.714566	-0.484861	0.0139656
Q2M2I8	AP2-associated protein kinase 1 OS=Homo sapiens GN=AAK1 PE=1 SV=3 - [AAK1_HUMAN]	AAK1	2	2	98.85	AAK1	4	636660	856921	874323	525629	723383	520424	510208	404470	478367	0.661291	-0.596642	0.0556899
P49588	Alanine--tRNA ligase, cytoplasmic OS=Homo sapiens GN=AARS PE=1 SV=2 - [SYAC_HUMAN]	AARS	11	11	482.05	AARS	2	2.37954e+07	2.16336e+07	2.32662e+07	2.21235e+07	2.27047e+07	2.33301e+07	1.96049e+07	2.1245e+07	2.13933e+07	0.942244	-0.0858274	0.270205
P33527	Multidrug resistance-associated protein 1 OS=Homo sapiens GN=ABCC1 PE=1 SV=3 - [MRP1_HUMAN]	ABCC1	2	2	84.6	ABCC1	2	1.95732e+06	1.98008e+06	2.96759e+06	2.38602e+06	2.32275e+06	2.77561e+06	2.63185e+06	2.5105e+06	2.63932e+06	1.13629	0.184329	0.284352
P28288	ATP-binding cassette sub-family D member 3 OS=Homo sapiens GN=ABCD3 PE=1 SV=1 - [ABCD3_HUMAN]	ABCD3	3	3	122.88	ABCD3	6	1.42943e+06	1.54399e+06	1.278e+06	1.69239e+06	1.48595e+06	1.47799e+06	1.97767e+06	1.87608e+06	1.77724e+06	1.19603	0.258254	0.14682
P61221	ATP-binding cassette sub-family E member 1 OS=Homo sapiens GN=ABCE1 PE=1 SV=1 - [ABCE1_HUMAN]	ABCE1	7	7	305.36	ABCE1	2	5.23781e+06	5.40057e+06	5.21748e+06	5.24329e+06	5.27479e+06	5.06559e+06	5.93045e+06	5.44042e+06	5.47882e+06	1.03868	0.054752	0.401787
Q9NUJ1	Mycophenolic acid acyl-glucuronide esterase, mitochondrial OS=Homo sapiens GN=ABHD10 PE=1 SV=1 - [ABHDA_HUMAN]	ABHD10	3	3	261.23	ABHD10	2	7.45934e+06	5.66852e+06	6.12562e+06	6.26592e+06	6.37985e+06	7.61706e+06	8.59609e+06	9.35322e+06	8.52212e+06	1.33579	0.41769	0.0185416
P09110	3-ketoacyl-CoA thiolase, peroxisomal OS=Homo sapiens GN=ACAA1 PE=1 SV=2 - [THIK_HUMAN]	ACAA1	9	9	441.23	ACAA1	2	1.91632e+07	1.92934e+07	1.86665e+07	2.05013e+07	1.94061e+07	1.8874e+07	1.87004e+07	2.18934e+07	1.98226e+07	1.02146	0.0306353	0.71023
P42765	3-ketoacyl-CoA thiolase, mitochondrial OS=Homo sapiens GN=ACAA2 PE=1 SV=2 - [THIM_HUMAN]	ACAA2	8	8	418.41	ACAA2	1	1.11641e+07	1.17764e+07	1.08671e+07	1.44929e+07	1.20751e+07	1.14358e+07	1.21954e+07	1.35962e+07	1.24091e+07	1.02766	0.0393664	0.736358
Q9H845	Acyl-CoA dehydrogenase family member 9, mitochondrial OS=Homo sapiens GN=ACAD9 PE=1 SV=1 - [ACAD9_HUMAN]	ACAD9	2	2	112.29	ACAD9	2	7.2008e+06	6.78645e+06	7.77226e+06	7.87288e+06	7.4081e+06	7.16477e+06	7.20362e+06	7.40716e+06	7.25852e+06	0.979809	-0.0294279	0.674622
P11310	Medium-chain specific acyl-CoA dehydrogenase, mitochondrial OS=Homo sapiens GN=ACADM PE=1 SV=1 - [ACADM_HUMAN]	ACADM	3	3	166.11	ACADM	1	3.53847e+06	3.1841e+06	3.47672e+06	2.95739e+06	3.28917e+06	4.41102e+06	4.45788e+06	4.00624e+06	4.29171e+06	1.3048	0.383828	0.00530277
P49748	Very long-chain specific acyl-CoA dehydrogenase, mitochondrial OS=Homo sapiens GN=ACADVL PE=1 SV=1 - [ACADV_HUMAN]	ACADVL	15	15	800.53	ACADVL	2	5.51373e+07	5.2825e+07	5.13851e+07	5.77244e+07	5.4268e+07	5.27334e+07	5.89079e+07	6.26815e+07	5.81076e+07	1.07075	0.0986263	0.254457
P24752	Acetyl-CoA acetyltransferase, mitochondrial OS=Homo sapiens GN=ACAT1 PE=1 SV=1 - [THIL_HUMAN]	ACAT1	8	8	375.04	ACAT1	2	2.92508e+07	3.21971e+07	3.42589e+07	3.44636e+07	3.25426e+07	2.80884e+07	3.10657e+07	3.50808e+07	3.14116e+07	0.965246	-0.0510311	0.617036
Q9BWD1	Acetyl-CoA acetyltransferase, cytosolic OS=Homo sapiens GN=ACAT2 PE=1 SV=2 - [THIC_HUMAN]	ACAT2	2	2	93.75	ACAT2	1	4.69845e+06	5.92402e+06	5.24691e+06	4.06378e+06	4.98329e+06	4.91531e+06	4.59451e+06	3.38393e+06	4.29792e+06	0.862465	-0.213462	0.314222
Q9H3P7	Golgi resident protein GCP60 OS=Homo sapiens GN=ACBD3 PE=1 SV=4 - [GCP60_HUMAN]	ACBD3	6	6	384.36	ACBD3	2	1.30409e+07	1.19094e+07	1.04842e+07	1.23828e+07	1.19543e+07	1.19106e+07	1.36366e+07	1.17687e+07	1.24386e+07	1.04051	0.0572957	0.574911
Q9UKV3	Apoptotic chromatin condensation inducer in the nucleus OS=Homo sapiens GN=ACIN1 PE=1 SV=2 - [ACINU_HUMAN]	ACIN1	6	6	277.78	ACIN1	3	1.03414e+07	9.44506e+06	9.00475e+06	1.59576e+07	1.11872e+07	1.00108e+07	9.99727e+06	1.20632e+07	1.06904e+07	0.955593	-0.0655315	0.898259
P53396	ATP-citrate synthase OS=Homo sapiens GN=ACLY PE=1 SV=3 - [ACLY_HUMAN]	ACLY	24	23	1226.75	ACLY	1	5.3389e+07	5.66047e+07	5.69461e+07	5.59562e+07	5.5724e+07	5.43273e+07	5.38047e+07	5.39721e+07	5.40347e+07	0.969685	-0.0444126	0.141454
P21399	Cytoplasmic aconitate hydratase OS=Homo sapiens GN=ACO1 PE=1 SV=3 - [ACOC_HUMAN]	ACO1	12	12	598.33	ACO1	2	5.57182e+07	6.92877e+07	6.47289e+07	6.48781e+07	6.36532e+07	6.21703e+07	5.91983e+07	5.68708e+07	5.94131e+07	0.933387	-0.0994521	0.308635
Q99798	Aconitate hydratase, mitochondrial OS=Homo sapiens GN=ACO2 PE=1 SV=2 - [ACON_HUMAN]	ACO2	17	17	1000.74	ACO2	1	5.35442e+07	5.25751e+07	5.6593e+07	5.49089e+07	5.44053e+07	5.15077e+07	5.40075e+07	6.10441e+07	5.55198e+07	1.02049	0.0292552	0.712762
O00154	Cytosolic acyl coenzyme A thioester hydrolase OS=Homo sapiens GN=ACOT7 PE=1 SV=3 - [BACH_HUMAN]	ACOT7	5	5	200.44	ACOT7	1	1.52213e+07	1.32367e+07	1.3514e+07	1.53986e+07	1.43427e+07	1.39682e+07	1.44996e+07	1.54896e+07	1.46525e+07	1.0216	0.0308301	0.68507
O14734	Acyl-coenzyme A thioesterase 8 OS=Homo sapiens GN=ACOT8 PE=1 SV=1 - [ACOT8_HUMAN]	ACOT8	2	2	111.48	ACOT8	2	2.2055e+06	2.01281e+06	1.79137e+06	2.4911e+06	2.12519e+06	2.06052e+06	2.1073e+06	2.54953e+06	2.23912e+06	1.05361	0.0753368	0.6072
Q9Y305	Acyl-coenzyme A thioesterase 9, mitochondrial OS=Homo sapiens GN=ACOT9 PE=1 SV=2 - [ACOT9_HUMAN]	ACOT9	5	5	189.19	ACOT9	2	9.36751e+06	9.69656e+06	7.69333e+06	1.01138e+07	9.21781e+06	9.21635e+06	9.98293e+06	1.05203e+07	9.90651e+06	1.07471	0.103953	0.378257
Q15067	Peroxisomal acyl-coenzyme A oxidase 1 OS=Homo sapiens GN=ACOX1 PE=1 SV=3 - [ACOX1_HUMAN]	ACOX1	6	6	315.08	ACOX1	3	3.84395e+06	4.38543e+06	4.31436e+06	3.57199e+06	4.02893e+06	3.71209e+06	4.20796e+06	4.72993e+06	4.21666e+06	1.0466	0.0657042	0.613797
P24666	Low molecular weight phosphotyrosine protein phosphatase OS=Homo sapiens GN=ACP1 PE=1 SV=3 - [PPAC_HUMAN]	ACP1	4	4	258.52	ACP1	4	5.02973e+06	4.19284e+06	3.83142e+06	4.47275e+06	4.38168e+06	4.95322e+06	5.85373e+06	4.90276e+06	5.23657e+06	1.1951	0.257136	0.082642
O95573	Long-chain-fatty-acid--CoA ligase 3 OS=Homo sapiens GN=ACSL3 PE=1 SV=3 - [ACSL3_HUMAN]	ACSL3	14	9	728.91	ACSL3	1	2.81648e+07	2.82402e+07	2.92915e+07	3.23229e+07	2.95048e+07	2.21197e+07	2.22747e+07	2.57178e+07	2.33707e+07	0.792098	-0.336248	0.00870065
O60488	Long-chain-fatty-acid--CoA ligase 4 OS=Homo sapiens GN=ACSL4 PE=1 SV=2 - [ACSL4_HUMAN]	ACSL4	11	5	529.91	ACSL4	2	1.33957e+07	1.59326e+07	1.38124e+07	1.97878e+07	1.57321e+07	1.24926e+07	1.51595e+07	1.66636e+07	1.47719e+07	0.938966	-0.0908553	0.667826
P60709	Actin, cytoplasmic 1 OS=Homo sapiens GN=ACTB PE=1 SV=1 - [ACTB_HUMAN]	ACTB	29	12	1566.74	ACTB	1	2.54982e+08	3.99127e+08	2.02698e+08	2.85181e+08	2.85497e+08	3.31477e+08	4.00136e+08	4.18277e+08	3.83296e+08	1.34256	0.424984	0.130768
Q562R1	Beta-actin-like protein 2 OS=Homo sapiens GN=ACTBL2 PE=1 SV=2 - [ACTBL_HUMAN]	ACTBL2	7	2	307.19	ACTBL2	2	1.81096e+07	5.43133e+07	2.98691e+07	4.3277e+07	3.63923e+07	2.78291e+07	3.6723e+07	3.30594e+07	3.25371e+07	0.894068	-0.161544	0.901501
P68032	Actin, alpha cardiac muscle 1 OS=Homo sapiens GN=ACTC1 PE=1 SV=1 - [ACTC_HUMAN]	ACTC1	18	5	760.78	ACTC1	2	3.72605e+07	3.40854e+07	3.4766e+07	3.67335e+07	3.57114e+07	3.84452e+07	3.72044e+07	4.36162e+07	3.97553e+07	1.11324	0.154763	0.0782187
P12814	Alpha-actinin-1 OS=Homo sapiens GN=ACTN1 PE=1 SV=2 - [ACTN1_HUMAN]	ACTN1	29	18	1518.07	ACTN1	2	1.52333e+08	1.33378e+08	1.33364e+08	1.44222e+08	1.40824e+08	1.50522e+08	1.51204e+08	1.50234e+08	1.50653e+08	1.06979	0.0973335	0.13237
O43707	Alpha-actinin-4 OS=Homo sapiens GN=ACTN4 PE=1 SV=2 - [ACTN4_HUMAN]	ACTN4	24	13	1343.61	ACTN4	1	1.15827e+08	1.17684e+08	1.05969e+08	1.26477e+08	1.16489e+08	1.2693e+08	1.28603e+08	1.25966e+08	1.27166e+08	1.09166	0.12652	0.0932048
P61163	Alpha-centractin OS=Homo sapiens GN=ACTR1A PE=1 SV=1 - [ACTZ_HUMAN]	ACTR1A	4	3	158.82	ACTR1A	2	2.2613e+07	2.12452e+07	2.10025e+07	1.94411e+07	2.10754e+07	2.53225e+07	2.54743e+07	1.87893e+07	2.31954e+07	1.10059	0.138273	0.383705
P61160	Actin-related protein 2 OS=Homo sapiens GN=ACTR2 PE=1 SV=1 - [ARP2_HUMAN]	ACTR2	6	6	350.17	ACTR2	2	1.55541e+07	1.2292e+07	1.21747e+07	1.45662e+07	1.36468e+07	1.56924e+07	1.85319e+07	1.75208e+07	1.72484e+07	1.26392	0.337903	0.0358061
P61158	Actin-related protein 3 OS=Homo sapiens GN=ACTR3 PE=1 SV=3 - [ARP3_HUMAN]	ACTR3	14	14	766.21	ACTR3	1	8.98106e+07	1.00682e+08	9.17912e+07	1.0064e+08	9.57307e+07	9.62905e+07	1.03472e+08	1.05079e+08	1.01614e+08	1.06145	0.0860397	0.212033
O14672	Disintegrin and metalloproteinase domain-containing protein 10 OS=Homo sapiens GN=ADAM10 PE=1 SV=1 - [ADA10_HUMAN]	ADAM10	2	2	96.65	ADAM10	1	572056	614541	662630	457189	576604	696334	749744	701544	715874	1.24153	0.312124	0.0675559
P55265	Double-stranded RNA-specific adenosine deaminase OS=Homo sapiens GN=ADAR PE=1 SV=4 - [DSRAD_HUMAN]	ADAR	5	5	297.79	ADAR	2	4.14369e+06	4.95176e+06	4.74523e+06	4.98271e+06	4.70585e+06	4.6754e+06	4.80868e+06	6.09579e+06	5.19329e+06	1.10358	0.142195	0.328201
P35611	Alpha-adducin OS=Homo sapiens GN=ADD1 PE=1 SV=2 - [ADDA_HUMAN]	ADD1	5	5	301.91	ADD1	6	1.01069e+07	1.12944e+07	1.15979e+07	1.05109e+07	1.08775e+07	1.20129e+07	1.23568e+07	1.53984e+07	1.3256e+07	1.21866	0.285301	0.0512091
Q9UEY8	Gamma-adducin OS=Homo sapiens GN=ADD3 PE=1 SV=1 - [ADDG_HUMAN]	ADD3	3	3	171.39	ADD3	3	7.46364e+06	5.90418e+06	6.09884e+06	6.61532e+06	6.52049e+06	7.66765e+06	9.04822e+06	8.02709e+06	8.24766e+06	1.26488	0.339003	0.0244054
P11766	Alcohol dehydrogenase class-3 OS=Homo sapiens GN=ADH5 PE=1 SV=4 - [ADHX_HUMAN]	ADH5	3	3	210.78	ADH5	1	9.63198e+06	9.9015e+06	8.23589e+06	8.08482e+06	8.96355e+06	1.13883e+07	1.00743e+07	9.09894e+06	1.01872e+07	1.13651	0.184614	0.181107
P55263	Adenosine kinase OS=Homo sapiens GN=ADK PE=1 SV=2 - [ADK_HUMAN]	ADK	2	2	97.61	ADK	3	2.55692e+06	2.55001e+06	1.50034e+06	3.14459e+06	2.43796e+06	2.41469e+06	2.8191e+06	2.92803e+06	2.72061e+06	1.11593	0.158252	0.499184
Q16186	Proteasomal ubiquitin receptor ADRM1 OS=Homo sapiens GN=ADRM1 PE=1 SV=2 - [ADRM1_HUMAN]	ADRM1	3	3	135.75	ADRM1	2	7.29624e+06	6.19721e+06	5.68807e+06	6.49045e+06	6.41799e+06	7.29944e+06	7.77155e+06	7.95724e+06	7.67608e+06	1.19602	0.258247	0.0378389
P30520	Adenylosuccinate synthetase isozyme 2 OS=Homo sapiens GN=ADSS PE=1 SV=3 - [PURA2_HUMAN]	ADSS	6	6	399.93	ADSS	5	9.77379e+06	1.02801e+07	1.06335e+07	1.04865e+07	1.02935e+07	1.04423e+07	1.0613e+07	1.06052e+07	1.05535e+07	1.02526	0.0359881	0.305463
Q8N556	Actin filament-associated protein 1 OS=Homo sapiens GN=AFAP1 PE=1 SV=2 - [AFAP1_HUMAN]	AFAP1	2	2	64.3	AFAP1	2	1.73991e+06	1.78568e+06	1.81217e+06	1.40358e+06	1.68534e+06	1.49847e+06	1.68367e+06	1.29383e+06	1.49199e+06	0.885277	-0.175799	0.255049
Q9Y4W6	AFG3-like protein 2 OS=Homo sapiens GN=AFG3L2 PE=1 SV=2 - [AFG32_HUMAN]	AFG3L2	3	3	146.06	AFG3L2	2	4.83596e+06	4.83923e+06	5.50816e+06	5.88082e+06	5.26604e+06	4.84996e+06	5.4949e+06	6.30822e+06	5.55103e+06	1.05412	0.0760355	0.581686
P52594	Arf-GAP domain and FG repeat-containing protein 1 OS=Homo sapiens GN=AGFG1 PE=1 SV=2 - [AGFG1_HUMAN]	AGFG1	2	2	136.35	AGFG1	1	1.21994e+06	1.20892e+06	1.0039e+06	974851	1.1019e+06	1.39383e+06	1.22114e+06	1.46154e+06	1.35884e+06	1.23317	0.302374	0.0520721
O00116	Alkyldihydroxyacetonephosphate synthase, peroxisomal OS=Homo sapiens GN=AGPS PE=1 SV=1 - [ADAS_HUMAN]	AGPS	6	6	325.32	AGPS	6	1.14891e+07	9.49189e+06	9.64724e+06	1.02493e+07	1.02194e+07	1.1468e+07	1.13257e+07	1.2787e+07	1.18602e+07	1.16056	0.214824	0.0556026
P23526	Adenosylhomocysteinase OS=Homo sapiens GN=AHCY PE=1 SV=4 - [SAHH_HUMAN]	AHCY	4	3	164.57	AHCY	5	1.71247e+07	1.5692e+07	1.86458e+07	1.9532e+07	1.77486e+07	1.78609e+07	1.77407e+07	1.57694e+07	1.71237e+07	0.964788	-0.0517158	0.630612
O43865	Putative adenosylhomocysteinase 2 OS=Homo sapiens GN=AHCYL1 PE=1 SV=2 - [SAHH2_HUMAN]	AHCYL1	4	4	169.61	AHCYL1	5	4.38663e+06	4.07841e+06	3.08954e+06	3.558e+06	3.77815e+06	4.58163e+06	5.79339e+06	4.39802e+06	4.92435e+06	1.30338	0.382254	0.0708784
Q09666	Neuroblast differentiation-associated protein AHNAK OS=Homo sapiens GN=AHNAK PE=1 SV=2 - [AHNK_HUMAN]	AHNAK	66	66	3116.63	AHNAK	5	1.52011e+08	1.36295e+08	1.38953e+08	1.53239e+08	1.45124e+08	1.82764e+08	1.69262e+08	1.70001e+08	1.74009e+08	1.19903	0.26187	0.00696459
O95433	Activator of 90 kDa heat shock protein ATPase homolog 1 OS=Homo sapiens GN=AHSA1 PE=1 SV=1 - [AHSA1_HUMAN]	AHSA1	2	2	108.15	AHSA1	2	1.04228e+07	1.12007e+07	8.13263e+06	9.78665e+06	9.8857e+06	1.23588e+07	1.27315e+07	1.20769e+07	1.23891e+07	1.25323	0.325652	0.0367066
Q96BJ3	Axin interactor, dorsalization-associated protein OS=Homo sapiens GN=AIDA PE=1 SV=1 - [AIDA_HUMAN]	AIDA	2	2	70.99	AIDA	4	712264	499563	552439	772748	634253	957313	897285	1.32525e+06	1.05995e+06	1.67117	0.740862	0.0227334
O95831	Apoptosis-inducing factor 1, mitochondrial OS=Homo sapiens GN=AIFM1 PE=1 SV=1 - [AIFM1_HUMAN]	AIFM1	5	5	246.03	AIFM1	4	8.72531e+06	7.84153e+06	7.97974e+06	8.15532e+06	8.17547e+06	8.03427e+06	8.51591e+06	8.85993e+06	8.47004e+06	1.03603	0.0510663	0.376192
Q12904	Aminoacyl tRNA synthase complex-interacting multifunctional protein 1 OS=Homo sapiens GN=AIMP1 PE=1 SV=2 - [AIMP1_HUMAN]	AIMP1	6	6	284.25	AIMP1	2	2.36184e+07	2.33279e+07	2.22309e+07	2.50505e+07	2.35569e+07	2.43118e+07	2.67433e+07	2.3982e+07	2.50124e+07	1.06178	0.0864913	0.203666
Q13155	Aminoacyl tRNA synthase complex-interacting multifunctional protein 2 OS=Homo sapiens GN=AIMP2 PE=1 SV=2 - [AIMP2_HUMAN]	AIMP2	6	6	368.84	AIMP2	1	2.00588e+07	2.18434e+07	1.80487e+07	2.55329e+07	2.13709e+07	1.94014e+07	2.1802e+07	1.95355e+07	2.02463e+07	0.947376	-0.0779912	0.629587
P00568	Adenylate kinase isoenzyme 1 OS=Homo sapiens GN=AK1 PE=1 SV=3 - [KAD1_HUMAN]	AK1	7	6	354.98	AK1	1	1.4104e+07	1.48373e+07	1.24508e+07	1.5436e+07	1.4207e+07	1.56348e+07	1.71023e+07	1.60874e+07	1.62748e+07	1.14555	0.196037	0.0677068
P54819	Adenylate kinase 2, mitochondrial OS=Homo sapiens GN=AK2 PE=1 SV=2 - [KAD2_HUMAN]	AK2	5	5	315	AK2	5	2.5313e+07	2.45436e+07	2.5599e+07	2.55503e+07	2.52515e+07	2.14292e+07	2.50279e+07	2.34034e+07	2.32868e+07	0.922197	-0.116853	0.0889972
Q02952	A-kinase anchor protein 12 OS=Homo sapiens GN=AKAP12 PE=1 SV=4 - [AKA12_HUMAN]	AKAP12	8	8	474.39	AKAP12	2	5.30437e+06	5.04268e+06	4.48296e+06	5.28132e+06	5.02783e+06	9.22514e+06	7.94929e+06	7.90832e+06	8.36092e+06	1.66293	0.733725	0.000464567
P14550	Alcohol dehydrogenase [NADP(+)] OS=Homo sapiens GN=AKR1A1 PE=1 SV=3 - [AK1A1_HUMAN]	AKR1A1	11	9	503.49	AKR1A1	2	3.02584e+07	3.39023e+07	3.14997e+07	3.05428e+07	3.15508e+07	3.27432e+07	2.92707e+07	2.8306e+07	3.01066e+07	0.954227	-0.0675961	0.363359
P15121	Aldose reductase OS=Homo sapiens GN=AKR1B1 PE=1 SV=3 - [ALDR_HUMAN]	AKR1B1	4	2	195.44	AKR1B1	2	8.48902e+06	8.44253e+06	7.06838e+06	9.36841e+06	8.34209e+06	6.3428e+06	9.08877e+06	8.18177e+06	7.87112e+06	0.943543	-0.0838399	0.59506
P42330	Aldo-keto reductase family 1 member C3 OS=Homo sapiens GN=AKR1C3 PE=1 SV=4 - [AK1C3_HUMAN]	AKR1C3	5	2	268.9	AKR1C3	2	1.9571e+06	2.76406e+06	2.50297e+06	2.02689e+06	2.31275e+06	2.07105e+06	2.14246e+06	1.97622e+06	2.06324e+06	0.892116	-0.164696	0.345881
O43488	Aflatoxin B1 aldehyde reductase member 2 OS=Homo sapiens GN=AKR7A2 PE=1 SV=3 - [ARK72_HUMAN]	AKR7A2	5	5	329.39	AKR7A2	1	1.99444e+07	2.03686e+07	1.7595e+07	1.90791e+07	1.92468e+07	2.14197e+07	2.05449e+07	2.08621e+07	2.09422e+07	1.08809	0.121798	0.0827733
P02768	Serum albumin OS=Homo sapiens GN=ALB PE=1 SV=2 - [ALBU_HUMAN]	ALB	2	2	85.08	ALB	2	6.95219e+06	7.0666e+06	1.07127e+07	9.95623e+06	8.67192e+06	6.13714e+06	9.21017e+06	7.98208e+06	7.77646e+06	0.89674	-0.157238	0.560775
Q13740	CD166 antigen OS=Homo sapiens GN=ALCAM PE=1 SV=2 - [CD166_HUMAN]	ALCAM	4	4	201.83	ALCAM	3	1.16427e+07	1.35786e+07	1.4164e+07	1.41538e+07	1.33848e+07	1.54956e+07	1.34104e+07	1.69353e+07	1.52804e+07	1.14163	0.191095	0.158676
Q8IZ83	Aldehyde dehydrogenase family 16 member A1 OS=Homo sapiens GN=ALDH16A1 PE=1 SV=2 - [A16A1_HUMAN]	ALDH16A1	2	2	106.93	ALDH16A1	1	6.38536e+06	6.12202e+06	6.67214e+06	4.0839e+06	5.81585e+06	6.2288e+06	4.77533e+06	4.26399e+06	5.08937e+06	0.875086	-0.192503	0.468147
P54886	Delta-1-pyrroline-5-carboxylate synthase OS=Homo sapiens GN=ALDH18A1 PE=1 SV=2 - [P5CS_HUMAN]	ALDH18A1	19	19	923.99	ALDH18A1	1	6.22207e+07	6.69993e+07	6.77041e+07	7.21976e+07	6.72804e+07	6.22878e+07	6.99802e+07	7.20175e+07	6.80952e+07	1.01211	0.0173656	0.833189
P30837	Aldehyde dehydrogenase X, mitochondrial OS=Homo sapiens GN=ALDH1B1 PE=1 SV=3 - [AL1B1_HUMAN]	ALDH1B1	4	4	188.36	ALDH1B1	4	6.135e+06	6.16523e+06	5.76255e+06	7.09852e+06	6.29032e+06	5.61648e+06	5.82191e+06	8.14701e+06	6.52847e+06	1.03786	0.0536099	0.828136
Q3SY69	Mitochondrial 10-formyltetrahydrofolate dehydrogenase OS=Homo sapiens GN=ALDH1L2 PE=1 SV=2 - [AL1L2_HUMAN]	ALDH1L2	22	22	1174.65	ALDH1L2	4	5.91139e+07	5.69932e+07	5.62594e+07	6.05732e+07	5.82349e+07	5.57571e+07	5.79286e+07	5.80534e+07	5.72464e+07	0.983024	-0.0247009	0.492962
P05091	Aldehyde dehydrogenase, mitochondrial OS=Homo sapiens GN=ALDH2 PE=1 SV=2 - [ALDH2_HUMAN]	ALDH2	8	8	430.1	ALDH2	2	4.14062e+07	4.1129e+07	3.87054e+07	3.78558e+07	3.97741e+07	3.71872e+07	4.52296e+07	4.45149e+07	4.23106e+07	1.06377	0.0891898	0.363435
P51648	Fatty aldehyde dehydrogenase OS=Homo sapiens GN=ALDH3A2 PE=1 SV=1 - [AL3A2_HUMAN]	ALDH3A2	3	3	164.99	ALDH3A2	2	9.44876e+06	9.00008e+06	9.96711e+06	1.0599e+07	9.75374e+06	1.01117e+07	1.14359e+07	1.25367e+07	1.13614e+07	1.16483	0.220119	0.0735041
P30038	Delta-1-pyrroline-5-carboxylate dehydrogenase, mitochondrial OS=Homo sapiens GN=ALDH4A1 PE=1 SV=3 - [AL4A1_HUMAN]	ALDH4A1	4	3	256.41	ALDH4A1	2	930045	934519	1.23262e+06	862091	989820	1.1906e+06	1.03002e+06	1.18679e+06	1.1358e+06	1.14749	0.198476	0.211286
P49419	Alpha-aminoadipic semialdehyde dehydrogenase OS=Homo sapiens GN=ALDH7A1 PE=1 SV=5 - [AL7A1_HUMAN]	ALDH7A1	6	6	416.99	ALDH7A1	4	1.75508e+07	1.58789e+07	1.62699e+07	1.84211e+07	1.70302e+07	1.68297e+07	1.90261e+07	1.84248e+07	1.80936e+07	1.06244	0.0873847	0.283807
P49189	4-trimethylaminobutyraldehyde dehydrogenase OS=Homo sapiens GN=ALDH9A1 PE=1 SV=3 - [AL9A1_HUMAN]	ALDH9A1	7	7	350.41	ALDH9A1	1	1.93398e+07	2.03821e+07	2.08234e+07	1.88209e+07	1.98416e+07	2.09081e+07	2.08093e+07	2.13027e+07	2.10067e+07	1.05872	0.0823254	0.0953694
P04075	Fructose-bisphosphate aldolase A OS=Homo sapiens GN=ALDOA PE=1 SV=2 - [ALDOA_HUMAN]	ALDOA	12	10	828.08	ALDOA	1	2.20673e+08	2.38487e+08	2.11304e+08	2.16878e+08	2.21836e+08	2.30046e+08	2.18644e+08	2.22248e+08	2.23646e+08	1.00816	0.0117267	0.799032
P09972	Fructose-bisphosphate aldolase C OS=Homo sapiens GN=ALDOC PE=1 SV=2 - [ALDOC_HUMAN]	ALDOC	6	4	355.92	ALDOC	4	1.47968e+07	1.7237e+07	1.58953e+07	2.01498e+07	1.70197e+07	1.69833e+07	1.64622e+07	1.7327e+07	1.69242e+07	0.994386	-0.00812218	0.991883
Q9Y673	Dolichyl-phosphate beta-glucosyltransferase OS=Homo sapiens GN=ALG5 PE=1 SV=1 - [ALG5_HUMAN]	ALG5	2	2	49.24	ALG5	1	2.64216e+06	2.2657e+06	2.73709e+06	2.75384e+06	2.5997e+06	2.3452e+06	2.53669e+06	2.67049e+06	2.51746e+06	0.968366	-0.0463759	0.64693
Q86V81	THO complex subunit 4 OS=Homo sapiens GN=ALYREF PE=1 SV=3 - [THOC4_HUMAN]	ALYREF	3	3	171.52	ALYREF	1	2.36016e+06	2.61951e+06	2.06735e+06	1.93613e+06	2.24579e+06	2.62679e+06	2.3706e+06	2.98847e+06	2.66196e+06	1.18531	0.245264	0.137856
Q01433	AMP deaminase 2 OS=Homo sapiens GN=AMPD2 PE=1 SV=2 - [AMPD2_HUMAN]	AMPD2	3	3	179.15	AMPD2	2	2.19538e+06	2.6364e+06	2.93135e+06	2.39024e+06	2.53834e+06	2.6379e+06	2.32443e+06	2.04276e+06	2.33503e+06	0.919903	-0.120446	0.427516
Q9NW15	Anoctamin-10 OS=Homo sapiens GN=ANO10 PE=1 SV=2 - [ANO10_HUMAN]	ANO10	2	2	42.51	ANO10	2	451756	442035	378239	523607	448909	360591	692382	716673	589882	1.31403	0.394003	0.300866
Q92688	Acidic leucine-rich nuclear phosphoprotein 32 family member B OS=Homo sapiens GN=ANP32B PE=1 SV=1 - [AN32B_HUMAN]	ANP32B	3	2	142.51	ANP32B	1	2.36675e+07	2.99416e+07	2.86031e+07	2.50943e+07	2.68266e+07	2.50591e+07	2.36593e+07	2.44317e+07	2.43834e+07	0.908924	-0.137769	0.228388
Q9BTT0	Acidic leucine-rich nuclear phosphoprotein 32 family member E OS=Homo sapiens GN=ANP32E PE=1 SV=1 - [AN32E_HUMAN]	ANP32E	4	4	195.85	ANP32E	2	5.04418e+06	4.36384e+06	4.153e+06	4.84955e+06	4.60264e+06	4.0998e+06	5.25453e+06	5.28818e+06	4.88084e+06	1.06044	0.0846666	0.560608
P15144	Aminopeptidase N OS=Homo sapiens GN=ANPEP PE=1 SV=4 - [AMPN_HUMAN]	ANPEP	26	26	1520.09	ANPEP	5	1.25834e+08	1.16148e+08	1.16414e+08	1.35073e+08	1.23367e+08	1.23852e+08	1.38708e+08	1.42976e+08	1.35178e+08	1.09574	0.131903	0.16426
P58335	Anthrax toxin receptor 2 OS=Homo sapiens GN=ANTXR2 PE=1 SV=5 - [ANTR2_HUMAN]	ANTXR2	4	4	179.06	ANTXR2	7	1.05526e+06	1.07335e+06	990369	631082	937517	969085	1.39403e+06	1.45976e+06	1.27429e+06	1.35922	0.442778	0.150306
P04083	Annexin A1 OS=Homo sapiens GN=ANXA1 PE=1 SV=2 - [ANXA1_HUMAN]	ANXA1	12	12	673.38	ANXA1	1	8.47937e+07	8.83362e+07	8.88956e+07	8.57742e+07	8.69499e+07	8.42419e+07	8.92912e+07	8.4346e+07	8.59597e+07	0.988611	-0.0165244	0.602979
P50995	Annexin A11 OS=Homo sapiens GN=ANXA11 PE=1 SV=1 - [ANX11_HUMAN]	ANXA11	6	6	276.3	ANXA11	3	1.52258e+07	1.67721e+07	1.43531e+07	1.32723e+07	1.49058e+07	1.47397e+07	1.51846e+07	1.30891e+07	1.43378e+07	0.961894	-0.0560497	0.615912
P07355	Annexin A2 OS=Homo sapiens GN=ANXA2 PE=1 SV=2 - [ANXA2_HUMAN]	ANXA2	13	13	625	ANXA2	3	2.39471e+08	2.63834e+08	2.42528e+08	2.88728e+08	2.5864e+08	2.3044e+08	2.8971e+08	2.85466e+08	2.68538e+08	1.03827	0.0541826	0.680712
P09525	Annexin A4 OS=Homo sapiens GN=ANXA4 PE=1 SV=4 - [ANXA4_HUMAN]	ANXA4	4	4	230.1	ANXA4	2	8.09078e+06	7.81104e+06	7.62487e+06	6.8743e+06	7.60025e+06	7.39235e+06	6.92786e+06	6.7001e+06	7.00677e+06	0.921914	-0.117297	0.154969
P08758	Annexin A5 OS=Homo sapiens GN=ANXA5 PE=1 SV=2 - [ANXA5_HUMAN]	ANXA5	11	11	719.29	ANXA5	2	1.34129e+08	1.40463e+08	1.35753e+08	1.46957e+08	1.39325e+08	1.50924e+08	1.62818e+08	1.55868e+08	1.56537e+08	1.12353	0.168041	0.0121832
P08133	Annexin A6 OS=Homo sapiens GN=ANXA6 PE=1 SV=3 - [ANXA6_HUMAN]	ANXA6	21	21	1105.47	ANXA6	1	1.05415e+08	1.13333e+08	1.01881e+08	1.22456e+08	1.10771e+08	1.20835e+08	1.20362e+08	1.23614e+08	1.21604e+08	1.0978	0.13461	0.107064
P20073	Annexin A7 OS=Homo sapiens GN=ANXA7 PE=1 SV=3 - [ANXA7_HUMAN]	ANXA7	4	3	144.58	ANXA7	1	1.09939e+07	1.13586e+07	1.13697e+07	1.04357e+07	1.10395e+07	1.05353e+07	1.03934e+07	1.33145e+07	1.14144e+07	1.03396	0.0481823	0.717
Q10567	AP-1 complex subunit beta-1 OS=Homo sapiens GN=AP1B1 PE=1 SV=2 - [AP1B1_HUMAN]	AP1B1	11	4	609.25	AP1B1	2	5.95727e+06	4.42773e+06	5.70268e+06	5.87234e+06	5.49001e+06	6.73024e+06	6.87385e+06	6.19448e+06	6.59952e+06	1.2021	0.265554	0.0804049
O43747	AP-1 complex subunit gamma-1 OS=Homo sapiens GN=AP1G1 PE=1 SV=5 - [AP1G1_HUMAN]	AP1G1	2	2	84.41	AP1G1	5	2.36219e+06	1.90282e+06	1.77055e+06	1.47196e+06	1.87688e+06	1.91719e+06	1.80154e+06	2.088e+06	1.93558e+06	1.03127	0.0444269	0.734864
Q9BXS5	AP-1 complex subunit mu-1 OS=Homo sapiens GN=AP1M1 PE=1 SV=3 - [AP1M1_HUMAN]	AP1M1	2	2	48.24	AP1M1	4	3.37575e+06	3.08985e+06	2.84912e+06	3.09748e+06	3.10305e+06	3.36853e+06	3.66505e+06	3.06214e+06	3.36524e+06	1.08449	0.117023	0.236855
O95782	AP-2 complex subunit alpha-1 OS=Homo sapiens GN=AP2A1 PE=1 SV=3 - [AP2A1_HUMAN]	AP2A1	11	8	526.67	AP2A1	2	1.3998e+07	1.52191e+07	1.50712e+07	1.45976e+07	1.47215e+07	1.3135e+07	1.47421e+07	1.33302e+07	1.37358e+07	0.933043	-0.0999848	0.121756
O94973	AP-2 complex subunit alpha-2 OS=Homo sapiens GN=AP2A2 PE=1 SV=2 - [AP2A2_HUMAN]	AP2A2	8	5	414.63	AP2A2	2	6.04421e+06	6.04968e+06	8.4605e+06	6.90963e+06	6.866e+06	5.7331e+06	6.36425e+06	6.83573e+06	6.31103e+06	0.91917	-0.121596	0.488146
P63010	AP-2 complex subunit beta OS=Homo sapiens GN=AP2B1 PE=1 SV=1 - [AP2B1_HUMAN]	AP2B1	17	10	873.13	AP2B1	3	1.63371e+07	1.44007e+07	1.45484e+07	1.82091e+07	1.58738e+07	1.52278e+07	1.76253e+07	1.63692e+07	1.64074e+07	1.03362	0.0477026	0.649282
Q96CW1	AP-2 complex subunit mu OS=Homo sapiens GN=AP2M1 PE=1 SV=2 - [AP2M1_HUMAN]	AP2M1	3	3	99.1	AP2M1	2	7.53801e+06	7.78766e+06	7.83416e+06	9.21435e+06	8.09354e+06	6.97131e+06	8.3855e+06	8.33504e+06	7.89728e+06	0.975751	-0.0354152	0.747721
O00203	AP-3 complex subunit beta-1 OS=Homo sapiens GN=AP3B1 PE=1 SV=3 - [AP3B1_HUMAN]	AP3B1	5	5	234.61	AP3B1	4	6.25648e+06	5.62334e+06	5.27657e+06	5.78187e+06	5.73456e+06	6.19742e+06	6.99278e+06	6.55326e+06	6.58115e+06	1.14763	0.198656	0.0420176
O14617	AP-3 complex subunit delta-1 OS=Homo sapiens GN=AP3D1 PE=1 SV=1 - [AP3D1_HUMAN]	AP3D1	3	3	126.32	AP3D1	2	2.42067e+06	2.02963e+06	2.81418e+06	2.02788e+06	2.32309e+06	2.37191e+06	2.08114e+06	1.96863e+06	2.14056e+06	0.921427	-0.118058	0.501815
Q9Y2T2	AP-3 complex subunit mu-1 OS=Homo sapiens GN=AP3M1 PE=1 SV=1 - [AP3M1_HUMAN]	AP3M1	4	4	168.3	AP3M1	2	3.9253e+06	3.93924e+06	4.274e+06	3.26578e+06	3.85108e+06	3.73579e+06	4.3443e+06	3.77533e+06	3.95181e+06	1.02616	0.0372488	0.735009
P13798	Acylamino-acid-releasing enzyme OS=Homo sapiens GN=APEH PE=1 SV=4 - [ACPH_HUMAN]	APEH	7	7	319.32	APEH	4	8.08522e+06	8.22453e+06	9.42668e+06	7.12115e+06	8.21439e+06	8.01941e+06	8.13437e+06	8.07993e+06	8.0779e+06	0.983384	-0.024173	0.868693
P27695	DNA-(apurinic or apyrimidinic site) lyase OS=Homo sapiens GN=APEX1 PE=1 SV=2 - [APEX1_HUMAN]	APEX1	7	7	356.59	APEX1	7	2.20343e+07	2.71395e+07	2.02627e+07	2.10863e+07	2.26307e+07	1.46525e+07	1.69463e+07	1.56384e+07	1.57458e+07	0.69577	-0.523318	0.00824746
Q9BZZ5	Apoptosis inhibitor 5 OS=Homo sapiens GN=API5 PE=1 SV=3 - [API5_HUMAN]	API5	3	3	127.19	API5	1	1.05448e+06	889883	707013	858385	877441	941607	772727	740312	818215	0.932502	-0.100821	0.594175
Q06481	Amyloid-like protein 2 OS=Homo sapiens GN=APLP2 PE=1 SV=2 - [APLP2_HUMAN]	APLP2	2	2	104.22	APLP2	3	473038	517785	413425	293806	424513	507318	678809	604899	597009	1.40634	0.491942	0.081139
Q9HDC9	Adipocyte plasma membrane-associated protein OS=Homo sapiens GN=APMAP PE=1 SV=2 - [APMAP_HUMAN]	APMAP	8	8	391.66	APMAP	5	4.23854e+07	4.03956e+07	3.90932e+07	4.34492e+07	4.13309e+07	3.84382e+07	4.04911e+07	3.92637e+07	3.93977e+07	0.953226	-0.0691098	0.185062
Q9UKG1	DCC-interacting protein 13-alpha OS=Homo sapiens GN=APPL1 PE=1 SV=1 - [DP13A_HUMAN]	APPL1	2	2	74.18	APPL1	4	744438	830208	1.12581e+06	1.44012e+06	1.03514e+06	578287	798055	1.53374e+06	970027	0.937095	-0.0937332	0.714112
P07741	Adenine phosphoribosyltransferase OS=Homo sapiens GN=APRT PE=1 SV=2 - [APT_HUMAN]	APRT	4	4	169.46	APRT	2	5.87705e+06	9.0618e+06	9.07898e+06	8.34013e+06	8.08949e+06	8.27332e+06	6.84037e+06	8.51068e+06	7.87479e+06	0.973459	-0.0388079	0.907726
P48444	Coatomer subunit delta OS=Homo sapiens GN=ARCN1 PE=1 SV=1 - [COPD_HUMAN]	ARCN1	9	9	456.82	ARCN1	2	4.89391e+07	5.4561e+07	5.20536e+07	4.95479e+07	5.12754e+07	5.00472e+07	5.41997e+07	4.72691e+07	5.05053e+07	0.984982	-0.021831	0.736658
P61204	ADP-ribosylation factor 3 OS=Homo sapiens GN=ARF3 PE=1 SV=2 - [ARF3_HUMAN]	ARF3	8	2	431.19	ARF3	6	9.18271e+07	8.40759e+07	7.41744e+07	7.75883e+07	8.19164e+07	9.68835e+07	9.6567e+07	7.51442e+07	8.95315e+07	1.09296	0.128244	0.385063
P18085	ADP-ribosylation factor 4 OS=Homo sapiens GN=ARF4 PE=1 SV=3 - [ARF4_HUMAN]	ARF4	11	6	587.47	ARF4	2	4.90394e+07	4.18971e+07	4.0253e+07	3.88857e+07	4.25188e+07	4.54639e+07	5.05504e+07	4.0089e+07	4.53678e+07	1.06701	0.0935675	0.470578
P84085	ADP-ribosylation factor 5 OS=Homo sapiens GN=ARF5 PE=1 SV=2 - [ARF5_HUMAN]	ARF5	9	3	468.89	ARF5	2	4.09e+06	3.92213e+06	3.77631e+06	3.40346e+06	3.79798e+06	4.07713e+06	5.08379e+06	4.48502e+06	4.54865e+06	1.19765	0.260206	0.0532275
P62330	ADP-ribosylation factor 6 OS=Homo sapiens GN=ARF6 PE=1 SV=2 - [ARF6_HUMAN]	ARF6	3	2	128.87	ARF6	1	4.59837e+06	4.32278e+06	2.96797e+06	3.82267e+06	3.92794e+06	4.18632e+06	6.47217e+06	4.53131e+06	5.06326e+06	1.28904	0.366294	0.181304
Q8N6T3	ADP-ribosylation factor GTPase-activating protein 1 OS=Homo sapiens GN=ARFGAP1 PE=1 SV=2 - [ARFG1_HUMAN]	ARFGAP1	2	2	69.51	ARFGAP1	2	2.45016e+06	2.23754e+06	2.89276e+06	2.10735e+06	2.42195e+06	2.55082e+06	2.49814e+06	2.30394e+06	2.45097e+06	1.01198	0.017182	0.839822
Q9NP61	ADP-ribosylation factor GTPase-activating protein 3 OS=Homo sapiens GN=ARFGAP3 PE=1 SV=1 - [ARFG3_HUMAN]	ARFGAP3	4	4	256.3	ARFGAP3	2	5.37823e+06	5.05003e+06	4.23086e+06	5.16067e+06	4.95495e+06	4.62406e+06	5.48373e+06	5.15945e+06	5.08908e+06	1.02707	0.038536	0.722125
Q07960	Rho GTPase-activating protein 1 OS=Homo sapiens GN=ARHGAP1 PE=1 SV=1 - [RHG01_HUMAN]	ARHGAP1	8	8	333.37	ARHGAP1	3	3.15627e+07	2.94935e+07	3.43319e+07	5.01398e+07	3.6382e+07	2.76579e+07	2.88157e+07	4.84243e+07	3.4966e+07	0.96108	-0.0572721	0.812527
Q68EM7	Rho GTPase-activating protein 17 OS=Homo sapiens GN=ARHGAP17 PE=1 SV=1 - [RHG17_HUMAN]	ARHGAP17	2	2	81.31	ARHGAP17	4	832553	953203	686217	934871	851711	806964	867957	720955	798625	0.937671	-0.0928455	0.581045
P52565	Rho GDP-dissociation inhibitor 1 OS=Homo sapiens GN=ARHGDIA PE=1 SV=3 - [GDIR1_HUMAN]	ARHGDIA	3	3	142.17	ARHGDIA	2	2.55625e+06	3.6076e+06	3.18841e+06	3.67224e+06	3.25613e+06	3.3322e+06	2.6152e+06	2.73766e+06	2.89502e+06	0.889099	-0.169584	0.376864
Q92974	Rho guanine nucleotide exchange factor 2 OS=Homo sapiens GN=ARHGEF2 PE=1 SV=4 - [ARHG2_HUMAN]	ARHGEF2	4	4	218.83	ARHGEF2	4	4.34821e+06	3.30093e+06	3.53457e+06	3.74269e+06	3.7316e+06	3.91416e+06	3.96037e+06	3.62342e+06	3.83265e+06	1.02708	0.0385482	0.687734
Q9Y4X5	E3 ubiquitin-protein ligase ARIH1 OS=Homo sapiens GN=ARIH1 PE=1 SV=2 - [ARI1_HUMAN]	ARIH1	2	2	87.83	ARIH1	5	844635	1.0068e+06	704146	889834	861354	957479	1.1147e+06	1.12426e+06	1.06548e+06	1.23698	0.306826	0.0767295
P40616	ADP-ribosylation factor-like protein 1 OS=Homo sapiens GN=ARL1 PE=1 SV=1 - [ARL1_HUMAN]	ARL1	4	4	217.87	ARL1	3	2.25986e+07	1.67956e+07	1.46446e+07	1.5332e+07	1.73427e+07	2.15411e+07	2.29367e+07	1.77008e+07	2.07262e+07	1.1951	0.257128	0.21693
P36405	ADP-ribosylation factor-like protein 3 OS=Homo sapiens GN=ARL3 PE=1 SV=2 - [ARL3_HUMAN]	ARL3	2	2	110.76	ARL3	3	2.63355e+06	2.26253e+06	1.87888e+06	2.22497e+06	2.24998e+06	3.55565e+06	3.14663e+06	2.40568e+06	3.03599e+06	1.34934	0.432252	0.0678311
O75915	PRA1 family protein 3 OS=Homo sapiens GN=ARL6IP5 PE=1 SV=1 - [PRAF3_HUMAN]	ARL6IP5	2	2	152.92	ARL6IP5	2	5.15366e+06	7.79641e+06	4.59243e+06	7.60701e+06	6.28738e+06	6.45486e+06	8.90338e+06	8.65346e+06	8.0039e+06	1.27301	0.348245	0.213656
Q9NVJ2	ADP-ribosylation factor-like protein 8B OS=Homo sapiens GN=ARL8B PE=1 SV=1 - [ARL8B_HUMAN]	ARL8B	4	4	204.06	ARL8B	3	8.42407e+06	8.80336e+06	8.18659e+06	1.07676e+07	9.04539e+06	8.56462e+06	1.07802e+07	1.00427e+07	9.79585e+06	1.08297	0.114987	0.422038
Q9UH62	Armadillo repeat-containing X-linked protein 3 OS=Homo sapiens GN=ARMCX3 PE=1 SV=1 - [ARMX3_HUMAN]	ARMCX3	2	2	140.92	ARMCX3	2	2.49094e+06	2.56389e+06	2.8335e+06	3.72179e+06	2.90253e+06	2.04575e+06	2.65396e+06	3.49115e+06	2.73029e+06	0.940657	-0.0882589	0.687761
Q92747	Actin-related protein 2/3 complex subunit 1A OS=Homo sapiens GN=ARPC1A PE=1 SV=2 - [ARC1A_HUMAN]	ARPC1A	4	4	208.07	ARPC1A	3	5.73777e+06	5.87448e+06	5.07498e+06	5.55111e+06	5.55959e+06	5.61426e+06	6.27747e+06	5.51315e+06	5.80163e+06	1.04354	0.0614795	0.442294
O15143	Actin-related protein 2/3 complex subunit 1B OS=Homo sapiens GN=ARPC1B PE=1 SV=3 - [ARC1B_HUMAN]	ARPC1B	4	4	198.17	ARPC1B	1	8.26694e+06	9.5284e+06	7.81704e+06	9.50563e+06	8.7795e+06	9.32473e+06	1.00898e+07	1.0025e+07	9.8132e+06	1.11774	0.160584	0.128509
O15144	Actin-related protein 2/3 complex subunit 2 OS=Homo sapiens GN=ARPC2 PE=1 SV=1 - [ARPC2_HUMAN]	ARPC2	6	6	288.3	ARPC2	2	3.21051e+07	2.70628e+07	2.24274e+07	2.75963e+07	2.72979e+07	3.02857e+07	3.58507e+07	3.28498e+07	3.29954e+07	1.20872	0.273475	0.0978557
O15145	Actin-related protein 2/3 complex subunit 3 OS=Homo sapiens GN=ARPC3 PE=1 SV=3 - [ARPC3_HUMAN]	ARPC3	2	2	130.68	ARPC3	1	3.54052e+06	5.52461e+06	3.07538e+06	4.64534e+06	4.19646e+06	4.5233e+06	6.15361e+06	5.50285e+06	5.39325e+06	1.28519	0.361981	0.181223
P59998	Actin-related protein 2/3 complex subunit 4 OS=Homo sapiens GN=ARPC4 PE=1 SV=3 - [ARPC4_HUMAN]	ARPC4	3	3	180.96	ARPC4	2	1.94688e+07	1.88108e+07	1.38517e+07	1.77935e+07	1.74812e+07	1.96171e+07	2.08561e+07	1.72826e+07	1.92519e+07	1.10129	0.139197	0.364251
O15511	Actin-related protein 2/3 complex subunit 5 OS=Homo sapiens GN=ARPC5 PE=1 SV=3 - [ARPC5_HUMAN]	ARPC5	2	2	70.74	ARPC5	3	3.22622e+06	3.54115e+06	2.96918e+06	5.26852e+06	3.75127e+06	3.04376e+06	3.85433e+06	3.98715e+06	3.62841e+06	0.96725	-0.0480386	0.933129
P15289	Arylsulfatase A OS=Homo sapiens GN=ARSA PE=1 SV=3 - [ARSA_HUMAN]	ARSA	2	2	131.42	ARSA	2	2.91419e+06	2.69154e+06	2.70796e+06	3.02027e+06	2.83349e+06	2.39286e+06	2.92672e+06	3.34108e+06	2.88689e+06	1.01884	0.0269337	0.908795
P15848	Arylsulfatase B OS=Homo sapiens GN=ARSB PE=1 SV=1 - [ARSB_HUMAN]	ARSB	4	4	190.47	ARSB	4	8.75596e+06	9.18552e+06	8.81524e+06	9.28815e+06	9.01122e+06	8.32871e+06	9.02547e+06	1.18085e+07	9.7209e+06	1.07876	0.109367	0.504366
Q9H1I8	Activating signal cointegrator 1 complex subunit 2 OS=Homo sapiens GN=ASCC2 PE=1 SV=3 - [ASCC2_HUMAN]	ASCC2	3	3	105.77	ASCC2	2	1.04372e+06	1.08539e+06	1.17335e+06	960478	1.06574e+06	815047	982456	909275	902259	0.846607	-0.240235	0.0550488
Q8N3C0	Activating signal cointegrator 1 complex subunit 3 OS=Homo sapiens GN=ASCC3 PE=1 SV=3 - [ASCC3_HUMAN]	ASCC3	2	2	52.3	ASCC3	2	95530.3	168094	225545	238287	181864	292704	167879	299241	253275	1.39266	0.477841	0.27849
O95671	N-acetylserotonin O-methyltransferase-like protein OS=Homo sapiens GN=ASMTL PE=1 SV=3 - [ASML_HUMAN]	ASMTL	2	2	128.74	ASMTL	2	1.60745e+06	1.58339e+06	1.90972e+06	1.50122e+06	1.65044e+06	1.7872e+06	1.68461e+06	1.74799e+06	1.73993e+06	1.05422	0.0761799	0.411884
O43681	ATPase ASNA1 OS=Homo sapiens GN=ASNA1 PE=1 SV=2 - [ASNA_HUMAN]	ASNA1	3	3	124.26	ASNA1	2	8.18952e+06	8.5423e+06	9.58999e+06	8.85638e+06	8.79455e+06	9.17398e+06	8.92821e+06	1.00075e+07	9.36991e+06	1.06542	0.091426	0.249094
P08243	Asparagine synthetase [glutamine-hydrolyzing] OS=Homo sapiens GN=ASNS PE=1 SV=4 - [ASNS_HUMAN]	ASNS	2	2	92.37	ASNS	1	685990	692436	661826	629828	667520	614861	464520	545350	541577	0.811327	-0.301645	0.0314276
Q12797	Aspartyl/asparaginyl beta-hydroxylase OS=Homo sapiens GN=ASPH PE=1 SV=3 - [ASPH_HUMAN]	ASPH	6	6	294.33	ASPH	4	1.95401e+07	1.54741e+07	2.13408e+07	2.50393e+07	2.03486e+07	2.16046e+07	2.48768e+07	2.71957e+07	2.4559e+07	1.20692	0.271327	0.191334
P00966	Argininosuccinate synthase OS=Homo sapiens GN=ASS1 PE=1 SV=2 - [ASSY_HUMAN]	ASS1	3	2	134.94	ASS1	1	327703	299514	244612	291539	290842	320977	520832	345986	395932	1.36133	0.445018	0.101884
Q8NBU5	ATPase family AAA domain-containing protein 1 OS=Homo sapiens GN=ATAD1 PE=1 SV=1 - [ATAD1_HUMAN]	ATAD1	2	2	80.2	ATAD1	2	2.43687e+06	1.91134e+06	2.03371e+06	1.11411e+06	1.874e+06	1.48148e+06	2.45995e+06	2.1645e+06	2.03531e+06	1.08607	0.119123	0.69189
Q9NVI7	ATPase family AAA domain-containing protein 3A OS=Homo sapiens GN=ATAD3A PE=1 SV=2 - [ATD3A_HUMAN]	ATAD3A	9	8	387.08	ATAD3A	2	1.2104e+07	1.185e+07	9.23716e+06	1.18998e+07	1.12727e+07	1.05646e+07	1.05296e+07	1.05085e+07	1.05342e+07	0.934489	-0.0977512	0.455444
Q6DD88	Atlastin-3 OS=Homo sapiens GN=ATL3 PE=1 SV=1 - [ATLA3_HUMAN]	ATL3	7	7	437.09	ATL3	3	2.08868e+07	1.88426e+07	1.58027e+07	1.85872e+07	1.85298e+07	1.74602e+07	2.06748e+07	1.96626e+07	1.92659e+07	1.03972	0.056201	0.627273
P05023	Sodium/potassium-transporting ATPase subunit alpha-1 OS=Homo sapiens GN=ATP1A1 PE=1 SV=1 - [AT1A1_HUMAN]	ATP1A1	18	18	958.24	ATP1A1	4	8.5528e+07	7.31157e+07	8.4491e+07	8.97947e+07	8.32323e+07	8.50745e+07	9.78815e+07	9.07013e+07	9.12191e+07	1.09596	0.132192	0.196718
P16615	Sarcoplasmic/endoplasmic reticulum calcium ATPase 2 OS=Homo sapiens GN=ATP2A2 PE=1 SV=1 - [AT2A2_HUMAN]	ATP2A2	18	18	861.44	ATP2A2	3	4.42539e+07	4.4789e+07	4.68463e+07	5.55721e+07	4.78653e+07	4.53711e+07	5.3441e+07	5.98868e+07	5.28996e+07	1.10518	0.144277	0.335037
P20020	Plasma membrane calcium-transporting ATPase 1 OS=Homo sapiens GN=ATP2B1 PE=1 SV=3 - [AT2B1_HUMAN]	ATP2B1	5	2	279.07	ATP2B1	5	873591	648271	736925	764631	755855	723319	854539	970591	849483	1.12387	0.168477	0.308598
P98194	Calcium-transporting ATPase type 2C member 1 OS=Homo sapiens GN=ATP2C1 PE=1 SV=3 - [AT2C1_HUMAN]	ATP2C1	2	2	115.84	ATP2C1	2	1.22434e+06	1.30101e+06	1.30218e+06	2.01618e+06	1.46093e+06	1.15655e+06	1.50243e+06	1.99909e+06	1.55269e+06	1.06281	0.0878879	0.7749
P25705	ATP synthase subunit alpha, mitochondrial OS=Homo sapiens GN=ATP5A1 PE=1 SV=1 - [ATPA_HUMAN]	ATP5A1	19	18	968.27	ATP5A1	2	3.74035e+08	3.47287e+08	3.75873e+08	4.12899e+08	3.77524e+08	3.51042e+08	3.84932e+08	3.93895e+08	3.76623e+08	0.997615	-0.003445	0.974523
P06576	ATP synthase subunit beta, mitochondrial OS=Homo sapiens GN=ATP5B PE=1 SV=3 - [ATPB_HUMAN]	ATP5B	17	17	851.76	ATP5B	2	1.07827e+08	1.28703e+08	1.09892e+08	1.35034e+08	1.20364e+08	1.11015e+08	1.56591e+08	1.49888e+08	1.39165e+08	1.1562	0.209387	0.271939
P36542	ATP synthase subunit gamma, mitochondrial OS=Homo sapiens GN=ATP5C1 PE=1 SV=1 - [ATPG_HUMAN]	ATP5C1	9	9	395.09	ATP5C1	1	7.84128e+07	7.81127e+07	8.66964e+07	8.91098e+07	8.30829e+07	7.23004e+07	8.3853e+07	8.17785e+07	7.93106e+07	0.954596	-0.0670371	0.437926
P24539	ATP synthase subunit b, mitochondrial OS=Homo sapiens GN=ATP5F1 PE=1 SV=2 - [AT5F1_HUMAN]	ATP5F1	6	6	331.88	ATP5F1	1	1.56181e+07	1.33493e+07	1.22541e+07	1.47374e+07	1.39897e+07	1.3704e+07	1.69193e+07	1.52369e+07	1.52867e+07	1.09271	0.127913	0.322557
O75947	ATP synthase subunit d, mitochondrial OS=Homo sapiens GN=ATP5H PE=1 SV=3 - [ATP5H_HUMAN]	ATP5H	5	5	138.41	ATP5H	2	1.2543e+08	9.38749e+07	1.12615e+08	1.49149e+08	1.20267e+08	1.37287e+08	1.54822e+08	1.54422e+08	1.48844e+08	1.23761	0.307557	0.117602
P56385	ATP synthase subunit e, mitochondrial OS=Homo sapiens GN=ATP5I PE=1 SV=2 - [ATP5I_HUMAN]	ATP5I	2	2	87.8	ATP5I	1	3.41927e+06	3.47215e+06	3.12556e+06	3.93057e+06	3.48689e+06	2.86519e+06	3.26524e+06	3.11581e+06	3.08208e+06	0.883906	-0.178035	0.117435
P48047	ATP synthase subunit O, mitochondrial OS=Homo sapiens GN=ATP5O PE=1 SV=1 - [ATPO_HUMAN]	ATP5O	5	5	225.09	ATP5O	1	2.87254e+07	3.08515e+07	3.29852e+07	4.20701e+07	3.3658e+07	2.58207e+07	2.99906e+07	3.50735e+07	3.0295e+07	0.900081	-0.151874	0.442376
Q93050	V-type proton ATPase 116 kDa subunit a isoform 1 OS=Homo sapiens GN=ATP6V0A1 PE=1 SV=3 - [VPP1_HUMAN]	ATP6V0A1	4	4	135.63	ATP6V0A1	4	2.62522e+06	2.03239e+06	2.45946e+06	2.66902e+06	2.44653e+06	1.77687e+06	1.98925e+06	2.45525e+06	2.07379e+06	0.847647	-0.238464	0.180297
P61421	V-type proton ATPase subunit d 1 OS=Homo sapiens GN=ATP6V0D1 PE=1 SV=1 - [VA0D1_HUMAN]	ATP6V0D1	5	5	175.34	ATP6V0D1	2	1.50591e+07	1.6195e+07	1.65305e+07	1.7929e+07	1.64284e+07	1.37326e+07	1.52517e+07	1.54454e+07	1.48099e+07	0.901481	-0.149631	0.107448
P38606	V-type proton ATPase catalytic subunit A OS=Homo sapiens GN=ATP6V1A PE=1 SV=2 - [VATA_HUMAN]	ATP6V1A	9	9	553.56	ATP6V1A	3	1.98233e+07	2.23777e+07	2.10651e+07	2.21538e+07	2.1355e+07	2.12928e+07	2.24969e+07	2.35831e+07	2.24576e+07	1.05163	0.0726331	0.272941
P21281	V-type proton ATPase subunit B, brain isoform OS=Homo sapiens GN=ATP6V1B2 PE=1 SV=3 - [VATB2_HUMAN]	ATP6V1B2	5	5	243.22	ATP6V1B2	2	1.73205e+07	1.60347e+07	1.49493e+07	1.73175e+07	1.64055e+07	1.7483e+07	1.83786e+07	1.76633e+07	1.78416e+07	1.08754	0.121071	0.107994
Q9UI12	V-type proton ATPase subunit H OS=Homo sapiens GN=ATP6V1H PE=1 SV=1 - [VATH_HUMAN]	ATP6V1H	3	3	126.2	ATP6V1H	2	1.50571e+06	1.52793e+06	1.61621e+06	1.07289e+06	1.43068e+06	1.7147e+06	1.79263e+06	2.21606e+06	1.9078e+06	1.33349	0.415203	0.0711273
Q9UBB4	Ataxin-10 OS=Homo sapiens GN=ATXN10 PE=1 SV=1 - [ATX10_HUMAN]	ATXN10	6	6	274.71	ATXN10	2	2.86363e+06	3.22944e+06	3.30495e+06	3.23214e+06	3.15754e+06	3.33793e+06	3.29626e+06	3.54328e+06	3.39249e+06	1.07441	0.103545	0.149074
Q8WWM7	Ataxin-2-like protein OS=Homo sapiens GN=ATXN2L PE=1 SV=2 - [ATX2L_HUMAN]	ATXN2L	2	2	62.38	ATXN2L	2	1.38553e+06	1.07917e+06	1.3218e+06	1.36768e+06	1.28854e+06	1.54487e+06	1.64158e+06	1.72741e+06	1.63795e+06	1.27117	0.346151	0.0217087
P61769	Beta-2-microglobulin OS=Homo sapiens GN=B2M PE=1 SV=1 - [B2MG_HUMAN]	B2M	2	2	42.46	B2M	1	1.18093e+07	1.20287e+07	8.35698e+06	7.71335e+06	9.9771e+06	1.11811e+07	1.19615e+07	9.48065e+06	1.08744e+07	1.08994	0.124248	0.524971
P15291	Beta-1,4-galactosyltransferase 1 OS=Homo sapiens GN=B4GALT1 PE=1 SV=5 - [B4GT1_HUMAN]	B4GALT1	3	3	124.8	B4GALT1	2	4.13867e+06	3.33619e+06	3.20759e+06	3.96361e+06	3.66152e+06	2.9887e+06	3.33857e+06	2.58661e+06	2.97129e+06	0.811492	-0.301351	0.0836071
O95816	BAG family molecular chaperone regulator 2 OS=Homo sapiens GN=BAG2 PE=1 SV=1 - [BAG2_HUMAN]	BAG2	5	5	279.68	BAG2	1	1.56117e+07	1.76801e+07	1.48397e+07	1.49732e+07	1.57762e+07	1.54311e+07	1.62703e+07	1.67447e+07	1.61487e+07	1.02361	0.0336689	0.646252
Q07812	Apoptosis regulator BAX OS=Homo sapiens GN=BAX PE=1 SV=1 - [BAX_HUMAN]	BAX	2	2	115.76	BAX	2	7.23053e+06	8.36761e+06	7.26107e+06	8.06758e+06	7.7317e+06	7.09806e+06	6.56545e+06	6.93657e+06	6.86669e+06	0.888122	-0.17117	0.0583829
P54687	Branched-chain-amino-acid aminotransferase, cytosolic OS=Homo sapiens GN=BCAT1 PE=1 SV=3 - [BCAT1_HUMAN]	BCAT1	2	2	73.08	BCAT1	6	6.46263e+06	7.90461e+06	8.71425e+06	7.58714e+06	7.66716e+06	7.58789e+06	6.19564e+06	6.89756e+06	6.8937e+06	0.89912	-0.153414	0.292517
P12694	2-oxoisovalerate dehydrogenase subunit alpha, mitochondrial OS=Homo sapiens GN=BCKDHA PE=1 SV=2 - [ODBA_HUMAN]	BCKDHA	2	2	63.19	BCKDHA	4	1.28986e+06	1.59568e+06	2.0887e+06	2.13151e+06	1.77644e+06	1.73009e+06	1.56289e+06	2.1425e+06	1.81183e+06	1.01992	0.028462	0.85181
Q14137	Ribosome biogenesis protein BOP1 OS=Homo sapiens GN=BOP1 PE=1 SV=2 - [BOP1_HUMAN]	BOP1	3	3	119.93	BOP1	2	1.17307e+06	1.08442e+06	1.18971e+06	981046	1.10706e+06	1.03446e+06	1.04311e+06	904312	993963	0.897839	-0.155471	0.161521
Q5VW32	BRO1 domain-containing protein BROX OS=Homo sapiens GN=BROX PE=1 SV=1 - [BROX_HUMAN]	BROX	2	2	97.27	BROX	2	1.58689e+06	1.73185e+06	1.84632e+06	1.88357e+06	1.76216e+06	1.78968e+06	1.78054e+06	1.77187e+06	1.7807e+06	1.01052	0.0150984	0.792914
P35613	Basigin OS=Homo sapiens GN=BSG PE=1 SV=2 - [BASI_HUMAN]	BSG	4	4	194.42	BSG	3	1.21205e+07	1.11266e+07	8.35785e+06	1.62722e+07	1.19693e+07	1.26605e+07	1.71926e+07	1.79626e+07	1.59385e+07	1.33162	0.413182	0.165399
P20290	Transcription factor BTF3 OS=Homo sapiens GN=BTF3 PE=1 SV=1 - [BTF3_HUMAN]	BTF3	3	3	162.82	BTF3	8	8.53701e+06	7.92528e+06	7.39098e+06	3.27056e+06	6.78096e+06	8.44241e+06	8.28484e+06	9.56543e+06	8.76423e+06	1.29248	0.370138	0.286558
Q96K17	Transcription factor BTF3 homolog 4 OS=Homo sapiens GN=BTF3L4 PE=1 SV=1 - [BT3L4_HUMAN]	BTF3L4	2	2	88.83	BTF3L4	2	4.5586e+06	3.44975e+06	3.7981e+06	4.43532e+06	4.06044e+06	5.53481e+06	5.7216e+06	5.26955e+06	5.50865e+06	1.35666	0.440064	0.0118282
O43684	Mitotic checkpoint protein BUB3 OS=Homo sapiens GN=BUB3 PE=1 SV=1 - [BUB3_HUMAN]	BUB3	5	5	187.34	BUB3	6	6.2222e+06	6.33777e+06	6.16195e+06	7.67427e+06	6.59905e+06	6.03237e+06	6.84172e+06	8.33266e+06	7.06892e+06	1.0712	0.099231	0.549574
Q7L1Q6	Basic leucine zipper and W2 domain-containing protein 1 OS=Homo sapiens GN=BZW1 PE=1 SV=1 - [BZW1_HUMAN]	BZW1	6	4	298.86	BZW1	3	1.65349e+07	1.48504e+07	1.32169e+07	1.47504e+07	1.48381e+07	1.68429e+07	2.06183e+07	1.79204e+07	1.84605e+07	1.24413	0.315133	0.0316446
Q9Y224	UPF0568 protein C14orf166 OS=Homo sapiens GN=C14orf166 PE=1 SV=1 - [CN166_HUMAN]	C14orf166	3	3	168.42	C14orf166	4	4.80551e+06	4.68428e+06	4.77712e+06	4.54297e+06	4.70247e+06	4.47294e+06	4.66449e+06	4.929e+06	4.68881e+06	0.997096	-0.00419623	0.906071
Q969H8	UPF0556 protein C19orf10 OS=Homo sapiens GN=C19orf10 PE=1 SV=1 - [CS010_HUMAN]	C19orf10	3	3	143.3	C19orf10	4	4.82483e+07	4.69671e+07	4.25882e+07	4.918e+07	4.67459e+07	4.61419e+07	5.04572e+07	4.89428e+07	4.8514e+07	1.03782	0.0535608	0.425289
P30042	ES1 protein homolog, mitochondrial OS=Homo sapiens GN=C21orf33 PE=1 SV=3 - [ES1_HUMAN]	C21orf33	2	2	98.76	C21orf33	2	9.10562e+06	9.51769e+06	9.14528e+06	8.73332e+06	9.12548e+06	1.03759e+07	9.56616e+06	9.36622e+06	9.76944e+06	1.07057	0.0983761	0.0984762
Q9H993	UPF0364 protein C6orf211 OS=Homo sapiens GN=C6orf211 PE=1 SV=1 - [CF211_HUMAN]	C6orf211	3	3	131.29	C6orf211	2	1.64259e+06	1.17033e+06	1.2886e+06	1.13492e+06	1.30911e+06	1.79379e+06	1.1945e+06	2.0535e+06	1.6806e+06	1.28377	0.360386	0.22109
P54289	Voltage-dependent calcium channel subunit alpha-2/delta-1 OS=Homo sapiens GN=CACNA2D1 PE=1 SV=3 - [CA2D1_HUMAN]	CACNA2D1	5	5	218.78	CACNA2D1	4	4.04849e+06	3.51188e+06	4.36727e+06	3.36459e+06	3.82306e+06	3.83088e+06	3.94105e+06	4.11572e+06	3.96255e+06	1.03649	0.0517013	0.603955
Q9HB71	Calcyclin-binding protein OS=Homo sapiens GN=CACYBP PE=1 SV=2 - [CYBP_HUMAN]	CACYBP	3	3	123.88	CACYBP	3	7.61783e+06	8.00045e+06	6.99579e+06	7.07761e+06	7.42292e+06	8.43979e+06	7.72483e+06	6.98705e+06	7.71722e+06	1.03965	0.0560951	0.554281
P27708	CAD protein OS=Homo sapiens GN=CAD PE=1 SV=3 - [PYR1_HUMAN]	CAD	9	9	494.63	CAD	2	7.26886e+06	6.86599e+06	7.94813e+06	7.48439e+06	7.39184e+06	8.24218e+06	7.77231e+06	9.07942e+06	8.36464e+06	1.1316	0.178369	0.0655373
Q05682	Caldesmon OS=Homo sapiens GN=CALD1 PE=1 SV=3 - [CALD1_HUMAN]	CALD1	12	12	483.79	CALD1	3	1.66567e+07	1.22326e+07	1.28172e+07	1.40391e+07	1.39364e+07	2.05781e+07	2.0752e+07	2.17494e+07	2.10265e+07	1.50875	0.59335	0.00374636
P27797	Calreticulin OS=Homo sapiens GN=CALR PE=1 SV=1 - [CALR_HUMAN]	CALR	13	13	523.92	CALR	3	1.93061e+08	1.48363e+08	1.54768e+08	1.91848e+08	1.7201e+08	1.90843e+08	2.28331e+08	2.18403e+08	2.12526e+08	1.23554	0.305145	0.0697753
O43852	Calumenin OS=Homo sapiens GN=CALU PE=1 SV=2 - [CALU_HUMAN]	CALU	7	7	367.73	CALU	2	5.84876e+07	5.20467e+07	6.56328e+07	7.91385e+07	6.38264e+07	5.6175e+07	5.85844e+07	6.42198e+07	5.96597e+07	0.934719	-0.0973955	0.628754
Q86VP6	Cullin-associated NEDD8-dissociated protein 1 OS=Homo sapiens GN=CAND1 PE=1 SV=2 - [CAND1_HUMAN]	CAND1	11	11	526.23	CAND1	2	4.73768e+07	4.04509e+07	4.43782e+07	4.48977e+07	4.42759e+07	4.57443e+07	4.36593e+07	4.66045e+07	4.5336e+07	1.02394	0.0341378	0.580168
P27824	Calnexin OS=Homo sapiens GN=CANX PE=1 SV=2 - [CALX_HUMAN]	CANX	10	10	523.73	CANX	7	7.76848e+07	7.30665e+07	7.6789e+07	8.2129e+07	7.74173e+07	6.42694e+07	7.07461e+07	6.95914e+07	6.82023e+07	0.880969	-0.182836	0.0200757
Q01518	Adenylyl cyclase-associated protein 1 OS=Homo sapiens GN=CAP1 PE=1 SV=5 - [CAP1_HUMAN]	CAP1	9	9	532.9	CAP1	2	3.27128e+07	3.37535e+07	3.02484e+07	3.01629e+07	3.17194e+07	2.92119e+07	2.71423e+07	2.82713e+07	2.82085e+07	0.889314	-0.169235	0.0275922
P40121	Macrophage-capping protein OS=Homo sapiens GN=CAPG PE=1 SV=2 - [CAPG_HUMAN]	CAPG	3	3	136.81	CAPG	1	3.70873e+06	2.86125e+06	2.76738e+06	5.78205e+06	3.77985e+06	4.51576e+06	4.61464e+06	5.13004e+06	4.75348e+06	1.25758	0.330654	0.237426
P07384	Calpain-1 catalytic subunit OS=Homo sapiens GN=CAPN1 PE=1 SV=1 - [CAN1_HUMAN]	CAPN1	4	4	176.11	CAPN1	2	1.45227e+07	1.27468e+07	1.37405e+07	1.50781e+07	1.4022e+07	1.4104e+07	1.41546e+07	1.29989e+07	1.37525e+07	0.980777	-0.0280031	0.72596
P17655	Calpain-2 catalytic subunit OS=Homo sapiens GN=CAPN2 PE=1 SV=6 - [CAN2_HUMAN]	CAPN2	12	12	593.96	CAPN2	2	3.94069e+07	4.01176e+07	3.74041e+07	3.6006e+07	3.82337e+07	4.25568e+07	4.30813e+07	3.76938e+07	4.11106e+07	1.07525	0.104668	0.180747
P04632	Calpain small subunit 1 OS=Homo sapiens GN=CAPNS1 PE=1 SV=1 - [CPNS1_HUMAN]	CAPNS1	4	4	254.05	CAPNS1	2	1.49427e+07	1.66595e+07	1.51708e+07	1.47864e+07	1.53899e+07	1.51655e+07	1.34511e+07	1.26776e+07	1.37647e+07	0.894402	-0.161004	0.0930514
Q14444	Caprin-1 OS=Homo sapiens GN=CAPRIN1 PE=1 SV=2 - [CAPR1_HUMAN]	CAPRIN1	3	3	87.1	CAPRIN1	3	3.8732e+06	4.62917e+06	5.05445e+06	3.69233e+06	4.31229e+06	3.13122e+06	2.42848e+06	2.81375e+06	2.79115e+06	0.647255	-0.627595	0.00993881
P52907	F-actin-capping protein subunit alpha-1 OS=Homo sapiens GN=CAPZA1 PE=1 SV=3 - [CAZA1_HUMAN]	CAPZA1	4	3	267.68	CAPZA1	5	2.78241e+07	2.85612e+07	2.46468e+07	2.59075e+07	2.67349e+07	2.78212e+07	2.9138e+07	2.6204e+07	2.77211e+07	1.03689	0.0522568	0.470268
P47755	F-actin-capping protein subunit alpha-2 OS=Homo sapiens GN=CAPZA2 PE=1 SV=3 - [CAZA2_HUMAN]	CAPZA2	6	5	375.32	CAPZA2	2	3.81162e+07	4.58122e+07	4.19708e+07	4.28048e+07	4.2176e+07	4.28515e+07	4.07364e+07	4.14204e+07	4.16695e+07	0.98799	-0.0174321	0.836171
P47756	F-actin-capping protein subunit beta OS=Homo sapiens GN=CAPZB PE=1 SV=4 - [CAPZB_HUMAN]	CAPZB	5	5	289.67	CAPZB	2	3.47076e+07	3.63029e+07	3.67549e+07	3.81463e+07	3.64779e+07	3.70324e+07	4.12157e+07	4.00657e+07	3.94379e+07	1.08115	0.11256	0.0795898
Q86X55	Histone-arginine methyltransferase CARM1 OS=Homo sapiens GN=CARM1 PE=1 SV=3 - [CARM1_HUMAN]	CARM1	4	4	185.02	CARM1	2	1.0358e+07	1.25554e+07	1.18987e+07	9.37671e+06	1.10472e+07	9.84986e+06	9.84362e+06	9.39353e+06	9.69567e+06	0.877659	-0.188268	0.179147
P49589	Cysteine--tRNA ligase, cytoplasmic OS=Homo sapiens GN=CARS PE=1 SV=3 - [SYCC_HUMAN]	CARS	4	4	148	CARS	3	1.79648e+06	1.97264e+06	1.70316e+06	999466	1.61794e+06	1.95374e+06	1.72646e+06	1.76645e+06	1.81555e+06	1.12214	0.166251	0.464009
P20810	Calpastatin OS=Homo sapiens GN=CAST PE=1 SV=4 - [ICAL_HUMAN]	CAST	2	2	63.06	CAST	2	1.59526e+06	1.59179e+06	1.5594e+06	1.47936e+06	1.55645e+06	2.05605e+06	1.46281e+06	1.71677e+06	1.74521e+06	1.12127	0.165139	0.269854
P04040	Catalase OS=Homo sapiens GN=CAT PE=1 SV=3 - [CATA_HUMAN]	CAT	4	4	186.62	CAT	1	6.62012e+06	6.87748e+06	7.07975e+06	7.42053e+06	6.99947e+06	6.19126e+06	6.85861e+06	6.87821e+06	6.64269e+06	0.949028	-0.0754771	0.251635
Q03135	Caveolin-1 OS=Homo sapiens GN=CAV1 PE=1 SV=4 - [CAV1_HUMAN]	CAV1	2	2	92.34	CAV1	2	8.18481e+06	7.7189e+06	7.68828e+06	1.08549e+07	8.61173e+06	1.1012e+07	1.27386e+07	1.216e+07	1.19702e+07	1.38999	0.475076	0.0222211
P16152	Carbonyl reductase [NADPH] 1 OS=Homo sapiens GN=CBR1 PE=1 SV=3 - [CBR1_HUMAN]	CBR1	8	7	359.28	CBR1	2	3.78825e+07	3.86196e+07	3.5054e+07	4.49299e+07	3.91215e+07	4.5796e+07	5.15696e+07	4.52637e+07	4.75431e+07	1.21527	0.281273	0.038288
O75828	Carbonyl reductase [NADPH] 3 OS=Homo sapiens GN=CBR3 PE=1 SV=3 - [CBR3_HUMAN]	CBR3	3	2	136.55	CBR3	1	759223	947869	847839	880736	858917	851479	704151	816142	790591	0.920451	-0.119587	0.306775
P83916	Chromobox protein homolog 1 OS=Homo sapiens GN=CBX1 PE=1 SV=1 - [CBX1_HUMAN]	CBX1	2	2	82.91	CBX1	2	2.42148e+06	2.54076e+06	2.23242e+06	2.5908e+06	2.44637e+06	2.47862e+06	2.7202e+06	2.30874e+06	2.50252e+06	1.02296	0.0327427	0.70902
Q13185	Chromobox protein homolog 3 OS=Homo sapiens GN=CBX3 PE=1 SV=4 - [CBX3_HUMAN]	CBX3	3	3	198.31	CBX3	1	5.30714e+06	4.72649e+06	5.66137e+06	5.72288e+06	5.35447e+06	4.87877e+06	5.99013e+06	5.25847e+06	5.37579e+06	1.00398	0.00573306	0.966485
Q8IX12	Cell division cycle and apoptosis regulator protein 1 OS=Homo sapiens GN=CCAR1 PE=1 SV=2 - [CCAR1_HUMAN]	CCAR1	3	3	109.45	CCAR1	2	1.98234e+06	1.93547e+06	2.29516e+06	2.50931e+06	2.18057e+06	2.00386e+06	2.201e+06	2.70656e+06	2.30381e+06	1.05652	0.0793163	0.634103
Q96A33	Coiled-coil domain-containing protein 47 OS=Homo sapiens GN=CCDC47 PE=1 SV=1 - [CCD47_HUMAN]	CCDC47	2	2	107.91	CCDC47	2	3.20967e+06	4.1134e+06	4.38842e+06	4.44204e+06	4.03838e+06	3.93147e+06	4.65873e+06	5.177e+06	4.58907e+06	1.13636	0.184424	0.298833
P78371	T-complex protein 1 subunit beta OS=Homo sapiens GN=CCT2 PE=1 SV=4 - [TCPB_HUMAN]	CCT2	17	17	957.15	CCT2	1	8.7719e+07	9.58633e+07	9.26146e+07	9.15758e+07	9.19432e+07	9.12123e+07	9.59457e+07	9.28433e+07	9.33338e+07	1.01512	0.0216566	0.566923
P49368	T-complex protein 1 subunit gamma OS=Homo sapiens GN=CCT3 PE=1 SV=4 - [TCPG_HUMAN]	CCT3	7	7	347.04	CCT3	2	4.32977e+07	3.83381e+07	3.53885e+07	4.17877e+07	3.9703e+07	4.45758e+07	4.48335e+07	4.46427e+07	4.4684e+07	1.12546	0.17051	0.0729572
P50991	T-complex protein 1 subunit delta OS=Homo sapiens GN=CCT4 PE=1 SV=4 - [TCPD_HUMAN]	CCT4	10	10	504.05	CCT4	2	5.28367e+07	7.38502e+07	6.99612e+07	6.76492e+07	6.60743e+07	5.36765e+07	5.8424e+07	6.35196e+07	5.85401e+07	0.885973	-0.174666	0.285669
P48643	T-complex protein 1 subunit epsilon OS=Homo sapiens GN=CCT5 PE=1 SV=1 - [TCPE_HUMAN]	CCT5	8	8	306.21	CCT5	2	1.69342e+07	1.85441e+07	1.78425e+07	1.99541e+07	1.83187e+07	1.70341e+07	2.13582e+07	2.07324e+07	1.97083e+07	1.07585	0.105483	0.376154
P40227	T-complex protein 1 subunit zeta OS=Homo sapiens GN=CCT6A PE=1 SV=3 - [TCPZ_HUMAN]	CCT6A	15	15	751.46	CCT6A	2	6.45916e+07	7.39837e+07	7.06326e+07	7.02867e+07	6.98736e+07	6.82662e+07	6.7893e+07	7.06331e+07	6.89308e+07	0.986506	-0.0196	0.734646
Q99832	T-complex protein 1 subunit eta OS=Homo sapiens GN=CCT7 PE=1 SV=2 - [TCPH_HUMAN]	CCT7	13	13	763.23	CCT7	1	6.35404e+07	6.85195e+07	7.36745e+07	7.17688e+07	6.93758e+07	6.27368e+07	5.75687e+07	6.61734e+07	6.21596e+07	0.895984	-0.158455	0.0848046
P50990	T-complex protein 1 subunit theta OS=Homo sapiens GN=CCT8 PE=1 SV=4 - [TCPQ_HUMAN]	CCT8	17	16	917.61	CCT8	1	2.19498e+08	2.3881e+08	2.29866e+08	2.13421e+08	2.25399e+08	2.35071e+08	2.37781e+08	2.32877e+08	2.35243e+08	1.04368	0.061674	0.203291
Q6YHK3	CD109 antigen OS=Homo sapiens GN=CD109 PE=1 SV=2 - [CD109_HUMAN]	CD109	3	3	131.45	CD109	4	3.15576e+06	2.60929e+06	3.45996e+06	2.78381e+06	3.0022e+06	3.43996e+06	3.06524e+06	2.80408e+06	3.10309e+06	1.0336	0.0476849	0.708077
Q5ZPR3	CD276 antigen OS=Homo sapiens GN=CD276 PE=1 SV=1 - [CD276_HUMAN]	CD276	3	3	190.95	CD276	1	7.22729e+06	6.70938e+06	7.89822e+06	7.11706e+06	7.23799e+06	8.76192e+06	8.30337e+06	9.45051e+06	8.8386e+06	1.22114	0.28823	0.0109531
Q9Y5K6	CD2-associated protein OS=Homo sapiens GN=CD2AP PE=1 SV=1 - [CD2AP_HUMAN]	CD2AP	2	2	79.1	CD2AP	2	628267	723602	751051	302841	601440	803020	541330	537613	627321	1.04303	0.0607826	0.775639
P16070	CD44 antigen OS=Homo sapiens GN=CD44 PE=1 SV=3 - [CD44_HUMAN]	CD44	4	4	239.19	CD44	2	3.06049e+07	2.69847e+07	3.39694e+07	3.02353e+07	3.04486e+07	2.94074e+07	2.5929e+07	2.94584e+07	2.82649e+07	0.928284	-0.107362	0.319672
P08962	CD63 antigen OS=Homo sapiens GN=CD63 PE=1 SV=2 - [CD63_HUMAN]	CD63	2	2	73.06	CD63	1	1.0703e+07	1.14769e+07	1.4285e+07	1.35727e+07	1.25094e+07	1.09107e+07	1.2608e+07	1.12315e+07	1.15834e+07	0.925977	-0.110952	0.454533
P60033	CD81 antigen OS=Homo sapiens GN=CD81 PE=1 SV=1 - [CD81_HUMAN]	CD81	2	2	154.14	CD81	2	1.56424e+07	2.04403e+07	1.70211e+07	1.61048e+07	1.73021e+07	1.91003e+07	1.74601e+07	1.67433e+07	1.77679e+07	1.02692	0.0383227	0.71131
Q16543	Hsp90 co-chaperone Cdc37 OS=Homo sapiens GN=CDC37 PE=1 SV=1 - [CDC37_HUMAN]	CDC37	4	4	157.6	CDC37	1	1.54628e+07	1.59941e+07	1.4873e+07	1.53307e+07	1.54152e+07	1.65302e+07	1.55322e+07	1.6055e+07	1.60391e+07	1.04048	0.0572439	0.148127
P60953	Cell division control protein 42 homolog OS=Homo sapiens GN=CDC42 PE=1 SV=2 - [CDC42_HUMAN]	CDC42	6	5	321.78	CDC42	2	2.01306e+07	1.86936e+07	1.97374e+07	1.58507e+07	1.8603e+07	1.4905e+07	1.66675e+07	1.52739e+07	1.56155e+07	0.839403	-0.252564	0.0579523
Q9Y5S2	Serine/threonine-protein kinase MRCK beta OS=Homo sapiens GN=CDC42BPB PE=1 SV=2 - [MRCKB_HUMAN]	CDC42BPB	3	3	81.65	CDC42BPB	2	2.25795e+06	2.10884e+06	2.26582e+06	1.9368e+06	2.14235e+06	2.70598e+06	2.33132e+06	2.00843e+06	2.34858e+06	1.09626	0.13259	0.351161
P55290	Cadherin-13 OS=Homo sapiens GN=CDH13 PE=1 SV=1 - [CAD13_HUMAN]	CDH13	3	3	225.02	CDH13	1	3.1951e+06	3.32392e+06	2.69504e+06	2.56102e+06	2.94377e+06	3.38117e+06	4.12511e+06	4.0107e+06	3.83899e+06	1.30411	0.383062	0.0326955
P19022	Cadherin-2 OS=Homo sapiens GN=CDH2 PE=1 SV=4 - [CADH2_HUMAN]	CDH2	2	2	72.21	CDH2	2	1.45844e+06	1.67692e+06	1.14598e+06	1.95191e+06	1.55831e+06	1.72732e+06	1.66242e+06	1.93845e+06	1.77606e+06	1.13974	0.188699	0.338417
Q96JB5	CDK5 regulatory subunit-associated protein 3 OS=Homo sapiens GN=CDK5RAP3 PE=1 SV=2 - [CK5P3_HUMAN]	CDK5RAP3	3	2	106.29	CDK5RAP3	1	2.68231e+06	2.80051e+06	2.35959e+06	2.44708e+06	2.57237e+06	2.61512e+06	2.51978e+06	2.56872e+06	2.56787e+06	0.998252	-0.00252454	0.992088
Q00534	Cyclin-dependent kinase 6 OS=Homo sapiens GN=CDK6 PE=1 SV=1 - [CDK6_HUMAN]	CDK6	2	2	54.35	CDK6	7	706557	1.01032e+06	835242	725689	819452	767430	565444	808821	713898	0.87119	-0.198941	0.347234
Q92879	CUGBP Elav-like family member 1 OS=Homo sapiens GN=CELF1 PE=1 SV=2 - [CELF1_HUMAN]	CELF1	2	2	120.29	CELF1	3	1.70736e+06	1.94494e+06	1.73842e+06	2.11954e+06	1.87756e+06	1.67318e+06	1.87627e+06	2.2864e+06	1.94528e+06	1.03607	0.051118	0.763006
Q5SW79	Centrosomal protein of 170 kDa OS=Homo sapiens GN=CEP170 PE=1 SV=1 - [CE170_HUMAN]	CEP170	3	3	123.42	CEP170	5	1.57439e+07	1.57552e+07	1.8143e+07	1.95285e+07	1.72926e+07	1.65225e+07	1.57124e+07	1.57458e+07	1.59936e+07	0.924878	-0.112664	0.305699
P23528	Cofilin-1 OS=Homo sapiens GN=CFL1 PE=1 SV=3 - [COF1_HUMAN]	CFL1	6	5	325	CFL1	2	9.94552e+07	7.32893e+07	7.63799e+07	8.68403e+07	8.39912e+07	1.44485e+08	1.02287e+08	7.96493e+07	1.08807e+08	1.29546	0.373464	0.214058
Q9NX63	Coiled-coil-helix-coiled-coil-helix domain-containing protein 3, mitochondrial OS=Homo sapiens GN=CHCHD3 PE=1 SV=1 - [CHCH3_HUMAN]	CHCHD3	2	2	46.86	CHCHD3	4	1.59084e+06	1.37591e+06	1.73988e+06	1.97326e+06	1.66997e+06	1.2392e+06	1.47025e+06	1.84944e+06	1.51963e+06	0.909972	-0.136106	0.486485
Q8IZ52	Chondroitin sulfate synthase 2 OS=Homo sapiens GN=CHPF PE=1 SV=2 - [CHSS2_HUMAN]	CHPF	2	2	95.21	CHPF	2	146970	182091	250929	214885	198719	152182	215970	122869	163674	0.823645	-0.279906	0.343449
O76071	Probable cytosolic iron-sulfur protein assembly protein CIAO1 OS=Homo sapiens GN=CIAO1 PE=1 SV=1 - [CIAO1_HUMAN]	CIAO1	3	3	160.65	CIAO1	2	1.99665e+06	2.24434e+06	1.8161e+06	1.90855e+06	1.99141e+06	1.99962e+06	2.35399e+06	1.92672e+06	2.09344e+06	1.05124	0.0720857	0.536687
Q14011	Cold-inducible RNA-binding protein OS=Homo sapiens GN=CIRBP PE=1 SV=1 - [CIRBP_HUMAN]	CIRBP	3	3	117	CIRBP	2	2.15151e+06	2.16179e+06	2.38399e+06	2.42484e+06	2.28053e+06	2.26524e+06	2.51323e+06	2.68278e+06	2.48708e+06	1.09057	0.125083	0.183732
Q8N5K1	CDGSH iron-sulfur domain-containing protein 2 OS=Homo sapiens GN=CISD2 PE=1 SV=1 - [CISD2_HUMAN]	CISD2	2	2	96.8	CISD2	1	6.07774e+06	4.35536e+06	4.40513e+06	5.19238e+06	5.00765e+06	5.41069e+06	5.5532e+06	5.20871e+06	5.39087e+06	1.07653	0.106383	0.420423
Q07065	Cytoskeleton-associated protein 4 OS=Homo sapiens GN=CKAP4 PE=1 SV=2 - [CKAP4_HUMAN]	CKAP4	17	17	970.64	CKAP4	3	2.00013e+08	2.00145e+08	2.40656e+08	2.47834e+08	2.22162e+08	1.80268e+08	1.85343e+08	2.03185e+08	1.89599e+08	0.853426	-0.228663	0.0934565
Q14008	Cytoskeleton-associated protein 5 OS=Homo sapiens GN=CKAP5 PE=1 SV=3 - [CKAP5_HUMAN]	CKAP5	3	3	112.69	CKAP5	2	1.32107e+06	1.14737e+06	1.75293e+06	1.58084e+06	1.45055e+06	1.47383e+06	1.65124e+06	953936	1.35967e+06	0.937344	-0.0933499	0.680673
O00299	Chloride intracellular channel protein 1 OS=Homo sapiens GN=CLIC1 PE=1 SV=4 - [CLIC1_HUMAN]	CLIC1	8	8	401.98	CLIC1	2	6.59713e+07	7.49809e+07	7.1932e+07	6.11913e+07	6.85189e+07	7.17378e+07	7.39565e+07	6.30313e+07	6.95752e+07	1.01542	0.022071	0.822139
O96005	Cleft lip and palate transmembrane protein 1 OS=Homo sapiens GN=CLPTM1 PE=1 SV=1 - [CLPT1_HUMAN]	CLPTM1	2	2	44.5	CLPTM1	1	792341	964013	716655	705246	794564	860494	1.05179e+06	929302	947197	1.1921	0.253501	0.125594
Q00610	Clathrin heavy chain 1 OS=Homo sapiens GN=CLTC PE=1 SV=5 - [CLH1_HUMAN]	CLTC	42	41	2204.58	CLTC	2	2.66996e+08	2.82312e+08	2.97017e+08	3.18611e+08	2.91234e+08	2.80633e+08	2.91581e+08	2.88205e+08	2.86806e+08	0.984797	-0.0221024	0.781341
P30085	UMP-CMP kinase OS=Homo sapiens GN=CMPK1 PE=1 SV=3 - [KCY_HUMAN]	CMPK1	3	3	193.33	CMPK1	2	1.16259e+07	1.24757e+07	1.17684e+07	1.29927e+07	1.22157e+07	1.35411e+07	1.63342e+07	1.194e+07	1.39384e+07	1.14103	0.190336	0.189724
P62633	Cellular nucleic acid-binding protein OS=Homo sapiens GN=CNBP PE=1 SV=1 - [CNBP_HUMAN]	CNBP	2	2	149	CNBP	6	1.10103e+06	1.74271e+06	1.83659e+06	2.74157e+06	1.85548e+06	885193	953379	1.45552e+06	1.09803e+06	0.591778	-0.756872	0.109204
Q96KP4	Cytosolic non-specific dipeptidase OS=Homo sapiens GN=CNDP2 PE=1 SV=2 - [CNDP2_HUMAN]	CNDP2	4	4	174.04	CNDP2	2	6.42856e+06	7.13858e+06	6.77348e+06	6.5075e+06	6.71203e+06	6.68352e+06	7.79256e+06	6.97926e+06	7.15178e+06	1.06552	0.0915528	0.246166
P51911	Calponin-1 OS=Homo sapiens GN=CNN1 PE=1 SV=2 - [CNN1_HUMAN]	CNN1	2	2	87.65	CNN1	4	1.03989e+07	1.0597e+07	9.57219e+06	1.00227e+07	1.01477e+07	1.1238e+07	1.2032e+07	1.02309e+07	1.1167e+07	1.10044	0.138083	0.103661
Q99439	Calponin-2 OS=Homo sapiens GN=CNN2 PE=1 SV=4 - [CNN2_HUMAN]	CNN2	3	2	100.64	CNN2	3	1.24149e+06	1.10795e+06	1.58407e+06	1.1301e+06	1.2659e+06	1.57167e+06	1.48485e+06	1.26256e+06	1.43969e+06	1.13729	0.185599	0.280577
Q15417	Calponin-3 OS=Homo sapiens GN=CNN3 PE=1 SV=1 - [CNN3_HUMAN]	CNN3	3	2	148.7	CNN3	2	2.26374e+06	2.03761e+06	1.68826e+06	1.59621e+06	1.89646e+06	2.87431e+06	2.18554e+06	1.79516e+06	2.285e+06	1.20488	0.268891	0.287775
A5YKK6	CCR4-NOT transcription complex subunit 1 OS=Homo sapiens GN=CNOT1 PE=1 SV=2 - [CNOT1_HUMAN]	CNOT1	2	2	71.09	CNOT1	5	1.22351e+06	957776	1.18254e+06	1.1148e+06	1.11966e+06	1.19276e+06	1.19288e+06	1.18995e+06	1.19187e+06	1.06449	0.0901654	0.345
P09543	2',3'-cyclic-nucleotide 3'-phosphodiesterase OS=Homo sapiens GN=CNP PE=1 SV=2 - [CN37_HUMAN]	CNP	7	5	393.68	CNP	2	1.02746e+07	8.98002e+06	8.85657e+06	1.00082e+07	9.52984e+06	9.39795e+06	9.1587e+06	1.00623e+07	9.53964e+06	1.00103	0.0014817	0.964497
Q9Y2B0	Protein canopy homolog 2 OS=Homo sapiens GN=CNPY2 PE=1 SV=1 - [CNPY2_HUMAN]	CNPY2	3	3	152.25	CNPY2	1	2.25636e+06	2.52243e+06	1.94708e+06	2.2197e+06	2.23639e+06	2.53045e+06	2.74647e+06	1.86385e+06	2.38026e+06	1.06433	0.089944	0.668736
P78357	Contactin-associated protein 1 OS=Homo sapiens GN=CNTNAP1 PE=1 SV=1 - [CNTP1_HUMAN]	CNTNAP1	4	4	143.78	CNTNAP1	2	1.75069e+06	1.57599e+06	1.92335e+06	2.09475e+06	1.83619e+06	1.64723e+06	1.70827e+06	1.70829e+06	1.68793e+06	0.919255	-0.121462	0.331021
Q8WTW3	Conserved oligomeric Golgi complex subunit 1 OS=Homo sapiens GN=COG1 PE=1 SV=1 - [COG1_HUMAN]	COG1	4	4	195.75	COG1	1	1.39393e+06	1.48153e+06	1.54446e+06	1.6034e+06	1.50583e+06	1.46968e+06	1.56324e+06	1.4146e+06	1.48251e+06	0.98451	-0.0225218	0.739793
P02452	Collagen alpha-1(I) chain OS=Homo sapiens GN=COL1A1 PE=1 SV=5 - [CO1A1_HUMAN]	COL1A1	11	11	546.35	COL1A1	3	3.71443e+07	3.22828e+07	4.06108e+07	4.54229e+07	3.88652e+07	4.4287e+07	4.53668e+07	5.4612e+07	4.80886e+07	1.23732	0.307217	0.0870025
P08123	Collagen alpha-2(I) chain OS=Homo sapiens GN=COL1A2 PE=1 SV=7 - [CO1A2_HUMAN]	COL1A2	9	9	493.04	COL1A2	1	2.79198e+07	2.48888e+07	2.66458e+07	2.70069e+07	2.66153e+07	3.15939e+07	3.43121e+07	3.36136e+07	3.31732e+07	1.24639	0.317759	0.00154366
P12109	Collagen alpha-1(VI) chain OS=Homo sapiens GN=COL6A1 PE=1 SV=3 - [CO6A1_HUMAN]	COL6A1	13	13	697.34	COL6A1	2	8.06258e+07	8.13527e+07	7.6338e+07	7.82416e+07	7.91395e+07	7.34884e+07	7.89168e+07	8.44045e+07	7.89365e+07	0.997435	-0.00370508	0.922481
P12110	Collagen alpha-2(VI) chain OS=Homo sapiens GN=COL6A2 PE=1 SV=4 - [CO6A2_HUMAN]	COL6A2	6	6	301.14	COL6A2	3	4.83167e+07	5.20604e+07	4.44753e+07	4.46388e+07	4.73728e+07	4.68456e+07	3.95037e+07	4.41969e+07	4.35154e+07	0.918574	-0.122532	0.220354
P12111	Collagen alpha-3(VI) chain OS=Homo sapiens GN=COL6A3 PE=1 SV=5 - [CO6A3_HUMAN]	COL6A3	56	56	2961.08	COL6A3	2	2.71091e+08	2.93445e+08	2.55751e+08	2.71571e+08	2.72964e+08	2.46391e+08	2.43394e+08	2.41192e+08	2.43659e+08	0.892641	-0.163848	0.0208042
Q8NBJ5	Procollagen galactosyltransferase 1 OS=Homo sapiens GN=COLGALT1 PE=1 SV=1 - [GT251_HUMAN]	COLGALT1	5	5	197.77	COLGALT1	4	1.92097e+07	1.87288e+07	1.98682e+07	1.78574e+07	1.8916e+07	1.65847e+07	1.87802e+07	1.75251e+07	1.763e+07	0.932013	-0.101578	0.137525
P21964	Catechol O-methyltransferase OS=Homo sapiens GN=COMT PE=1 SV=2 - [COMT_HUMAN]	COMT	6	6	337.17	COMT	3	3.98603e+07	3.3279e+07	3.19937e+07	3.06869e+07	3.3955e+07	4.09202e+07	4.47725e+07	3.88148e+07	4.15025e+07	1.22228	0.289575	0.0445419
P53621	Coatomer subunit alpha OS=Homo sapiens GN=COPA PE=1 SV=2 - [COPA_HUMAN]	COPA	26	26	1262.56	COPA	2	9.64674e+07	9.97081e+07	1.01072e+08	1.05859e+08	1.00776e+08	1.01057e+08	1.04197e+08	9.35705e+07	9.96083e+07	0.988409	-0.0168204	0.744379
P53618	Coatomer subunit beta OS=Homo sapiens GN=COPB1 PE=1 SV=3 - [COPB_HUMAN]	COPB1	15	15	674.19	COPB1	2	5.30447e+07	5.5337e+07	5.39849e+07	6.15079e+07	5.59686e+07	5.7172e+07	6.00753e+07	5.4267e+07	5.71714e+07	1.02149	0.0306767	0.653543
P35606	Coatomer subunit beta' OS=Homo sapiens GN=COPB2 PE=1 SV=2 - [COPB2_HUMAN]	COPB2	22	22	1007.11	COPB2	1	1.23486e+08	1.11589e+08	1.12904e+08	1.22875e+08	1.17713e+08	1.27262e+08	1.36983e+08	1.24839e+08	1.29695e+08	1.10178	0.139839	0.0581389
O14579	Coatomer subunit epsilon OS=Homo sapiens GN=COPE PE=1 SV=3 - [COPE_HUMAN]	COPE	9	9	444.87	COPE	2	2.97247e+07	3.03018e+07	2.80118e+07	3.09193e+07	2.97394e+07	2.66108e+07	3.09253e+07	2.66499e+07	2.8062e+07	0.943597	-0.0837573	0.273606
Q9Y678	Coatomer subunit gamma-1 OS=Homo sapiens GN=COPG1 PE=1 SV=1 - [COPG1_HUMAN]	COPG1	18	17	846.14	COPG1	1	5.58965e+07	5.63321e+07	5.22214e+07	5.69193e+07	5.53423e+07	5.59156e+07	5.88434e+07	5.74642e+07	5.74077e+07	1.03732	0.0528615	0.21683
Q9BT78	COP9 signalosome complex subunit 4 OS=Homo sapiens GN=COPS4 PE=1 SV=1 - [CSN4_HUMAN]	COPS4	4	4	254.43	COPS4	4	5.42902e+06	4.75571e+06	5.15025e+06	4.5186e+06	4.9634e+06	4.94265e+06	6.00701e+06	5.75019e+06	5.56661e+06	1.12153	0.165472	0.160789
Q9UBW8	COP9 signalosome complex subunit 7a OS=Homo sapiens GN=COPS7A PE=1 SV=1 - [CSN7A_HUMAN]	COPS7A	5	5	320.02	COPS7A	2	5.21645e+06	5.3507e+06	5.42212e+06	4.83382e+06	5.20577e+06	5.37195e+06	5.39442e+06	5.03622e+06	5.26753e+06	1.01186	0.0170137	0.744361
Q99627	COP9 signalosome complex subunit 8 OS=Homo sapiens GN=COPS8 PE=1 SV=1 - [CSN8_HUMAN]	COPS8	2	2	134.2	COPS8	2	3.34723e+06	3.18322e+06	3.54503e+06	3.20629e+06	3.32044e+06	2.90755e+06	3.12457e+06	2.86952e+06	2.96722e+06	0.893621	-0.162265	0.0281737
Q9BR76	Coronin-1B OS=Homo sapiens GN=CORO1B PE=1 SV=1 - [COR1B_HUMAN]	CORO1B	3	3	176.6	CORO1B	1	6.029e+06	6.25005e+06	5.35063e+06	5.87903e+06	5.87717e+06	6.04051e+06	6.69981e+06	6.21077e+06	6.31703e+06	1.07484	0.104124	0.182349
Q9ULV4	Coronin-1C OS=Homo sapiens GN=CORO1C PE=1 SV=1 - [COR1C_HUMAN]	CORO1C	5	5	294.37	CORO1C	2	2.27205e+07	2.64923e+07	2.25738e+07	2.53582e+07	2.42862e+07	2.27394e+07	2.7995e+07	2.49725e+07	2.52356e+07	1.03909	0.0553251	0.613869
P20674	Cytochrome c oxidase subunit 5A, mitochondrial OS=Homo sapiens GN=COX5A PE=1 SV=2 - [COX5A_HUMAN]	COX5A	3	3	91.25	COX5A	1	3.14183e+06	3.20096e+06	3.16753e+06	3.47837e+06	3.24717e+06	2.78433e+06	3.34246e+06	2.78879e+06	2.97186e+06	0.915215	-0.127817	0.174635
P09669	Cytochrome c oxidase subunit 6C OS=Homo sapiens GN=COX6C PE=1 SV=2 - [COX6C_HUMAN]	COX6C	2	2	67.69	COX6C	1	1.66226e+06	1.86712e+06	2.23185e+06	2.91155e+06	2.16819e+06	1.69053e+06	1.8276e+06	1.98824e+06	1.83546e+06	0.846537	-0.240355	0.374068
Q99829	Copine-1 OS=Homo sapiens GN=CPNE1 PE=1 SV=1 - [CPNE1_HUMAN]	CPNE1	4	4	175.57	CPNE1	2	1.12281e+07	1.08998e+07	1.00378e+07	1.29445e+07	1.12775e+07	1.21491e+07	1.17589e+07	1.28494e+07	1.22525e+07	1.08645	0.119623	0.24889
O75131	Copine-3 OS=Homo sapiens GN=CPNE3 PE=1 SV=1 - [CPNE3_HUMAN]	CPNE3	4	4	316.01	CPNE3	2	1.82289e+07	1.56148e+07	1.73232e+07	1.49619e+07	1.65322e+07	1.82682e+07	1.60451e+07	1.48701e+07	1.63945e+07	0.991667	-0.0120721	0.908687
P36551	Coproporphyrinogen-III oxidase, mitochondrial OS=Homo sapiens GN=CPOX PE=1 SV=3 - [HEM6_HUMAN]	CPOX	4	4	171.09	CPOX	2	8.65132e+06	9.23373e+06	7.02553e+06	9.00552e+06	8.47903e+06	1.04015e+07	1.12544e+07	1.19029e+07	1.11863e+07	1.31929	0.39976	0.0175181
Q9Y646	Carboxypeptidase Q OS=Homo sapiens GN=CPQ PE=1 SV=1 - [CBPQ_HUMAN]	CPQ	2	2	152.42	CPQ	1	3.40064e+06	2.99664e+06	3.35266e+06	3.63433e+06	3.34607e+06	2.68726e+06	2.84939e+06	3.00335e+06	2.84667e+06	0.850749	-0.233194	0.0321436
Q10570	Cleavage and polyadenylation specificity factor subunit 1 OS=Homo sapiens GN=CPSF1 PE=1 SV=2 - [CPSF1_HUMAN]	CPSF1	2	2	84.85	CPSF1	1	628055	537830	545256	700460	602900	632006	723898	727251	694385	1.15174	0.203816	0.142985
Q5TA45	Integrator complex subunit 11 OS=Homo sapiens GN=CPSF3L PE=1 SV=2 - [INT11_HUMAN]	CPSF3L	2	2	62.87	CPSF3L	3	185886	116749	77224.8	34749.2	103652	83151.1	133554	55368.5	90691.2	0.874956	-0.192717	0.956657
P23786	Carnitine O-palmitoyltransferase 2, mitochondrial OS=Homo sapiens GN=CPT2 PE=1 SV=2 - [CPT2_HUMAN]	CPT2	3	3	159.51	CPT2	2	859639	1.02191e+06	1.0607e+06	925469	966928	722434	773634	1.03374e+06	843268	0.872111	-0.197416	0.234215
P52943	Cysteine-rich protein 2 OS=Homo sapiens GN=CRIP2 PE=1 SV=1 - [CRIP2_HUMAN]	CRIP2	3	3	184.82	CRIP2	4	2.48525e+07	2.59252e+07	2.61483e+07	1.42802e+07	2.28016e+07	2.37087e+07	2.41263e+07	1.77969e+07	2.18773e+07	0.959465	-0.0596982	0.914687
P46108	Adapter molecule crk OS=Homo sapiens GN=CRK PE=1 SV=2 - [CRK_HUMAN]	CRK	2	2	133.56	CRK	2	1.79486e+06	1.70496e+06	1.66598e+06	1.51391e+06	1.66993e+06	1.88741e+06	1.84222e+06	1.86608e+06	1.86524e+06	1.11696	0.159573	0.0459387
P46109	Crk-like protein OS=Homo sapiens GN=CRKL PE=1 SV=1 - [CRKL_HUMAN]	CRKL	2	2	95.42	CRKL	4	687649	733014	684450	633804	684729	675104	735870	492964	634646	0.926857	-0.109581	0.446923
O75462	Cytokine receptor-like factor 1 OS=Homo sapiens GN=CRLF1 PE=1 SV=1 - [CRLF1_HUMAN]	CRLF1	2	2	141.65	CRLF1	2	5.81113e+06	5.6785e+06	7.47567e+06	6.37546e+06	6.33519e+06	5.11592e+06	5.69238e+06	5.43846e+06	5.41559e+06	0.854842	-0.22627	0.110017
O75718	Cartilage-associated protein OS=Homo sapiens GN=CRTAP PE=1 SV=1 - [CRTAP_HUMAN]	CRTAP	6	6	287.9	CRTAP	3	2.15707e+07	2.0612e+07	1.95168e+07	2.29973e+07	2.11742e+07	1.95136e+07	2.1621e+07	2.42617e+07	2.17987e+07	1.0295	0.0419373	0.703605
Q08257	Quinone oxidoreductase OS=Homo sapiens GN=CRYZ PE=1 SV=1 - [QOR_HUMAN]	CRYZ	4	4	225.37	CRYZ	2	1.42028e+07	1.42104e+07	1.46518e+07	1.27119e+07	1.39442e+07	1.45226e+07	1.40305e+07	1.51158e+07	1.45563e+07	1.04389	0.0619747	0.334007
O75390	Citrate synthase, mitochondrial OS=Homo sapiens GN=CS PE=1 SV=2 - [CISY_HUMAN]	CS	6	6	280.6	CS	4	3.86843e+07	4.07521e+07	3.93407e+07	4.97098e+07	4.21217e+07	3.56784e+07	4.12892e+07	5.18465e+07	4.2938e+07	1.01938	0.0276911	0.917174
O75534	Cold shock domain-containing protein E1 OS=Homo sapiens GN=CSDE1 PE=1 SV=2 - [CSDE1_HUMAN]	CSDE1	6	6	286.43	CSDE1	1	8.59882e+06	8.90657e+06	9.04309e+06	8.39105e+06	8.73488e+06	8.69015e+06	8.58279e+06	9.02429e+06	8.76574e+06	1.00353	0.00508815	0.88105
P55060	Exportin-2 OS=Homo sapiens GN=CSE1L PE=1 SV=3 - [XPO2_HUMAN]	CSE1L	8	8	419.08	CSE1L	1	1.08411e+07	1.00566e+07	1.03314e+07	1.03076e+07	1.03842e+07	9.74429e+06	1.06108e+07	9.69984e+06	1.00183e+07	0.964768	-0.0517456	0.289438
P19784	Casein kinase II subunit alpha' OS=Homo sapiens GN=CSNK2A2 PE=1 SV=1 - [CSK22_HUMAN]	CSNK2A2	3	3	99.62	CSNK2A2	1	1.85799e+06	1.93059e+06	1.90531e+06	2.16719e+06	1.96527e+06	2.16099e+06	2.05937e+06	1.92591e+06	2.04876e+06	1.04248	0.0600208	0.428688
Q6UVK1	Chondroitin sulfate proteoglycan 4 OS=Homo sapiens GN=CSPG4 PE=1 SV=2 - [CSPG4_HUMAN]	CSPG4	13	13	652.12	CSPG4	2	1.76084e+07	1.80027e+07	2.1762e+07	2.02313e+07	1.94011e+07	2.24761e+07	2.25845e+07	2.49607e+07	2.33405e+07	1.20305	0.266693	0.0355285
P21291	Cysteine and glycine-rich protein 1 OS=Homo sapiens GN=CSRP1 PE=1 SV=3 - [CSRP1_HUMAN]	CSRP1	4	3	258.66	CSRP1	2	1.2687e+07	1.52616e+07	1.38991e+07	1.88918e+07	1.51849e+07	1.40093e+07	1.4261e+07	1.65051e+07	1.49251e+07	0.982895	-0.0248902	0.939222
P04080	Cystatin-B OS=Homo sapiens GN=CSTB PE=1 SV=2 - [CYTB_HUMAN]	CSTB	2	2	66.34	CSTB	1	8.6707e+06	9.21454e+06	9.13043e+06	1.10297e+07	9.51134e+06	8.37211e+06	8.2189e+06	7.83918e+06	8.1434e+06	0.856178	-0.224018	0.0650816
P33240	Cleavage stimulation factor subunit 2 OS=Homo sapiens GN=CSTF2 PE=1 SV=1 - [CSTF2_HUMAN]	CSTF2	2	2	93.79	CSTF2	1	1.2824e+06	1.58184e+06	1.76666e+06	1.4519e+06	1.5207e+06	855481	1.40249e+06	1.28081e+06	1.17959e+06	0.77569	-0.366448	0.133307
Q12996	Cleavage stimulation factor subunit 3 OS=Homo sapiens GN=CSTF3 PE=1 SV=1 - [CSTF3_HUMAN]	CSTF3	4	4	204.02	CSTF3	2	1.31088e+06	1.59491e+06	1.46774e+06	1.65149e+06	1.50625e+06	1.5708e+06	1.4454e+06	1.44855e+06	1.48825e+06	0.988047	-0.0173482	0.896533
Q13363	C-terminal-binding protein 1 OS=Homo sapiens GN=CTBP1 PE=1 SV=2 - [CTBP1_HUMAN]	CTBP1	3	3	133.52	CTBP1	3	2.81108e+06	2.85407e+06	2.85427e+06	3.16672e+06	2.92153e+06	2.61892e+06	2.9719e+06	2.86395e+06	2.81826e+06	0.964649	-0.0519234	0.459168
Q96CG8	Collagen triple helix repeat-containing protein 1 OS=Homo sapiens GN=CTHRC1 PE=1 SV=1 - [CTHR1_HUMAN]	CTHRC1	2	2	74.47	CTHRC1	1	7.93436e+06	8.21403e+06	9.16876e+06	9.10812e+06	8.60632e+06	8.22589e+06	7.86726e+06	9.44997e+06	8.51438e+06	0.989317	-0.0154955	0.858887
P35221	Catenin alpha-1 OS=Homo sapiens GN=CTNNA1 PE=1 SV=1 - [CTNA1_HUMAN]	CTNNA1	9	8	510.78	CTNNA1	2	1.57765e+07	1.47273e+07	1.50777e+07	1.69809e+07	1.56406e+07	1.58355e+07	1.65032e+07	1.92503e+07	1.71963e+07	1.09947	0.136805	0.195129
P35222	Catenin beta-1 OS=Homo sapiens GN=CTNNB1 PE=1 SV=1 - [CTNB1_HUMAN]	CTNNB1	5	5	282.13	CTNNB1	2	1.21827e+07	1.16643e+07	1.3361e+07	1.47218e+07	1.29825e+07	1.29969e+07	1.35607e+07	1.36859e+07	1.34145e+07	1.03328	0.0472285	0.584897
O60716	Catenin delta-1 OS=Homo sapiens GN=CTNND1 PE=1 SV=1 - [CTND1_HUMAN]	CTNND1	9	8	440.3	CTNND1	2	1.10143e+07	1.20183e+07	1.0598e+07	1.28812e+07	1.16279e+07	1.17124e+07	1.23523e+07	1.3003e+07	1.23559e+07	1.0626	0.0876008	0.326743
P10619	Lysosomal protective protein OS=Homo sapiens GN=CTSA PE=1 SV=2 - [PPGB_HUMAN]	CTSA	3	3	208.74	CTSA	2	2.73651e+07	2.44679e+07	2.96993e+07	2.69103e+07	2.71106e+07	2.41714e+07	2.43818e+07	2.6351e+07	2.4968e+07	0.920968	-0.118777	0.183589
P07858	Cathepsin B OS=Homo sapiens GN=CTSB PE=1 SV=3 - [CATB_HUMAN]	CTSB	7	7	361.75	CTSB	3	5.31819e+07	5.80942e+07	6.0579e+07	6.49158e+07	5.91927e+07	5.11067e+07	5.84295e+07	5.86086e+07	5.60482e+07	0.946877	-0.0787512	0.424444
P53634	Dipeptidyl peptidase 1 OS=Homo sapiens GN=CTSC PE=1 SV=2 - [CATC_HUMAN]	CTSC	5	5	207.02	CTSC	3	9.20418e+06	1.01425e+07	7.0925e+06	1.00892e+07	9.1321e+06	1.0462e+07	1.49937e+07	1.05615e+07	1.20057e+07	1.31467	0.394703	0.11309
P07339	Cathepsin D OS=Homo sapiens GN=CTSD PE=1 SV=1 - [CATD_HUMAN]	CTSD	3	3	88.8	CTSD	3	3.99861e+07	3.92647e+07	3.41579e+07	4.10853e+07	3.86235e+07	3.71425e+07	3.67204e+07	3.65147e+07	3.67925e+07	0.952595	-0.0700652	0.389237
Q14247	Src substrate cortactin OS=Homo sapiens GN=CTTN PE=1 SV=2 - [SRC8_HUMAN]	CTTN	7	7	410.75	CTTN	3	3.66673e+06	3.02625e+06	2.87547e+06	2.79605e+06	3.09112e+06	4.5112e+06	5.71431e+06	5.21805e+06	5.14785e+06	1.66537	0.735839	0.00265029
Q9P2B4	CTTNBP2 N-terminal-like protein OS=Homo sapiens GN=CTTNBP2NL PE=1 SV=2 - [CT2NL_HUMAN]	CTTNBP2NL	2	2	87.08	CTTNBP2NL	3	939165	872567	658392	722168	798073	757233	822380	539135	706249	0.884943	-0.176344	0.418403
Q13620	Cullin-4B OS=Homo sapiens GN=CUL4B PE=1 SV=4 - [CUL4B_HUMAN]	CUL4B	4	4	161.83	CUL4B	2	3.57346e+06	3.01618e+06	2.6721e+06	2.5418e+06	2.95089e+06	3.05304e+06	3.30784e+06	3.05639e+06	3.13909e+06	1.06378	0.0891981	0.483351
Q93034	Cullin-5 OS=Homo sapiens GN=CUL5 PE=1 SV=4 - [CUL5_HUMAN]	CUL5	2	2	113.48	CUL5	1	646886	616210	766303	964469	748467	657682	901056	695370	751369	1.00388	0.00558402	0.947483
O60888	Protein CutA OS=Homo sapiens GN=CUTA PE=1 SV=2 - [CUTA_HUMAN]	CUTA	2	2	147.52	CUTA	3	8.1232e+06	8.89426e+06	8.22798e+06	7.09262e+06	8.08451e+06	6.96912e+06	6.86679e+06	7.04401e+06	6.95997e+06	0.860902	-0.216079	0.047212
P00387	NADH-cytochrome b5 reductase 3 OS=Homo sapiens GN=CYB5R3 PE=1 SV=3 - [NB5R3_HUMAN]	CYB5R3	4	4	275.26	CYB5R3	4	3.32554e+07	2.75276e+07	2.63893e+07	3.65441e+07	3.09291e+07	3.00465e+07	3.6159e+07	3.88999e+07	3.50351e+07	1.13276	0.179838	0.304322
P08574	Cytochrome c1, heme protein, mitochondrial OS=Homo sapiens GN=CYC1 PE=1 SV=3 - [CY1_HUMAN]	CYC1	3	3	155.71	CYC1	6	1.91735e+07	1.85131e+07	2.01748e+07	1.84925e+07	1.90885e+07	1.71315e+07	1.65586e+07	1.7156e+07	1.69487e+07	0.887905	-0.171523	0.00617072
P99999	Cytochrome c OS=Homo sapiens GN=CYCS PE=1 SV=2 - [CYC_HUMAN]	CYCS	4	4	207.25	CYCS	4	2.21904e+07	2.15508e+07	2.16038e+07	2.32462e+07	2.21478e+07	1.90737e+07	2.35363e+07	2.26672e+07	2.17591e+07	0.982448	-0.0255474	0.727966
Q7L576	Cytoplasmic FMR1-interacting protein 1 OS=Homo sapiens GN=CYFIP1 PE=1 SV=1 - [CYFP1_HUMAN]	CYFIP1	4	4	261.1	CYFIP1	2	3.3968e+06	3.67075e+06	3.57022e+06	4.07179e+06	3.67739e+06	3.97888e+06	3.94363e+06	3.70008e+06	3.8742e+06	1.05352	0.0752136	0.323022
Q16850	Lanosterol 14-alpha demethylase OS=Homo sapiens GN=CYP51A1 PE=1 SV=3 - [CP51A_HUMAN]	CYP51A1	3	3	109.75	CYP51A1	2	3.42565e+06	2.96023e+06	3.12747e+06	4.44943e+06	3.4907e+06	2.93333e+06	3.19506e+06	3.48792e+06	3.20544e+06	0.918281	-0.122993	0.541979
Q3LXA3	Bifunctional ATP-dependent dihydroxyacetone kinase/FAD-AMP lyase (cyclizing) OS=Homo sapiens GN=DAK PE=1 SV=2 - [DHAK_HUMAN]	DAK	2	2	114.39	DAK	4	1.58279e+06	1.39938e+06	1.57961e+06	1.49054e+06	1.51308e+06	1.58509e+06	1.72066e+06	1.49382e+06	1.59986e+06	1.05735	0.0804562	0.306775
P14868	Aspartate--tRNA ligase, cytoplasmic OS=Homo sapiens GN=DARS PE=1 SV=2 - [SYDC_HUMAN]	DARS	8	8	335.11	DARS	1	3.49742e+07	3.39563e+07	3.12659e+07	3.74447e+07	3.44103e+07	3.6108e+07	3.98505e+07	3.58652e+07	3.72746e+07	1.08324	0.115352	0.184723
Q96EP5	DAZ-associated protein 1 OS=Homo sapiens GN=DAZAP1 PE=1 SV=1 - [DAZP1_HUMAN]	DAZAP1	2	2	66.5	DAZAP1	2	1.03675e+06	1.16864e+06	877107	1.20746e+06	1.07249e+06	894649	1.28866e+06	1.2561e+06	1.14647e+06	1.06898	0.0962325	0.659141
Q16643	Drebrin OS=Homo sapiens GN=DBN1 PE=1 SV=4 - [DREB_HUMAN]	DBN1	7	7	502.93	DBN1	2	1.3678e+07	1.44553e+07	1.7206e+07	1.07813e+07	1.40301e+07	1.41143e+07	1.47788e+07	1.47104e+07	1.45345e+07	1.03595	0.0509521	0.688398
Q9UJU6	Drebrin-like protein OS=Homo sapiens GN=DBNL PE=1 SV=1 - [DBNL_HUMAN]	DBNL	2	2	179.2	DBNL	4	2.80804e+06	2.47075e+06	2.93969e+06	2.77093e+06	2.74735e+06	3.01195e+06	3.50689e+06	3.75707e+06	3.42531e+06	1.24677	0.31819	0.0262246
P11182	Lipoamide acyltransferase component of branched-chain alpha-keto acid dehydrogenase complex, mitochondrial OS=Homo sapiens GN=DBT PE=1 SV=3 - [ODB2_HUMAN]	DBT	3	3	95.18	DBT	2	2.64094e+06	2.96827e+06	2.62466e+06	2.64221e+06	2.71902e+06	3.08209e+06	3.26071e+06	3.07647e+06	3.13975e+06	1.15474	0.207564	0.0132929
Q14203	Dynactin subunit 1 OS=Homo sapiens GN=DCTN1 PE=1 SV=3 - [DCTN1_HUMAN]	DCTN1	8	8	381.03	DCTN1	2	3.22437e+06	3.47936e+06	4.11748e+06	3.93776e+06	3.68974e+06	3.58635e+06	3.32247e+06	3.42558e+06	3.4448e+06	0.933615	-0.0991005	0.392614
Q13561	Dynactin subunit 2 OS=Homo sapiens GN=DCTN2 PE=1 SV=4 - [DCTN2_HUMAN]	DCTN2	8	8	440.22	DCTN2	2	1.34277e+07	1.28689e+07	1.42055e+07	1.46366e+07	1.37847e+07	1.35201e+07	1.34235e+07	1.41506e+07	1.36981e+07	0.993718	-0.00909179	0.890008
Q9UJW0	Dynactin subunit 4 OS=Homo sapiens GN=DCTN4 PE=1 SV=1 - [DCTN4_HUMAN]	DCTN4	2	2	133.47	DCTN4	2	1.84347e+06	1.88317e+06	2.35261e+06	1.96072e+06	2.00999e+06	2.08942e+06	2.22979e+06	2.30354e+06	2.20758e+06	1.0983	0.135277	0.221352
Q7Z4W1	L-xylulose reductase OS=Homo sapiens GN=DCXR PE=1 SV=2 - [DCXR_HUMAN]	DCXR	2	2	80.95	DCXR	3	2.33421e+06	1.86867e+06	2.34406e+06	2.29792e+06	2.21121e+06	2.13891e+06	2.52968e+06	2.35396e+06	2.34085e+06	1.05863	0.0821946	0.475978
O95865	N(G),N(G)-dimethylarginine dimethylaminohydrolase 2 OS=Homo sapiens GN=DDAH2 PE=1 SV=1 - [DDAH2_HUMAN]	DDAH2	2	2	167.67	DDAH2	1	1.10353e+06	1.06525e+06	1.22916e+06	1.12664e+06	1.13115e+06	1.39682e+06	1.20089e+06	1.56742e+06	1.38838e+06	1.22741	0.295614	0.0421931
Q16531	DNA damage-binding protein 1 OS=Homo sapiens GN=DDB1 PE=1 SV=1 - [DDB1_HUMAN]	DDB1	16	16	669.72	DDB1	3	5.50771e+07	4.89947e+07	5.25214e+07	5.53871e+07	5.29951e+07	5.32213e+07	5.53953e+07	5.58359e+07	5.48175e+07	1.03439	0.0487781	0.375943
P39656	Dolichyl-diphosphooligosaccharide--protein glycosyltransferase 48 kDa subunit OS=Homo sapiens GN=DDOST PE=1 SV=4 - [OST48_HUMAN]	DDOST	6	6	348.17	DDOST	2	1.31742e+08	1.25369e+08	1.27995e+08	1.41274e+08	1.31595e+08	1.27231e+08	1.31513e+08	1.29439e+08	1.29395e+08	0.983282	-0.0243223	0.638484
Q96HY6	DDRGK domain-containing protein 1 OS=Homo sapiens GN=DDRGK1 PE=1 SV=2 - [DDRGK_HUMAN]	DDRGK1	4	4	245.68	DDRGK1	1	1.76609e+06	1.36334e+06	1.89521e+06	1.7876e+06	1.70306e+06	1.27107e+06	1.59868e+06	2.09736e+06	1.6557e+06	0.972192	-0.0406863	0.791694
Q92499	ATP-dependent RNA helicase DDX1 OS=Homo sapiens GN=DDX1 PE=1 SV=2 - [DDX1_HUMAN]	DDX1	15	15	694.95	DDX1	2	8.83848e+07	8.01804e+07	7.97529e+07	9.88046e+07	8.67807e+07	8.27945e+07	8.38652e+07	9.13142e+07	8.59913e+07	0.990904	-0.013183	0.927417
Q92841	Probable ATP-dependent RNA helicase DDX17 OS=Homo sapiens GN=DDX17 PE=1 SV=2 - [DDX17_HUMAN]	DDX17	9	7	494.17	DDX17	2	3.36224e+07	3.16573e+07	3.18925e+07	3.73174e+07	3.36224e+07	3.36651e+07	3.65328e+07	3.83914e+07	3.61964e+07	1.07656	0.106424	0.234633
Q9NUU7	ATP-dependent RNA helicase DDX19A OS=Homo sapiens GN=DDX19A PE=1 SV=1 - [DD19A_HUMAN]	DDX19A	2	2	143.21	DDX19A	2	3.11118e+06	3.59424e+06	3.40475e+06	3.44957e+06	3.38994e+06	3.87999e+06	4.04144e+06	4.28195e+06	4.06779e+06	1.19996	0.262987	0.00824362
Q13838	Spliceosome RNA helicase DDX39B OS=Homo sapiens GN=DDX39B PE=1 SV=1 - [DX39B_HUMAN]	DDX39B	7	7	383	DDX39B	1	7.16722e+07	6.67274e+07	6.24627e+07	7.38151e+07	6.86693e+07	7.02289e+07	7.42806e+07	7.61044e+07	7.35379e+07	1.0709	0.0988226	0.209038
O00571	ATP-dependent RNA helicase DDX3X OS=Homo sapiens GN=DDX3X PE=1 SV=3 - [DDX3X_HUMAN]	DDX3X	9	9	494.23	DDX3X	4	2.33196e+07	2.63114e+07	2.63276e+07	2.72306e+07	2.57973e+07	2.46445e+07	2.58818e+07	2.68833e+07	2.58032e+07	1.00023	0.000328996	0.978267
Q86XP3	ATP-dependent RNA helicase DDX42 OS=Homo sapiens GN=DDX42 PE=1 SV=1 - [DDX42_HUMAN]	DDX42	2	2	104.15	DDX42	2	2.23019e+06	1.78664e+06	2.5268e+06	2.58153e+06	2.28129e+06	2.44161e+06	1.81996e+06	2.72539e+06	2.32899e+06	1.02091	0.029853	0.909751
Q7L014	Probable ATP-dependent RNA helicase DDX46 OS=Homo sapiens GN=DDX46 PE=1 SV=2 - [DDX46_HUMAN]	DDX46	3	3	143.33	DDX46	2	2.39687e+06	1.67209e+06	2.26745e+06	2.32862e+06	2.16626e+06	1.59935e+06	1.74313e+06	1.99195e+06	1.77814e+06	0.820838	-0.284831	0.14958
P17844	Probable ATP-dependent RNA helicase DDX5 OS=Homo sapiens GN=DDX5 PE=1 SV=1 - [DDX5_HUMAN]	DDX5	7	5	396.65	DDX5	2	3.20908e+07	3.07565e+07	3.28697e+07	3.44586e+07	3.25439e+07	3.40081e+07	3.60701e+07	3.68429e+07	3.56403e+07	1.09515	0.131124	0.0457821
Q9BQ39	ATP-dependent RNA helicase DDX50 OS=Homo sapiens GN=DDX50 PE=1 SV=1 - [DDX50_HUMAN]	DDX50	2	2	66.52	DDX50	1	2.97973e+06	2.93015e+06	3.46271e+06	3.16605e+06	3.13466e+06	3.03882e+06	3.12637e+06	3.71777e+06	3.29432e+06	1.05093	0.0716723	0.519947
P26196	Probable ATP-dependent RNA helicase DDX6 OS=Homo sapiens GN=DDX6 PE=1 SV=2 - [DDX6_HUMAN]	DDX6	3	2	137.16	DDX6	4	5.38146e+06	4.74646e+06	5.19922e+06	5.09925e+06	5.1066e+06	5.60015e+06	4.98217e+06	4.80957e+06	5.13063e+06	1.00471	0.00677426	0.945
Q16698	2,4-dienoyl-CoA reductase, mitochondrial OS=Homo sapiens GN=DECR1 PE=1 SV=1 - [DECR_HUMAN]	DECR1	5	5	240.04	DECR1	1	3.79438e+07	3.37273e+07	3.77166e+07	4.00953e+07	3.73708e+07	3.53672e+07	4.00551e+07	4.2012e+07	3.91448e+07	1.04747	0.0669086	0.485237
P17661	Desmin OS=Homo sapiens GN=DES PE=1 SV=3 - [DESM_HUMAN]	DES	7	5	388.96	DES	2	1.36365e+07	1.32628e+07	1.22042e+07	1.55138e+07	1.36543e+07	1.11414e+07	1.24741e+07	1.21689e+07	1.19281e+07	0.873578	-0.194991	0.0987942
Q9BTZ2	Dehydrogenase/reductase SDR family member 4 OS=Homo sapiens GN=DHRS4 PE=1 SV=3 - [DHRS4_HUMAN]	DHRS4	2	2	67.28	DHRS4	3	1.59314e+06	1.9353e+06	1.96598e+06	1.59728e+06	1.77293e+06	1.39427e+06	1.89269e+06	1.41136e+06	1.56611e+06	0.883346	-0.178949	0.286059
O43143	Putative pre-mRNA-splicing factor ATP-dependent RNA helicase DHX15 OS=Homo sapiens GN=DHX15 PE=1 SV=2 - [DHX15_HUMAN]	DHX15	6	6	243.06	DHX15	2	1.49033e+07	1.42887e+07	1.22537e+07	1.75771e+07	1.47557e+07	1.53739e+07	1.50371e+07	1.40969e+07	1.48359e+07	1.00544	0.00782495	0.89118
O60610	Protein diaphanous homolog 1 OS=Homo sapiens GN=DIAPH1 PE=1 SV=2 - [DIAP1_HUMAN]	DIAPH1	3	3	106.86	DIAPH1	2	705292	504278	786593	287834	570999	680885	798666	664697	714749	1.25175	0.323949	0.333636
O60832	H/ACA ribonucleoprotein complex subunit 4 OS=Homo sapiens GN=DKC1 PE=1 SV=3 - [DKC1_HUMAN]	DKC1	2	2	86.39	DKC1	2	1.15457e+06	1.11039e+06	1.24218e+06	1.46828e+06	1.24386e+06	1.19801e+06	1.16276e+06	1.02558e+06	1.12878e+06	0.907487	-0.140051	0.312679
P09622	Dihydrolipoyl dehydrogenase, mitochondrial OS=Homo sapiens GN=DLD PE=1 SV=2 - [DLDH_HUMAN]	DLD	5	5	247.33	DLD	1	3.85537e+06	4.86648e+06	4.08631e+06	5.18776e+06	4.49898e+06	4.90186e+06	7.49252e+06	8.16446e+06	6.85295e+06	1.52322	0.607126	0.0485883
P36957	Dihydrolipoyllysine-residue succinyltransferase component of 2-oxoglutarate dehydrogenase complex, mitochondrial OS=Homo sapiens GN=DLST PE=1 SV=4 - [ODO2_HUMAN]	DLST	6	6	408.34	DLST	2	2.63933e+07	2.49086e+07	2.00118e+07	2.81092e+07	2.48557e+07	2.76066e+07	3.32681e+07	3.20555e+07	3.09767e+07	1.24626	0.317605	0.0735087
Q9UBS4	DnaJ homolog subfamily B member 11 OS=Homo sapiens GN=DNAJB11 PE=1 SV=1 - [DJB11_HUMAN]	DNAJB11	4	4	243.99	DNAJB11	2	1.68337e+07	1.40497e+07	1.64458e+07	1.67332e+07	1.60156e+07	1.75629e+07	1.9648e+07	2.1186e+07	1.94656e+07	1.21542	0.28145	0.0357985
Q9UDY4	DnaJ homolog subfamily B member 4 OS=Homo sapiens GN=DNAJB4 PE=1 SV=1 - [DNJB4_HUMAN]	DNAJB4	2	2	108.39	DNAJB4	1	1.73582e+06	1.97384e+06	1.76925e+06	2.13463e+06	1.90338e+06	2.4292e+06	2.48738e+06	2.54364e+06	2.48674e+06	1.30648	0.385687	0.00568606
Q8IXB1	DnaJ homolog subfamily C member 10 OS=Homo sapiens GN=DNAJC10 PE=1 SV=2 - [DJC10_HUMAN]	DNAJC10	9	9	440.11	DNAJC10	1	1.17318e+07	1.02997e+07	9.65229e+06	1.02944e+07	1.04945e+07	1.1936e+07	1.21195e+07	1.23241e+07	1.21265e+07	1.15551	0.208529	0.0302144
Q9NVH1	DnaJ homolog subfamily C member 11 OS=Homo sapiens GN=DNAJC11 PE=1 SV=2 - [DJC11_HUMAN]	DNAJC11	3	3	153.41	DNAJC11	2	2.36479e+06	2.23119e+06	2.36446e+06	2.39566e+06	2.33903e+06	2.21258e+06	2.29166e+06	2.4826e+06	2.32895e+06	0.995691	-0.00623039	0.886904
O75165	DnaJ homolog subfamily C member 13 OS=Homo sapiens GN=DNAJC13 PE=1 SV=5 - [DJC13_HUMAN]	DNAJC13	2	2	80.39	DNAJC13	1	1.72893e+06	1.56042e+06	1.79574e+06	2.50349e+06	1.89714e+06	2.17519e+06	2.29941e+06	2.26158e+06	2.24539e+06	1.18356	0.243139	0.189983
Q13217	DnaJ homolog subfamily C member 3 OS=Homo sapiens GN=DNAJC3 PE=1 SV=1 - [DNJC3_HUMAN]	DNAJC3	6	6	314.75	DNAJC3	1	9.0285e+06	6.92259e+06	7.97648e+06	7.72584e+06	7.91335e+06	7.88409e+06	9.63011e+06	8.56247e+06	8.69222e+06	1.09843	0.135437	0.293027
O00429	Dynamin-1-like protein OS=Homo sapiens GN=DNM1L PE=1 SV=2 - [DNM1L_HUMAN]	DNM1L	6	6	305.33	DNM1L	3	8.20758e+06	6.94034e+06	7.43866e+06	7.44295e+06	7.50738e+06	6.98705e+06	7.36418e+06	7.04456e+06	7.13193e+06	0.949989	-0.0740176	0.299534
P50570	Dynamin-2 OS=Homo sapiens GN=DNM2 PE=1 SV=2 - [DYN2_HUMAN]	DNM2	3	3	223.17	DNM2	3	4.36319e+06	3.11751e+06	2.61735e+06	3.80697e+06	3.47625e+06	4.07733e+06	3.97438e+06	3.61498e+06	3.88889e+06	1.1187	0.161827	0.385326
Q6XZF7	Dynamin-binding protein OS=Homo sapiens GN=DNMBP PE=1 SV=1 - [DNMBP_HUMAN]	DNMBP	2	2	77.26	DNMBP	4	285239	266275	311592	134716	249456	238908	180832	275228	231656	0.928646	-0.106799	0.878067
Q96N67	Dedicator of cytokinesis protein 7 OS=Homo sapiens GN=DOCK7 PE=1 SV=4 - [DOCK7_HUMAN]	DOCK7	2	2	72	DOCK7	2	1.91113e+06	1.85221e+06	1.83941e+06	2.14217e+06	1.93623e+06	2.20316e+06	2.01401e+06	2.09205e+06	2.10307e+06	1.08617	0.119247	0.135156
O60762	Dolichol-phosphate mannosyltransferase OS=Homo sapiens GN=DPM1 PE=1 SV=1 - [DPM1_HUMAN]	DPM1	3	3	134.97	DPM1	1	9.06653e+06	6.32859e+06	7.37878e+06	7.08861e+06	7.46563e+06	5.49374e+06	7.26405e+06	7.97723e+06	6.91167e+06	0.925799	-0.11123	0.559602
Q9NY33	Dipeptidyl peptidase 3 OS=Homo sapiens GN=DPP3 PE=1 SV=2 - [DPP3_HUMAN]	DPP3	5	5	311.3	DPP3	2	7.00309e+06	7.68514e+06	7.36954e+06	6.14096e+06	7.04968e+06	6.08795e+06	6.04697e+06	6.36001e+06	6.16498e+06	0.874505	-0.193462	0.0777647
Q16555	Dihydropyrimidinase-related protein 2 OS=Homo sapiens GN=DPYSL2 PE=1 SV=1 - [DPYL2_HUMAN]	DPYSL2	17	13	975.26	DPYSL2	4	1.05499e+08	1.15966e+08	1.11357e+08	1.23161e+08	1.13996e+08	1.15136e+08	1.18344e+08	1.13864e+08	1.15782e+08	1.01567	0.022426	0.687041
Q14195	Dihydropyrimidinase-related protein 3 OS=Homo sapiens GN=DPYSL3 PE=1 SV=1 - [DPYL3_HUMAN]	DPYSL3	13	10	627.06	DPYSL3	5	3.37249e+07	3.60234e+07	3.67352e+07	3.07295e+07	3.43033e+07	3.62672e+07	3.45758e+07	3.16456e+07	3.41629e+07	0.995907	-0.00591688	0.957156
Q9Y295	Developmentally-regulated GTP-binding protein 1 OS=Homo sapiens GN=DRG1 PE=1 SV=1 - [DRG1_HUMAN]	DRG1	2	2	87.57	DRG1	1	2.31949e+06	1.84278e+06	1.7774e+06	2.34217e+06	2.07046e+06	2.36414e+06	2.20251e+06	2.26217e+06	2.27627e+06	1.09941	0.136723	0.299942
P15924	Desmoplakin OS=Homo sapiens GN=DSP PE=1 SV=3 - [DESP_HUMAN]	DSP	4	4	204.36	DSP	1	3.67527e+06	3.85547e+06	4.42873e+06	3.7025e+06	3.91549e+06	6.0056e+06	5.18738e+06	5.17383e+06	5.4556e+06	1.39334	0.478545	0.0039337
P60981	Destrin OS=Homo sapiens GN=DSTN PE=1 SV=3 - [DEST_HUMAN]	DSTN	6	6	316.84	DSTN	4	3.51922e+07	3.73899e+07	3.40069e+07	3.64305e+07	3.57549e+07	3.9871e+07	3.88899e+07	3.59001e+07	3.82203e+07	1.06895	0.0962006	0.124928
Q14204	Cytoplasmic dynein 1 heavy chain 1 OS=Homo sapiens GN=DYNC1H1 PE=1 SV=5 - [DYHC1_HUMAN]	DYNC1H1	51	51	2407.2	DYNC1H1	1	1.04391e+08	1.02936e+08	1.05383e+08	1.13337e+08	1.06512e+08	1.27058e+08	1.28307e+08	1.19386e+08	1.24917e+08	1.1728	0.229957	0.00396893
Q13409	Cytoplasmic dynein 1 intermediate chain 2 OS=Homo sapiens GN=DYNC1I2 PE=1 SV=3 - [DC1I2_HUMAN]	DYNC1I2	4	4	191.86	DYNC1I2	2	1.04669e+07	1.16969e+07	1.0476e+07	1.02242e+07	1.0716e+07	1.02241e+07	1.04413e+07	1.01961e+07	1.02872e+07	0.959982	-0.05892	0.325742
Q9Y6G9	Cytoplasmic dynein 1 light intermediate chain 1 OS=Homo sapiens GN=DYNC1LI1 PE=1 SV=3 - [DC1L1_HUMAN]	DYNC1LI1	3	2	105.84	DYNC1LI1	2	5.17936e+06	3.37425e+06	3.95087e+06	1.24362e+06	3.43702e+06	4.33017e+06	4.34042e+06	2.43885e+06	3.70315e+06	1.07743	0.107592	0.703686
Q9NP97	Dynein light chain roadblock-type 1 OS=Homo sapiens GN=DYNLRB1 PE=1 SV=3 - [DLRB1_HUMAN]	DYNLRB1	2	2	84.35	DYNLRB1	4	1.9784e+06	2.73453e+06	2.82801e+06	2.71798e+06	2.56473e+06	2.55052e+06	2.16942e+06	2.27615e+06	2.33203e+06	0.90927	-0.13722	0.449951
P42892	Endothelin-converting enzyme 1 OS=Homo sapiens GN=ECE1 PE=1 SV=2 - [ECE1_HUMAN]	ECE1	3	3	139.11	ECE1	3	570256	521710	682021	675055	612260	624105	560181	686518	623601	1.01852	0.026479	0.825832
Q13011	Delta(3,5)-Delta(2,4)-dienoyl-CoA isomerase, mitochondrial OS=Homo sapiens GN=ECH1 PE=1 SV=2 - [ECH1_HUMAN]	ECH1	3	3	125.62	ECH1	4	1.1985e+07	1.27268e+07	1.38063e+07	1.62226e+07	1.36852e+07	1.04652e+07	1.07886e+07	1.31946e+07	1.14828e+07	0.83907	-0.253137	0.137572
P30084	Enoyl-CoA hydratase, mitochondrial OS=Homo sapiens GN=ECHS1 PE=1 SV=4 - [ECHM_HUMAN]	ECHS1	3	2	151.04	ECHS1	1	2.5044e+06	1.98293e+06	1.06291e+06	2.87861e+06	2.10721e+06	2.84472e+06	5.1514e+06	4.71188e+06	4.236e+06	2.01024	1.00737	0.0606193
P42126	Enoyl-CoA delta isomerase 1, mitochondrial OS=Homo sapiens GN=ECI1 PE=1 SV=1 - [ECI1_HUMAN]	ECI1	2	2	90.86	ECI1	3	1.03601e+06	1.23427e+06	2.12626e+06	755115	1.28791e+06	1.62413e+06	2.35717e+06	1.7728e+06	1.91803e+06	1.48925	0.574591	0.154207
Q6P2E9	Enhancer of mRNA-decapping protein 4 OS=Homo sapiens GN=EDC4 PE=1 SV=1 - [EDC4_HUMAN]	EDC4	2	2	106.09	EDC4	2	4.66208e+06	5.33024e+06	4.99574e+06	3.79742e+06	4.69637e+06	4.99753e+06	4.66692e+06	4.67855e+06	4.781e+06	1.01802	0.0257653	0.788272
Q9BZQ6	ER degradation-enhancing alpha-mannosidase-like protein 3 OS=Homo sapiens GN=EDEM3 PE=1 SV=2 - [EDEM3_HUMAN]	EDEM3	2	2	105.47	EDEM3	6	1.85682e+06	1.80417e+06	2.31439e+06	2.12204e+06	2.02435e+06	2.00858e+06	2.17941e+06	1.7035e+06	1.96383e+06	0.970105	-0.0437879	0.754035
O43854	EGF-like repeat and discoidin I-like domain-containing protein 3 OS=Homo sapiens GN=EDIL3 PE=1 SV=1 - [EDIL3_HUMAN]	EDIL3	8	8	376.36	EDIL3	1	2.17505e+07	2.07121e+07	1.94717e+07	2.40295e+07	2.14909e+07	2.0824e+07	2.22451e+07	2.08479e+07	2.13057e+07	0.991379	-0.0124912	0.916198
Q15075	Early endosome antigen 1 OS=Homo sapiens GN=EEA1 PE=1 SV=2 - [EEA1_HUMAN]	EEA1	3	3	169.93	EEA1	3	1.34475e+06	1.31707e+06	1.4512e+06	736084	1.21227e+06	1.58045e+06	1.65318e+06	1.74149e+06	1.65837e+06	1.36799	0.452053	0.123556
P68104	Elongation factor 1-alpha 1 OS=Homo sapiens GN=EEF1A1 PE=1 SV=1 - [EF1A1_HUMAN]	EEF1A1	17	17	845.24	EEF1A1	2	6.36701e+08	7.24976e+08	7.01616e+08	7.59245e+08	7.05634e+08	6.5866e+08	7.43098e+08	7.28766e+08	7.10175e+08	1.00643	0.0092535	0.900761
P29692	Elongation factor 1-delta OS=Homo sapiens GN=EEF1D PE=1 SV=5 - [EF1D_HUMAN]	EEF1D	8	8	414.37	EEF1D	2	8.47308e+07	8.39807e+07	8.66585e+07	9.36349e+07	8.72512e+07	8.66649e+07	9.17586e+07	8.42765e+07	8.75666e+07	1.00362	0.00520631	0.917738
P13639	Elongation factor 2 OS=Homo sapiens GN=EEF2 PE=1 SV=4 - [EF2_HUMAN]	EEF2	31	31	1499.81	EEF2	2	3.16426e+08	3.29367e+08	3.17386e+08	3.26072e+08	3.22313e+08	3.25418e+08	3.38626e+08	3.30083e+08	3.31376e+08	1.02812	0.0400062	0.128521
Q15029	116 kDa U5 small nuclear ribonucleoprotein component OS=Homo sapiens GN=EFTUD2 PE=1 SV=1 - [U5S1_HUMAN]	EFTUD2	14	14	760.39	EFTUD2	2	2.76878e+07	2.52248e+07	2.84747e+07	2.84036e+07	2.74477e+07	2.59555e+07	2.58139e+07	2.86873e+07	2.68189e+07	0.977091	-0.0334358	0.622935
P00533	Epidermal growth factor receptor OS=Homo sapiens GN=EGFR PE=1 SV=2 - [EGFR_HUMAN]	EGFR	5	5	206.84	EGFR	5	4.44005e+06	3.89166e+06	4.64648e+06	4.52844e+06	4.37666e+06	5.02091e+06	5.39482e+06	4.66855e+06	5.02809e+06	1.14884	0.200182	0.0625644
Q9H4M9	EH domain-containing protein 1 OS=Homo sapiens GN=EHD1 PE=1 SV=2 - [EHD1_HUMAN]	EHD1	6	5	283.17	EHD1	3	5.68394e+06	8.75621e+06	8.34664e+06	7.41342e+06	7.55005e+06	7.98187e+06	7.95567e+06	7.4021e+06	7.77988e+06	1.03044	0.0432609	0.727865
Q9NZN4	EH domain-containing protein 2 OS=Homo sapiens GN=EHD2 PE=1 SV=2 - [EHD2_HUMAN]	EHD2	15	14	684.04	EHD2	3	3.50461e+07	3.8341e+07	3.69558e+07	3.47846e+07	3.62819e+07	4.12671e+07	4.57746e+07	4.11268e+07	4.27228e+07	1.17753	0.235758	0.00967004
Q9H223	EH domain-containing protein 4 OS=Homo sapiens GN=EHD4 PE=1 SV=1 - [EHD4_HUMAN]	EHD4	3	2	131.1	EHD4	5	928894	1.03948e+06	822183	987973	944634	1.12968e+06	1.12205e+06	1.12635e+06	1.12603e+06	1.19202	0.253414	0.0301523
Q9BY44	Eukaryotic translation initiation factor 2A OS=Homo sapiens GN=EIF2A PE=1 SV=3 - [EIF2A_HUMAN]	EIF2A	3	3	93.56	EIF2A	3	2.34371e+06	2.76974e+06	2.82685e+06	3.08846e+06	2.75719e+06	2.47375e+06	2.78077e+06	2.85787e+06	2.70413e+06	0.980757	-0.0280328	0.840112
P19525	Interferon-induced, double-stranded RNA-activated protein kinase OS=Homo sapiens GN=EIF2AK2 PE=1 SV=2 - [E2AK2_HUMAN]	EIF2AK2	2	2	92.75	EIF2AK2	2	2.20525e+06	2.44531e+06	2.52256e+06	2.47056e+06	2.41092e+06	2.48983e+06	2.30985e+06	2.29555e+06	2.36508e+06	0.980986	-0.0276958	0.674633
P05198	Eukaryotic translation initiation factor 2 subunit 1 OS=Homo sapiens GN=EIF2S1 PE=1 SV=3 - [IF2A_HUMAN]	EIF2S1	5	5	279.42	EIF2S1	4	1.62346e+07	1.72815e+07	1.87033e+07	1.78417e+07	1.75153e+07	1.74176e+07	1.89151e+07	1.8057e+07	1.81299e+07	1.03509	0.0497616	0.423203
P20042	Eukaryotic translation initiation factor 2 subunit 2 OS=Homo sapiens GN=EIF2S2 PE=1 SV=2 - [IF2B_HUMAN]	EIF2S2	5	5	158.46	EIF2S2	2	1.0938e+07	9.54865e+06	1.03223e+07	9.42514e+06	1.00585e+07	1.12716e+07	1.19384e+07	1.07859e+07	1.1332e+07	1.1266	0.171978	0.0544689
P41091	Eukaryotic translation initiation factor 2 subunit 3 OS=Homo sapiens GN=EIF2S3 PE=1 SV=3 - [IF2G_HUMAN]	EIF2S3	7	7	427.43	EIF2S3	1	4.93405e+07	5.43208e+07	5.07022e+07	4.85957e+07	5.07398e+07	5.43086e+07	5.33861e+07	5.05235e+07	5.27394e+07	1.03941	0.0557641	0.30722
Q14152	Eukaryotic translation initiation factor 3 subunit A OS=Homo sapiens GN=EIF3A PE=1 SV=1 - [EIF3A_HUMAN]	EIF3A	5	5	274.19	EIF3A	2	3.74277e+06	3.88691e+06	4.18064e+06	4.45574e+06	4.06651e+06	3.97348e+06	4.1848e+06	5.05551e+06	4.4046e+06	1.08314	0.115218	0.362242
P55884	Eukaryotic translation initiation factor 3 subunit B OS=Homo sapiens GN=EIF3B PE=1 SV=3 - [EIF3B_HUMAN]	EIF3B	9	9	437.98	EIF3B	2	3.32831e+07	3.31857e+07	3.31081e+07	3.42971e+07	3.34685e+07	3.09734e+07	3.18288e+07	3.18653e+07	3.15558e+07	0.942852	-0.0848962	0.00526888
Q99613	Eukaryotic translation initiation factor 3 subunit C OS=Homo sapiens GN=EIF3C PE=1 SV=1 - [EIF3C_HUMAN]	EIF3C	4	3	245.83	EIF3C	2	1.24936e+07	1.22525e+07	1.08263e+07	1.44566e+07	1.25072e+07	1.28267e+07	1.3609e+07	1.38591e+07	1.34316e+07	1.07391	0.102869	0.343903
O15371	Eukaryotic translation initiation factor 3 subunit D OS=Homo sapiens GN=EIF3D PE=1 SV=1 - [EIF3D_HUMAN]	EIF3D	6	6	387.66	EIF3D	1	1.23672e+07	1.66865e+07	1.6229e+07	1.62622e+07	1.53862e+07	1.30129e+07	1.45672e+07	1.43184e+07	1.39661e+07	0.907703	-0.139708	0.352262
O00303	Eukaryotic translation initiation factor 3 subunit F OS=Homo sapiens GN=EIF3F PE=1 SV=1 - [EIF3F_HUMAN]	EIF3F	4	4	251.69	EIF3F	3	1.4199e+07	1.39852e+07	1.2745e+07	1.53896e+07	1.40797e+07	1.44619e+07	1.59542e+07	1.44343e+07	1.49501e+07	1.06182	0.0865427	0.304623
O75821	Eukaryotic translation initiation factor 3 subunit G OS=Homo sapiens GN=EIF3G PE=1 SV=2 - [EIF3G_HUMAN]	EIF3G	2	2	73.28	EIF3G	2	1.90341e+06	1.54877e+06	1.1967e+06	1.61952e+06	1.5671e+06	2.50795e+06	2.56697e+06	2.39036e+06	2.48842e+06	1.58792	0.667135	0.00908906
O15372	Eukaryotic translation initiation factor 3 subunit H OS=Homo sapiens GN=EIF3H PE=1 SV=1 - [EIF3H_HUMAN]	EIF3H	2	2	72.79	EIF3H	1	2.79859e+06	2.35474e+06	2.09286e+06	2.00318e+06	2.31234e+06	2.55684e+06	3.05193e+06	2.5064e+06	2.70505e+06	1.16983	0.226302	0.177007
Q13347	Eukaryotic translation initiation factor 3 subunit I OS=Homo sapiens GN=EIF3I PE=1 SV=1 - [EIF3I_HUMAN]	EIF3I	5	5	218.6	EIF3I	1	9.52655e+06	9.86851e+06	8.82379e+06	7.00963e+06	8.80712e+06	1.00825e+07	1.03101e+07	9.32392e+06	9.90551e+06	1.12472	0.169561	0.242677
Q9Y262	Eukaryotic translation initiation factor 3 subunit L OS=Homo sapiens GN=EIF3L PE=1 SV=1 - [EIF3L_HUMAN]	EIF3L	9	9	490.49	EIF3L	2	1.44942e+07	1.52912e+07	1.52693e+07	1.57446e+07	1.51998e+07	1.51385e+07	1.50139e+07	1.6672e+07	1.56081e+07	1.02686	0.0382392	0.490894
Q7L2H7	Eukaryotic translation initiation factor 3 subunit M OS=Homo sapiens GN=EIF3M PE=1 SV=1 - [EIF3M_HUMAN]	EIF3M	2	2	77.08	EIF3M	2	1.13295e+07	1.04781e+07	9.20852e+06	9.19268e+06	1.00522e+07	1.04817e+07	1.00936e+07	8.95632e+06	9.84389e+06	0.979277	-0.0302109	0.802106
P60842	Eukaryotic initiation factor 4A-I OS=Homo sapiens GN=EIF4A1 PE=1 SV=1 - [IF4A1_HUMAN]	EIF4A1	6	4	305.45	EIF4A1	2	1.3006e+07	9.49588e+06	8.99538e+06	1.07671e+07	1.05661e+07	9.66426e+06	1.3006e+07	1.29417e+07	1.18707e+07	1.12347	0.167956	0.397684
P38919	Eukaryotic initiation factor 4A-III OS=Homo sapiens GN=EIF4A3 PE=1 SV=4 - [IF4A3_HUMAN]	EIF4A3	2	2	101.41	EIF4A3	2	1.37335e+06	1.37416e+06	1.51786e+06	1.47568e+06	1.43526e+06	1.7415e+06	2.20092e+06	1.75881e+06	1.90041e+06	1.32408	0.404994	0.0113902
P06730	Eukaryotic translation initiation factor 4E OS=Homo sapiens GN=EIF4E PE=1 SV=2 - [IF4E_HUMAN]	EIF4E	2	2	94.66	EIF4E	1	9.12029e+06	8.76846e+06	8.68113e+06	1.02044e+07	9.19356e+06	9.51325e+06	1.08097e+07	9.94405e+06	1.0089e+07	1.0974	0.134089	0.142713
Q04637	Eukaryotic translation initiation factor 4 gamma 1 OS=Homo sapiens GN=EIF4G1 PE=1 SV=4 - [IF4G1_HUMAN]	EIF4G1	6	5	241.65	EIF4G1	3	3.43386e+06	3.15e+06	3.39369e+06	3.49542e+06	3.36824e+06	4.19793e+06	5.49967e+06	4.99405e+06	4.89722e+06	1.45394	0.539967	0.00357578
P78344	Eukaryotic translation initiation factor 4 gamma 2 OS=Homo sapiens GN=EIF4G2 PE=1 SV=1 - [IF4G2_HUMAN]	EIF4G2	5	5	246.58	EIF4G2	2	8.50591e+06	7.31896e+06	7.9277e+06	7.39691e+06	7.78737e+06	8.66948e+06	8.2402e+06	7.80254e+06	8.23741e+06	1.05779	0.0810546	0.291856
Q15056	Eukaryotic translation initiation factor 4H OS=Homo sapiens GN=EIF4H PE=1 SV=5 - [IF4H_HUMAN]	EIF4H	5	5	195.47	EIF4H	2	3.16687e+07	2.68724e+07	2.79987e+07	2.68058e+07	2.83364e+07	3.27369e+07	3.22696e+07	2.51203e+07	3.00422e+07	1.0602	0.0843357	0.558234
P55010	Eukaryotic translation initiation factor 5 OS=Homo sapiens GN=EIF5 PE=1 SV=2 - [IF5_HUMAN]	EIF5	2	2	60.43	EIF5	8	2.81253e+06	3.00448e+06	2.88094e+06	2.66348e+06	2.84036e+06	2.61844e+06	2.72037e+06	2.23907e+06	2.52596e+06	0.88931	-0.169241	0.0938367
P63241	Eukaryotic translation initiation factor 5A-1 OS=Homo sapiens GN=EIF5A PE=1 SV=2 - [IF5A1_HUMAN]	EIF5A	2	2	133.35	EIF5A	2	9.78293e+06	8.20424e+06	8.74092e+06	5.42061e+06	8.03717e+06	8.73152e+06	7.86725e+06	6.00619e+06	7.53499e+06	0.937517	-0.0930833	0.777075
O60841	Eukaryotic translation initiation factor 5B OS=Homo sapiens GN=EIF5B PE=1 SV=4 - [IF2P_HUMAN]	EIF5B	2	2	87.8	EIF5B	2	5.31147e+06	6.16275e+06	6.57585e+06	5.31438e+06	5.84111e+06	5.16456e+06	4.97227e+06	4.96549e+06	5.03411e+06	0.861841	-0.214507	0.0756166
Q15717	ELAV-like protein 1 OS=Homo sapiens GN=ELAVL1 PE=1 SV=2 - [ELAV1_HUMAN]	ELAVL1	6	6	284.27	ELAVL1	8	1.53825e+07	1.47795e+07	1.58439e+07	1.77516e+07	1.59394e+07	1.62558e+07	1.48747e+07	1.68427e+07	1.59911e+07	1.00324	0.00467118	0.942427
Q8N766	ER membrane protein complex subunit 1 OS=Homo sapiens GN=EMC1 PE=1 SV=1 - [EMC1_HUMAN]	EMC1	11	11	600.27	EMC1	2	1.79064e+07	2.28152e+07	2.27301e+07	1.65223e+07	1.99935e+07	1.7288e+07	1.64444e+07	1.67223e+07	1.68183e+07	0.841186	-0.249503	0.159128
Q9P0I2	ER membrane protein complex subunit 3 OS=Homo sapiens GN=EMC3 PE=1 SV=3 - [EMC3_HUMAN]	EMC3	2	2	83.86	EMC3	1	894292	794076	705075	1.19147e+06	896227	1.10504e+06	1.50678e+06	1.23687e+06	1.2829e+06	1.43144	0.51747	0.0604291
P50402	Emerin OS=Homo sapiens GN=EMD PE=1 SV=1 - [EMD_HUMAN]	EMD	2	2	123.64	EMD	3	2.79481e+06	2.94443e+06	3.01455e+06	3.67151e+06	3.10632e+06	2.77514e+06	3.42886e+06	3.81155e+06	3.33852e+06	1.07475	0.104	0.540773
Q9Y6C2	EMILIN-1 OS=Homo sapiens GN=EMILIN1 PE=1 SV=3 - [EMIL1_HUMAN]	EMILIN1	3	3	132.3	EMILIN1	1	3.43041e+06	2.50299e+06	2.61655e+06	2.83586e+06	2.84645e+06	2.19549e+06	3.12492e+06	2.53852e+06	2.61964e+06	0.920319	-0.119794	0.501344
O94919	Endonuclease domain-containing 1 protein OS=Homo sapiens GN=ENDOD1 PE=1 SV=2 - [ENDD1_HUMAN]	ENDOD1	2	2	120.79	ENDOD1	3	1.64266e+06	1.61286e+06	1.91991e+06	1.63596e+06	1.70285e+06	1.80015e+06	2.16406e+06	2.74919e+06	2.2378e+06	1.31415	0.394131	0.0700164
P17813	Endoglin OS=Homo sapiens GN=ENG PE=1 SV=2 - [EGLN_HUMAN]	ENG	4	4	205.56	ENG	2	1.2083e+07	1.22484e+07	1.27493e+07	1.31722e+07	1.25632e+07	1.43927e+07	1.35198e+07	1.50748e+07	1.43291e+07	1.14056	0.189738	0.0135695
P06733	Alpha-enolase OS=Homo sapiens GN=ENO1 PE=1 SV=2 - [ENOA_HUMAN]	ENO1	17	16	933.48	ENO1	3	1.93893e+08	2.41558e+08	2.25823e+08	2.197e+08	2.20243e+08	2.08556e+08	2.33208e+08	2.20923e+08	2.20896e+08	1.00296	0.00426701	0.937029
P09104	Gamma-enolase OS=Homo sapiens GN=ENO2 PE=1 SV=3 - [ENOG_HUMAN]	ENO2	3	2	178.77	ENO2	2	3.92333e+06	3.75306e+06	4.35894e+06	4.02223e+06	4.01439e+06	3.90766e+06	3.87821e+06	3.44529e+06	3.74372e+06	0.932576	-0.100708	0.22414
P22413	Ectonucleotide pyrophosphatase/phosphodiesterase family member 1 OS=Homo sapiens GN=ENPP1 PE=1 SV=2 - [ENPP1_HUMAN]	ENPP1	2	2	102.06	ENPP1	3	3.4047e+06	3.97483e+06	3.48478e+06	4.17299e+06	3.75933e+06	4.21916e+06	3.87216e+06	4.07058e+06	4.05397e+06	1.07838	0.108861	0.262873
Q5NDL2	EGF domain-specific O-linked N-acetylglucosamine transferase OS=Homo sapiens GN=EOGT PE=1 SV=1 - [EOGT_HUMAN]	EOGT	2	2	120.89	EOGT	2	1.536e+06	1.47717e+06	1.77912e+06	1.98502e+06	1.69433e+06	1.21198e+06	1.50705e+06	1.67588e+06	1.46497e+06	0.864634	-0.209839	0.250632
Q9Y2J2	Band 4.1-like protein 3 OS=Homo sapiens GN=EPB41L3 PE=1 SV=2 - [E41L3_HUMAN]	EPB41L3	3	3	173.78	EPB41L3	2	2.10404e+06	1.75385e+06	1.97619e+06	2.05468e+06	1.97219e+06	2.01017e+06	2.05188e+06	1.83394e+06	1.96533e+06	0.996521	-0.0050273	0.969301
P29317	Ephrin type-A receptor 2 OS=Homo sapiens GN=EPHA2 PE=1 SV=2 - [EPHA2_HUMAN]	EPHA2	3	3	141.76	EPHA2	3	4.68893e+06	4.07371e+06	5.36113e+06	5.30935e+06	4.85828e+06	5.06461e+06	4.98335e+06	6.20718e+06	5.41838e+06	1.11529	0.157415	0.305207
P07099	Epoxide hydrolase 1 OS=Homo sapiens GN=EPHX1 PE=1 SV=1 - [HYEP_HUMAN]	EPHX1	3	3	123.61	EPHX1	2	4.97871e+06	4.2094e+06	4.68419e+06	4.87324e+06	4.68639e+06	4.5567e+06	5.52116e+06	5.09269e+06	5.05685e+06	1.07905	0.109763	0.294784
P07814	Bifunctional glutamate/proline--tRNA ligase OS=Homo sapiens GN=EPRS PE=1 SV=5 - [SYEP_HUMAN]	EPRS	17	17	854.43	EPRS	1	4.46203e+07	4.73491e+07	4.46523e+07	4.5516e+07	4.55344e+07	4.60717e+07	4.59428e+07	4.45296e+07	4.55147e+07	0.999566	-0.000626733	0.989493
Q12929	Epidermal growth factor receptor kinase substrate 8 OS=Homo sapiens GN=EPS8 PE=1 SV=1 - [EPS8_HUMAN]	EPS8	3	3	177.75	EPS8	2	1.00501e+06	878952	847066	1.2786e+06	1.00241e+06	1.61985e+06	1.8756e+06	1.79251e+06	1.76265e+06	1.75842	0.814276	0.00423247
Q9NZ08	Endoplasmic reticulum aminopeptidase 1 OS=Homo sapiens GN=ERAP1 PE=1 SV=3 - [ERAP1_HUMAN]	ERAP1	3	3	122.05	ERAP1	3	1.66337e+06	1.47489e+06	1.5645e+06	1.10055e+06	1.45083e+06	1.07183e+06	1.40094e+06	1.82942e+06	1.43406e+06	0.988442	-0.0167711	0.895114
Q969X5	Endoplasmic reticulum-Golgi intermediate compartment protein 1 OS=Homo sapiens GN=ERGIC1 PE=1 SV=1 - [ERGI1_HUMAN]	ERGIC1	5	5	215.24	ERGIC1	3	2.00428e+07	1.82823e+07	1.84603e+07	2.08388e+07	1.94061e+07	1.77658e+07	2.4102e+07	1.92301e+07	2.03659e+07	1.04946	0.0696521	0.648558
Q96RQ1	Endoplasmic reticulum-Golgi intermediate compartment protein 2 OS=Homo sapiens GN=ERGIC2 PE=1 SV=2 - [ERGI2_HUMAN]	ERGIC2	2	2	97.53	ERGIC2	3	2.23759e+06	2.16625e+06	2.3321e+06	2.27576e+06	2.25292e+06	1.73071e+06	2.28611e+06	2.25122e+06	2.08935e+06	0.927392	-0.108748	0.335015
O75477	Erlin-1 OS=Homo sapiens GN=ERLIN1 PE=1 SV=1 - [ERLN1_HUMAN]	ERLIN1	4	2	168.4	ERLIN1	2	1.40122e+06	1.76575e+06	1.61869e+06	2.08646e+06	1.71803e+06	1.63117e+06	2.19264e+06	2.36875e+06	2.06419e+06	1.20148	0.264817	0.24233
Q96HE7	ERO1-like protein alpha OS=Homo sapiens GN=ERO1L PE=1 SV=2 - [ERO1A_HUMAN]	ERO1L	7	7	358.54	ERO1L	1	2.46835e+07	2.23595e+07	2.38875e+07	2.12897e+07	2.30551e+07	2.67995e+07	2.74041e+07	2.84318e+07	2.75451e+07	1.19475	0.256714	0.00779177
P30040	Endoplasmic reticulum resident protein 29 OS=Homo sapiens GN=ERP29 PE=1 SV=4 - [ERP29_HUMAN]	ERP29	9	9	488.1	ERP29	2	5.33798e+07	5.72121e+07	5.94912e+07	6.79299e+07	5.95033e+07	5.37373e+07	6.25678e+07	6.56095e+07	6.06382e+07	1.01907	0.0272579	0.815747
Q9BS26	Endoplasmic reticulum resident protein 44 OS=Homo sapiens GN=ERP44 PE=1 SV=1 - [ERP44_HUMAN]	ERP44	5	5	320.69	ERP44	4	3.10094e+07	3.29047e+07	3.65399e+07	3.61128e+07	3.41417e+07	2.9489e+07	3.26849e+07	3.41973e+07	3.21237e+07	0.940895	-0.0878942	0.352206
P10768	S-formylglutathione hydrolase OS=Homo sapiens GN=ESD PE=1 SV=2 - [ESTD_HUMAN]	ESD	9	9	429.27	ESD	1	1.45754e+07	1.71699e+07	1.47702e+07	1.49504e+07	1.53665e+07	1.34378e+07	1.41335e+07	1.41446e+07	1.39053e+07	0.904914	-0.144147	0.0928023
Q6NXG1	Epithelial splicing regulatory protein 1 OS=Homo sapiens GN=ESRP1 PE=1 SV=2 - [ESRP1_HUMAN]	ESRP1	2	2	61.4	ESRP1	1	4.10192e+07	4.42916e+07	4.73251e+07	4.77141e+07	4.50875e+07	4.37691e+07	4.12292e+07	4.0964e+07	4.19874e+07	0.931243	-0.10277	0.182429
Q9BSJ8	Extended synaptotagmin-1 OS=Homo sapiens GN=ESYT1 PE=1 SV=1 - [ESYT1_HUMAN]	ESYT1	11	11	541.66	ESYT1	3	1.89885e+07	2.01031e+07	2.27214e+07	2.33712e+07	2.1296e+07	1.96685e+07	2.07826e+07	2.08832e+07	2.04447e+07	0.960026	-0.0588551	0.562965
A0FGR8	Extended synaptotagmin-2 OS=Homo sapiens GN=ESYT2 PE=1 SV=1 - [ESYT2_HUMAN]	ESYT2	4	4	169.88	ESYT2	4	4.31233e+06	4.22862e+06	4.56664e+06	5.17189e+06	4.56987e+06	4.15007e+06	4.77732e+06	4.27028e+06	4.39922e+06	0.962658	-0.0549043	0.593559
P62495	Eukaryotic peptide chain release factor subunit 1 OS=Homo sapiens GN=ETF1 PE=1 SV=3 - [ERF1_HUMAN]	ETF1	2	2	108.02	ETF1	3	1.13151e+07	1.25098e+07	1.25435e+07	1.27158e+07	1.2271e+07	1.25126e+07	1.16446e+07	1.05664e+07	1.15745e+07	0.94324	-0.0843039	0.301684
P13804	Electron transfer flavoprotein subunit alpha, mitochondrial OS=Homo sapiens GN=ETFA PE=1 SV=1 - [ETFA_HUMAN]	ETFA	6	6	315.41	ETFA	2	3.57246e+07	3.87958e+07	3.85024e+07	4.13156e+07	3.85846e+07	3.56503e+07	4.01891e+07	4.5131e+07	4.03235e+07	1.04507	0.0635939	0.569177
Q16134	Electron transfer flavoprotein-ubiquinone oxidoreductase, mitochondrial OS=Homo sapiens GN=ETFDH PE=1 SV=2 - [ETFD_HUMAN]	ETFDH	2	2	79.59	ETFDH	1	1.41439e+06	1.30147e+06	1.03821e+06	1.35195e+06	1.27651e+06	1.32868e+06	1.43713e+06	1.57743e+06	1.44775e+06	1.13415	0.181609	0.213116
Q96A65	Exocyst complex component 4 OS=Homo sapiens GN=EXOC4 PE=1 SV=1 - [EXOC4_HUMAN]	EXOC4	2	2	95.43	EXOC4	2	4.03188e+06	5.24615e+06	4.53274e+06	4.07094e+06	4.47043e+06	3.78315e+06	3.59675e+06	4.40032e+06	3.92674e+06	0.878381	-0.187081	0.208708
Q9Y2C4	Nuclease EXOG, mitochondrial OS=Homo sapiens GN=EXOG PE=1 SV=2 - [EXOG_HUMAN]	EXOG	2	2	107.06	EXOG	2	1.23724e+06	1.32355e+06	1.38469e+06	1.54043e+06	1.37148e+06	1.23002e+06	1.78759e+06	1.53509e+06	1.51757e+06	1.10652	0.146025	0.42087
P15311	Ezrin OS=Homo sapiens GN=EZR PE=1 SV=4 - [EZRI_HUMAN]	EZR	6	4	243.45	EZR	3	1.00586e+07	1.07812e+07	1.11231e+07	9.32471e+06	1.03219e+07	1.14692e+07	9.57674e+06	8.90851e+06	9.98481e+06	0.967342	-0.0479026	0.658763
Q01469	Fatty acid-binding protein, epidermal OS=Homo sapiens GN=FABP5 PE=1 SV=3 - [FABP5_HUMAN]	FABP5	3	3	189.7	FABP5	1	3.96789e+06	2.44214e+06	2.46016e+06	2.30426e+06	2.79361e+06	4.1654e+06	4.45509e+06	3.24414e+06	3.95488e+06	1.41568	0.501499	0.0849242
Q6P587	Acylpyruvase FAHD1, mitochondrial OS=Homo sapiens GN=FAHD1 PE=1 SV=2 - [FAHD1_HUMAN]	FAHD1	2	2	84.09	FAHD1	4	9.04406e+06	8.97846e+06	8.04409e+06	9.76709e+06	8.95843e+06	9.49703e+06	9.16261e+06	9.59822e+06	9.41929e+06	1.05144	0.0723729	0.331471
Q8IWE2	Protein NOXP20 OS=Homo sapiens GN=FAM114A1 PE=1 SV=2 - [NXP20_HUMAN]	FAM114A1	6	6	332.82	FAM114A1	2	2.26924e+07	2.00179e+07	2.14608e+07	2.18487e+07	2.15049e+07	2.65863e+07	2.59617e+07	2.36225e+07	2.53901e+07	1.18067	0.2396	0.0122863
Q9NRY5	Protein FAM114A2 OS=Homo sapiens GN=FAM114A2 PE=1 SV=4 - [F1142_HUMAN]	FAM114A2	2	2	63.67	FAM114A2	2	954084	1.07286e+06	959608	1.03872e+06	1.00632e+06	1.03672e+06	1.11829e+06	902998	1.01934e+06	1.01294	0.0185441	0.8765
Q96TA1	Niban-like protein 1 OS=Homo sapiens GN=FAM129B PE=1 SV=3 - [NIBL1_HUMAN]	FAM129B	7	7	302.41	FAM129B	3	3.37956e+07	3.58452e+07	2.67958e+07	3.39682e+07	3.26012e+07	3.25281e+07	3.66549e+07	3.41885e+07	3.44572e+07	1.05693	0.0798792	0.495226
Q8NCA5	Protein FAM98A OS=Homo sapiens GN=FAM98A PE=1 SV=1 - [FA98A_HUMAN]	FAM98A	5	3	381.82	FAM98A	2	5.8125e+06	6.06835e+06	5.71849e+06	6.11462e+06	5.92849e+06	5.63237e+06	6.62401e+06	6.26428e+06	6.17355e+06	1.04134	0.0584363	0.422019
Q12884	Seprase OS=Homo sapiens GN=FAP PE=1 SV=5 - [SEPR_HUMAN]	FAP	12	12	597.65	FAP	2	3.66694e+07	3.0161e+07	3.09757e+07	3.76546e+07	3.38652e+07	3.76811e+07	4.32028e+07	4.07338e+07	4.05392e+07	1.19708	0.259516	0.0585882
Q9Y285	Phenylalanine--tRNA ligase alpha subunit OS=Homo sapiens GN=FARSA PE=1 SV=3 - [SYFA_HUMAN]	FARSA	2	2	66.23	FARSA	1	2.05515e+06	2.09148e+06	1.97203e+06	2.2392e+06	2.08946e+06	1.96629e+06	2.41388e+06	1.9584e+06	2.11286e+06	1.0112	0.0160624	0.915627
Q9NSD9	Phenylalanine--tRNA ligase beta subunit OS=Homo sapiens GN=FARSB PE=1 SV=3 - [SYFB_HUMAN]	FARSB	6	6	292.07	FARSB	4	2.37657e+07	2.31603e+07	2.41545e+07	2.33407e+07	2.36053e+07	2.40051e+07	2.40977e+07	2.30913e+07	2.37314e+07	1.00534	0.0076842	0.754131
P49327	Fatty acid synthase OS=Homo sapiens GN=FASN PE=1 SV=3 - [FAS_HUMAN]	FASN	20	19	926.02	FASN	2	4.50889e+07	4.81438e+07	4.8312e+07	4.95395e+07	4.77711e+07	4.67883e+07	4.09142e+07	3.92197e+07	4.23074e+07	0.885628	-0.175227	0.0577844
Q8WUP2	Filamin-binding LIM protein 1 OS=Homo sapiens GN=FBLIM1 PE=1 SV=2 - [FBLI1_HUMAN]	FBLIM1	2	2	92.56	FBLIM1	2	2.0238e+06	1.88495e+06	2.36675e+06	1.80573e+06	2.02031e+06	2.0567e+06	1.99918e+06	1.8105e+06	1.95546e+06	0.967903	-0.0470656	0.725963
P23142	Fibulin-1 OS=Homo sapiens GN=FBLN1 PE=1 SV=4 - [FBLN1_HUMAN]	FBLN1	3	3	120	FBLN1	3	1.18314e+07	1.06877e+07	9.98494e+06	1.19411e+07	1.11113e+07	1.02707e+07	1.55071e+07	1.1821e+07	1.25329e+07	1.12795	0.173697	0.38266
P98095	Fibulin-2 OS=Homo sapiens GN=FBLN2 PE=1 SV=2 - [FBLN2_HUMAN]	FBLN2	2	2	65.52	FBLN2	2	195686	128905	207098	250651	195585	198425	367219	314710	293451	1.50038	0.585327	0.137112
P35555	Fibrillin-1 OS=Homo sapiens GN=FBN1 PE=1 SV=3 - [FBN1_HUMAN]	FBN1	9	9	428.14	FBN1	4	5.63338e+06	4.38828e+06	5.05379e+06	5.98946e+06	5.26623e+06	6.3635e+06	6.76172e+06	7.61859e+06	6.9146e+06	1.31301	0.392877	0.0300297
P22830	Ferrochelatase, mitochondrial OS=Homo sapiens GN=FECH PE=1 SV=2 - [HEMH_HUMAN]	FECH	2	2	210.72	FECH	5	1.96123e+06	2.30205e+06	2.3166e+06	2.43371e+06	2.2534e+06	1.9839e+06	2.06618e+06	2.37016e+06	2.14008e+06	0.949712	-0.0744377	0.50484
Q96AC1	Fermitin family homolog 2 OS=Homo sapiens GN=FERMT2 PE=1 SV=1 - [FERM2_HUMAN]	FERMT2	6	6	322.72	FERMT2	2	2.10597e+07	1.96087e+07	1.87609e+07	2.10232e+07	2.01131e+07	1.81669e+07	2.02102e+07	1.93328e+07	1.92366e+07	0.956422	-0.0642809	0.342067
P09038	Fibroblast growth factor 2 OS=Homo sapiens GN=FGF2 PE=1 SV=3 - [FGF2_HUMAN]	FGF2	4	4	214.41	FGF2	4	5.46244e+06	4.11775e+06	5.53108e+06	4.41953e+06	4.8827e+06	3.82097e+06	4.35227e+06	3.81435e+06	3.99586e+06	0.818372	-0.289172	0.0980004
P07954	Fumarate hydratase, mitochondrial OS=Homo sapiens GN=FH PE=1 SV=3 - [FUMH_HUMAN]	FH	4	4	272.56	FH	1	9.7774e+06	9.53683e+06	1.00099e+07	1.10209e+07	1.00862e+07	9.97598e+06	1.13566e+07	1.23016e+07	1.12114e+07	1.11155	0.152574	0.162817
Q13642	Four and a half LIM domains protein 1 OS=Homo sapiens GN=FHL1 PE=1 SV=4 - [FHL1_HUMAN]	FHL1	2	2	118.36	FHL1	2	1.31992e+07	1.34021e+07	1.16733e+07	1.39154e+07	1.30475e+07	1.37406e+07	1.67839e+07	1.55614e+07	1.5362e+07	1.17739	0.235589	0.0585814
Q14192	Four and a half LIM domains protein 2 OS=Homo sapiens GN=FHL2 PE=1 SV=3 - [FHL2_HUMAN]	FHL2	6	6	352.29	FHL2	2	1.7627e+07	1.5532e+07	1.79287e+07	1.78313e+07	1.72297e+07	1.72339e+07	1.64219e+07	1.79746e+07	1.72101e+07	0.998862	-0.00164335	0.998264
Q96AY3	Peptidyl-prolyl cis-trans isomerase FKBP10 OS=Homo sapiens GN=FKBP10 PE=1 SV=1 - [FKB10_HUMAN]	FKBP10	13	13	784.98	FKBP10	2	9.17205e+07	8.87887e+07	8.57474e+07	9.84503e+07	9.11767e+07	1.03862e+08	1.19546e+08	1.19782e+08	1.14397e+08	1.25467	0.327307	0.00777625
Q9NWM8	Peptidyl-prolyl cis-trans isomerase FKBP14 OS=Homo sapiens GN=FKBP14 PE=1 SV=1 - [FKB14_HUMAN]	FKBP14	2	2	60.67	FKBP14	2	7.33904e+06	6.33296e+06	6.63066e+06	8.22145e+06	7.13103e+06	7.56561e+06	7.99931e+06	7.87023e+06	7.81171e+06	1.09545	0.131529	0.228568
Q00688	Peptidyl-prolyl cis-trans isomerase FKBP3 OS=Homo sapiens GN=FKBP3 PE=1 SV=1 - [FKBP3_HUMAN]	FKBP3	3	3	126.25	FKBP3	1	7.15902e+06	7.33159e+06	8.42372e+06	8.33168e+06	7.8115e+06	7.11971e+06	7.80251e+06	7.21545e+06	7.37922e+06	0.944661	-0.082131	0.366111
Q02790	Peptidyl-prolyl cis-trans isomerase FKBP4 OS=Homo sapiens GN=FKBP4 PE=1 SV=3 - [FKBP4_HUMAN]	FKBP4	3	3	208.34	FKBP4	1	2.95337e+06	2.83064e+06	2.55529e+06	2.92648e+06	2.81644e+06	3.55796e+06	3.64387e+06	3.32722e+06	3.50968e+06	1.24614	0.317466	0.0045973
Q9Y680	Peptidyl-prolyl cis-trans isomerase FKBP7 OS=Homo sapiens GN=FKBP7 PE=1 SV=1 - [FKBP7_HUMAN]	FKBP7	2	2	60.57	FKBP7	1	2.59792e+06	2.71027e+06	1.99383e+06	2.08383e+06	2.34646e+06	3.201e+06	3.71419e+06	1.46737e+06	2.79419e+06	1.19081	0.25194	0.689788
O95302	Peptidyl-prolyl cis-trans isomerase FKBP9 OS=Homo sapiens GN=FKBP9 PE=1 SV=2 - [FKBP9_HUMAN]	FKBP9	4	4	216.3	FKBP9	3	3.37001e+07	2.94368e+07	3.01835e+07	4.05167e+07	3.34593e+07	3.15497e+07	3.60622e+07	4.23162e+07	3.66427e+07	1.09514	0.131121	0.447964
Q13045	Protein flightless-1 homolog OS=Homo sapiens GN=FLII PE=1 SV=2 - [FLII_HUMAN]	FLII	3	3	147.12	FLII	3	2.53641e+06	2.60603e+06	2.86497e+06	3.18931e+06	2.79918e+06	2.44386e+06	2.54032e+06	2.92607e+06	2.63675e+06	0.941972	-0.0862433	0.477923
P21333	Filamin-A OS=Homo sapiens GN=FLNA PE=1 SV=4 - [FLNA_HUMAN]	FLNA	67	61	3503.25	FLNA	1	5.80925e+08	5.59713e+08	5.78855e+08	6.0432e+08	5.80953e+08	6.76225e+08	6.4596e+08	5.67782e+08	6.29989e+08	1.08441	0.116905	0.158847
O75369	Filamin-B OS=Homo sapiens GN=FLNB PE=1 SV=2 - [FLNB_HUMAN]	FLNB	33	30	1666.82	FLNB	5	9.08657e+07	8.75957e+07	9.49497e+07	8.33657e+07	8.91942e+07	1.04517e+08	9.91533e+07	9.51488e+07	9.96065e+07	1.11674	0.159289	0.0386957
Q14315	Filamin-C OS=Homo sapiens GN=FLNC PE=1 SV=3 - [FLNC_HUMAN]	FLNC	39	34	2013.64	FLNC	5	1.0523e+08	1.03959e+08	1.07849e+08	1.11306e+08	1.07086e+08	1.27495e+08	1.24304e+08	1.19701e+08	1.23833e+08	1.15639	0.209629	0.00161947
O75955	Flotillin-1 OS=Homo sapiens GN=FLOT1 PE=1 SV=3 - [FLOT1_HUMAN]	FLOT1	2	2	73.53	FLOT1	2	3.034e+06	4.27073e+06	3.91287e+06	4.10233e+06	3.82998e+06	2.62817e+06	2.66436e+06	3.07223e+06	2.78825e+06	0.728007	-0.457976	0.0265504
Q14254	Flotillin-2 OS=Homo sapiens GN=FLOT2 PE=1 SV=2 - [FLOT2_HUMAN]	FLOT2	3	3	110.4	FLOT2	4	2.67807e+06	2.22387e+06	2.62284e+06	3.21665e+06	2.68536e+06	2.8179e+06	3.43148e+06	3.60981e+06	3.2864e+06	1.22382	0.291393	0.119942
P02751	Fibronectin OS=Homo sapiens GN=FN1 PE=1 SV=4 - [FINC_HUMAN]	FN1	54	53	2828.59	FN1	7	5.50572e+08	5.84383e+08	5.46073e+08	6.66705e+08	5.86933e+08	6.06099e+08	7.41953e+08	6.67518e+08	6.71857e+08	1.14469	0.194957	0.124674
Q53EP0	Fibronectin type III domain-containing protein 3B OS=Homo sapiens GN=FNDC3B PE=1 SV=2 - [FND3B_HUMAN]	FNDC3B	11	11	592.81	FNDC3B	5	3.01379e+07	2.46644e+07	2.81186e+07	3.05274e+07	2.83621e+07	3.09566e+07	3.17249e+07	3.2371e+07	3.16842e+07	1.11713	0.159799	0.110032
P49354	Protein farnesyltransferase/geranylgeranyltransferase type-1 subunit alpha OS=Homo sapiens GN=FNTA PE=1 SV=1 - [FNTA_HUMAN]	FNTA	3	3	107.05	FNTA	1	1.889e+06	1.82685e+06	2.10037e+06	2.00408e+06	1.95507e+06	2.07307e+06	1.95336e+06	1.96999e+06	1.9988e+06	1.02237	0.0319134	0.585237
Q16658	Fascin OS=Homo sapiens GN=FSCN1 PE=1 SV=3 - [FSCN1_HUMAN]	FSCN1	13	13	771.68	FSCN1	3	1.0735e+08	1.12595e+08	1.12383e+08	1.12054e+08	1.11095e+08	1.09007e+08	1.0309e+08	1.00361e+08	1.04153e+08	0.937507	-0.0930988	0.0450233
Q96AE4	Far upstream element-binding protein 1 OS=Homo sapiens GN=FUBP1 PE=1 SV=3 - [FUBP1_HUMAN]	FUBP1	6	5	254.21	FUBP1	1	2.07814e+07	2.20107e+07	2.29712e+07	2.66963e+07	2.31149e+07	2.09469e+07	2.19797e+07	2.5224e+07	2.27169e+07	0.98278	-0.02506	0.845695
Q96I24	Far upstream element-binding protein 3 OS=Homo sapiens GN=FUBP3 PE=1 SV=2 - [FUBP3_HUMAN]	FUBP3	5	4	161.87	FUBP3	1	5.35691e+06	5.78086e+06	6.03451e+06	6.68051e+06	5.9632e+06	5.16899e+06	6.66061e+06	6.74317e+06	6.19092e+06	1.03819	0.0540677	0.727756
P04066	Tissue alpha-L-fucosidase OS=Homo sapiens GN=FUCA1 PE=1 SV=4 - [FUCO_HUMAN]	FUCA1	2	2	77.4	FUCA1	2	919274	1.60006e+06	1.605e+06	1.34385e+06	1.36705e+06	1.36506e+06	1.26891e+06	1.91817e+06	1.51738e+06	1.10997	0.150525	0.578738
P35637	RNA-binding protein FUS OS=Homo sapiens GN=FUS PE=1 SV=1 - [FUS_HUMAN]	FUS	3	3	184.47	FUS	1	2.47138e+07	2.31542e+07	2.57873e+07	2.79962e+07	2.54128e+07	2.45069e+07	2.5073e+07	2.65105e+07	2.53635e+07	0.998057	-0.00280613	0.998384
P51114	Fragile X mental retardation syndrome-related protein 1 OS=Homo sapiens GN=FXR1 PE=1 SV=3 - [FXR1_HUMAN]	FXR1	3	2	206.46	FXR1	1	9.32849e+06	9.31298e+06	1.03782e+07	1.02609e+07	9.82013e+06	9.07883e+06	8.84225e+06	8.1225e+06	8.68119e+06	0.88402	-0.177849	0.0403794
P51116	Fragile X mental retardation syndrome-related protein 2 OS=Homo sapiens GN=FXR2 PE=1 SV=2 - [FXR2_HUMAN]	FXR2	3	2	203.87	FXR2	1	4.72766e+06	4.36025e+06	4.80495e+06	4.66279e+06	4.63891e+06	4.20988e+06	4.59944e+06	4.66044e+06	4.48992e+06	0.967882	-0.0470966	0.410575
Q13283	Ras GTPase-activating protein-binding protein 1 OS=Homo sapiens GN=G3BP1 PE=1 SV=1 - [G3BP1_HUMAN]	G3BP1	5	5	263.77	G3BP1	3	1.12811e+07	1.16858e+07	1.17993e+07	1.43486e+07	1.22787e+07	9.93439e+06	1.18279e+07	1.27969e+07	1.15197e+07	0.938189	-0.0920493	0.502829
Q9UN86	Ras GTPase-activating protein-binding protein 2 OS=Homo sapiens GN=G3BP2 PE=1 SV=2 - [G3BP2_HUMAN]	G3BP2	3	3	156.52	G3BP2	2	3.01728e+06	5.16907e+06	5.16581e+06	3.48946e+06	4.2104e+06	3.79645e+06	3.34103e+06	3.51215e+06	3.54988e+06	0.84312	-0.24619	0.424047
P11413	Glucose-6-phosphate 1-dehydrogenase OS=Homo sapiens GN=G6PD PE=1 SV=4 - [G6PD_HUMAN]	G6PD	13	12	806.13	G6PD	2	6.29689e+07	5.95022e+07	4.51394e+07	5.0296e+07	5.44766e+07	5.81989e+07	7.1371e+07	5.23993e+07	6.06564e+07	1.11344	0.155023	0.403262
P10253	Lysosomal alpha-glucosidase OS=Homo sapiens GN=GAA PE=1 SV=4 - [LYAG_HUMAN]	GAA	3	3	164.9	GAA	2	714953	868003	755299	1.19732e+06	883895	1.08043e+06	1.44195e+06	1.10163e+06	1.208e+06	1.36668	0.450679	0.0943238
P34059	N-acetylgalactosamine-6-sulfatase OS=Homo sapiens GN=GALNS PE=1 SV=1 - [GALNS_HUMAN]	GALNS	2	2	72.36	GALNS	4	3.00304e+06	2.72842e+06	2.3881e+06	2.94309e+06	2.76566e+06	2.73627e+06	2.89131e+06	2.96938e+06	2.86565e+06	1.03616	0.0512402	0.573494
Q10472	Polypeptide N-acetylgalactosaminyltransferase 1 OS=Homo sapiens GN=GALNT1 PE=1 SV=1 - [GALT1_HUMAN]	GALNT1	6	6	279.25	GALNT1	2	1.20936e+07	1.46171e+07	1.31914e+07	1.49197e+07	1.37054e+07	1.53656e+07	1.83158e+07	1.85742e+07	1.74185e+07	1.27092	0.345875	0.0264361
Q10471	Polypeptide N-acetylgalactosaminyltransferase 2 OS=Homo sapiens GN=GALNT2 PE=1 SV=1 - [GALT2_HUMAN]	GALNT2	9	9	438.96	GALNT2	2	2.18596e+07	1.81374e+07	2.07843e+07	2.02826e+07	2.0266e+07	1.9121e+07	2.01577e+07	2.11438e+07	2.01408e+07	0.993825	-0.00893599	0.931745
Q14697	Neutral alpha-glucosidase AB OS=Homo sapiens GN=GANAB PE=1 SV=3 - [GANAB_HUMAN]	GANAB	24	23	1240.21	GANAB	5	2.76668e+08	2.48583e+08	2.7308e+08	2.70689e+08	2.67255e+08	2.57957e+08	2.67802e+08	2.61229e+08	2.62329e+08	0.981569	-0.0268377	0.579605
P04406	Glyceraldehyde-3-phosphate dehydrogenase OS=Homo sapiens GN=GAPDH PE=1 SV=3 - [G3P_HUMAN]	GAPDH	21	21	1177.22	GAPDH	1	3.11369e+08	4.49288e+08	3.16824e+08	3.62122e+08	3.59901e+08	3.61133e+08	4.32708e+08	3.66926e+08	3.86922e+08	1.07508	0.104444	0.503777
P41250	Glycine--tRNA ligase OS=Homo sapiens GN=GARS PE=1 SV=3 - [SYG_HUMAN]	GARS	12	12	462.4	GARS	1	4.71412e+07	4.4924e+07	4.31389e+07	4.29292e+07	4.45333e+07	4.1124e+07	4.12377e+07	3.77513e+07	4.00376e+07	0.899049	-0.153529	0.029646
P22102	Trifunctional purine biosynthetic protein adenosine-3 OS=Homo sapiens GN=GART PE=1 SV=1 - [PUR2_HUMAN]	GART	6	6	330.6	GART	1	1.34225e+07	1.14247e+07	1.29243e+07	9.25416e+06	1.17564e+07	1.22544e+07	1.02854e+07	1.02718e+07	1.09372e+07	0.93032	-0.104202	0.579148
P04062	Glucosylceramidase OS=Homo sapiens GN=GBA PE=1 SV=3 - [GLCM_HUMAN]	GBA	5	5	215.25	GBA	6	7.11945e+06	7.30974e+06	7.57511e+06	8.72172e+06	7.6815e+06	6.40723e+06	7.07027e+06	6.90998e+06	6.79583e+06	0.8847	-0.17674	0.0970646
Q92538	Golgi-specific brefeldin A-resistance guanine nucleotide exchange factor 1 OS=Homo sapiens GN=GBF1 PE=1 SV=2 - [GBF1_HUMAN]	GBF1	4	3	184.02	GBF1	7	1.74703e+06	1.54411e+06	1.77257e+06	1.9953e+06	1.76475e+06	1.53107e+06	1.47702e+06	1.46452e+06	1.49087e+06	0.844805	-0.243309	0.0475382
Q92616	Translational activator GCN1 OS=Homo sapiens GN=GCN1L1 PE=1 SV=6 - [GCN1L_HUMAN]	GCN1L1	19	19	873.07	GCN1L1	2	1.49443e+07	1.55686e+07	1.6952e+07	1.70119e+07	1.61192e+07	1.8481e+07	1.73052e+07	1.71784e+07	1.76549e+07	1.09527	0.131287	0.0836238
P31150	Rab GDP dissociation inhibitor alpha OS=Homo sapiens GN=GDI1 PE=1 SV=2 - [GDIA_HUMAN]	GDI1	8	4	376.99	GDI1	2	1.74413e+07	1.90505e+07	1.80045e+07	1.50409e+07	1.73843e+07	1.94072e+07	1.67675e+07	1.92701e+07	1.84816e+07	1.06312	0.0883042	0.422024
P50395	Rab GDP dissociation inhibitor beta OS=Homo sapiens GN=GDI2 PE=1 SV=2 - [GDIB_HUMAN]	GDI2	10	6	505.35	GDI2	2	1.55821e+07	1.87576e+07	1.29968e+07	1.48693e+07	1.55514e+07	1.66896e+07	1.99132e+07	1.65679e+07	1.77236e+07	1.13967	0.188622	0.244123
Q96RP9	Elongation factor G, mitochondrial OS=Homo sapiens GN=GFM1 PE=1 SV=2 - [EFGM_HUMAN]	GFM1	3	3	146.1	GFM1	5	2.88074e+06	4.1858e+06	3.54406e+06	3.07323e+06	3.42096e+06	2.73073e+06	2.26438e+06	2.39995e+06	2.46502e+06	0.720565	-0.4728	0.0318114
Q06210	Glutamine--fructose-6-phosphate aminotransferase [isomerizing] 1 OS=Homo sapiens GN=GFPT1 PE=1 SV=3 - [GFPT1_HUMAN]	GFPT1	8	6	573.57	GFPT1	3	1.68754e+07	1.41447e+07	1.44017e+07	1.50912e+07	1.51283e+07	1.92652e+07	1.76131e+07	1.65423e+07	1.78069e+07	1.17706	0.23519	0.0410006
O94808	Glutamine--fructose-6-phosphate aminotransferase [isomerizing] 2 OS=Homo sapiens GN=GFPT2 PE=1 SV=3 - [GFPT2_HUMAN]	GFPT2	13	11	804.41	GFPT2	5	4.5306e+07	4.31059e+07	3.86595e+07	4.42462e+07	4.28294e+07	4.05177e+07	3.84323e+07	3.74221e+07	3.87907e+07	0.905702	-0.142891	0.086073
P17302	Gap junction alpha-1 protein OS=Homo sapiens GN=GJA1 PE=1 SV=2 - [CXA1_HUMAN]	GJA1	4	4	197.3	GJA1	2	3.21069e+06	4.15782e+06	3.53998e+06	4.90235e+06	3.95271e+06	4.80391e+06	5.3209e+06	6.37418e+06	5.49967e+06	1.39137	0.476503	0.048839
P16278	Beta-galactosidase OS=Homo sapiens GN=GLB1 PE=1 SV=2 - [BGAL_HUMAN]	GLB1	6	6	265.86	GLB1	3	1.74577e+07	1.46411e+07	1.53051e+07	1.69365e+07	1.60851e+07	1.643e+07	1.53308e+07	1.89338e+07	1.68982e+07	1.05055	0.071144	0.53184
Q92896	Golgi apparatus protein 1 OS=Homo sapiens GN=GLG1 PE=1 SV=2 - [GSLG1_HUMAN]	GLG1	16	16	820.5	GLG1	1	3.17471e+07	3.0389e+07	3.26491e+07	3.78525e+07	3.31594e+07	3.68355e+07	3.86272e+07	4.39665e+07	3.98098e+07	1.20056	0.263703	0.0506288
P35754	Glutaredoxin-1 OS=Homo sapiens GN=GLRX PE=1 SV=2 - [GLRX1_HUMAN]	GLRX	2	2	113.17	GLRX	2	824186	1.51449e+06	1.38896e+06	642568	1.09255e+06	1.07706e+06	1.05757e+06	665748	933461	0.854387	-0.227038	0.685148
O76003	Glutaredoxin-3 OS=Homo sapiens GN=GLRX3 PE=1 SV=2 - [GLRX3_HUMAN]	GLRX3	2	2	76.96	GLRX3	2	3.40518e+06	2.80884e+06	2.77964e+06	2.73624e+06	2.93248e+06	3.78297e+06	3.58506e+06	3.18646e+06	3.51816e+06	1.19972	0.262702	0.0561822
Q86SX6	Glutaredoxin-related protein 5, mitochondrial OS=Homo sapiens GN=GLRX5 PE=1 SV=2 - [GLRX5_HUMAN]	GLRX5	2	2	98.31	GLRX5	1	1.03603e+06	1.10466e+06	1.11558e+06	1.19139e+06	1.11191e+06	1.14484e+06	1.21471e+06	1.30778e+06	1.22244e+06	1.0994	0.136719	0.0989423
O94925	Glutaminase kidney isoform, mitochondrial OS=Homo sapiens GN=GLS PE=1 SV=1 - [GLSK_HUMAN]	GLS	3	3	187.15	GLS	2	4.0606e+06	4.76293e+06	4.7659e+06	5.43898e+06	4.7571e+06	3.925e+06	5.56754e+06	4.35367e+06	4.6154e+06	0.970213	-0.0436266	0.76155
P00367	Glutamate dehydrogenase 1, mitochondrial OS=Homo sapiens GN=GLUD1 PE=1 SV=2 - [DHE3_HUMAN]	GLUD1	7	7	306.07	GLUD1	4	4.50787e+07	5.12463e+07	4.73439e+07	5.02623e+07	4.84828e+07	4.50586e+07	4.75248e+07	4.82019e+07	4.69284e+07	0.96794	-0.04701	0.448268
Q96IJ6	Mannose-1-phosphate guanyltransferase alpha OS=Homo sapiens GN=GMPPA PE=1 SV=1 - [GMPPA_HUMAN]	GMPPA	2	2	92.5	GMPPA	2	4.19679e+06	3.96082e+06	4.17195e+06	4.30349e+06	4.15826e+06	4.06983e+06	3.81544e+06	3.67439e+06	3.85322e+06	0.926642	-0.109916	0.0641965
Q9Y5P6	Mannose-1-phosphate guanyltransferase beta OS=Homo sapiens GN=GMPPB PE=1 SV=2 - [GMPPB_HUMAN]	GMPPB	3	3	182.32	GMPPB	3	3.97219e+06	4.66737e+06	5.50933e+06	4.23959e+06	4.59712e+06	3.82518e+06	3.75302e+06	3.65743e+06	3.74521e+06	0.814686	-0.295684	0.0674539
P49915	GMP synthase [glutamine-hydrolyzing] OS=Homo sapiens GN=GMPS PE=1 SV=1 - [GUAA_HUMAN]	GMPS	3	3	118.09	GMPS	2	7.13334e+06	7.62088e+06	9.50324e+06	7.51612e+06	7.9434e+06	5.54902e+06	5.64972e+06	6.8914e+06	6.03005e+06	0.759127	-0.397587	0.0342262
P29992	Guanine nucleotide-binding protein subunit alpha-11 OS=Homo sapiens GN=GNA11 PE=1 SV=2 - [GNA11_HUMAN]	GNA11	6	2	315.78	GNA11	1	350641	343797	317864	435744	362011	393783	551560	238338	394561	1.08991	0.124211	0.875477
P04899	Guanine nucleotide-binding protein G(i) subunit alpha-2 OS=Homo sapiens GN=GNAI2 PE=1 SV=3 - [GNAI2_HUMAN]	GNAI2	10	6	498.66	GNAI2	3	2.84294e+07	2.87151e+07	3.08699e+07	2.8896e+07	2.92276e+07	2.71313e+07	2.57936e+07	2.8289e+07	2.70713e+07	0.926224	-0.110568	0.0584232
P08754	Guanine nucleotide-binding protein G(k) subunit alpha OS=Homo sapiens GN=GNAI3 PE=1 SV=3 - [GNAI3_HUMAN]	GNAI3	6	2	252.35	GNAI3	1	5.15078e+06	3.65193e+06	3.46084e+06	4.15979e+06	4.10584e+06	5.73841e+06	5.63162e+06	6.38214e+06	5.91739e+06	1.44121	0.527285	0.0186433
P50148	Guanine nucleotide-binding protein G(q) subunit alpha OS=Homo sapiens GN=GNAQ PE=1 SV=4 - [GNAQ_HUMAN]	GNAQ	6	3	331.2	GNAQ	1	2.90997e+06	3.72894e+06	3.74592e+06	4.00393e+06	3.59719e+06	2.92722e+06	3.17424e+06	2.92705e+06	3.00951e+06	0.836626	-0.257345	0.10221
P63092	Guanine nucleotide-binding protein G(s) subunit alpha isoforms short OS=Homo sapiens GN=GNAS PE=1 SV=1 - [GNAS2_HUMAN]	GNAS	4	3	201.14	GNAS	2	1.40712e+07	1.40746e+07	1.33732e+07	1.27595e+07	1.35696e+07	1.4493e+07	1.39481e+07	1.3274e+07	1.3905e+07	1.02472	0.035227	0.514144
P62873	Guanine nucleotide-binding protein G(I)/G(S)/G(T) subunit beta-1 OS=Homo sapiens GN=GNB1 PE=1 SV=3 - [GBB1_HUMAN]	GNB1	7	5	454.32	GNB1	2	3.72457e+07	4.479e+07	4.48815e+07	3.86384e+07	4.13889e+07	3.99144e+07	3.80229e+07	4.00838e+07	3.93404e+07	0.950505	-0.0732333	0.460913
P62879	Guanine nucleotide-binding protein G(I)/G(S)/G(T) subunit beta-2 OS=Homo sapiens GN=GNB2 PE=1 SV=3 - [GBB2_HUMAN]	GNB2	9	7	437.75	GNB2	2	9.72851e+06	1.19073e+07	9.86442e+06	9.42583e+06	1.02315e+07	1.05945e+07	1.02245e+07	1.30292e+07	1.12828e+07	1.10274	0.141098	0.328416
P63244	Guanine nucleotide-binding protein subunit beta-2-like 1 OS=Homo sapiens GN=GNB2L1 PE=1 SV=3 - [GBLP_HUMAN]	GNB2L1	10	10	585.89	GNB2L1	2	1.15584e+08	1.20873e+08	1.12374e+08	1.27903e+08	1.19183e+08	1.17352e+08	1.28667e+08	1.25295e+08	1.23771e+08	1.03849	0.0544924	0.388669
Q9UBI6	Guanine nucleotide-binding protein G(I)/G(S)/G(O) subunit gamma-12 OS=Homo sapiens GN=GNG12 PE=1 SV=3 - [GBG12_HUMAN]	GNG12	3	3	112.65	GNG12	2	2.86531e+06	3.44957e+06	2.19361e+06	2.14532e+06	2.66345e+06	2.83518e+06	2.91815e+06	2.92947e+06	2.89427e+06	1.08666	0.119902	0.480607
P36915	Guanine nucleotide-binding protein-like 1 OS=Homo sapiens GN=GNL1 PE=1 SV=2 - [GNL1_HUMAN]	GNL1	4	4	199.41	GNL1	4	3.03702e+06	2.98422e+06	2.49036e+06	2.44547e+06	2.73927e+06	2.82096e+06	2.97619e+06	1.88755e+06	2.56156e+06	0.935128	-0.0967647	0.580037
P15586	N-acetylglucosamine-6-sulfatase OS=Homo sapiens GN=GNS PE=1 SV=3 - [GNS_HUMAN]	GNS	3	3	140.11	GNS	2	1.21852e+07	1.18909e+07	1.17402e+07	1.54871e+07	1.28259e+07	1.13278e+07	1.24099e+07	1.42207e+07	1.26528e+07	0.986507	-0.0195982	0.910398
Q08379	Golgin subfamily A member 2 OS=Homo sapiens GN=GOLGA2 PE=1 SV=3 - [GOGA2_HUMAN]	GOLGA2	4	4	182.73	GOLGA2	2	2.11586e+06	2.61694e+06	2.29819e+06	2.24751e+06	2.31963e+06	2.70973e+06	2.68286e+06	2.75584e+06	2.71614e+06	1.17094	0.227667	0.029655
Q08378	Golgin subfamily A member 3 OS=Homo sapiens GN=GOLGA3 PE=1 SV=2 - [GOGA3_HUMAN]	GOLGA3	5	4	187.81	GOLGA3	2	6.03067e+06	5.8803e+06	4.81956e+06	6.11387e+06	5.7111e+06	6.06145e+06	5.59751e+06	5.92201e+06	5.86032e+06	1.02613	0.0372115	0.683624
Q14789	Golgin subfamily B member 1 OS=Homo sapiens GN=GOLGB1 PE=1 SV=2 - [GOGB1_HUMAN]	GOLGB1	9	9	411.27	GOLGB1	1	6.89505e+06	5.83297e+06	6.34113e+06	6.54833e+06	6.40437e+06	8.42972e+06	7.22391e+06	7.66927e+06	7.7743e+06	1.21391	0.279656	0.0180798
O00461	Golgi integral membrane protein 4 OS=Homo sapiens GN=GOLIM4 PE=1 SV=1 - [GOLI4_HUMAN]	GOLIM4	2	2	110.37	GOLIM4	1	664182	483147	762813	1.57092e+06	870265	496605	700098	896180	697628	0.801627	-0.318998	0.666958
Q9HD26	Golgi-associated PDZ and coiled-coil motif-containing protein OS=Homo sapiens GN=GOPC PE=1 SV=1 - [GOPC_HUMAN]	GOPC	2	2	99.91	GOPC	2	2.97488e+06	4.09188e+06	3.90007e+06	4.85035e+06	3.9543e+06	3.89177e+06	3.65553e+06	4.28007e+06	3.94246e+06	0.997007	-0.00432477	0.940488
Q9H8Y8	Golgi reassembly-stacking protein 2 OS=Homo sapiens GN=GORASP2 PE=1 SV=3 - [GORS2_HUMAN]	GORASP2	5	5	277.24	GORASP2	1	1.24491e+07	1.04984e+07	8.56562e+06	1.29364e+07	1.11124e+07	1.30541e+07	1.5986e+07	1.38525e+07	1.42975e+07	1.28663	0.363598	0.0855633
P17174	Aspartate aminotransferase, cytoplasmic OS=Homo sapiens GN=GOT1 PE=1 SV=3 - [AATC_HUMAN]	GOT1	6	6	302.58	GOT1	1	7.80249e+06	9.40022e+06	7.47e+06	6.85238e+06	7.88127e+06	7.42575e+06	7.53352e+06	5.65332e+06	6.87086e+06	0.871796	-0.197937	0.266719
P00505	Aspartate aminotransferase, mitochondrial OS=Homo sapiens GN=GOT2 PE=1 SV=3 - [AATM_HUMAN]	GOT2	6	6	364.27	GOT2	2	5.09901e+07	5.17369e+07	4.77568e+07	5.79258e+07	5.21024e+07	4.96183e+07	5.34596e+07	5.33398e+07	5.21392e+07	1.00071	0.00101964	0.962556
P35052	Glypican-1 OS=Homo sapiens GN=GPC1 PE=1 SV=2 - [GPC1_HUMAN]	GPC1	2	2	100.11	GPC1	3	3.63035e+06	3.26649e+06	4.19975e+06	3.94399e+06	3.76015e+06	4.27303e+06	3.71775e+06	4.28788e+06	4.09289e+06	1.08849	0.12233	0.300602
Q9Y625	Glypican-6 OS=Homo sapiens GN=GPC6 PE=1 SV=1 - [GPC6_HUMAN]	GPC6	6	6	254.4	GPC6	1	2.56898e+07	2.08717e+07	2.62573e+07	2.46008e+07	2.43549e+07	2.89211e+07	3.27165e+07	3.04023e+07	3.068e+07	1.2597	0.333085	0.0189217
P43304	Glycerol-3-phosphate dehydrogenase, mitochondrial OS=Homo sapiens GN=GPD2 PE=1 SV=3 - [GPDM_HUMAN]	GPD2	5	5	200.18	GPD2	5	3.87231e+06	4.73829e+06	3.89366e+06	4.24877e+06	4.18826e+06	2.43644e+06	3.33493e+06	3.76614e+06	3.17917e+06	0.759068	-0.3977	0.064558
P06744	Glucose-6-phosphate isomerase OS=Homo sapiens GN=GPI PE=1 SV=4 - [G6PI_HUMAN]	GPI	5	5	228.5	GPI	3	5.09869e+06	4.75018e+06	4.45686e+06	4.62361e+06	4.73234e+06	4.04861e+06	6.0036e+06	4.21067e+06	4.75429e+06	1.00464	0.00667893	0.928333
Q13098	COP9 signalosome complex subunit 1 OS=Homo sapiens GN=GPS1 PE=1 SV=4 - [CSN1_HUMAN]	GPS1	3	3	116.66	GPS1	2	5.59073e+06	5.23997e+06	5.06396e+06	4.50619e+06	5.10021e+06	5.49391e+06	5.46598e+06	5.2676e+06	5.40917e+06	1.06058	0.0848487	0.310105
P07203	Glutathione peroxidase 1 OS=Homo sapiens GN=GPX1 PE=1 SV=4 - [GPX1_HUMAN]	GPX1	3	3	94.84	GPX1	4	9.36098e+06	8.12113e+06	7.63073e+06	9.76749e+06	8.72008e+06	8.63788e+06	1.01646e+07	9.88426e+06	9.56226e+06	1.09658	0.13301	0.293086
P62993	Growth factor receptor-bound protein 2 OS=Homo sapiens GN=GRB2 PE=1 SV=1 - [GRB2_HUMAN]	GRB2	3	3	87.54	GRB2	4	1.71363e+06	1.73702e+06	1.54601e+06	1.79224e+06	1.69722e+06	1.80985e+06	2.1324e+06	1.6585e+06	1.86692e+06	1.09998	0.137483	0.262504
Q9UBQ7	Glyoxylate reductase/hydroxypyruvate reductase OS=Homo sapiens GN=GRHPR PE=1 SV=1 - [GRHPR_HUMAN]	GRHPR	5	5	273.05	GRHPR	3	1.35908e+07	1.36874e+07	1.3841e+07	1.43099e+07	1.38573e+07	1.3664e+07	1.37664e+07	1.27315e+07	1.33873e+07	0.966081	-0.0497839	0.218527
Q9HAV7	GrpE protein homolog 1, mitochondrial OS=Homo sapiens GN=GRPEL1 PE=1 SV=2 - [GRPE1_HUMAN]	GRPEL1	2	2	71.98	GRPEL1	3	1.16483e+06	816807	1.01525e+06	1.08844e+06	1.02133e+06	837786	886800	1.29671e+06	1.0071e+06	0.986063	-0.0202486	0.871345
Q12849	G-rich sequence factor 1 OS=Homo sapiens GN=GRSF1 PE=1 SV=3 - [GRSF1_HUMAN]	GRSF1	2	2	132.38	GRSF1	2	3.29224e+06	4.20171e+06	3.6203e+06	3.326e+06	3.61006e+06	3.60994e+06	3.44395e+06	2.85846e+06	3.30412e+06	0.915252	-0.127759	0.367314
P49840	Glycogen synthase kinase-3 alpha OS=Homo sapiens GN=GSK3A PE=1 SV=2 - [GSK3A_HUMAN]	GSK3A	3	3	87.01	GSK3A	1	2.12881e+06	2.53643e+06	2.20068e+06	2.09544e+06	2.24034e+06	2.4883e+06	2.04801e+06	2.32682e+06	2.28771e+06	1.02114	0.0301858	0.781126
P06396	Gelsolin OS=Homo sapiens GN=GSN PE=1 SV=1 - [GELS_HUMAN]	GSN	8	8	512.85	GSN	2	7.13642e+07	6.77844e+07	6.56176e+07	6.90105e+07	6.84442e+07	6.46777e+07	6.63054e+07	6.64009e+07	6.57946e+07	0.961289	-0.0569579	0.134737
P15170	Eukaryotic peptide chain release factor GTP-binding subunit ERF3A OS=Homo sapiens GN=GSPT1 PE=1 SV=1 - [ERF3A_HUMAN]	GSPT1	3	2	93.17	GSPT1	8	2.62946e+06	2.93071e+06	2.50497e+06	3.46244e+06	2.88189e+06	3.24681e+06	3.46723e+06	3.14671e+06	3.28692e+06	1.14054	0.189718	0.176956
P00390	Glutathione reductase, mitochondrial OS=Homo sapiens GN=GSR PE=1 SV=2 - [GSHR_HUMAN]	GSR	5	5	233.56	GSR	2	9.71117e+06	8.77859e+06	9.02358e+06	1.04002e+07	9.47838e+06	8.84898e+06	9.38718e+06	9.71984e+06	9.31867e+06	0.98315	-0.0245171	0.771308
P48637	Glutathione synthetase OS=Homo sapiens GN=GSS PE=1 SV=1 - [GSHB_HUMAN]	GSS	4	4	182.39	GSS	2	3.18223e+06	3.75895e+06	3.29791e+06	2.72118e+06	3.24007e+06	2.83115e+06	3.27463e+06	2.97957e+06	3.02845e+06	0.934687	-0.0974452	0.499626
P21266	Glutathione S-transferase Mu 3 OS=Homo sapiens GN=GSTM3 PE=1 SV=3 - [GSTM3_HUMAN]	GSTM3	3	3	142.71	GSTM3	4	7.72754e+06	6.33198e+06	6.05059e+06	6.49995e+06	6.65252e+06	8.30628e+06	8.26606e+06	6.62173e+06	7.73136e+06	1.16217	0.216821	0.15431
P09211	Glutathione S-transferase P OS=Homo sapiens GN=GSTP1 PE=1 SV=2 - [GSTP1_HUMAN]	GSTP1	9	9	501.11	GSTP1	1	5.11573e+07	5.66687e+07	5.03129e+07	6.05866e+07	5.46814e+07	5.66461e+07	5.25101e+07	5.98758e+07	5.6344e+07	1.03041	0.043212	0.628042
P78347	General transcription factor II-I OS=Homo sapiens GN=GTF2I PE=1 SV=2 - [GTF2I_HUMAN]	GTF2I	2	2	81.15	GTF2I	2	1.44569e+06	1.55309e+06	2.04377e+06	1.81605e+06	1.71465e+06	1.88221e+06	1.95422e+06	2.25091e+06	2.02911e+06	1.18339	0.242931	0.15019
O75367	Core histone macro-H2A.1 OS=Homo sapiens GN=H2AFY PE=1 SV=4 - [H2AY_HUMAN]	H2AFY	6	6	256.16	H2AFY	4	2.39608e+07	2.16945e+07	2.13287e+07	2.44748e+07	2.28647e+07	2.48971e+07	2.61632e+07	2.72002e+07	2.60868e+07	1.14092	0.1902	0.0347914
O95479	GDH/6PGL endoplasmic bifunctional protein OS=Homo sapiens GN=H6PD PE=1 SV=2 - [G6PE_HUMAN]	H6PD	7	7	516.59	H6PD	5	2.08996e+07	2.27577e+07	2.21754e+07	2.45727e+07	2.26013e+07	1.95914e+07	2.11459e+07	2.15711e+07	2.07694e+07	0.918947	-0.121946	0.133047
Q16836	Hydroxyacyl-coenzyme A dehydrogenase, mitochondrial OS=Homo sapiens GN=HADH PE=1 SV=3 - [HCDH_HUMAN]	HADH	5	5	218.37	HADH	2	1.27642e+07	1.25591e+07	1.31934e+07	1.37218e+07	1.30596e+07	1.33018e+07	1.35922e+07	1.77853e+07	1.48931e+07	1.14039	0.18953	0.191852
P40939	Trifunctional enzyme subunit alpha, mitochondrial OS=Homo sapiens GN=HADHA PE=1 SV=2 - [ECHA_HUMAN]	HADHA	19	19	1023.83	HADHA	7	8.33057e+07	8.73522e+07	8.95433e+07	9.28164e+07	8.82544e+07	7.57503e+07	8.6946e+07	9.6374e+07	8.63568e+07	0.978498	-0.0313592	0.704602
P55084	Trifunctional enzyme subunit beta, mitochondrial OS=Homo sapiens GN=HADHB PE=1 SV=3 - [ECHB_HUMAN]	HADHB	12	11	562.09	HADHB	2	6.14887e+07	5.76126e+07	6.07768e+07	6.60995e+07	6.14944e+07	5.71027e+07	6.22827e+07	6.46845e+07	6.13566e+07	0.997759	-0.00323602	0.960193
P10915	Hyaluronan and proteoglycan link protein 1 OS=Homo sapiens GN=HAPLN1 PE=2 SV=2 - [HPLN1_HUMAN]	HAPLN1	5	5	337.25	HAPLN1	3	4.26859e+06	4.08691e+06	4.61781e+06	4.55708e+06	4.3826e+06	4.42017e+06	3.25325e+06	4.08198e+06	3.91847e+06	0.894096	-0.161498	0.215743
P12081	Histidine--tRNA ligase, cytoplasmic OS=Homo sapiens GN=HARS PE=1 SV=2 - [SYHC_HUMAN]	HARS	8	8	388.04	HARS	3	1.66551e+07	1.80774e+07	1.77352e+07	1.76911e+07	1.75397e+07	1.7242e+07	1.76356e+07	1.67102e+07	1.7196e+07	0.980403	-0.0285533	0.46504
P51858	Hepatoma-derived growth factor OS=Homo sapiens GN=HDGF PE=1 SV=1 - [HDGF_HUMAN]	HDGF	5	5	190.82	HDGF	4	2.0059e+07	2.04388e+07	1.92452e+07	2.09388e+07	2.01705e+07	2.2311e+07	2.45475e+07	2.26522e+07	2.31702e+07	1.14872	0.200026	0.00811034
Q9H0R4	Haloacid dehalogenase-like hydrolase domain-containing protein 2 OS=Homo sapiens GN=HDHD2 PE=1 SV=1 - [HDHD2_HUMAN]	HDHD2	2	2	79.35	HDHD2	2	1.03949e+06	1.25943e+06	1.14948e+06	1.13043e+06	1.14471e+06	1.22034e+06	1.24961e+06	1.17376e+06	1.21457e+06	1.06103	0.0854667	0.266644
Q00341	Vigilin OS=Homo sapiens GN=HDLBP PE=1 SV=2 - [VIGLN_HUMAN]	HDLBP	19	19	921.61	HDLBP	2	8.81728e+07	9.09851e+07	9.01861e+07	9.65009e+07	9.14612e+07	9.26159e+07	9.22385e+07	9.63166e+07	9.37237e+07	1.02474	0.0352536	0.375702
P06865	Beta-hexosaminidase subunit alpha OS=Homo sapiens GN=HEXA PE=1 SV=2 - [HEXA_HUMAN]	HEXA	3	3	168.16	HEXA	2	8.73611e+06	9.53201e+06	9.08019e+06	9.76074e+06	9.27726e+06	9.46941e+06	9.27873e+06	1.0605e+07	9.78437e+06	1.05466	0.0767803	0.301635
P31937	3-hydroxyisobutyrate dehydrogenase, mitochondrial OS=Homo sapiens GN=HIBADH PE=1 SV=2 - [3HIDH_HUMAN]	HIBADH	4	4	204.94	HIBADH	1	3.99061e+06	3.97882e+06	4.19093e+06	4.10595e+06	4.06658e+06	3.52519e+06	5.12381e+06	6.16948e+06	4.93949e+06	1.21466	0.280548	0.277774
O60814	Histone H2B type 1-K OS=Homo sapiens GN=HIST1H2BK PE=1 SV=3 - [H2B1K_HUMAN]	HIST1H2BK	13	7	588.99	HIST1H2BK	1	8.37417e+07	8.26133e+07	9.83664e+07	1.11968e+08	9.41723e+07	7.72088e+07	9.44578e+07	9.45684e+07	8.8745e+07	0.942369	-0.0856363	0.608609
P68431	Histone H3.1 OS=Homo sapiens GN=HIST1H3A PE=1 SV=2 - [H31_HUMAN]	HIST1H3A	5	3	313.22	HIST1H3A	2	7.1522e+07	9.62097e+07	6.85084e+07	7.56428e+07	7.79707e+07	7.43111e+07	7.74172e+07	6.61998e+07	7.26427e+07	0.931666	-0.102115	0.542174
P62805	Histone H4 OS=Homo sapiens GN=HIST1H4A PE=1 SV=2 - [H4_HUMAN]	HIST1H4A	8	8	363.51	HIST1H4A	1	5.05568e+08	4.01149e+08	3.08142e+08	4.51814e+08	4.16668e+08	5.55085e+08	4.6254e+08	4.39437e+08	4.85687e+08	1.16565	0.221129	0.289757
P19367	Hexokinase-1 OS=Homo sapiens GN=HK1 PE=1 SV=3 - [HXK1_HUMAN]	HK1	24	21	1138.51	HK1	4	1.00088e+08	1.0171e+08	1.08524e+08	1.20687e+08	1.07752e+08	9.39651e+07	1.07511e+08	1.13196e+08	1.04891e+08	0.973443	-0.038832	0.707313
P52789	Hexokinase-2 OS=Homo sapiens GN=HK2 PE=1 SV=2 - [HXK2_HUMAN]	HK2	8	5	324.6	HK2	3	5.51487e+06	5.5146e+06	5.52178e+06	5.29477e+06	5.46151e+06	5.98944e+06	6.02915e+06	6.31925e+06	6.11261e+06	1.11922	0.16249	0.0017983
P01892	HLA class I histocompatibility antigen, A-2 alpha chain OS=Homo sapiens GN=HLA-A PE=1 SV=1 - [1A02_HUMAN]	HLA-A	9	2	533.3	HLA-A	1	777841	865375	954071	1.12831e+06	931400	790349	1.84534e+06	1.52037e+06	1.38535e+06	1.48739	0.57278	0.199478
Q8TCT9	Minor histocompatibility antigen H13 OS=Homo sapiens GN=HM13 PE=1 SV=1 - [HM13_HUMAN]	HM13	4	4	146.62	HM13	2	6.85122e+06	4.77707e+06	5.12331e+06	7.87393e+06	6.15638e+06	6.82313e+06	9.57602e+06	9.01062e+06	8.46993e+06	1.3758	0.460266	0.102397
P09429	High mobility group protein B1 OS=Homo sapiens GN=HMGB1 PE=1 SV=3 - [HMGB1_HUMAN]	HMGB1	4	4	243.89	HMGB1	2	1.93739e+07	2.08868e+07	1.68981e+07	2.54471e+07	2.06515e+07	1.97659e+07	2.59549e+07	2.17468e+07	2.24892e+07	1.08899	0.12299	0.491411
P35914	Hydroxymethylglutaryl-CoA lyase, mitochondrial OS=Homo sapiens GN=HMGCL PE=1 SV=2 - [HMGCL_HUMAN]	HMGCL	6	6	302.47	HMGCL	5	5.42159e+06	6.05985e+06	5.63722e+06	8.40037e+06	6.37976e+06	5.28237e+06	7.52581e+06	6.95479e+06	6.58766e+06	1.03259	0.0462635	0.814676
P09601	Heme oxygenase 1 OS=Homo sapiens GN=HMOX1 PE=1 SV=1 - [HMOX1_HUMAN]	HMOX1	2	2	91.28	HMOX1	4	2.10594e+06	2.2035e+06	2.17671e+06	2.54305e+06	2.2573e+06	1.16081e+06	1.16737e+06	1.56918e+06	1.29912e+06	0.57552	-0.797061	0.00217458
Q13151	Heterogeneous nuclear ribonucleoprotein A0 OS=Homo sapiens GN=HNRNPA0 PE=1 SV=1 - [ROA0_HUMAN]	HNRNPA0	5	4	259.76	HNRNPA0	6	3.23999e+07	2.83564e+07	3.12437e+07	3.29439e+07	3.1236e+07	3.24862e+07	3.96454e+07	3.47894e+07	3.56403e+07	1.141	0.190301	0.0936754
P09651	Heterogeneous nuclear ribonucleoprotein A1 OS=Homo sapiens GN=HNRNPA1 PE=1 SV=5 - [ROA1_HUMAN]	HNRNPA1	11	9	609.52	HNRNPA1	1	2.57383e+07	2.45712e+07	2.02034e+07	2.79346e+07	2.46118e+07	2.8506e+07	3.99055e+07	4.06563e+07	3.63559e+07	1.47717	0.562837	0.0286435
P22626	Heterogeneous nuclear ribonucleoproteins A2/B1 OS=Homo sapiens GN=HNRNPA2B1 PE=1 SV=2 - [ROA2_HUMAN]	HNRNPA2B1	9	7	524.05	HNRNPA2B1	2	4.34267e+07	3.98957e+07	4.18371e+07	4.78448e+07	4.32511e+07	4.31129e+07	4.38583e+07	5.32934e+07	4.67549e+07	1.08101	0.11238	0.348214
P51991	Heterogeneous nuclear ribonucleoprotein A3 OS=Homo sapiens GN=HNRNPA3 PE=1 SV=2 - [ROA3_HUMAN]	HNRNPA3	7	6	460.82	HNRNPA3	1	5.35359e+06	4.77256e+06	4.47607e+06	6.13131e+06	5.18338e+06	4.5772e+06	6.44101e+06	6.89402e+06	5.97074e+06	1.1519	0.204016	0.365357
Q99729	Heterogeneous nuclear ribonucleoprotein A/B OS=Homo sapiens GN=HNRNPAB PE=1 SV=2 - [ROAA_HUMAN]	HNRNPAB	4	3	179.32	HNRNPAB	2	1.76494e+07	1.54945e+07	1.68527e+07	1.92059e+07	1.73006e+07	1.69856e+07	1.91578e+07	1.71571e+07	1.77668e+07	1.02695	0.0383625	0.669783
P07910	Heterogeneous nuclear ribonucleoproteins C1/C2 OS=Homo sapiens GN=HNRNPC PE=1 SV=4 - [HNRPC_HUMAN]	HNRNPC	5	5	184.42	HNRNPC	2	1.10527e+07	1.10518e+07	1.10313e+07	1.49993e+07	1.20338e+07	1.08092e+07	1.20682e+07	1.33211e+07	1.20662e+07	1.00269	0.00387829	0.939493
Q14103	Heterogeneous nuclear ribonucleoprotein D0 OS=Homo sapiens GN=HNRNPD PE=1 SV=1 - [HNRPD_HUMAN]	HNRNPD	7	5	313.29	HNRNPD	4	5.6969e+07	5.33823e+07	5.37473e+07	6.16994e+07	5.64495e+07	5.0097e+07	5.87624e+07	6.31155e+07	5.7325e+07	1.01551	0.0222028	0.864408
P52597	Heterogeneous nuclear ribonucleoprotein F OS=Homo sapiens GN=HNRNPF PE=1 SV=3 - [HNRPF_HUMAN]	HNRNPF	6	5	390.76	HNRNPF	1	7.88085e+06	7.50602e+06	6.34925e+06	7.45644e+06	7.29814e+06	7.62097e+06	8.59289e+06	9.97628e+06	8.73005e+06	1.1962	0.25846	0.0947043
P31943	Heterogeneous nuclear ribonucleoprotein H OS=Homo sapiens GN=HNRNPH1 PE=1 SV=4 - [HNRH1_HUMAN]	HNRNPH1	12	5	493.4	HNRNPH1	1	2.92137e+07	2.90349e+07	3.05951e+07	3.44681e+07	3.08279e+07	3.00513e+07	3.34281e+07	3.49242e+07	3.28012e+07	1.06401	0.0895108	0.345793
P55795	Heterogeneous nuclear ribonucleoprotein H2 OS=Homo sapiens GN=HNRNPH2 PE=1 SV=1 - [HNRH2_HUMAN]	HNRNPH2	11	4	518.6	HNRNPH2	1	1.66831e+06	2.51061e+06	1.09232e+06	2.76857e+06	2.00995e+06	2.60948e+06	4.41111e+06	3.76564e+06	3.59541e+06	1.7888	0.838995	0.0796019
P61978	Heterogeneous nuclear ribonucleoprotein K OS=Homo sapiens GN=HNRNPK PE=1 SV=1 - [HNRPK_HUMAN]	HNRNPK	9	9	552.69	HNRNPK	2	1.4133e+08	1.35444e+08	1.59386e+08	1.59826e+08	1.48997e+08	1.3592e+08	1.42382e+08	1.54925e+08	1.44409e+08	0.969211	-0.0451167	0.633335
P14866	Heterogeneous nuclear ribonucleoprotein L OS=Homo sapiens GN=HNRNPL PE=1 SV=2 - [HNRPL_HUMAN]	HNRNPL	8	8	449.63	HNRNPL	1	2.54858e+07	3.09377e+07	3.24868e+07	3.66182e+07	3.13821e+07	2.9538e+07	3.35682e+07	3.47732e+07	3.26265e+07	1.03965	0.0560997	0.667757
P52272	Heterogeneous nuclear ribonucleoprotein M OS=Homo sapiens GN=HNRNPM PE=1 SV=3 - [HNRPM_HUMAN]	HNRNPM	11	11	552.3	HNRNPM	1	3.75143e+07	3.3922e+07	3.0822e+07	2.89245e+07	3.27957e+07	2.9418e+07	3.74662e+07	3.29105e+07	3.32649e+07	1.01431	0.0204949	0.879709
O43390	Heterogeneous nuclear ribonucleoprotein R OS=Homo sapiens GN=HNRNPR PE=1 SV=1 - [HNRPR_HUMAN]	HNRNPR	5	5	171.31	HNRNPR	2	8.42922e+06	8.8862e+06	8.1356e+06	9.01735e+06	8.61709e+06	7.84111e+06	9.05948e+06	1.13698e+07	9.42345e+06	1.09358	0.129055	0.445279
Q00839	Heterogeneous nuclear ribonucleoprotein U OS=Homo sapiens GN=HNRNPU PE=1 SV=6 - [HNRPU_HUMAN]	HNRNPU	17	17	797.28	HNRNPU	2	1.25538e+08	1.31345e+08	1.16787e+08	1.37309e+08	1.27745e+08	1.27556e+08	1.32583e+08	1.4824e+08	1.36126e+08	1.06561	0.0916827	0.306684
Q9BUJ2	Heterogeneous nuclear ribonucleoprotein U-like protein 1 OS=Homo sapiens GN=HNRNPUL1 PE=1 SV=2 - [HNRL1_HUMAN]	HNRNPUL1	6	6	247.86	HNRNPUL1	1	2.39126e+07	2.51653e+07	2.51055e+07	2.72359e+07	2.53548e+07	2.02141e+07	1.89057e+07	2.18129e+07	2.03109e+07	0.801067	-0.320006	0.00519058
Q1KMD3	Heterogeneous nuclear ribonucleoprotein U-like protein 2 OS=Homo sapiens GN=HNRNPUL2 PE=1 SV=1 - [HNRL2_HUMAN]	HNRNPUL2	10	10	597.02	HNRNPUL2	2	4.18135e+07	3.7244e+07	3.66067e+07	4.13297e+07	3.92485e+07	3.9343e+07	4.32029e+07	4.35267e+07	4.20242e+07	1.07072	0.098583	0.218015
Q86VS8	Protein Hook homolog 3 OS=Homo sapiens GN=HOOK3 PE=1 SV=2 - [HOOK3_HUMAN]	HOOK3	2	2	132.27	HOOK3	3	1.23624e+06	1.07839e+06	1.09403e+06	788345	1.04925e+06	1.54501e+06	1.54289e+06	1.43497e+06	1.50762e+06	1.43686	0.522915	0.0226468
P00492	Hypoxanthine-guanine phosphoribosyltransferase OS=Homo sapiens GN=HPRT1 PE=1 SV=2 - [HPRT_HUMAN]	HPRT1	3	3	149.71	HPRT1	2	3.33108e+06	3.00335e+06	2.92292e+06	2.04702e+06	2.82609e+06	3.3198e+06	3.15751e+06	3.76819e+06	3.41517e+06	1.20844	0.273148	0.188315
Q99714	3-hydroxyacyl-CoA dehydrogenase type-2 OS=Homo sapiens GN=HSD17B10 PE=1 SV=3 - [HCD2_HUMAN]	HSD17B10	7	7	461.42	HSD17B10	5	1.51334e+08	1.47574e+08	1.74462e+08	1.76659e+08	1.62507e+08	1.30768e+08	1.32936e+08	1.60574e+08	1.41426e+08	0.870275	-0.200457	0.133084
P51659	Peroxisomal multifunctional enzyme type 2 OS=Homo sapiens GN=HSD17B4 PE=1 SV=3 - [DHB4_HUMAN]	HSD17B4	16	16	914.63	HSD17B4	2	9.03855e+07	8.72397e+07	9.5971e+07	9.75357e+07	9.2783e+07	8.25096e+07	9.28065e+07	9.85411e+07	9.12857e+07	0.983863	-0.0234705	0.750352
Q6YN16	Hydroxysteroid dehydrogenase-like protein 2 OS=Homo sapiens GN=HSDL2 PE=1 SV=1 - [HSDL2_HUMAN]	HSDL2	2	2	93.19	HSDL2	5	5.00028e+06	5.79781e+06	5.75818e+06	5.90118e+06	5.61436e+06	4.33328e+06	4.64943e+06	5.39888e+06	4.79386e+06	0.853857	-0.227934	0.0727523
P07900	Heat shock protein HSP 90-alpha OS=Homo sapiens GN=HSP90AA1 PE=1 SV=5 - [HS90A_HUMAN]	HSP90AA1	26	17	1360.7	HSP90AA1	2	1.29263e+08	1.41585e+08	1.20122e+08	1.49084e+08	1.35014e+08	1.29407e+08	1.34765e+08	1.3502e+08	1.33064e+08	0.985558	-0.020987	0.852904
P08238	Heat shock protein HSP 90-beta OS=Homo sapiens GN=HSP90AB1 PE=1 SV=4 - [HS90B_HUMAN]	HSP90AB1	23	12	1153.62	HSP90AB1	4	2.17019e+08	2.16588e+08	2.31635e+08	2.54783e+08	2.30006e+08	2.24786e+08	2.29875e+08	2.33445e+08	2.29369e+08	0.997228	-0.00400526	0.988813
P14625	Endoplasmin OS=Homo sapiens GN=HSP90B1 PE=1 SV=1 - [ENPL_HUMAN]	HSP90B1	34	33	1854.03	HSP90B1	1	5.92067e+08	6.57266e+08	6.59845e+08	7.41465e+08	6.62661e+08	5.38311e+08	5.91611e+08	6.80058e+08	6.03327e+08	0.910461	-0.135331	0.279889
P48723	Heat shock 70 kDa protein 13 OS=Homo sapiens GN=HSPA13 PE=1 SV=1 - [HSP13_HUMAN]	HSPA13	5	5	177.11	HSPA13	6	9.10358e+06	1.01858e+07	9.5443e+06	9.70343e+06	9.63427e+06	8.04666e+06	8.89107e+06	9.03401e+06	8.65725e+06	0.898589	-0.154267	0.0466144
P08107	Heat shock 70 kDa protein 1A/1B OS=Homo sapiens GN=HSPA1A PE=1 SV=5 - [HSP71_HUMAN]	HSPA1A	18	12	1073.42	HSPA1A	2	7.14733e+07	7.11487e+07	6.64729e+07	6.38427e+07	6.82344e+07	7.19707e+07	8.01753e+07	7.77904e+07	7.66455e+07	1.12327	0.167701	0.0397502
P34932	Heat shock 70 kDa protein 4 OS=Homo sapiens GN=HSPA4 PE=1 SV=4 - [HSP74_HUMAN]	HSPA4	13	12	772.44	HSPA4	3	4.41073e+07	4.58647e+07	4.71566e+07	4.70954e+07	4.6056e+07	4.76467e+07	4.47649e+07	4.76397e+07	4.66837e+07	1.01363	0.0195303	0.618501
P11021	78 kDa glucose-regulated protein OS=Homo sapiens GN=HSPA5 PE=1 SV=2 - [GRP78_HUMAN]	HSPA5	26	25	1431.7	HSPA5	4	4.6402e+08	4.72048e+08	5.16573e+08	5.25846e+08	4.94622e+08	4.47392e+08	4.84123e+08	5.16559e+08	4.82692e+08	0.97588	-0.0352238	0.64893
P38646	Stress-70 protein, mitochondrial OS=Homo sapiens GN=HSPA9 PE=1 SV=2 - [GRP75_HUMAN]	HSPA9	14	14	760.5	HSPA9	2	6.26201e+07	6.61032e+07	7.0137e+07	8.15188e+07	7.00948e+07	5.97562e+07	7.12558e+07	7.88538e+07	6.99553e+07	0.99801	-0.00287398	0.972072
P04792	Heat shock protein beta-1 OS=Homo sapiens GN=HSPB1 PE=1 SV=2 - [HSPB1_HUMAN]	HSPB1	8	8	376.45	HSPB1	1	1.22631e+08	1.2553e+08	1.24414e+08	1.18691e+08	1.22816e+08	1.18074e+08	1.17408e+08	1.12321e+08	1.15934e+08	0.943966	-0.0831932	0.0324253
P10809	60 kDa heat shock protein, mitochondrial OS=Homo sapiens GN=HSPD1 PE=1 SV=2 - [CH60_HUMAN]	HSPD1	29	29	1756.87	HSPD1	3	3.39745e+08	3.31738e+08	3.36923e+08	3.87211e+08	3.48904e+08	3.05221e+08	3.49542e+08	3.41231e+08	3.31998e+08	0.951544	-0.0716576	0.408674
P98160	Basement membrane-specific heparan sulfate proteoglycan core protein OS=Homo sapiens GN=HSPG2 PE=1 SV=4 - [PGBM_HUMAN]	HSPG2	36	36	2004.55	HSPG2	2	7.48065e+07	6.794e+07	6.50905e+07	7.0928e+07	6.96913e+07	8.31721e+07	8.27545e+07	7.81162e+07	8.13476e+07	1.16726	0.223122	0.0104688
Q92598	Heat shock protein 105 kDa OS=Homo sapiens GN=HSPH1 PE=1 SV=1 - [HS105_HUMAN]	HSPH1	6	5	318.9	HSPH1	2	8.58424e+06	8.26192e+06	7.65107e+06	9.26777e+06	8.44125e+06	9.93377e+06	8.28224e+06	8.77732e+06	8.99778e+06	1.06593	0.0921117	0.375498
Q92743	Serine protease HTRA1 OS=Homo sapiens GN=HTRA1 PE=1 SV=1 - [HTRA1_HUMAN]	HTRA1	3	3	188.25	HTRA1	3	4.92692e+06	5.63589e+06	5.17805e+06	6.27381e+06	5.50367e+06	2.65633e+06	4.35585e+06	5.0443e+06	4.01883e+06	0.730209	-0.453618	0.103712
O43464	Serine protease HTRA2, mitochondrial OS=Homo sapiens GN=HTRA2 PE=1 SV=2 - [HTRA2_HUMAN]	HTRA2	2	2	97.11	HTRA2	2	2.14667e+06	2.25235e+06	2.2372e+06	2.58498e+06	2.3053e+06	2.18695e+06	2.36843e+06	2.60314e+06	2.38617e+06	1.03508	0.0497436	0.612118
Q7Z6Z7	E3 ubiquitin-protein ligase HUWE1 OS=Homo sapiens GN=HUWE1 PE=1 SV=3 - [HUWE1_HUMAN]	HUWE1	5	5	251.14	HUWE1	2	2.57287e+06	2.31649e+06	2.50161e+06	2.20194e+06	2.39823e+06	3.66148e+06	2.62047e+06	2.55979e+06	2.94725e+06	1.22893	0.297401	0.12499
Q9Y4L1	Hypoxia up-regulated protein 1 OS=Homo sapiens GN=HYOU1 PE=1 SV=1 - [HYOU1_HUMAN]	HYOU1	17	17	879.73	HYOU1	3	6.90585e+07	6.52612e+07	6.40895e+07	7.34434e+07	6.79632e+07	6.28551e+07	6.76921e+07	7.1271e+07	6.72727e+07	0.989841	-0.014731	0.839868
Q2TAA2	Isoamyl acetate-hydrolyzing esterase 1 homolog OS=Homo sapiens GN=IAH1 PE=1 SV=1 - [IAH1_HUMAN]	IAH1	2	2	104.17	IAH1	1	3.89825e+06	4.20965e+06	4.26166e+06	3.47557e+06	3.96128e+06	4.66324e+06	4.00386e+06	3.82281e+06	4.1633e+06	1.051	0.0717606	0.538953
P41252	Isoleucine--tRNA ligase, cytoplasmic OS=Homo sapiens GN=IARS PE=1 SV=2 - [SYIC_HUMAN]	IARS	11	11	616.01	IARS	2	3.39607e+07	3.47869e+07	3.67398e+07	3.44336e+07	3.49803e+07	3.60745e+07	3.47102e+07	3.3188e+07	3.46576e+07	0.990775	-0.0133705	0.756318
Q9NSE4	Isoleucine--tRNA ligase, mitochondrial OS=Homo sapiens GN=IARS2 PE=1 SV=2 - [SYIM_HUMAN]	IARS2	3	3	172.33	IARS2	1	4.7147e+06	5.0092e+06	5.52029e+06	1.38466e+06	4.15721e+06	4.48491e+06	4.22342e+06	3.22142e+06	3.97658e+06	0.95655	-0.0640871	0.863647
P05362	Intercellular adhesion molecule 1 OS=Homo sapiens GN=ICAM1 PE=1 SV=2 - [ICAM1_HUMAN]	ICAM1	13	13	674.03	ICAM1	2	4.26072e+07	4.19542e+07	4.22933e+07	6.04736e+07	4.68321e+07	3.33407e+07	3.56146e+07	4.05156e+07	3.64903e+07	0.779173	-0.359983	0.0937212
O75874	Isocitrate dehydrogenase [NADP] cytoplasmic OS=Homo sapiens GN=IDH1 PE=1 SV=2 - [IDHC_HUMAN]	IDH1	5	5	259.23	IDH1	2	1.56455e+07	1.51111e+07	1.21614e+07	1.4849e+07	1.44417e+07	1.5094e+07	1.70129e+07	1.38241e+07	1.53103e+07	1.06015	0.084263	0.510471
P48735	Isocitrate dehydrogenase [NADP], mitochondrial OS=Homo sapiens GN=IDH2 PE=1 SV=2 - [IDHP_HUMAN]	IDH2	7	7	376.47	IDH2	1	4.16542e+07	4.66037e+07	4.29686e+07	4.93189e+07	4.51363e+07	4.28952e+07	4.84659e+07	4.92737e+07	4.68783e+07	1.03859	0.0546302	0.541594
P50213	Isocitrate dehydrogenase [NAD] subunit alpha, mitochondrial OS=Homo sapiens GN=IDH3A PE=1 SV=1 - [IDH3A_HUMAN]	IDH3A	7	6	315.29	IDH3A	1	1.53907e+07	1.34371e+07	1.42783e+07	1.81295e+07	1.53089e+07	1.67885e+07	1.88969e+07	1.8394e+07	1.80265e+07	1.17752	0.235747	0.0957848
P51553	Isocitrate dehydrogenase [NAD] subunit gamma, mitochondrial OS=Homo sapiens GN=IDH3G PE=1 SV=1 - [IDH3G_HUMAN]	IDH3G	2	2	82.35	IDH3G	3	6.71484e+06	6.51876e+06	5.84286e+06	6.63168e+06	6.42704e+06	6.56938e+06	7.97542e+06	7.78815e+06	7.44431e+06	1.15828	0.211985	0.071523
P35475	Alpha-L-iduronidase OS=Homo sapiens GN=IDUA PE=1 SV=2 - [IDUA_HUMAN]	IDUA	2	2	60.74	IDUA	2	3.66824e+06	4.21192e+06	3.89906e+06	3.63112e+06	3.85258e+06	3.46143e+06	3.05011e+06	4.17965e+06	3.56373e+06	0.925024	-0.112437	0.373345
Q9NZI8	Insulin-like growth factor 2 mRNA-binding protein 1 OS=Homo sapiens GN=IGF2BP1 PE=1 SV=2 - [IF2B1_HUMAN]	IGF2BP1	5	4	300.27	IGF2BP1	4	2.90878e+06	3.14888e+06	2.64358e+06	3.35814e+06	3.01484e+06	3.07813e+06	3.69421e+06	3.94372e+06	3.57202e+06	1.18481	0.244656	0.111333
Q9Y6M1	Insulin-like growth factor 2 mRNA-binding protein 2 OS=Homo sapiens GN=IGF2BP2 PE=1 SV=2 - [IF2B2_HUMAN]	IGF2BP2	7	6	481.66	IGF2BP2	3	5.02059e+06	6.09899e+06	6.53387e+06	6.543e+06	6.04912e+06	5.5189e+06	5.75417e+06	6.6282e+06	5.96709e+06	0.98644	-0.0196964	0.903506
P11717	Cation-independent mannose-6-phosphate receptor OS=Homo sapiens GN=IGF2R PE=1 SV=3 - [MPRI_HUMAN]	IGF2R	13	13	636.47	IGF2R	2	2.33506e+07	2.22613e+07	2.56717e+07	2.37385e+07	2.37555e+07	2.80065e+07	2.74958e+07	2.63793e+07	2.72938e+07	1.14895	0.200311	0.0143526
Q70UQ0	Inhibitor of nuclear factor kappa-B kinase-interacting protein OS=Homo sapiens GN=IKBIP PE=1 SV=1 - [IKIP_HUMAN]	IKBIP	4	4	235.33	IKBIP	1	3.45597e+07	3.41423e+07	3.91233e+07	3.81168e+07	3.64855e+07	3.0437e+07	3.72816e+07	4.02224e+07	3.59803e+07	0.986153	-0.0201159	0.823361
Q12905	Interleukin enhancer-binding factor 2 OS=Homo sapiens GN=ILF2 PE=1 SV=2 - [ILF2_HUMAN]	ILF2	14	14	842.97	ILF2	1	5.3976e+07	5.33913e+07	5.17871e+07	5.30196e+07	5.30435e+07	5.19622e+07	5.48515e+07	5.30453e+07	5.32864e+07	1.00458	0.00659082	0.802129
Q12906	Interleukin enhancer-binding factor 3 OS=Homo sapiens GN=ILF3 PE=1 SV=3 - [ILF3_HUMAN]	ILF3	13	13	626.77	ILF3	4	3.81864e+07	4.23042e+07	4.4274e+07	5.26067e+07	4.43428e+07	3.81615e+07	4.4956e+07	4.91703e+07	4.40959e+07	0.994432	-0.00805506	0.968152
Q13418	Integrin-linked protein kinase OS=Homo sapiens GN=ILK PE=1 SV=2 - [ILK_HUMAN]	ILK	3	3	148.92	ILK	2	1.60857e+06	2.29817e+06	1.62318e+06	2.19149e+06	1.93035e+06	2.45709e+06	2.62792e+06	2.93391e+06	2.67297e+06	1.38471	0.469582	0.0386975
A1L0T0	Acetolactate synthase-like protein OS=Homo sapiens GN=ILVBL PE=1 SV=2 - [ILVBL_HUMAN]	ILVBL	6	6	313.35	ILVBL	2	1.17096e+07	9.99208e+06	1.13712e+07	7.62298e+06	1.0174e+07	1.0458e+07	9.51397e+06	9.03397e+06	9.66864e+06	0.950332	-0.0734965	0.760334
Q16891	Mitochondrial inner membrane protein OS=Homo sapiens GN=IMMT PE=1 SV=1 - [IMMT_HUMAN]	IMMT	9	8	544.72	IMMT	1	2.2613e+07	2.41014e+07	2.76504e+07	2.40781e+07	2.46107e+07	2.10809e+07	2.15694e+07	2.33447e+07	2.19984e+07	0.893852	-0.161891	0.107957
P29218	Inositol monophosphatase 1 OS=Homo sapiens GN=IMPA1 PE=1 SV=1 - [IMPA1_HUMAN]	IMPA1	2	2	61.24	IMPA1	1	4.04871e+06	4.41928e+06	4.14962e+06	4.38254e+06	4.25004e+06	4.86911e+06	4.45639e+06	4.19497e+06	4.50682e+06	1.06042	0.0846364	0.248873
P12268	Inosine-5'-monophosphate dehydrogenase 2 OS=Homo sapiens GN=IMPDH2 PE=1 SV=2 - [IMDH2_HUMAN]	IMPDH2	10	10	561.17	IMPDH2	1	6.89816e+07	7.08287e+07	7.2998e+07	7.24494e+07	7.13144e+07	6.86305e+07	6.50843e+07	6.34408e+07	6.57185e+07	0.921532	-0.117893	0.0205185
Q8TEX9	Importin-4 OS=Homo sapiens GN=IPO4 PE=1 SV=2 - [IPO4_HUMAN]	IPO4	6	6	303.83	IPO4	2	3.20747e+06	3.02806e+06	3.21197e+06	3.0304e+06	3.11947e+06	3.0785e+06	2.84845e+06	2.87924e+06	2.9354e+06	0.940991	-0.0877474	0.0841341
O00410	Importin-5 OS=Homo sapiens GN=IPO5 PE=1 SV=4 - [IPO5_HUMAN]	IPO5	15	15	733.44	IPO5	5	6.45832e+07	5.94364e+07	5.57854e+07	6.22016e+07	6.05017e+07	6.08656e+07	6.71316e+07	6.44803e+07	6.41592e+07	1.06045	0.0846806	0.23728
O95373	Importin-7 OS=Homo sapiens GN=IPO7 PE=1 SV=1 - [IPO7_HUMAN]	IPO7	4	4	214.3	IPO7	2	7.72672e+06	7.31619e+06	7.49352e+06	7.27133e+06	7.45194e+06	7.53198e+06	8.48133e+06	7.14328e+06	7.71886e+06	1.03582	0.0507727	0.502256
Q96P70	Importin-9 OS=Homo sapiens GN=IPO9 PE=1 SV=3 - [IPO9_HUMAN]	IPO9	4	4	305.64	IPO9	7	1.9628e+06	2.48839e+06	2.5094e+06	2.54243e+06	2.37575e+06	2.60788e+06	2.24122e+06	2.17957e+06	2.34289e+06	0.986167	-0.0200955	0.899323
P46940	Ras GTPase-activating-like protein IQGAP1 OS=Homo sapiens GN=IQGAP1 PE=1 SV=1 - [IQGA1_HUMAN]	IQGAP1	21	21	1052.61	IQGAP1	3	8.66422e+07	8.15171e+07	9.53076e+07	9.85205e+07	9.04969e+07	8.81248e+07	1.00185e+08	9.46896e+07	9.43332e+07	1.04239	0.0598977	0.506573
Q7Z5L9	Interferon regulatory factor 2-binding protein 2 OS=Homo sapiens GN=IRF2BP2 PE=1 SV=2 - [I2BP2_HUMAN]	IRF2BP2	3	3	191.54	IRF2BP2	2	4.65618e+06	4.30591e+06	4.79994e+06	5.0339e+06	4.69898e+06	4.41021e+06	4.87841e+06	5.28264e+06	4.85709e+06	1.03365	0.0477421	0.607726
Q9H1B7	Interferon regulatory factor 2-binding protein-like OS=Homo sapiens GN=IRF2BPL PE=1 SV=1 - [I2BPL_HUMAN]	IRF2BPL	8	8	422.84	IRF2BPL	2	1.93431e+07	2.10402e+07	2.31291e+07	2.32964e+07	2.17022e+07	1.94094e+07	2.05018e+07	2.39001e+07	2.12704e+07	0.980106	-0.028991	0.785527
Q8WZA9	Immunity-related GTPase family Q protein OS=Homo sapiens GN=IRGQ PE=1 SV=1 - [IRGQ_HUMAN]	IRGQ	2	2	43.54	IRGQ	6	996055	1.12731e+06	982198	1.30729e+06	1.10321e+06	1.1472e+06	1.26117e+06	1.33451e+06	1.24763e+06	1.13091	0.177479	0.201167
Q96AB3	Isochorismatase domain-containing protein 2, mitochondrial OS=Homo sapiens GN=ISOC2 PE=1 SV=1 - [ISOC2_HUMAN]	ISOC2	2	2	95.04	ISOC2	2	3.98969e+06	3.58911e+06	2.87947e+06	3.67141e+06	3.53242e+06	3.27608e+06	3.69196e+06	3.39435e+06	3.45413e+06	0.977837	-0.032334	0.856668
Q9UKX5	Integrin alpha-11 OS=Homo sapiens GN=ITGA11 PE=1 SV=2 - [ITA11_HUMAN]	ITGA11	14	14	884.29	ITGA11	4	5.49075e+07	5.47888e+07	5.78445e+07	5.36777e+07	5.53046e+07	5.03981e+07	5.16141e+07	5.56783e+07	5.25635e+07	0.950437	-0.0733373	0.163034
P17301	Integrin alpha-2 OS=Homo sapiens GN=ITGA2 PE=1 SV=1 - [ITA2_HUMAN]	ITGA2	24	24	1158.39	ITGA2	5	2.04867e+08	1.92284e+08	2.07945e+08	2.46565e+08	2.12915e+08	1.84034e+08	2.3781e+08	2.33123e+08	2.18322e+08	1.0254	0.0361802	0.816368
P13612	Integrin alpha-4 OS=Homo sapiens GN=ITGA4 PE=1 SV=3 - [ITA4_HUMAN]	ITGA4	2	2	58.37	ITGA4	4	1.04313e+06	781742	1.0009e+06	1.17566e+06	1.00036e+06	1.13262e+06	1.17285e+06	1.18743e+06	1.1643e+06	1.16388	0.218946	0.172973
P08648	Integrin alpha-5 OS=Homo sapiens GN=ITGA5 PE=1 SV=2 - [ITA5_HUMAN]	ITGA5	4	4	228.71	ITGA5	3	4.91481e+06	4.02494e+06	4.40198e+06	4.99248e+06	4.58355e+06	4.03057e+06	3.85501e+06	4.45034e+06	4.11197e+06	0.897115	-0.156636	0.185852
P06756	Integrin alpha-V OS=Homo sapiens GN=ITGAV PE=1 SV=2 - [ITAV_HUMAN]	ITGAV	13	13	677.34	ITGAV	2	3.59799e+07	3.45769e+07	3.84402e+07	3.82571e+07	3.68135e+07	3.46143e+07	3.62721e+07	3.79087e+07	3.6265e+07	0.985101	-0.0216571	0.709282
P05556	Integrin beta-1 OS=Homo sapiens GN=ITGB1 PE=1 SV=2 - [ITB1_HUMAN]	ITGB1	18	18	886.98	ITGB1	2	1.75922e+08	1.81383e+08	2.06327e+08	2.02928e+08	1.9164e+08	1.69258e+08	1.9501e+08	1.83532e+08	1.826e+08	0.952829	-0.0697107	0.451336
P05106	Integrin beta-3 OS=Homo sapiens GN=ITGB3 PE=1 SV=2 - [ITB3_HUMAN]	ITGB3	4	4	174.95	ITGB3	1	4.3583e+06	4.03924e+06	5.34225e+06	4.85539e+06	4.6488e+06	4.9967e+06	5.29369e+06	6.13033e+06	5.47357e+06	1.17742	0.235625	0.121135
P18084	Integrin beta-5 OS=Homo sapiens GN=ITGB5 PE=1 SV=1 - [ITB5_HUMAN]	ITGB5	4	4	221.18	ITGB5	1	1.02887e+07	1.0514e+07	1.31374e+07	1.12171e+07	1.12893e+07	9.99474e+06	1.09751e+07	1.07376e+07	1.05691e+07	0.936211	-0.0950949	0.413115
P19823	Inter-alpha-trypsin inhibitor heavy chain H2 OS=Homo sapiens GN=ITIH2 PE=1 SV=2 - [ITIH2_HUMAN]	ITIH2	2	2	109.09	ITIH2	2	5.23159e+06	5.00624e+06	6.09955e+06	6.3126e+06	5.6625e+06	4.17815e+06	4.59324e+06	5.03149e+06	4.60096e+06	0.812532	-0.299503	0.0515624
Q9BY32	Inosine triphosphate pyrophosphatase OS=Homo sapiens GN=ITPA PE=1 SV=2 - [ITPA_HUMAN]	ITPA	2	2	65.99	ITPA	1	1.20958e+06	1.36031e+06	1.39886e+06	925388	1.22354e+06	1.16784e+06	1.24191e+06	757448	1.05573e+06	0.862853	-0.212813	0.399839
P14923	Junction plakoglobin OS=Homo sapiens GN=JUP PE=1 SV=3 - [PLAK_HUMAN]	JUP	2	2	53.78	JUP	5	2.41306e+06	2.15728e+06	2.51112e+06	2.90318e+06	2.49616e+06	2.7797e+06	2.85211e+06	2.61739e+06	2.74974e+06	1.10159	0.139584	0.236199
Q15046	Lysine--tRNA ligase OS=Homo sapiens GN=KARS PE=1 SV=3 - [SYK_HUMAN]	KARS	8	7	347.41	KARS	2	1.69686e+07	1.78875e+07	1.83779e+07	1.77491e+07	1.77458e+07	1.81092e+07	2.00555e+07	1.85165e+07	1.88938e+07	1.06469	0.0904335	0.114216
P24390	ER lumen protein retaining receptor 1 OS=Homo sapiens GN=KDELR1 PE=1 SV=1 - [ERD21_HUMAN]	KDELR1	2	2	150.31	KDELR1	2	5.41569e+06	2.69055e+06	3.0115e+06	3.33517e+06	3.61323e+06	5.01623e+06	6.86801e+06	4.943e+06	5.60908e+06	1.55237	0.634476	0.07025
O43731	ER lumen protein-retaining receptor 3 OS=Homo sapiens GN=KDELR3 PE=2 SV=1 - [ERD23_HUMAN]	KDELR3	2	2	100.04	KDELR3	1	3.17686e+06	1.79501e+06	1.74311e+06	2.39012e+06	2.27628e+06	2.94748e+06	4.24867e+06	2.97051e+06	3.38889e+06	1.48879	0.574136	0.08703
Q07666	KH domain-containing, RNA-binding, signal transduction-associated protein 1 OS=Homo sapiens GN=KHDRBS1 PE=1 SV=1 - [KHDR1_HUMAN]	KHDRBS1	5	5	197.37	KHDRBS1	2	5.86666e+06	5.86595e+06	6.49448e+06	7.27299e+06	6.37502e+06	5.93378e+06	6.75026e+06	7.85234e+06	6.84546e+06	1.07379	0.102718	0.484237
Q92945	Far upstream element-binding protein 2 OS=Homo sapiens GN=KHSRP PE=1 SV=4 - [FUBP2_HUMAN]	KHSRP	11	11	584.97	KHSRP	3	4.01142e+07	4.28642e+07	4.7351e+07	5.30414e+07	4.58427e+07	4.0159e+07	4.15544e+07	5.06586e+07	4.4124e+07	0.962509	-0.0551283	0.703522
Q12768	WASH complex subunit strumpellin OS=Homo sapiens GN=KIAA0196 PE=1 SV=1 - [STRUM_HUMAN]	KIAA0196	2	2	106.25	KIAA0196	1	1.44784e+06	1.42717e+06	1.69926e+06	2.34081e+06	1.72877e+06	1.65901e+06	1.55503e+06	1.73131e+06	1.64845e+06	0.953539	-0.0686367	0.849119
Q8IYS2	Uncharacterized protein KIAA2013 OS=Homo sapiens GN=KIAA2013 PE=2 SV=1 - [K2013_HUMAN]	KIAA2013	2	2	93.35	KIAA2013	1	877273	826761	1.04262e+06	1.27443e+06	1.00527e+06	999130	1.14363e+06	1.26263e+06	1.13513e+06	1.12918	0.175272	0.352783
O00139	Kinesin-like protein KIF2A OS=Homo sapiens GN=KIF2A PE=1 SV=3 - [KIF2A_HUMAN]	KIF2A	2	2	63.02	KIF2A	1	848377	835277	1.20242e+06	1.12735e+06	1.00336e+06	1.00201e+06	979062	765479	915516	0.912453	-0.132177	0.549382
P33176	Kinesin-1 heavy chain OS=Homo sapiens GN=KIF5B PE=1 SV=1 - [KINH_HUMAN]	KIF5B	11	11	573.82	KIF5B	2	2.6746e+07	2.89076e+07	2.84795e+07	3.00499e+07	2.85458e+07	2.87211e+07	2.54386e+07	2.5916e+07	2.66919e+07	0.935056	-0.096876	0.173141
Q07866	Kinesin light chain 1 OS=Homo sapiens GN=KLC1 PE=1 SV=2 - [KLC1_HUMAN]	KLC1	2	2	69.77	KLC1	3	3.45215e+06	4.2616e+06	4.73549e+06	5.01194e+06	4.3653e+06	4.1057e+06	4.13206e+06	4.29914e+06	4.17897e+06	0.957316	-0.0629333	0.742389
Q14974	Importin subunit beta-1 OS=Homo sapiens GN=KPNB1 PE=1 SV=2 - [IMB1_HUMAN]	KPNB1	9	9	442.83	KPNB1	5	1.31785e+07	1.14698e+07	1.13513e+07	1.29132e+07	1.22282e+07	1.25532e+07	1.5153e+07	1.35586e+07	1.37549e+07	1.12485	0.169734	0.131456
P04264	Keratin, type II cytoskeletal 1 OS=Homo sapiens GN=KRT1 PE=1 SV=6 - [K2C1_HUMAN]	KRT1	10	10	627.95	KRT1	2	4.2125e+07	1.91655e+07	2.51103e+07	5.35992e+07	3.5e+07	2.73498e+07	2.58095e+07	8.86718e+06	2.06755e+07	0.590728	-0.759433	0.23337
P13645	Keratin, type I cytoskeletal 10 OS=Homo sapiens GN=KRT10 PE=1 SV=6 - [K1C10_HUMAN]	KRT10	7	7	519	KRT10	1	1.04985e+07	5.42479e+06	3.31592e+06	1.23339e+07	7.89328e+06	9.35543e+06	9.23438e+06	1.91365e+06	6.83448e+06	0.865861	-0.207792	0.695799
P35908	Keratin, type II cytoskeletal 2 epidermal OS=Homo sapiens GN=KRT2 PE=1 SV=2 - [K22E_HUMAN]	KRT2	6	6	329.24	KRT2	2	1.65999e+06	549105	280995	3.08458e+06	1.39367e+06	1.07323e+06	1.18601e+06	388603	882613	0.633303	-0.659032	0.812745
P35527	Keratin, type I cytoskeletal 9 OS=Homo sapiens GN=KRT9 PE=1 SV=3 - [K1C9_HUMAN]	KRT9	4	4	182.79	KRT9	2	2.23265e+07	7.17993e+06	1.24309e+07	3.40778e+07	1.90038e+07	1.0968e+07	1.03639e+07	4.77772e+06	8.70322e+06	0.457974	-1.12666	0.198648
Q86UP2	Kinectin OS=Homo sapiens GN=KTN1 PE=1 SV=1 - [KTN1_HUMAN]	KTN1	2	2	82.7	KTN1	1	3.62614e+06	3.88272e+06	4.869e+06	4.45559e+06	4.20836e+06	3.91361e+06	4.4022e+06	4.5845e+06	4.3001e+06	1.0218	0.0311113	0.779933
Q96EM0	Trans-L-3-hydroxyproline dehydratase OS=Homo sapiens GN=L3HYPDH PE=1 SV=2 - [T3HPD_HUMAN]	L3HYPDH	2	2	73.88	L3HYPDH	1	2.40893e+06	2.2807e+06	2.35975e+06	2.41973e+06	2.36728e+06	2.27205e+06	2.26899e+06	2.37018e+06	2.30374e+06	0.973159	-0.0392527	0.231912
P83111	Serine beta-lactamase-like protein LACTB, mitochondrial OS=Homo sapiens GN=LACTB PE=1 SV=2 - [LACTB_HUMAN]	LACTB	2	2	55.89	LACTB	1	1.52228e+06	1.69436e+06	1.78618e+06	2.18831e+06	1.79778e+06	1.52976e+06	1.62586e+06	2.28603e+06	1.81388e+06	1.00896	0.0128643	0.990972
P25391	Laminin subunit alpha-1 OS=Homo sapiens GN=LAMA1 PE=1 SV=2 - [LAMA1_HUMAN]	LAMA1	5	5	214.27	LAMA1	1	9.626e+06	1.24997e+07	3.50596e+06	7.49159e+06	8.28082e+06	1.8315e+06	1.79027e+06	2.49083e+06	2.03753e+06	0.246055	-2.02295	0.0113098
Q16363	Laminin subunit alpha-4 OS=Homo sapiens GN=LAMA4 PE=1 SV=4 - [LAMA4_HUMAN]	LAMA4	7	7	346.2	LAMA4	2	1.17009e+07	1.09833e+07	1.21217e+07	1.1341e+07	1.15367e+07	1.2008e+07	1.12032e+07	1.23243e+07	1.18452e+07	1.02673	0.0380629	0.481347
P55268	Laminin subunit beta-2 OS=Homo sapiens GN=LAMB2 PE=1 SV=2 - [LAMB2_HUMAN]	LAMB2	4	4	176.21	LAMB2	1	1.05474e+06	1.41987e+06	1.07781e+06	1.2426e+06	1.19876e+06	1.60365e+06	1.56806e+06	1.93659e+06	1.70277e+06	1.42044	0.506343	0.0161091
P11047	Laminin subunit gamma-1 OS=Homo sapiens GN=LAMC1 PE=1 SV=3 - [LAMC1_HUMAN]	LAMC1	11	11	585.11	LAMC1	3	3.94298e+07	4.82234e+07	2.48451e+07	3.66459e+07	3.72861e+07	2.31652e+07	2.10296e+07	2.55004e+07	2.32318e+07	0.623068	-0.682538	0.0466797
P11279	Lysosome-associated membrane glycoprotein 1 OS=Homo sapiens GN=LAMP1 PE=1 SV=3 - [LAMP1_HUMAN]	LAMP1	2	2	108.26	LAMP1	2	1.65463e+07	1.36028e+07	1.62947e+07	1.94545e+07	1.64746e+07	1.41198e+07	1.89368e+07	1.83759e+07	1.71442e+07	1.04064	0.057478	0.74897
O43813	LanC-like protein 1 OS=Homo sapiens GN=LANCL1 PE=1 SV=1 - [LANC1_HUMAN]	LANCL1	3	3	210.03	LANCL1	3	8.02753e+06	6.95165e+06	6.15962e+06	6.08101e+06	6.80495e+06	7.04891e+06	7.92576e+06	6.22997e+06	7.06821e+06	1.03869	0.0547603	0.697875
P28838	Cytosol aminopeptidase OS=Homo sapiens GN=LAP3 PE=1 SV=3 - [AMPL_HUMAN]	LAP3	9	9	349.4	LAP3	1	2.34548e+07	2.3361e+07	2.23164e+07	2.31484e+07	2.30702e+07	2.35056e+07	2.38227e+07	2.26381e+07	2.33221e+07	1.01092	0.0156718	0.584567
Q9P2J5	Leucine--tRNA ligase, cytoplasmic OS=Homo sapiens GN=LARS PE=1 SV=2 - [SYLC_HUMAN]	LARS	11	11	648.22	LARS	1	2.54326e+07	2.46576e+07	2.5851e+07	2.78185e+07	2.59399e+07	2.59746e+07	3.00783e+07	3.06745e+07	2.89091e+07	1.11447	0.156353	0.101932
Q14847	LIM and SH3 domain protein 1 OS=Homo sapiens GN=LASP1 PE=1 SV=2 - [LASP1_HUMAN]	LASP1	2	2	85.9	LASP1	5	2.54151e+06	2.69116e+06	2.9897e+06	2.59906e+06	2.70536e+06	2.59373e+06	2.95504e+06	3.0553e+06	2.86802e+06	1.06013	0.0842388	0.37625
P00338	L-lactate dehydrogenase A chain OS=Homo sapiens GN=LDHA PE=1 SV=2 - [LDHA_HUMAN]	LDHA	13	13	618.19	LDHA	2	3.82284e+08	3.73555e+08	3.69841e+08	3.76388e+08	3.75517e+08	3.36572e+08	3.43472e+08	3.6611e+08	3.48718e+08	0.928634	-0.106818	0.0219743
P07195	L-lactate dehydrogenase B chain OS=Homo sapiens GN=LDHB PE=1 SV=2 - [LDHB_HUMAN]	LDHB	9	9	465.24	LDHB	2	9.05471e+07	7.36358e+07	7.06229e+07	7.67983e+07	7.7901e+07	8.73969e+07	9.78756e+07	8.65906e+07	9.0621e+07	1.16328	0.218204	0.0861589
Q32P28	Prolyl 3-hydroxylase 1 OS=Homo sapiens GN=LEPRE1 PE=1 SV=2 - [P3H1_HUMAN]	LEPRE1	9	9	384.28	LEPRE1	4	3.53859e+07	3.96645e+07	4.01082e+07	3.68303e+07	3.79972e+07	3.30042e+07	3.80986e+07	4.19474e+07	3.76834e+07	0.991741	-0.0119652	0.869969
Q8IVL6	Prolyl 3-hydroxylase 3 OS=Homo sapiens GN=LEPREL2 PE=1 SV=1 - [P3H3_HUMAN]	LEPREL2	4	4	207.57	LEPREL2	4	1.46779e+07	1.48332e+07	1.81078e+07	1.7458e+07	1.62692e+07	1.43453e+07	1.63027e+07	1.77856e+07	1.61445e+07	0.992334	-0.0111022	0.934825
Q92791	Synaptonemal complex protein SC65 OS=Homo sapiens GN=LEPREL4 PE=1 SV=1 - [SC65_HUMAN]	LEPREL4	3	3	127.93	LEPREL4	2	7.59487e+06	6.67033e+06	7.62136e+06	7.47468e+06	7.34031e+06	7.34534e+06	7.72653e+06	9.2374e+06	8.10309e+06	1.10392	0.142631	0.22643
O95202	LETM1 and EF-hand domain-containing protein 1, mitochondrial OS=Homo sapiens GN=LETM1 PE=1 SV=1 - [LETM1_HUMAN]	LETM1	2	2	87.48	LETM1	3	4.30934e+06	3.84666e+06	3.21177e+06	3.0971e+06	3.61622e+06	2.76713e+06	3.0876e+06	3.27783e+06	3.04419e+06	0.841815	-0.248425	0.161455
Q99538	Legumain OS=Homo sapiens GN=LGMN PE=1 SV=1 - [LGMN_HUMAN]	LGMN	2	2	43.89	LGMN	4	2.06887e+06	2.57644e+06	2.97759e+06	2.40581e+06	2.50718e+06	2.45664e+06	2.2404e+06	1.98677e+06	2.22794e+06	0.888623	-0.170356	0.322408
Q9UHB6	LIM domain and actin-binding protein 1 OS=Homo sapiens GN=LIMA1 PE=1 SV=1 - [LIMA1_HUMAN]	LIMA1	2	2	97.92	LIMA1	2	9.98757e+06	9.47501e+06	9.55809e+06	8.70256e+06	9.43081e+06	1.0716e+07	1.10987e+07	9.81665e+06	1.05438e+07	1.11802	0.160941	0.0589039
P49257	Protein ERGIC-53 OS=Homo sapiens GN=LMAN1 PE=1 SV=2 - [LMAN1_HUMAN]	LMAN1	9	8	390.81	LMAN1	2	4.67621e+07	4.02549e+07	4.3976e+07	4.802e+07	4.47533e+07	4.69993e+07	5.08105e+07	5.06068e+07	4.94722e+07	1.10544	0.144626	0.102007
Q12907	Vesicular integral-membrane protein VIP36 OS=Homo sapiens GN=LMAN2 PE=1 SV=1 - [LMAN2_HUMAN]	LMAN2	7	6	335.67	LMAN2	1	4.07597e+07	3.67425e+07	3.55017e+07	4.36802e+07	3.9171e+07	3.60307e+07	4.11548e+07	4.45782e+07	4.05879e+07	1.03617	0.051262	0.66582
P02545	Prelamin-A/C OS=Homo sapiens GN=LMNA PE=1 SV=1 - [LMNA_HUMAN]	LMNA	31	29	1490.79	LMNA	2	2.45834e+08	2.61285e+08	2.80222e+08	3.12179e+08	2.7488e+08	2.38778e+08	2.84584e+08	3.1322e+08	2.78861e+08	1.01448	0.0207433	0.898012
P20700	Lamin-B1 OS=Homo sapiens GN=LMNB1 PE=1 SV=2 - [LMNB1_HUMAN]	LMNB1	9	8	438.86	LMNB1	2	2.29398e+07	2.91793e+07	2.80011e+07	2.74053e+07	2.68814e+07	2.1814e+07	2.41916e+07	3.11697e+07	2.57251e+07	0.956986	-0.0634306	0.656678
Q03252	Lamin-B2 OS=Homo sapiens GN=LMNB2 PE=1 SV=4 - [LMNB2_HUMAN]	LMNB2	5	4	164.88	LMNB2	6	6.33241e+06	6.14684e+06	6.79286e+06	7.4659e+06	6.6845e+06	5.68441e+06	6.56672e+06	7.13945e+06	6.46353e+06	0.966942	-0.048499	0.661376
Q8WWI1	LIM domain only protein 7 OS=Homo sapiens GN=LMO7 PE=1 SV=3 - [LMO7_HUMAN]	LMO7	8	8	407.67	LMO7	3	1.10029e+07	8.83425e+06	1.09089e+07	1.15782e+07	1.05811e+07	1.16202e+07	1.08154e+07	1.23127e+07	1.15828e+07	1.09467	0.130493	0.278145
Q9UIQ6	Leucyl-cystinyl aminopeptidase OS=Homo sapiens GN=LNPEP PE=1 SV=3 - [LCAP_HUMAN]	LNPEP	2	2	104.88	LNPEP	2	626497	396438	413982	630743	516915	688598	961169	767153	805640	1.55855	0.640208	0.0442646
P36776	Lon protease homolog, mitochondrial OS=Homo sapiens GN=LONP1 PE=1 SV=2 - [LONM_HUMAN]	LONP1	15	12	729.23	LONP1	3	3.06857e+07	3.42761e+07	3.2124e+07	3.35051e+07	3.26477e+07	3.1412e+07	3.31886e+07	3.34818e+07	3.26941e+07	1.00142	0.00204939	0.95649
Q9Y4K0	Lysyl oxidase homolog 2 OS=Homo sapiens GN=LOXL2 PE=1 SV=1 - [LOXL2_HUMAN]	LOXL2	5	5	362.82	LOXL2	2	8.748e+06	7.96539e+06	6.62581e+06	8.76222e+06	8.02536e+06	8.20112e+06	9.53351e+06	9.78343e+06	9.17268e+06	1.14296	0.192778	0.18998
Q7L5N7	Lysophosphatidylcholine acyltransferase 2 OS=Homo sapiens GN=LPCAT2 PE=1 SV=1 - [PCAT2_HUMAN]	LPCAT2	7	7	400.38	LPCAT2	5	1.81094e+07	1.96637e+07	2.24445e+07	2.0758e+07	2.02439e+07	2.03617e+07	2.3335e+07	2.34947e+07	2.23971e+07	1.10636	0.145825	0.183869
Q93052	Lipoma-preferred partner OS=Homo sapiens GN=LPP PE=1 SV=1 - [LPP_HUMAN]	LPP	2	2	95.36	LPP	6	5.6797e+06	5.63845e+06	4.60604e+06	5.42316e+06	5.33684e+06	5.85759e+06	5.67959e+06	5.29042e+06	5.6092e+06	1.05103	0.0718101	0.445156
Q07954	Prolow-density lipoprotein receptor-related protein 1 OS=Homo sapiens GN=LRP1 PE=1 SV=2 - [LRP1_HUMAN]	LRP1	32	32	1802.91	LRP1	3	9.7458e+07	9.32835e+07	1.02442e+08	9.87928e+07	9.79941e+07	1.18568e+08	1.09492e+08	1.14075e+08	1.14045e+08	1.16379	0.218834	0.00385521
P30533	Alpha-2-macroglobulin receptor-associated protein OS=Homo sapiens GN=LRPAP1 PE=1 SV=1 - [AMRP_HUMAN]	LRPAP1	2	2	95.65	LRPAP1	2	7.54507e+06	6.00232e+06	6.26464e+06	7.61146e+06	6.85587e+06	7.57605e+06	8.97206e+06	8.17781e+06	8.24197e+06	1.20218	0.26565	0.0754163
P42704	Leucine-rich PPR motif-containing protein, mitochondrial OS=Homo sapiens GN=LRPPRC PE=1 SV=3 - [LPPRC_HUMAN]	LRPPRC	17	15	880.19	LRPPRC	2	4.20711e+07	4.10002e+07	4.26308e+07	4.5494e+07	4.2799e+07	4.00303e+07	4.01687e+07	4.3869e+07	4.1356e+07	0.966283	-0.0494823	0.385494
Q8N1G4	Leucine-rich repeat-containing protein 47 OS=Homo sapiens GN=LRRC47 PE=1 SV=1 - [LRC47_HUMAN]	LRRC47	7	7	297.95	LRRC47	1	1.0479e+07	9.94456e+06	1.0543e+07	9.3578e+06	1.00811e+07	8.98001e+06	1.05141e+07	9.00124e+06	9.49846e+06	0.942206	-0.0858858	0.313702
Q96AG4	Leucine-rich repeat-containing protein 59 OS=Homo sapiens GN=LRRC59 PE=1 SV=1 - [LRC59_HUMAN]	LRRC59	5	5	250.44	LRRC59	2	4.08406e+07	4.30952e+07	5.31937e+07	5.20314e+07	4.72902e+07	4.40731e+07	4.80317e+07	5.2078e+07	4.80609e+07	1.0163	0.0233222	0.826206
Q3MHD2	Protein LSM12 homolog OS=Homo sapiens GN=LSM12 PE=1 SV=2 - [LSM12_HUMAN]	LSM12	2	2	88.17	LSM12	4	3.94287e+06	4.08605e+06	4.03509e+06	1.65177e+06	3.42894e+06	3.12887e+06	4.2342e+06	3.65388e+06	3.67232e+06	1.07098	0.0989268	0.668689
Q8ND56	Protein LSM14 homolog A OS=Homo sapiens GN=LSM14A PE=1 SV=3 - [LS14A_HUMAN]	LSM14A	2	2	83.23	LSM14A	3	345585	363686	349143	160464	304720	478759	528347	322262	443123	1.4542	0.540224	0.189018
Q9Y333	U6 snRNA-associated Sm-like protein LSm2 OS=Homo sapiens GN=LSM2 PE=1 SV=1 - [LSM2_HUMAN]	LSM2	2	2	176.15	LSM2	2	3.28706e+06	4.08193e+06	3.51967e+06	2.74257e+06	3.40781e+06	3.90693e+06	3.62816e+06	3.96077e+06	3.83195e+06	1.12446	0.169236	0.262042
P48449	Lanosterol synthase OS=Homo sapiens GN=LSS PE=1 SV=1 - [ERG7_HUMAN]	LSS	2	2	98.03	LSS	2	1.67986e+06	1.92709e+06	1.75826e+06	1.61612e+06	1.74533e+06	1.5439e+06	1.73067e+06	1.96478e+06	1.74645e+06	1.00064	0.000922948	0.978979
P09960	Leukotriene A-4 hydrolase OS=Homo sapiens GN=LTA4H PE=1 SV=2 - [LKHA4_HUMAN]	LTA4H	6	6	276.36	LTA4H	1	1.31486e+07	9.39971e+06	8.27098e+06	1.02266e+07	1.02615e+07	1.23284e+07	1.33871e+07	1.16857e+07	1.24671e+07	1.21494	0.280886	0.144802
Q9Y383	Putative RNA-binding protein Luc7-like 2 OS=Homo sapiens GN=LUC7L2 PE=1 SV=2 - [LC7L2_HUMAN]	LUC7L2	3	3	115.1	LUC7L2	2	2.75579e+06	2.79728e+06	3.00831e+06	4.21408e+06	3.19387e+06	2.83416e+06	3.3622e+06	3.48302e+06	3.22646e+06	1.01021	0.0146487	0.872207
O95232	Luc7-like protein 3 OS=Homo sapiens GN=LUC7L3 PE=1 SV=2 - [LC7L3_HUMAN]	LUC7L3	3	3	185.92	LUC7L3	2	1.17587e+06	1.43062e+06	1.33401e+06	1.61611e+06	1.38915e+06	960168	1.17098e+06	1.28522e+06	1.13879e+06	0.819774	-0.286702	0.120332
Q9UPN3	Microtubule-actin cross-linking factor 1, isoforms 1/2/3/5 OS=Homo sapiens GN=MACF1 PE=1 SV=4 - [MACF1_HUMAN]	MACF1	4	2	194.54	MACF1	2	358237	328903	401774	279778	342173	405340	440292	397226	414286	1.21075	0.2759	0.0878622
Q9BQ69	O-acetyl-ADP-ribose deacetylase MACROD1 OS=Homo sapiens GN=MACROD1 PE=1 SV=2 - [MACD1_HUMAN]	MACROD1	2	2	97.39	MACROD1	1	2.04645e+06	2.2248e+06	1.78377e+06	2.68668e+06	2.18543e+06	1.88235e+06	2.32929e+06	1.88215e+06	2.03126e+06	0.929459	-0.105538	0.592048
Q9UKM7	Endoplasmic reticulum mannosyl-oligosaccharide 1,2-alpha-mannosidase OS=Homo sapiens GN=MAN1B1 PE=1 SV=2 - [MA1B1_HUMAN]	MAN1B1	2	2	130.05	MAN1B1	2	1.04892e+06	1.02849e+06	697821	1.08346e+06	964670	948529	976810	946229	957189	0.992246	-0.0112305	0.956186
Q16706	Alpha-mannosidase 2 OS=Homo sapiens GN=MAN2A1 PE=1 SV=2 - [MA2A1_HUMAN]	MAN2A1	4	4	181.14	MAN2A1	1	3.71063e+06	4.24031e+06	4.51042e+06	4.58707e+06	4.26211e+06	2.90979e+06	3.02299e+06	2.9654e+06	2.96606e+06	0.695914	-0.523018	0.00156053
O00754	Lysosomal alpha-mannosidase OS=Homo sapiens GN=MAN2B1 PE=1 SV=3 - [MA2B1_HUMAN]	MAN2B1	4	4	144.03	MAN2B1	4	3.56606e+06	3.40098e+06	3.92377e+06	3.82891e+06	3.67993e+06	3.22857e+06	3.91277e+06	4.21548e+06	3.7856e+06	1.02872	0.0408451	0.770285
Q9Y2E5	Epididymis-specific alpha-mannosidase OS=Homo sapiens GN=MAN2B2 PE=1 SV=4 - [MA2B2_HUMAN]	MAN2B2	3	3	171.85	MAN2B2	4	2.27065e+06	2.94838e+06	2.37676e+06	2.47529e+06	2.51777e+06	2.56594e+06	3.0337e+06	2.29457e+06	2.6314e+06	1.04513	0.0636852	0.675538
P55145	Mesencephalic astrocyte-derived neurotrophic factor OS=Homo sapiens GN=MANF PE=1 SV=3 - [MANF_HUMAN]	MANF	5	5	155.99	MANF	2	1.15706e+08	1.22145e+08	1.34561e+08	1.47444e+08	1.29964e+08	1.14352e+08	1.15084e+08	1.38023e+08	1.22487e+08	0.942469	-0.0854831	0.503979
P78559	Microtubule-associated protein 1A OS=Homo sapiens GN=MAP1A PE=1 SV=6 - [MAP1A_HUMAN]	MAP1A	3	2	174.99	MAP1A	3	218253	235370	289680	267401	252676	485667	501100	428614	471794	1.86719	0.900867	0.000712332
P46821	Microtubule-associated protein 1B OS=Homo sapiens GN=MAP1B PE=1 SV=2 - [MAP1B_HUMAN]	MAP1B	17	16	745.16	MAP1B	2	2.6503e+07	2.47234e+07	2.60797e+07	2.63663e+07	2.59181e+07	3.34081e+07	3.29418e+07	3.19868e+07	3.27789e+07	1.26471	0.338807	0.000116724
Q02750	Dual specificity mitogen-activated protein kinase kinase 1 OS=Homo sapiens GN=MAP2K1 PE=1 SV=2 - [MP2K1_HUMAN]	MAP2K1	2	2	79.35	MAP2K1	2	1.22804e+06	1.00267e+06	954370	1.11904e+06	1.07603e+06	1.00522e+06	1.27951e+06	1.16942e+06	1.15138e+06	1.07003	0.0976453	0.482177
P27816	Microtubule-associated protein 4 OS=Homo sapiens GN=MAP4 PE=1 SV=3 - [MAP4_HUMAN]	MAP4	10	10	449.17	MAP4	6	1.38821e+07	1.41236e+07	1.52295e+07	1.55994e+07	1.47086e+07	1.76435e+07	1.68034e+07	1.64349e+07	1.69606e+07	1.1531	0.205522	0.0128594
O95819	Mitogen-activated protein kinase kinase kinase kinase 4 OS=Homo sapiens GN=MAP4K4 PE=1 SV=2 - [M4K4_HUMAN]	MAP4K4	3	2	79.91	MAP4K4	1	267365	163043	549386	299228	319755	395038	490645	489288	458324	1.43336	0.519398	0.196072
P28482	Mitogen-activated protein kinase 1 OS=Homo sapiens GN=MAPK1 PE=1 SV=3 - [MK01_HUMAN]	MAPK1	4	3	236.95	MAPK1	4	7.02437e+06	7.02426e+06	7.63086e+06	7.26986e+06	7.23734e+06	7.23185e+06	7.71465e+06	7.44871e+06	7.46507e+06	1.03147	0.0446963	0.315043
Q16539	Mitogen-activated protein kinase 14 OS=Homo sapiens GN=MAPK14 PE=1 SV=3 - [MK14_HUMAN]	MAPK14	2	2	91.13	MAPK14	4	2.11358e+06	2.64363e+06	2.33438e+06	2.88047e+06	2.49302e+06	2.24352e+06	2.26449e+06	2.39796e+06	2.30199e+06	0.923376	-0.115009	0.415306
P29966	Myristoylated alanine-rich C-kinase substrate OS=Homo sapiens GN=MARCKS PE=1 SV=4 - [MARCS_HUMAN]	MARCKS	2	2	97.65	MARCKS	2	2.07101e+06	1.42767e+06	1.9262e+06	1.83808e+06	1.81574e+06	2.21359e+06	2.2084e+06	2.36617e+06	2.26272e+06	1.24617	0.317503	0.0656796
P56192	Methionine--tRNA ligase, cytoplasmic OS=Homo sapiens GN=MARS PE=1 SV=2 - [SYMC_HUMAN]	MARS	7	6	335.67	MARS	2	6.98091e+06	6.81662e+06	6.14989e+06	6.79939e+06	6.6867e+06	8.07185e+06	8.42409e+06	6.96151e+06	7.81915e+06	1.16936	0.225716	0.0465672
P31153	S-adenosylmethionine synthase isoform type-2 OS=Homo sapiens GN=MAT2A PE=1 SV=1 - [METK2_HUMAN]	MAT2A	3	3	115.11	MAT2A	2	1.40296e+07	1.36286e+07	9.96593e+06	1.36831e+07	1.28268e+07	1.44008e+07	1.40849e+07	1.20569e+07	1.35142e+07	1.05359	0.0753099	0.607748
Q9NZL9	Methionine adenosyltransferase 2 subunit beta OS=Homo sapiens GN=MAT2B PE=1 SV=1 - [MAT2B_HUMAN]	MAT2B	3	3	163.35	MAT2B	3	1.4249e+07	1.44105e+07	1.31863e+07	1.61497e+07	1.44989e+07	1.4655e+07	1.35602e+07	1.50949e+07	1.44367e+07	0.995713	-0.00619781	0.963948
P43243	Matrin-3 OS=Homo sapiens GN=MATR3 PE=1 SV=2 - [MATR3_HUMAN]	MATR3	7	7	349.28	MATR3	2	1.94118e+07	1.47813e+07	1.73867e+07	1.56477e+07	1.68069e+07	1.80358e+07	1.23441e+07	1.5807e+07	1.53956e+07	0.916032	-0.12653	0.457059
Q7Z434	Mitochondrial antiviral-signaling protein OS=Homo sapiens GN=MAVS PE=1 SV=2 - [MAVS_HUMAN]	MAVS	2	2	129.26	MAVS	3	3.77472e+06	2.99454e+06	3.9401e+06	3.32935e+06	3.50968e+06	3.08449e+06	2.91207e+06	3.04985e+06	3.01547e+06	0.859186	-0.218957	0.109009
Q5VZF2	Muscleblind-like protein 2 OS=Homo sapiens GN=MBNL2 PE=1 SV=2 - [MBNL2_HUMAN]	MBNL2	2	2	84	MBNL2	3	6.968e+06	6.83992e+06	6.10715e+06	8.21788e+06	7.03324e+06	7.08962e+06	8.32927e+06	8.35234e+06	7.92374e+06	1.12661	0.171993	0.212457
Q96N66	Lysophospholipid acyltransferase 7 OS=Homo sapiens GN=MBOAT7 PE=1 SV=2 - [MBOA7_HUMAN]	MBOAT7	3	3	169.5	MBOAT7	2	4.78477e+06	3.60643e+06	3.81019e+06	5.12307e+06	4.33112e+06	4.91074e+06	6.72292e+06	6.1217e+06	5.91846e+06	1.3665	0.450482	0.056815
Q8NE86	Calcium uniporter protein, mitochondrial OS=Homo sapiens GN=MCU PE=1 SV=1 - [MCU_HUMAN]	MCU	4	4	266.57	MCU	4	3.28543e+06	3.77313e+06	2.99235e+06	3.30801e+06	3.33973e+06	3.18496e+06	3.97827e+06	3.49119e+06	3.55147e+06	1.0634	0.0886869	0.471867
P40925	Malate dehydrogenase, cytoplasmic OS=Homo sapiens GN=MDH1 PE=1 SV=4 - [MDHC_HUMAN]	MDH1	8	8	412.67	MDH1	1	5.04376e+07	5.64121e+07	5.51762e+07	5.71032e+07	5.47823e+07	5.24049e+07	5.62972e+07	5.51408e+07	5.46143e+07	0.996934	-0.00443012	0.952533
P40926	Malate dehydrogenase, mitochondrial OS=Homo sapiens GN=MDH2 PE=1 SV=3 - [MDHM_HUMAN]	MDH2	9	9	516.8	MDH2	2	1.31453e+08	1.52512e+08	1.39564e+08	1.49622e+08	1.43288e+08	1.42345e+08	1.38879e+08	1.54073e+08	1.45099e+08	1.01264	0.0181217	0.792937
P23368	NAD-dependent malic enzyme, mitochondrial OS=Homo sapiens GN=ME2 PE=1 SV=1 - [MAOM_HUMAN]	ME2	2	2	103.24	ME2	2	5.83382e+06	6.15553e+06	5.42278e+06	6.56923e+06	5.99534e+06	5.35194e+06	5.37039e+06	5.97592e+06	5.56608e+06	0.928401	-0.10718	0.254657
Q5VYS4	Mesenteric estrogen-dependent adipogenesis protein OS=Homo sapiens GN=MEDAG PE=2 SV=1 - [MEDAG_HUMAN]	MEDAG	2	2	123.87	MEDAG	2	519158	723785	659254	747230	662357	708220	963951	844133	838768	1.26634	0.340663	0.110301
Q5EB52	Mesoderm-specific transcript homolog protein OS=Homo sapiens GN=MEST PE=2 SV=2 - [MEST_HUMAN]	MEST	2	2	128.45	MEST	2	1.29298e+06	1.36931e+06	2.06144e+06	1.52587e+06	1.5624e+06	2.02146e+06	839678	1.71613e+06	1.52575e+06	0.976544	-0.034243	0.787954
P50579	Methionine aminopeptidase 2 OS=Homo sapiens GN=METAP2 PE=1 SV=1 - [AMPM2_HUMAN]	METAP2	3	3	121.05	METAP2	2	4.16264e+06	4.59519e+06	4.00872e+06	3.6895e+06	4.11401e+06	3.87843e+06	4.03852e+06	4.12461e+06	4.01385e+06	0.975654	-0.0355586	0.712134
Q9GZY8	Mitochondrial fission factor OS=Homo sapiens GN=MFF PE=1 SV=1 - [MFF_HUMAN]	MFF	3	3	145.42	MFF	1	1.15152e+06	1.28311e+06	1.20264e+06	1.07786e+06	1.17879e+06	1.11688e+06	1.23584e+06	994508	1.11574e+06	0.94652	-0.0792956	0.441819
Q08431	Lactadherin OS=Homo sapiens GN=MFGE8 PE=1 SV=2 - [MFGM_HUMAN]	MFGE8	2	2	105.7	MFGE8	5	9.06802e+06	9.06936e+06	7.98761e+06	1.00664e+07	9.04784e+06	7.41186e+06	8.80499e+06	8.65389e+06	8.29025e+06	0.916268	-0.126158	0.282765
Q10469	Alpha-1,6-mannosyl-glycoprotein 2-beta-N-acetylglucosaminyltransferase OS=Homo sapiens GN=MGAT2 PE=1 SV=1 - [MGAT2_HUMAN]	MGAT2	2	2	95.22	MGAT2	2	1.56403e+06	1.26627e+06	1.75764e+06	1.85993e+06	1.61197e+06	1.29935e+06	1.27665e+06	1.55574e+06	1.37725e+06	0.854388	-0.227037	0.241386
O14880	Microsomal glutathione S-transferase 3 OS=Homo sapiens GN=MGST3 PE=1 SV=1 - [MGST3_HUMAN]	MGST3	3	3	123.59	MGST3	1	3.8083e+06	2.7527e+06	2.62274e+06	3.83728e+06	3.25525e+06	3.35405e+06	4.61349e+06	3.79879e+06	3.92211e+06	1.20486	0.268861	0.236606
Q5JRA6	Melanoma inhibitory activity protein 3 OS=Homo sapiens GN=MIA3 PE=1 SV=1 - [MIA3_HUMAN]	MIA3	3	3	87.97	MIA3	2	2.42523e+06	2.19695e+06	2.44359e+06	2.32497e+06	2.34768e+06	3.05513e+06	2.92617e+06	3.04477e+06	3.00869e+06	1.28156	0.357897	0.000495139
O94851	Protein-methionine sulfoxide oxidase MICAL2 OS=Homo sapiens GN=MICAL2 PE=1 SV=1 - [MICA2_HUMAN]	MICAL2	4	4	225.8	MICAL2	2	3.07652e+06	2.79391e+06	4.3605e+06	3.96674e+06	3.54942e+06	3.18906e+06	3.31853e+06	3.06482e+06	3.1908e+06	0.898966	-0.153662	0.501548
Q9UNW1	Multiple inositol polyphosphate phosphatase 1 OS=Homo sapiens GN=MINPP1 PE=1 SV=1 - [MINP1_HUMAN]	MINPP1	3	3	223.06	MINPP1	2	3.02052e+06	3.34626e+06	3.06548e+06	3.23633e+06	3.16715e+06	3.37059e+06	2.88475e+06	3.97166e+06	3.409e+06	1.07636	0.106165	0.459016
Q14165	Malectin OS=Homo sapiens GN=MLEC PE=1 SV=1 - [MLEC_HUMAN]	MLEC	4	4	214.89	MLEC	6	1.67992e+07	1.77486e+07	1.75608e+07	1.75841e+07	1.74232e+07	1.69549e+07	1.89959e+07	2.05065e+07	1.88191e+07	1.08012	0.11119	0.186021
P50281	Matrix metalloproteinase-14 OS=Homo sapiens GN=MMP14 PE=1 SV=3 - [MMP14_HUMAN]	MMP14	9	9	432.24	MMP14	3	2.57781e+07	2.07514e+07	2.34673e+07	2.53935e+07	2.38476e+07	2.29484e+07	2.74166e+07	2.73751e+07	2.59133e+07	1.08662	0.119853	0.327309
P08253	72 kDa type IV collagenase OS=Homo sapiens GN=MMP2 PE=1 SV=2 - [MMP2_HUMAN]	MMP2	5	5	242.23	MMP2	3	9.87479e+06	1.016e+07	1.11729e+07	9.41808e+06	1.01565e+07	8.97779e+06	1.01862e+07	1.09082e+07	1.00241e+07	0.986965	-0.0189296	0.831132
Q13724	Mannosyl-oligosaccharide glucosidase OS=Homo sapiens GN=MOGS PE=1 SV=5 - [MOGS_HUMAN]	MOGS	8	8	439.86	MOGS	3	2.2472e+07	2.41046e+07	2.66421e+07	2.61474e+07	2.48415e+07	2.53809e+07	2.58184e+07	2.68818e+07	2.6027e+07	1.04772	0.0672571	0.362553
Q7Z3U7	Protein MON2 homolog OS=Homo sapiens GN=MON2 PE=1 SV=3 - [MON2_HUMAN]	MON2	2	2	96.7	MON2	2	19180.3	66850.8	24391.9	92436.6	50714.9	79446.8	94453.2	158662	110854	2.18583	1.12818	0.108453
Q6WCQ1	Myosin phosphatase Rho-interacting protein OS=Homo sapiens GN=MPRIP PE=1 SV=3 - [MPRIP_HUMAN]	MPRIP	3	3	106.71	MPRIP	2	2.8613e+06	2.06002e+06	2.48334e+06	2.9889e+06	2.59839e+06	2.85943e+06	2.74095e+06	3.45273e+06	3.0177e+06	1.16137	0.215833	0.238523
Q9UBG0	C-type mannose receptor 2 OS=Homo sapiens GN=MRC2 PE=1 SV=2 - [MRC2_HUMAN]	MRC2	13	13	704.15	MRC2	2	2.8182e+07	2.56389e+07	2.71059e+07	2.96935e+07	2.76551e+07	3.35998e+07	3.67395e+07	3.5405e+07	3.52481e+07	1.27456	0.350002	0.0023005
Q9P015	39S ribosomal protein L15, mitochondrial OS=Homo sapiens GN=MRPL15 PE=1 SV=1 - [RM15_HUMAN]	MRPL15	4	3	156.45	MRPL15	1	3.10283e+06	2.96302e+06	3.55573e+06	2.64336e+06	3.06624e+06	3.18507e+06	2.97456e+06	3.34335e+06	3.16766e+06	1.03308	0.0469487	0.65436
Q9BZE1	39S ribosomal protein L37, mitochondrial OS=Homo sapiens GN=MRPL37 PE=1 SV=2 - [RM37_HUMAN]	MRPL37	3	3	141.08	MRPL37	1	1.40251e+06	859528	799630	813492	968790	1.39139e+06	965767	1.62933e+06	1.32883e+06	1.37164	0.455902	0.176488
Q96DV4	39S ribosomal protein L38, mitochondrial OS=Homo sapiens GN=MRPL38 PE=1 SV=2 - [RM38_HUMAN]	MRPL38	3	2	176.48	MRPL38	1	2.15598e+06	2.09644e+06	2.31058e+06	2.4518e+06	2.2537e+06	1.91825e+06	2.12768e+06	2.02706e+06	2.02433e+06	0.898227	-0.154848	0.0804428
Q9BYD3	39S ribosomal protein L4, mitochondrial OS=Homo sapiens GN=MRPL4 PE=1 SV=1 - [RM04_HUMAN]	MRPL4	2	2	127.59	MRPL4	3	3.56368e+06	3.88627e+06	4.18742e+06	4.91629e+06	4.13841e+06	3.36209e+06	3.75192e+06	4.05633e+06	3.72345e+06	0.899727	-0.15244	0.323508
Q9H9J2	39S ribosomal protein L44, mitochondrial OS=Homo sapiens GN=MRPL44 PE=1 SV=1 - [RM44_HUMAN]	MRPL44	2	2	76.07	MRPL44	2	1.61077e+06	1.89815e+06	1.60824e+06	1.57224e+06	1.67235e+06	1.31627e+06	1.47699e+06	1.68582e+06	1.49303e+06	0.892771	-0.163638	0.202908
Q9HD33	39S ribosomal protein L47, mitochondrial OS=Homo sapiens GN=MRPL47 PE=1 SV=2 - [RM47_HUMAN]	MRPL47	2	2	58.74	MRPL47	2	645567	601184	537276	538467	580624	631161	639035	480542	583579	1.00509	0.00732544	0.997934
Q13405	39S ribosomal protein L49, mitochondrial OS=Homo sapiens GN=MRPL49 PE=1 SV=1 - [RM49_HUMAN]	MRPL49	2	2	138.73	MRPL49	2	680704	629017	856019	888229	763492	418438	649858	778774	615690	0.806413	-0.31041	0.254479
Q9Y399	28S ribosomal protein S2, mitochondrial OS=Homo sapiens GN=MRPS2 PE=1 SV=1 - [RT02_HUMAN]	MRPS2	2	2	69.11	MRPS2	2	903485	468257	448189	726638	636642	729609	1.00793e+06	1.06076e+06	932766	1.46513	0.551033	0.125463
P82650	28S ribosomal protein S22, mitochondrial OS=Homo sapiens GN=MRPS22 PE=1 SV=1 - [RT22_HUMAN]	MRPS22	2	2	60.17	MRPS22	1	1.88633e+06	1.38991e+06	1.03216e+06	1.34676e+06	1.41379e+06	2.19438e+06	3.03878e+06	2.64192e+06	2.62503e+06	1.85673	0.892767	0.0124421
Q9Y3D9	28S ribosomal protein S23, mitochondrial OS=Homo sapiens GN=MRPS23 PE=1 SV=2 - [RT23_HUMAN]	MRPS23	2	2	68.05	MRPS23	1	2.79683e+06	2.44244e+06	2.39312e+06	2.58996e+06	2.55559e+06	2.28114e+06	2.36954e+06	2.33981e+06	2.33016e+06	0.911792	-0.133224	0.0856699
P82930	28S ribosomal protein S34, mitochondrial OS=Homo sapiens GN=MRPS34 PE=1 SV=2 - [RT34_HUMAN]	MRPS34	2	2	74.68	MRPS34	2	1.89254e+06	1.06289e+06	1.22725e+06	2.02142e+06	1.55103e+06	1.58988e+06	2.05787e+06	1.92258e+06	1.85678e+06	1.19713	0.259579	0.336123
P26038	Moesin OS=Homo sapiens GN=MSN PE=1 SV=3 - [MOES_HUMAN]	MSN	11	10	517.46	MSN	2	3.50657e+07	3.86174e+07	3.88621e+07	4.83562e+07	4.02254e+07	3.94303e+07	3.88341e+07	3.84676e+07	3.89107e+07	0.967317	-0.0479396	0.758595
Q13126	S-methyl-5'-thioadenosine phosphorylase OS=Homo sapiens GN=MTAP PE=1 SV=2 - [MTAP_HUMAN]	MTAP	4	4	221.4	MTAP	2	1.04433e+07	1.24173e+07	1.05373e+07	9.33786e+06	1.06839e+07	9.85581e+06	9.35333e+06	1.23753e+07	1.05282e+07	0.98542	-0.0211889	0.871542
Q86UE4	Protein LYRIC OS=Homo sapiens GN=MTDH PE=1 SV=2 - [LYRIC_HUMAN]	MTDH	3	3	130.19	MTDH	2	1.08765e+07	1.09842e+07	1.35174e+07	1.47538e+07	1.2533e+07	9.16099e+06	1.12332e+07	1.36548e+07	1.13496e+07	0.905583	-0.143081	0.467597
Q9H019	Mitochondrial fission regulator 1-like OS=Homo sapiens GN=MTFR1L PE=1 SV=2 - [MFR1L_HUMAN]	MTFR1L	2	2	88.05	MTFR1L	6	308002	224950	154186	239324	231615	260982	296122	368361	308488	1.3319	0.413485	0.166349
P11586	C-1-tetrahydrofolate synthase, cytoplasmic OS=Homo sapiens GN=MTHFD1 PE=1 SV=3 - [C1TC_HUMAN]	MTHFD1	9	9	483.2	MTHFD1	2	2.01917e+07	1.95274e+07	1.84825e+07	2.28217e+07	2.02559e+07	2.01674e+07	1.86209e+07	2.0107e+07	1.96317e+07	0.969189	-0.0451502	0.634335
Q6UB35	Monofunctional C1-tetrahydrofolate synthase, mitochondrial OS=Homo sapiens GN=MTHFD1L PE=1 SV=1 - [C1TM_HUMAN]	MTHFD1L	3	3	131.2	MTHFD1L	2	4.93887e+06	4.03413e+06	4.53689e+06	3.43155e+06	4.23536e+06	4.22562e+06	4.38723e+06	4.64156e+06	4.41814e+06	1.04315	0.0609529	0.620467
P13995	Bifunctional methylenetetrahydrofolate dehydrogenase/cyclohydrolase, mitochondrial OS=Homo sapiens GN=MTHFD2 PE=1 SV=2 - [MTDC_HUMAN]	MTHFD2	3	3	122.01	MTHFD2	1	5.85601e+06	5.38165e+06	5.16548e+06	5.4986e+06	5.47543e+06	4.58945e+06	4.31738e+06	4.60894e+06	4.50526e+06	0.822812	-0.281365	0.00281904
P22033	Methylmalonyl-CoA mutase, mitochondrial OS=Homo sapiens GN=MUT PE=1 SV=4 - [MUTA_HUMAN]	MUT	3	3	148.91	MUT	1	2.75416e+06	2.45569e+06	2.45719e+06	2.52114e+06	2.54705e+06	3.05084e+06	3.59097e+06	3.25051e+06	3.29744e+06	1.29461	0.372522	0.00398208
Q96EY5	Multivesicular body subunit 12A OS=Homo sapiens GN=MVB12A PE=1 SV=1 - [MB12A_HUMAN]	MVB12A	2	2	86.13	MVB12A	2	328078	434874	420515	432769	404059	373406	516012	557347	482255	1.19353	0.255229	0.250877
Q14764	Major vault protein OS=Homo sapiens GN=MVP PE=1 SV=4 - [MVP_HUMAN]	MVP	26	26	1439.54	MVP	2	8.96683e+07	1.02571e+08	9.99648e+07	9.70737e+07	9.73196e+07	1.00618e+08	1.04509e+08	1.12029e+08	1.05719e+08	1.0863	0.119429	0.113684
Q96S97	Myeloid-associated differentiation marker OS=Homo sapiens GN=MYADM PE=1 SV=2 - [MYADM_HUMAN]	MYADM	2	2	60.27	MYADM	3	1.82119e+07	1.20181e+07	1.06178e+07	1.43602e+07	1.3802e+07	1.66792e+07	1.90885e+07	1.63203e+07	1.73626e+07	1.25798	0.331109	0.146813
P35580	Myosin-10 OS=Homo sapiens GN=MYH10 PE=1 SV=3 - [MYH10_HUMAN]	MYH10	25	19	1484.79	MYH10	3	3.60653e+07	3.45319e+07	3.93483e+07	3.46201e+07	3.61414e+07	3.77063e+07	3.69544e+07	3.8512e+07	3.77242e+07	1.0438	0.0618391	0.291256
P35579	Myosin-9 OS=Homo sapiens GN=MYH9 PE=1 SV=4 - [MYH9_HUMAN]	MYH9	82	75	4909.59	MYH9	2	7.04296e+08	7.37281e+08	7.42175e+08	7.70466e+08	7.38555e+08	7.71193e+08	7.46422e+08	7.30559e+08	7.49391e+08	1.01467	0.0210147	0.585639
P19105	Myosin regulatory light chain 12A OS=Homo sapiens GN=MYL12A PE=1 SV=2 - [ML12A_HUMAN]	MYL12A	2	2	124.41	MYL12A	1	4.05715e+07	3.69926e+07	3.46763e+07	4.12141e+07	3.83636e+07	3.43111e+07	3.86045e+07	3.58369e+07	3.62508e+07	0.944927	-0.0817246	0.368154
P60660	Myosin light polypeptide 6 OS=Homo sapiens GN=MYL6 PE=1 SV=2 - [MYL6_HUMAN]	MYL6	9	9	531.59	MYL6	1	5.16515e+07	4.40602e+07	4.26536e+07	5.94325e+07	4.94495e+07	5.06089e+07	6.4061e+07	5.25644e+07	5.57448e+07	1.12731	0.172882	0.310829
P24844	Myosin regulatory light polypeptide 9 OS=Homo sapiens GN=MYL9 PE=1 SV=4 - [MYL9_HUMAN]	MYL9	2	2	129.78	MYL9	2	7.32315e+06	7.40387e+06	7.18245e+06	6.98177e+06	7.22281e+06	6.53084e+06	6.99151e+06	5.84346e+06	6.45527e+06	0.893734	-0.162083	0.055898
O43795	Unconventional myosin-Ib OS=Homo sapiens GN=MYO1B PE=1 SV=3 - [MYO1B_HUMAN]	MYO1B	5	4	154.27	MYO1B	2	8.23319e+06	8.61378e+06	1.02706e+07	9.15565e+06	9.06832e+06	8.73233e+06	8.677e+06	8.42635e+06	8.61189e+06	0.949668	-0.0745048	0.43873
O00159	Unconventional myosin-Ic OS=Homo sapiens GN=MYO1C PE=1 SV=4 - [MYO1C_HUMAN]	MYO1C	20	20	1111.94	MYO1C	4	3.66804e+07	3.51005e+07	3.69097e+07	3.47681e+07	3.58646e+07	3.61349e+07	3.67168e+07	3.74132e+07	3.6755e+07	1.02482	0.0353769	0.266585
Q13459	Unconventional myosin-IXb OS=Homo sapiens GN=MYO9B PE=1 SV=3 - [MYO9B_HUMAN]	MYO9B	2	2	76.21	MYO9B	2	463417	407491	318502	347733	384286	342231	646918	435170	474773	1.23547	0.305059	0.356295
Q9NZM1	Myoferlin OS=Homo sapiens GN=MYOF PE=1 SV=1 - [MYOF_HUMAN]	MYOF	25	25	1207.9	MYOF	1	1.613e+08	1.32463e+08	1.59664e+08	1.47138e+08	1.50141e+08	1.44329e+08	1.23075e+08	1.25941e+08	1.31115e+08	0.873277	-0.195489	0.104588
Q9BXJ9	N-alpha-acetyltransferase 15, NatA auxiliary subunit OS=Homo sapiens GN=NAA15 PE=1 SV=1 - [NAA15_HUMAN]	NAA15	3	3	126.9	NAA15	7	1.7036e+06	1.88659e+06	2.13841e+06	1.63376e+06	1.84059e+06	1.64937e+06	2.05317e+06	2.05337e+06	1.91863e+06	1.0424	0.0599121	0.673958
Q14CX7	N-alpha-acetyltransferase 25, NatB auxiliary subunit OS=Homo sapiens GN=NAA25 PE=1 SV=1 - [NAA25_HUMAN]	NAA25	2	2	77.3	NAA25	5	280127	416915	425010	303706	356440	369559	417859	279079	355499	0.997361	-0.00381238	0.997301
Q9UJ70	N-acetyl-D-glucosamine kinase OS=Homo sapiens GN=NAGK PE=1 SV=4 - [NAGK_HUMAN]	NAGK	6	6	279.34	NAGK	4	1.21002e+07	1.08516e+07	1.04075e+07	1.1945e+07	1.13261e+07	1.33265e+07	1.3912e+07	1.26129e+07	1.32838e+07	1.17285	0.230022	0.022806
P54802	Alpha-N-acetylglucosaminidase OS=Homo sapiens GN=NAGLU PE=1 SV=2 - [ANAG_HUMAN]	NAGLU	5	5	287.66	NAGLU	1	3.22468e+06	3.58988e+06	3.27854e+06	3.42192e+06	3.37876e+06	2.9883e+06	3.73377e+06	3.26049e+06	3.32752e+06	0.984836	-0.0220453	0.772996
P43490	Nicotinamide phosphoribosyltransferase OS=Homo sapiens GN=NAMPT PE=1 SV=1 - [NAMPT_HUMAN]	NAMPT	8	7	316.98	NAMPT	4	1.29088e+07	1.37535e+07	1.30964e+07	1.71755e+07	1.42335e+07	1.19733e+07	1.31271e+07	1.32905e+07	1.27969e+07	0.899069	-0.153496	0.280339
Q9NR45	Sialic acid synthase OS=Homo sapiens GN=NANS PE=1 SV=2 - [SIAS_HUMAN]	NANS	5	4	259.63	NANS	2	1.98908e+07	2.20487e+07	2.03979e+07	1.8572e+07	2.02273e+07	1.91518e+07	1.98942e+07	1.93607e+07	1.94689e+07	0.962506	-0.0551332	0.43495
Q99733	Nucleosome assembly protein 1-like 4 OS=Homo sapiens GN=NAP1L4 PE=1 SV=1 - [NP1L4_HUMAN]	NAP1L4	5	5	252.24	NAP1L4	2	2.14638e+07	2.26263e+07	2.38885e+07	2.73212e+07	2.38249e+07	2.35554e+07	2.39756e+07	2.50458e+07	2.41923e+07	1.01542	0.0220719	0.775089
P54920	Alpha-soluble NSF attachment protein OS=Homo sapiens GN=NAPA PE=1 SV=3 - [SNAA_HUMAN]	NAPA	3	3	125.13	NAPA	7	7.67686e+06	7.63794e+06	7.66157e+06	7.66386e+06	7.66006e+06	7.5999e+06	7.35876e+06	7.21076e+06	7.38981e+06	0.964719	-0.0518187	0.0375414
O43776	Asparagine--tRNA ligase, cytoplasmic OS=Homo sapiens GN=NARS PE=1 SV=1 - [SYNC_HUMAN]	NARS	10	10	451.8	NARS	2	2.36905e+07	2.15117e+07	1.70984e+07	2.1193e+07	2.08734e+07	2.21093e+07	2.56165e+07	2.37998e+07	2.38419e+07	1.14221	0.191833	0.1808
Q8NEY1	Neuron navigator 1 OS=Homo sapiens GN=NAV1 PE=1 SV=2 - [NAV1_HUMAN]	NAV1	2	2	55.22	NAV1	6	639518	689731	891828	572161	698309	688818	515087	628666	610857	0.874765	-0.193032	0.381358
A2RRP1	Neuroblastoma-amplified sequence OS=Homo sapiens GN=NBAS PE=1 SV=2 - [NBAS_HUMAN]	NBAS	4	4	176.01	NBAS	1	920169	1.02226e+06	1.0355e+06	924712	975661	1.25593e+06	1.24611e+06	1.12611e+06	1.20938e+06	1.23955	0.30982	0.00629875
Q09161	Nuclear cap-binding protein subunit 1 OS=Homo sapiens GN=NCBP1 PE=1 SV=1 - [NCBP1_HUMAN]	NCBP1	3	3	113.07	NCBP1	2	2.57005e+06	2.28142e+06	2.08183e+06	1.91667e+06	2.21249e+06	2.34753e+06	2.33025e+06	2.16931e+06	2.28236e+06	1.03158	0.0448566	0.657582
Q6PIU2	Neutral cholesterol ester hydrolase 1 OS=Homo sapiens GN=NCEH1 PE=1 SV=3 - [NCEH1_HUMAN]	NCEH1	7	7	355.63	NCEH1	2	1.56825e+07	1.60823e+07	1.61256e+07	1.81564e+07	1.65117e+07	1.64624e+07	1.88446e+07	1.91765e+07	1.81612e+07	1.0999	0.137369	0.151971
P19338	Nucleolin OS=Homo sapiens GN=NCL PE=1 SV=3 - [NUCL_HUMAN]	NCL	17	17	944.84	NCL	1	9.80063e+07	1.11664e+08	1.21801e+08	1.15903e+08	1.11844e+08	9.70009e+07	9.89925e+07	1.09785e+08	1.01926e+08	0.911327	-0.13396	0.211758
Q969V3	Nicalin OS=Homo sapiens GN=NCLN PE=1 SV=2 - [NCLN_HUMAN]	NCLN	4	3	258.28	NCLN	2	4.5164e+06	4.28417e+06	4.4818e+06	4.28037e+06	4.39068e+06	3.87918e+06	4.81952e+06	3.02895e+06	3.90921e+06	0.890343	-0.167567	0.292029
Q9HCD5	Nuclear receptor coactivator 5 OS=Homo sapiens GN=NCOA5 PE=1 SV=2 - [NCOA5_HUMAN]	NCOA5	2	2	89.66	NCOA5	2	350020	160295	165816	165667	210450	334615	408404	143281	295433	1.40382	0.489357	0.41979
Q92542	Nicastrin OS=Homo sapiens GN=NCSTN PE=1 SV=2 - [NICA_HUMAN]	NCSTN	2	2	103.46	NCSTN	2	1.99912e+06	1.22939e+06	1.79708e+06	1.16042e+06	1.5465e+06	1.71112e+06	1.50132e+06	1.38389e+06	1.53211e+06	0.990693	-0.0134903	0.93589
Q9UI09	NADH dehydrogenase [ubiquinone] 1 alpha subcomplex subunit 12 OS=Homo sapiens GN=NDUFA12 PE=1 SV=1 - [NDUAC_HUMAN]	NDUFA12	2	2	120.08	NDUFA12	1	2.77262e+06	2.98288e+06	3.46584e+06	3.39281e+06	3.15354e+06	2.77347e+06	3.3059e+06	3.01627e+06	3.03188e+06	0.961421	-0.0567593	0.640049
P51970	NADH dehydrogenase [ubiquinone] 1 alpha subcomplex subunit 8 OS=Homo sapiens GN=NDUFA8 PE=1 SV=3 - [NDUA8_HUMAN]	NDUFA8	2	2	98.99	NDUFA8	3	2.55325e+06	3.13522e+06	3.09154e+06	3.45714e+06	3.05929e+06	2.50907e+06	3.05677e+06	2.51375e+06	2.6932e+06	0.880335	-0.183875	0.233172
Q16795	NADH dehydrogenase [ubiquinone] 1 alpha subcomplex subunit 9, mitochondrial OS=Homo sapiens GN=NDUFA9 PE=1 SV=2 - [NDUA9_HUMAN]	NDUFA9	5	4	202.29	NDUFA9	1	6.22999e+06	6.34099e+06	6.80442e+06	6.56221e+06	6.4844e+06	6.52293e+06	6.94781e+06	6.76832e+06	6.74635e+06	1.0404	0.0571334	0.209795
O95168	NADH dehydrogenase [ubiquinone] 1 beta subcomplex subunit 4 OS=Homo sapiens GN=NDUFB4 PE=1 SV=3 - [NDUB4_HUMAN]	NDUFB4	3	3	158.35	NDUFB4	2	3.75095e+06	4.49268e+06	3.67332e+06	4.82623e+06	4.1858e+06	3.2947e+06	3.59595e+06	3.67295e+06	3.5212e+06	0.841226	-0.249434	0.10392
P28331	NADH-ubiquinone oxidoreductase 75 kDa subunit, mitochondrial OS=Homo sapiens GN=NDUFS1 PE=1 SV=3 - [NDUS1_HUMAN]	NDUFS1	11	11	533.68	NDUFS1	2	4.33697e+07	4.18525e+07	4.03742e+07	4.10582e+07	4.16636e+07	4.16332e+07	4.52775e+07	4.44183e+07	4.37763e+07	1.05071	0.0713621	0.138904
O75306	NADH dehydrogenase [ubiquinone] iron-sulfur protein 2, mitochondrial OS=Homo sapiens GN=NDUFS2 PE=1 SV=2 - [NDUS2_HUMAN]	NDUFS2	3	3	195.76	NDUFS2	2	3.35203e+06	3.43633e+06	3.94411e+06	3.0749e+06	3.45184e+06	2.92828e+06	3.16171e+06	3.43305e+06	3.17435e+06	0.919609	-0.120908	0.307887
O75489	NADH dehydrogenase [ubiquinone] iron-sulfur protein 3, mitochondrial OS=Homo sapiens GN=NDUFS3 PE=1 SV=1 - [NDUS3_HUMAN]	NDUFS3	9	9	419.96	NDUFS3	1	1.89991e+07	1.90426e+07	1.8251e+07	1.70991e+07	1.83479e+07	1.86236e+07	1.89744e+07	2.11855e+07	1.95945e+07	1.06794	0.094833	0.207312
O75251	NADH dehydrogenase [ubiquinone] iron-sulfur protein 7, mitochondrial OS=Homo sapiens GN=NDUFS7 PE=1 SV=3 - [NDUS7_HUMAN]	NDUFS7	2	2	101.87	NDUFS7	2	3.74182e+06	3.81251e+06	3.6682e+06	4.5443e+06	3.94171e+06	3.49729e+06	4.75389e+06	3.97373e+06	4.07497e+06	1.03381	0.0479687	0.77137
Q8TD19	Serine/threonine-protein kinase Nek9 OS=Homo sapiens GN=NEK9 PE=1 SV=2 - [NEK9_HUMAN]	NEK9	2	2	89.72	NEK9	2	2.09359e+06	1.84023e+06	2.08776e+06	1.93006e+06	1.98791e+06	1.88222e+06	1.9346e+06	2.08009e+06	1.96564e+06	0.988796	-0.0162556	0.8212
P55769	NHP2-like protein 1 OS=Homo sapiens GN=NHP2L1 PE=1 SV=3 - [NH2L1_HUMAN]	NHP2L1	2	2	112.4	NHP2L1	3	1.02262e+07	1.18642e+07	1.03242e+07	9.52229e+06	1.04842e+07	9.29753e+06	8.91175e+06	8.7597e+06	8.98966e+06	0.857446	-0.221883	0.044022
Q9BPW8	Protein NipSnap homolog 1 OS=Homo sapiens GN=NIPSNAP1 PE=1 SV=1 - [NIPS1_HUMAN]	NIPSNAP1	6	6	244.03	NIPSNAP1	2	5.04214e+06	5.82113e+06	5.44356e+06	7.69825e+06	6.00127e+06	5.69951e+06	7.58382e+06	7.81948e+06	7.03427e+06	1.17213	0.229133	0.292039
Q9UFN0	Protein NipSnap homolog 3A OS=Homo sapiens GN=NIPSNAP3A PE=1 SV=2 - [NPS3A_HUMAN]	NIPSNAP3A	2	2	72.38	NIPSNAP3A	2	5.18625e+06	4.49978e+06	3.78175e+06	4.44807e+06	4.47896e+06	4.23492e+06	3.71431e+06	3.5363e+06	3.82851e+06	0.854776	-0.226382	0.143768
Q86X76	Nitrilase homolog 1 OS=Homo sapiens GN=NIT1 PE=1 SV=2 - [NIT1_HUMAN]	NIT1	2	2	103.77	NIT1	1	1.53087e+06	1.93151e+06	1.90835e+06	2.57778e+06	1.98713e+06	1.6364e+06	1.62468e+06	2.27043e+06	1.84384e+06	0.927892	-0.107971	0.673221
Q9NQR4	Omega-amidase NIT2 OS=Homo sapiens GN=NIT2 PE=1 SV=1 - [NIT2_HUMAN]	NIT2	5	5	296.44	NIT2	1	9.84088e+06	1.04805e+07	6.97307e+06	1.1177e+07	9.61786e+06	1.07903e+07	1.15906e+07	1.10744e+07	1.11518e+07	1.15949	0.213485	0.251057
P22392	Nucleoside diphosphate kinase B OS=Homo sapiens GN=NME2 PE=1 SV=1 - [NDKB_HUMAN]	NME2	5	2	258.64	NME2	1	2.20988e+07	2.4322e+07	1.99974e+07	1.83606e+07	2.11947e+07	2.57232e+07	2.70542e+07	1.97088e+07	2.41621e+07	1.14	0.18904	0.297033
P30419	Glycylpeptide N-tetradecanoyltransferase 1 OS=Homo sapiens GN=NMT1 PE=1 SV=2 - [NMT1_HUMAN]	NMT1	3	3	135.57	NMT1	6	9.85527e+06	9.22368e+06	9.91008e+06	1.13628e+07	1.0088e+07	9.15925e+06	1.05814e+07	9.42214e+06	9.72093e+06	0.963616	-0.0534698	0.594912
P40261	Nicotinamide N-methyltransferase OS=Homo sapiens GN=NNMT PE=1 SV=1 - [NNMT_HUMAN]	NNMT	5	5	232.07	NNMT	2	1.70193e+07	1.57672e+07	1.30041e+07	1.68977e+07	1.56721e+07	1.66083e+07	1.46316e+07	1.41815e+07	1.51405e+07	0.966082	-0.0497822	0.727326
Q13423	NAD(P) transhydrogenase, mitochondrial OS=Homo sapiens GN=NNT PE=1 SV=3 - [NNTM_HUMAN]	NNT	5	5	245.4	NNT	2	9.23536e+06	9.24562e+06	1.11108e+07	1.20474e+07	1.04098e+07	9.56143e+06	9.43322e+06	1.0596e+07	9.86356e+06	0.947525	-0.0777648	0.592804
Q5JPE7	Nodal modulator 2 OS=Homo sapiens GN=NOMO2 PE=1 SV=1 - [NOMO2_HUMAN]	NOMO2	11	11	656.97	NOMO2	1	1.51603e+07	1.37084e+07	1.3985e+07	1.40136e+07	1.42168e+07	1.26758e+07	1.35965e+07	1.4332e+07	1.35347e+07	0.952024	-0.0709304	0.266361
Q15233	Non-POU domain-containing octamer-binding protein OS=Homo sapiens GN=NONO PE=1 SV=4 - [NONO_HUMAN]	NONO	9	8	447.27	NONO	2	2.05437e+07	2.63249e+07	2.03147e+07	2.69718e+07	2.35387e+07	2.24975e+07	2.73504e+07	2.86967e+07	2.61815e+07	1.11227	0.153512	0.364861
O00567	Nucleolar protein 56 OS=Homo sapiens GN=NOP56 PE=1 SV=4 - [NOP56_HUMAN]	NOP56	2	2	135.49	NOP56	1	5.97405e+06	6.53897e+06	5.96257e+06	6.22845e+06	6.17601e+06	5.46513e+06	6.11018e+06	6.65439e+06	6.07657e+06	0.983898	-0.0234188	0.743397
Q9Y2X3	Nucleolar protein 58 OS=Homo sapiens GN=NOP58 PE=1 SV=1 - [NOP58_HUMAN]	NOP58	2	2	114	NOP58	2	3.58253e+06	2.8618e+06	2.92011e+06	2.74441e+06	3.02721e+06	3.09985e+06	3.13602e+06	2.52426e+06	2.92004e+06	0.964597	-0.0520013	0.715247
P61916	Epididymal secretory protein E1 OS=Homo sapiens GN=NPC2 PE=1 SV=1 - [NPC2_HUMAN]	NPC2	3	3	133.23	NPC2	2	1.50052e+07	1.32544e+07	1.50082e+07	1.75445e+07	1.52031e+07	1.77171e+07	1.8098e+07	1.87614e+07	1.81922e+07	1.19661	0.258955	0.0451425
P55786	Puromycin-sensitive aminopeptidase OS=Homo sapiens GN=NPEPPS PE=1 SV=2 - [PSA_HUMAN]	NPEPPS	10	9	373.96	NPEPPS	3	2.29897e+07	2.28923e+07	2.42175e+07	2.35482e+07	2.3412e+07	2.35016e+07	2.35525e+07	2.16794e+07	2.29112e+07	0.97861	-0.0311948	0.457724
Q8TAT6	Nuclear protein localization protein 4 homolog OS=Homo sapiens GN=NPLOC4 PE=1 SV=3 - [NPL4_HUMAN]	NPLOC4	2	2	86.3	NPLOC4	7	1.51203e+06	1.4422e+06	1.51921e+06	1.29785e+06	1.44282e+06	1.78746e+06	1.39995e+06	1.38649e+06	1.52463e+06	1.0567	0.079566	0.567949
P06748	Nucleophosmin OS=Homo sapiens GN=NPM1 PE=1 SV=2 - [NPM_HUMAN]	NPM1	10	10	575.09	NPM1	5	5.03432e+07	4.57916e+07	4.89299e+07	5.42904e+07	4.98388e+07	5.11162e+07	5.79566e+07	5.78917e+07	5.56548e+07	1.1167	0.159238	0.0977577
P15559	NAD(P)H dehydrogenase [quinone] 1 OS=Homo sapiens GN=NQO1 PE=1 SV=1 - [NQO1_HUMAN]	NQO1	4	4	198.71	NQO1	1	3.0697e+06	3.83105e+06	2.47721e+06	4.15854e+06	3.38412e+06	3.33023e+06	5.64835e+06	4.26482e+06	4.41447e+06	1.30446	0.383457	0.221622
P04150	Glucocorticoid receptor OS=Homo sapiens GN=NR3C1 PE=1 SV=1 - [GCR_HUMAN]	NR3C1	4	4	160.65	NR3C1	3	2.7291e+06	2.6449e+06	2.38725e+06	3.09109e+06	2.71309e+06	2.35662e+06	2.16902e+06	2.40893e+06	2.31152e+06	0.85199	-0.231092	0.0703151
O14786	Neuropilin-1 OS=Homo sapiens GN=NRP1 PE=1 SV=3 - [NRP1_HUMAN]	NRP1	7	7	354.65	NRP1	5	1.05222e+07	9.43295e+06	1.08723e+07	1.16192e+07	1.06117e+07	1.10361e+07	1.07397e+07	1.30837e+07	1.16198e+07	1.095	0.130936	0.273622
Q15738	Sterol-4-alpha-carboxylate 3-dehydrogenase, decarboxylating OS=Homo sapiens GN=NSDHL PE=1 SV=2 - [NSDHL_HUMAN]	NSDHL	4	4	232.08	NSDHL	2	4.50216e+06	4.88507e+06	5.57988e+06	5.26658e+06	5.05842e+06	5.00983e+06	5.09585e+06	4.29301e+06	4.79957e+06	0.948827	-0.0757829	0.498072
P46459	Vesicle-fusing ATPase OS=Homo sapiens GN=NSF PE=1 SV=3 - [NSF_HUMAN]	NSF	9	9	490.2	NSF	2	2.17591e+07	1.90166e+07	1.73208e+07	2.13801e+07	1.98692e+07	2.21638e+07	2.33068e+07	2.2162e+07	2.25442e+07	1.13463	0.182225	0.100671
P49902	Cytosolic purine 5'-nucleotidase OS=Homo sapiens GN=NT5C2 PE=1 SV=1 - [5NTC_HUMAN]	NT5C2	4	4	208.41	NT5C2	4	3.05402e+06	3.42223e+06	2.8877e+06	2.63614e+06	3.00002e+06	2.76259e+06	3.39408e+06	3.28565e+06	3.14744e+06	1.04914	0.0692056	0.588338
Q9H857	5'-nucleotidase domain-containing protein 2 OS=Homo sapiens GN=NT5DC2 PE=1 SV=1 - [NT5D2_HUMAN]	NT5DC2	6	6	289.71	NT5DC2	2	1.25856e+07	1.2492e+07	1.27641e+07	1.42344e+07	1.3019e+07	1.23523e+07	1.0902e+07	1.24093e+07	1.18879e+07	0.913116	-0.131129	0.131594
P21589	5'-nucleotidase OS=Homo sapiens GN=NT5E PE=1 SV=1 - [5NTD_HUMAN]	NT5E	17	17	988.81	NT5E	6	1.01115e+08	9.33302e+07	1.01084e+08	1.01927e+08	9.93643e+07	7.85411e+07	9.33277e+07	9.63853e+07	8.9418e+07	0.899901	-0.152162	0.12239
Q02818	Nucleobindin-1 OS=Homo sapiens GN=NUCB1 PE=1 SV=4 - [NUCB1_HUMAN]	NUCB1	4	4	138.6	NUCB1	3	9.69265e+06	7.45215e+06	8.41438e+06	9.73139e+06	8.82264e+06	7.78057e+06	8.77516e+06	9.03138e+06	8.52904e+06	0.966721	-0.0488278	0.738849
P80303	Nucleobindin-2 OS=Homo sapiens GN=NUCB2 PE=1 SV=2 - [NUCB2_HUMAN]	NUCB2	3	3	157.03	NUCB2	2	8.81759e+06	8.71622e+06	9.81914e+06	9.89602e+06	9.31224e+06	7.67846e+06	7.0892e+06	8.53451e+06	7.76739e+06	0.834105	-0.261699	0.029173
Q96RS6	NudC domain-containing protein 1 OS=Homo sapiens GN=NUDCD1 PE=1 SV=2 - [NUDC1_HUMAN]	NUDCD1	3	2	121.16	NUDCD1	2	1.44513e+06	1.53966e+06	1.50669e+06	1.62239e+06	1.52847e+06	1.41517e+06	1.63944e+06	1.56491e+06	1.53984e+06	1.00744	0.0106962	0.894843
O43809	Cleavage and polyadenylation specificity factor subunit 5 OS=Homo sapiens GN=NUDT21 PE=1 SV=1 - [CPSF5_HUMAN]	NUDT21	3	3	146.68	NUDT21	2	1.08152e+07	1.00425e+07	1.21658e+07	1.28318e+07	1.14638e+07	1.08644e+07	1.25061e+07	1.42512e+07	1.25406e+07	1.09393	0.129514	0.385465
Q9UKK9	ADP-sugar pyrophosphatase OS=Homo sapiens GN=NUDT5 PE=1 SV=1 - [NUDT5_HUMAN]	NUDT5	2	2	110.07	NUDT5	3	5.12056e+06	5.33485e+06	4.93639e+06	6.38081e+06	5.44315e+06	5.62205e+06	5.46974e+06	5.54674e+06	5.54617e+06	1.01893	0.0270503	0.740541
Q14980	Nuclear mitotic apparatus protein 1 OS=Homo sapiens GN=NUMA1 PE=1 SV=2 - [NUMA1_HUMAN]	NUMA1	4	4	152.22	NUMA1	2	7.58941e+06	9.97972e+06	1.05204e+07	9.04753e+06	9.28425e+06	9.11477e+06	8.57625e+06	9.8856e+06	9.19221e+06	0.990086	-0.0143747	0.965893
Q8WUM0	Nuclear pore complex protein Nup133 OS=Homo sapiens GN=NUP133 PE=1 SV=2 - [NU133_HUMAN]	NUP133	3	3	128.51	NUP133	2	1.32667e+06	1.14318e+06	1.35575e+06	1.18579e+06	1.25285e+06	907111	1.0434e+06	1.09146e+06	1.01399e+06	0.809348	-0.305168	0.0261928
O75694	Nuclear pore complex protein Nup155 OS=Homo sapiens GN=NUP155 PE=1 SV=1 - [NU155_HUMAN]	NUP155	9	9	494.12	NUP155	3	7.43964e+06	6.15477e+06	7.12091e+06	7.79329e+06	7.12715e+06	6.77643e+06	7.78351e+06	7.62083e+06	7.39359e+06	1.03738	0.0529494	0.606003
Q12769	Nuclear pore complex protein Nup160 OS=Homo sapiens GN=NUP160 PE=1 SV=3 - [NU160_HUMAN]	NUP160	8	8	355.83	NUP160	1	5.62323e+06	5.95538e+06	6.67553e+06	6.58782e+06	6.21049e+06	5.56515e+06	6.18556e+06	6.21619e+06	5.98896e+06	0.964331	-0.0524004	0.566864
Q92621	Nuclear pore complex protein Nup205 OS=Homo sapiens GN=NUP205 PE=1 SV=3 - [NU205_HUMAN]	NUP205	2	2	112.69	NUP205	1	514954	501060	635351	560926	553073	385194	513226	540291	479571	0.867102	-0.205726	0.227782
Q8NFH3	Nucleoporin Nup43 OS=Homo sapiens GN=NUP43 PE=1 SV=1 - [NUP43_HUMAN]	NUP43	2	2	68.98	NUP43	2	1.56691e+06	1.48667e+06	1.62895e+06	952705	1.40881e+06	1.32225e+06	1.43039e+06	1.37026e+06	1.3743e+06	0.975504	-0.0357803	0.980316
Q99567	Nuclear pore complex protein Nup88 OS=Homo sapiens GN=NUP88 PE=1 SV=2 - [NUP88_HUMAN]	NUP88	2	2	129.65	NUP88	1	1.53465e+06	1.5523e+06	1.53301e+06	1.68852e+06	1.57712e+06	1.4976e+06	1.74604e+06	1.94447e+06	1.72937e+06	1.09654	0.132956	0.262081
Q8N1F7	Nuclear pore complex protein Nup93 OS=Homo sapiens GN=NUP93 PE=1 SV=2 - [NUP93_HUMAN]	NUP93	5	5	205.78	NUP93	5	1.04385e+06	1.17866e+06	887604	1.2333e+06	1.08586e+06	803611	928081	1.1264e+06	952696	0.877369	-0.188744	0.317726
P52948	Nuclear pore complex protein Nup98-Nup96 OS=Homo sapiens GN=NUP98 PE=1 SV=4 - [NUP98_HUMAN]	NUP98	3	3	112.33	NUP98	2	438026	894163	894964	464600	672938	532979	329958	381115	414684	0.616229	-0.698461	0.149432
P61970	Nuclear transport factor 2 OS=Homo sapiens GN=NUTF2 PE=1 SV=1 - [NTF2_HUMAN]	NUTF2	2	2	96.51	NUTF2	1	5.31832e+06	5.93656e+06	5.67462e+06	5.9842e+06	5.72842e+06	4.69778e+06	5.489e+06	5.53792e+06	5.24157e+06	0.91501	-0.12814	0.160542
P04181	Ornithine aminotransferase, mitochondrial OS=Homo sapiens GN=OAT PE=1 SV=1 - [OAT_HUMAN]	OAT	9	9	505.26	OAT	1	3.0161e+07	2.81412e+07	3.02945e+07	3.45895e+07	3.07965e+07	2.82369e+07	3.00382e+07	3.24635e+07	3.02462e+07	0.98213	-0.0260146	0.794115
Q9NX40	OCIA domain-containing protein 1 OS=Homo sapiens GN=OCIAD1 PE=1 SV=1 - [OCAD1_HUMAN]	OCIAD1	2	2	109.81	OCIAD1	2	2.13753e+06	2.86228e+06	3.03274e+06	3.30078e+06	2.83333e+06	2.38855e+06	2.44242e+06	4.26516e+06	3.03204e+06	1.07013	0.0977891	0.834654
Q02218	2-oxoglutarate dehydrogenase, mitochondrial OS=Homo sapiens GN=OGDH PE=1 SV=3 - [ODO1_HUMAN]	OGDH	7	7	345.95	OGDH	3	1.12694e+07	1.24592e+07	1.20213e+07	1.44974e+07	1.25618e+07	1.25577e+07	1.39643e+07	1.47456e+07	1.37559e+07	1.09505	0.130999	0.267455
Q9NTK5	Obg-like ATPase 1 OS=Homo sapiens GN=OLA1 PE=1 SV=2 - [OLA1_HUMAN]	OLA1	3	3	187.67	OLA1	2	8.86889e+06	1.0135e+07	9.40163e+06	7.97787e+06	9.09584e+06	9.62174e+06	1.02311e+07	8.80108e+06	9.5513e+06	1.05007	0.0704903	0.501107
Q13438	Protein OS-9 OS=Homo sapiens GN=OS9 PE=1 SV=1 - [OS9_HUMAN]	OS9	2	2	73.84	OS9	2	2.0368e+06	2.33578e+06	3.08954e+06	2.106e+06	2.39203e+06	1.52908e+06	1.63303e+06	1.49295e+06	1.55169e+06	0.648691	-0.624397	0.0143532
Q9BZF1	Oxysterol-binding protein-related protein 8 OS=Homo sapiens GN=OSBPL8 PE=1 SV=3 - [OSBL8_HUMAN]	OSBPL8	2	2	82.71	OSBPL8	2	674835	531353	1.21124e+06	927033	836115	755893	631183	839313	742130	0.887592	-0.172031	0.743478
Q9NPF4	Probable tRNA N6-adenosine threonylcarbamoyltransferase OS=Homo sapiens GN=OSGEP PE=1 SV=1 - [OSGEP_HUMAN]	OSGEP	2	2	174.57	OSGEP	1	2.13606e+06	1.97214e+06	1.73517e+06	1.718e+06	1.89034e+06	1.89947e+06	2.10521e+06	2.11446e+06	2.03971e+06	1.07902	0.109719	0.302366
Q96FW1	Ubiquitin thioesterase OTUB1 OS=Homo sapiens GN=OTUB1 PE=1 SV=2 - [OTUB1_HUMAN]	OTUB1	5	5	334.06	OTUB1	1	1.44563e+07	1.37639e+07	1.40783e+07	1.36511e+07	1.39874e+07	1.46194e+07	1.52634e+07	1.41301e+07	1.46709e+07	1.04887	0.0688332	0.105812
P55809	Succinyl-CoA:3-ketoacid coenzyme A transferase 1, mitochondrial OS=Homo sapiens GN=OXCT1 PE=1 SV=1 - [SCOT1_HUMAN]	OXCT1	4	4	207.84	OXCT1	2	1.02586e+06	1.18014e+06	1.17626e+06	1.21558e+06	1.14946e+06	801505	1.14495e+06	1.56632e+06	1.17093e+06	1.01868	0.0266967	0.926778
O95747	Serine/threonine-protein kinase OSR1 OS=Homo sapiens GN=OXSR1 PE=1 SV=1 - [OXSR1_HUMAN]	OXSR1	2	2	110.34	OXSR1	2	1.47357e+06	1.16308e+06	948754	1.55457e+06	1.28499e+06	1.55965e+06	1.71147e+06	1.72745e+06	1.66619e+06	1.29665	0.374789	0.0993743
P13674	Prolyl 4-hydroxylase subunit alpha-1 OS=Homo sapiens GN=P4HA1 PE=1 SV=2 - [P4HA1_HUMAN]	P4HA1	15	15	846.16	P4HA1	2	1.07604e+08	9.83382e+07	1.03699e+08	1.008e+08	1.0261e+08	1.0605e+08	1.0394e+08	1.13069e+08	1.07686e+08	1.04947	0.0696569	0.183396
O15460	Prolyl 4-hydroxylase subunit alpha-2 OS=Homo sapiens GN=P4HA2 PE=1 SV=1 - [P4HA2_HUMAN]	P4HA2	4	4	271.39	P4HA2	2	3.31414e+07	3.30365e+07	3.33607e+07	3.22457e+07	3.29461e+07	3.17367e+07	3.19357e+07	3.50075e+07	3.28933e+07	0.998398	-0.00231341	0.931181
P07237	Protein disulfide-isomerase OS=Homo sapiens GN=P4HB PE=1 SV=3 - [PDIA1_HUMAN]	P4HB	23	23	1199.94	P4HB	2	4.83036e+08	4.59448e+08	4.55009e+08	4.87732e+08	4.71306e+08	4.53972e+08	4.75295e+08	5.03228e+08	4.77498e+08	1.01314	0.0188302	0.712813
Q9UQ80	Proliferation-associated protein 2G4 OS=Homo sapiens GN=PA2G4 PE=1 SV=3 - [PA2G4_HUMAN]	PA2G4	5	5	284.29	PA2G4	4	7.84437e+06	8.47256e+06	6.18441e+06	9.04495e+06	7.88657e+06	9.31848e+06	1.23946e+07	1.14852e+07	1.10661e+07	1.40316	0.488677	0.0373786
P11940	Polyadenylate-binding protein 1 OS=Homo sapiens GN=PABPC1 PE=1 SV=2 - [PABP1_HUMAN]	PABPC1	14	8	734.04	PABPC1	2	5.26338e+07	5.0752e+07	5.39414e+07	5.40978e+07	5.28563e+07	4.9432e+07	5.48531e+07	5.19897e+07	5.20916e+07	0.985534	-0.0210232	0.641731
Q13310	Polyadenylate-binding protein 4 OS=Homo sapiens GN=PABPC4 PE=1 SV=1 - [PABP4_HUMAN]	PABPC4	9	3	505.56	PABPC4	1	1.78904e+07	1.82929e+07	1.30359e+07	2.06336e+07	1.74632e+07	1.68581e+07	1.61564e+07	1.7624e+07	1.68795e+07	0.966576	-0.0490449	0.866339
Q9UNF0	Protein kinase C and casein kinase substrate in neurons protein 2 OS=Homo sapiens GN=PACSIN2 PE=1 SV=2 - [PACN2_HUMAN]	PACSIN2	2	2	77.13	PACSIN2	2	1.65074e+06	1.31169e+06	1.16479e+06	1.57153e+06	1.42469e+06	2.24361e+06	2.03323e+06	2.3708e+06	2.21588e+06	1.55535	0.637235	0.00719076
P43034	Platelet-activating factor acetylhydrolase IB subunit alpha OS=Homo sapiens GN=PAFAH1B1 PE=1 SV=2 - [LIS1_HUMAN]	PAFAH1B1	3	3	165.75	PAFAH1B1	5	4.46593e+06	4.21158e+06	3.39239e+06	5.38961e+06	4.36488e+06	4.13124e+06	4.25941e+06	3.28544e+06	3.89203e+06	0.89167	-0.165418	0.451741
P68402	Platelet-activating factor acetylhydrolase IB subunit beta OS=Homo sapiens GN=PAFAH1B2 PE=1 SV=1 - [PA1B2_HUMAN]	PAFAH1B2	2	2	104.21	PAFAH1B2	2	6.97646e+06	7.04553e+06	7.46704e+06	7.8862e+06	7.34381e+06	6.95978e+06	7.38991e+06	7.6714e+06	7.34036e+06	0.999531	-0.000676713	0.999086
P22234	Multifunctional protein ADE2 OS=Homo sapiens GN=PAICS PE=1 SV=3 - [PUR6_HUMAN]	PAICS	8	8	399.61	PAICS	2	2.79447e+07	2.94692e+07	2.7502e+07	2.74945e+07	2.81026e+07	3.04542e+07	3.24154e+07	2.87601e+07	3.05432e+07	1.08685	0.120148	0.0640285
Q13177	Serine/threonine-protein kinase PAK 2 OS=Homo sapiens GN=PAK2 PE=1 SV=3 - [PAK2_HUMAN]	PAK2	2	2	124.92	PAK2	2	2.65083e+06	3.07634e+06	3.70224e+06	3.1821e+06	3.15288e+06	2.78342e+06	2.71392e+06	2.57723e+06	2.69153e+06	0.853673	-0.228245	0.128206
Q8WX93	Palladin OS=Homo sapiens GN=PALLD PE=1 SV=3 - [PALLD_HUMAN]	PALLD	8	8	371.14	PALLD	2	1.95551e+07	2.20228e+07	2.30346e+07	2.50252e+07	2.24094e+07	2.1139e+07	2.29897e+07	2.48288e+07	2.29858e+07	1.02572	0.0366405	0.722124
Q13219	Pappalysin-1 OS=Homo sapiens GN=PAPPA PE=1 SV=3 - [PAPP1_HUMAN]	PAPPA	9	9	570.83	PAPPA	6	7.82294e+06	6.44831e+06	9.54442e+06	9.74951e+06	8.3913e+06	1.27951e+07	1.34603e+07	1.37346e+07	1.333e+07	1.58855	0.667712	0.00931063
O43252	Bifunctional 3'-phosphoadenosine 5'-phosphosulfate synthase 1 OS=Homo sapiens GN=PAPSS1 PE=1 SV=2 - [PAPS1_HUMAN]	PAPSS1	7	6	309.01	PAPSS1	2	8.56008e+06	6.54048e+06	6.80025e+06	8.71928e+06	7.65502e+06	9.34039e+06	8.64614e+06	7.79036e+06	8.5923e+06	1.12244	0.166638	0.276613
O95340	Bifunctional 3'-phosphoadenosine 5'-phosphosulfate synthase 2 OS=Homo sapiens GN=PAPSS2 PE=1 SV=2 - [PAPS2_HUMAN]	PAPSS2	7	6	379.38	PAPSS2	2	2.869e+06	2.71286e+06	3.56111e+06	3.0416e+06	3.04614e+06	3.24125e+06	3.4819e+06	3.34319e+06	3.35545e+06	1.10154	0.139522	0.21506
Q99497	Protein DJ-1 OS=Homo sapiens GN=PARK7 PE=1 SV=2 - [PARK7_HUMAN]	PARK7	8	8	456.45	PARK7	1	2.32961e+07	2.5127e+07	2.44194e+07	2.09027e+07	2.34363e+07	2.12329e+07	2.03327e+07	1.8471e+07	2.00122e+07	0.853897	-0.227865	0.0445841
P09874	Poly [ADP-ribose] polymerase 1 OS=Homo sapiens GN=PARP1 PE=1 SV=4 - [PARP1_HUMAN]	PARP1	2	2	104.95	PARP1	2	3.34357e+06	3.16327e+06	3.23675e+06	3.21654e+06	3.24003e+06	3.16868e+06	2.7576e+06	2.90623e+06	2.94417e+06	0.908685	-0.138148	0.0450015
Q9UKK3	Poly [ADP-ribose] polymerase 4 OS=Homo sapiens GN=PARP4 PE=1 SV=3 - [PARP4_HUMAN]	PARP4	4	4	208.41	PARP4	2	4.70198e+06	4.69483e+06	5.23843e+06	4.64939e+06	4.82116e+06	4.77294e+06	5.50627e+06	4.81101e+06	5.03007e+06	1.04333	0.0611997	0.454641
Q9NVD7	Alpha-parvin OS=Homo sapiens GN=PARVA PE=1 SV=1 - [PARVA_HUMAN]	PARVA	3	3	162.48	PARVA	3	3.94556e+06	3.33729e+06	2.63337e+06	3.26576e+06	3.2955e+06	4.16107e+06	4.50369e+06	3.94433e+06	4.20303e+06	1.27539	0.350934	0.0587181
Q96IZ0	PRKC apoptosis WT1 regulator protein OS=Homo sapiens GN=PAWR PE=1 SV=1 - [PAWR_HUMAN]	PAWR	3	3	178.28	PAWR	2	9.35274e+06	1.00643e+07	1.08119e+07	1.1321e+07	1.03875e+07	1.3284e+07	1.21762e+07	1.43861e+07	1.32821e+07	1.27866	0.354638	0.0119234
Q96AQ6	Pre-B-cell leukemia transcription factor-interacting protein 1 OS=Homo sapiens GN=PBXIP1 PE=1 SV=1 - [PBIP1_HUMAN]	PBXIP1	3	3	189.59	PBXIP1	2	4.23859e+06	4.58718e+06	5.84086e+06	6.60693e+06	5.31839e+06	4.57105e+06	3.78738e+06	5.65979e+06	4.67274e+06	0.8786	-0.186722	0.453487
P11498	Pyruvate carboxylase, mitochondrial OS=Homo sapiens GN=PC PE=1 SV=2 - [PYC_HUMAN]	PC	16	16	845.89	PC	1	4.55428e+07	4.96999e+07	4.82866e+07	5.38154e+07	4.93362e+07	4.58755e+07	4.65855e+07	4.992e+07	4.74603e+07	0.961979	-0.0559232	0.454863
Q15365	Poly(rC)-binding protein 1 OS=Homo sapiens GN=PCBP1 PE=1 SV=2 - [PCBP1_HUMAN]	PCBP1	5	4	285.55	PCBP1	1	1.03956e+07	1.54136e+07	1.49095e+07	1.43556e+07	1.37685e+07	1.18166e+07	1.28865e+07	1.1786e+07	1.2163e+07	0.883391	-0.178876	0.35222
Q15366	Poly(rC)-binding protein 2 OS=Homo sapiens GN=PCBP2 PE=1 SV=1 - [PCBP2_HUMAN]	PCBP2	5	4	391.5	PCBP2	3	7.73757e+06	7.42768e+06	8.49446e+06	7.53872e+06	7.79961e+06	7.78658e+06	9.022e+06	8.18856e+06	8.33238e+06	1.06831	0.0953271	0.252923
Q16822	Phosphoenolpyruvate carboxykinase [GTP], mitochondrial OS=Homo sapiens GN=PCK2 PE=1 SV=3 - [PCKGM_HUMAN]	PCK2	5	5	301.16	PCK2	1	5.8815e+06	7.30995e+06	7.39921e+06	7.58996e+06	7.04515e+06	5.3429e+06	4.46732e+06	5.63376e+06	5.14799e+06	0.730714	-0.45262	0.018509
P22061	Protein-L-isoaspartate(D-aspartate) O-methyltransferase OS=Homo sapiens GN=PCMT1 PE=1 SV=4 - [PIMT_HUMAN]	PCMT1	3	3	178.1	PCMT1	2	9.00623e+06	9.89792e+06	8.83247e+06	9.04964e+06	9.19657e+06	8.59496e+06	1.0095e+07	9.18614e+06	9.29202e+06	1.01038	0.0148962	0.8604
P12004	Proliferating cell nuclear antigen OS=Homo sapiens GN=PCNA PE=1 SV=1 - [PCNA_HUMAN]	PCNA	2	2	95.84	PCNA	1	2.65939e+07	2.60658e+07	2.14618e+07	2.88125e+07	2.57335e+07	2.89105e+07	2.7291e+07	2.76277e+07	2.79431e+07	1.08586	0.118844	0.29674
Q15113	Procollagen C-endopeptidase enhancer 1 OS=Homo sapiens GN=PCOLCE PE=1 SV=2 - [PCOC1_HUMAN]	PCOLCE	2	2	75.93	PCOLCE	1	1.11037e+06	808489	1.57681e+06	1.05251e+06	1.13704e+06	1.42539e+06	1.41693e+06	1.29102e+06	1.37778e+06	1.21172	0.277057	0.239669
Q9UHG3	Prenylcysteine oxidase 1 OS=Homo sapiens GN=PCYOX1 PE=1 SV=3 - [PCYOX_HUMAN]	PCYOX1	12	12	637.09	PCYOX1	4	3.60068e+07	3.64874e+07	4.21346e+07	3.98324e+07	3.86153e+07	3.56888e+07	3.6119e+07	4.19379e+07	3.79153e+07	0.98187	-0.0263954	0.771868
Q13442	28 kDa heat- and acid-stable phosphoprotein OS=Homo sapiens GN=PDAP1 PE=1 SV=1 - [HAP28_HUMAN]	PDAP1	2	2	148.23	PDAP1	1	4.15195e+06	3.33061e+06	3.72818e+06	4.13195e+06	3.83567e+06	3.63849e+06	3.41581e+06	3.55311e+06	3.5358e+06	0.921821	-0.117441	0.275134
Q53EL6	Programmed cell death protein 4 OS=Homo sapiens GN=PDCD4 PE=1 SV=2 - [PDCD4_HUMAN]	PDCD4	4	4	155.15	PDCD4	6	3.56684e+06	4.22785e+06	5.584e+06	4.62994e+06	4.50216e+06	3.61227e+06	4.85762e+06	4.29339e+06	4.25443e+06	0.944975	-0.0816518	0.715789
O75340	Programmed cell death protein 6 OS=Homo sapiens GN=PDCD6 PE=1 SV=1 - [PDCD6_HUMAN]	PDCD6	6	6	373.83	PDCD6	2	1.4683e+07	1.48357e+07	1.39779e+07	1.38819e+07	1.43446e+07	1.40465e+07	1.50875e+07	1.48745e+07	1.46695e+07	1.02265	0.0323108	0.446839
Q8WUM4	Programmed cell death 6-interacting protein OS=Homo sapiens GN=PDCD6IP PE=1 SV=1 - [PDC6I_HUMAN]	PDCD6IP	12	12	679.87	PDCD6IP	2	3.56755e+07	3.25594e+07	3.49508e+07	3.42758e+07	3.43654e+07	3.8286e+07	3.62163e+07	3.76409e+07	3.73811e+07	1.08775	0.121351	0.0259001
Q6L8Q7	2',5'-phosphodiesterase 12 OS=Homo sapiens GN=PDE12 PE=1 SV=2 - [PDE12_HUMAN]	PDE12	2	2	78.46	PDE12	4	846228	671971	776797	745615	760153	608616	745474	622351	658814	0.866686	-0.206419	0.124727
P09619	Platelet-derived growth factor receptor beta OS=Homo sapiens GN=PDGFRB PE=1 SV=1 - [PGFRB_HUMAN]	PDGFRB	4	3	177.97	PDGFRB	4	1.88835e+06	1.77758e+06	2.21091e+06	2.29565e+06	2.04312e+06	2.22388e+06	2.37268e+06	2.33361e+06	2.31005e+06	1.13065	0.17715	0.146158
P08559	Pyruvate dehydrogenase E1 component subunit alpha, somatic form, mitochondrial OS=Homo sapiens GN=PDHA1 PE=1 SV=3 - [ODPA_HUMAN]	PDHA1	5	5	190.13	PDHA1	2	1.77673e+07	1.62206e+07	1.36849e+07	1.94819e+07	1.67887e+07	1.80545e+07	2.04539e+07	2.09048e+07	1.98044e+07	1.17963	0.238335	0.137105
P11177	Pyruvate dehydrogenase E1 component subunit beta, mitochondrial OS=Homo sapiens GN=PDHB PE=1 SV=3 - [ODPB_HUMAN]	PDHB	2	2	103.13	PDHB	2	1.57111e+06	1.56874e+06	1.32735e+06	1.98845e+06	1.61391e+06	1.88533e+06	2.37187e+06	2.83732e+06	2.36484e+06	1.46528	0.551178	0.0420356
P30101	Protein disulfide-isomerase A3 OS=Homo sapiens GN=PDIA3 PE=1 SV=4 - [PDIA3_HUMAN]	PDIA3	22	22	1105.94	PDIA3	3	2.87265e+08	3.01556e+08	3.15787e+08	3.30729e+08	3.08834e+08	2.85146e+08	3.03309e+08	3.20583e+08	3.03012e+08	0.98115	-0.0274544	0.697486
P13667	Protein disulfide-isomerase A4 OS=Homo sapiens GN=PDIA4 PE=1 SV=2 - [PDIA4_HUMAN]	PDIA4	22	22	1175.44	PDIA4	1	1.21401e+08	1.1499e+08	1.17834e+08	1.43573e+08	1.24449e+08	1.12813e+08	1.25576e+08	1.4878e+08	1.29056e+08	1.03702	0.0524376	0.723038
Q14554	Protein disulfide-isomerase A5 OS=Homo sapiens GN=PDIA5 PE=1 SV=1 - [PDIA5_HUMAN]	PDIA5	2	2	145.92	PDIA5	2	1.83127e+06	1.96252e+06	1.96131e+06	2.71949e+06	2.11865e+06	1.76841e+06	2.61138e+06	2.79079e+06	2.3902e+06	1.12817	0.173986	0.505896
Q15084	Protein disulfide-isomerase A6 OS=Homo sapiens GN=PDIA6 PE=1 SV=1 - [PDIA6_HUMAN]	PDIA6	5	5	258.09	PDIA6	2	1.67589e+07	1.65555e+07	1.94722e+07	1.80816e+07	1.7717e+07	1.7326e+07	1.94423e+07	1.88396e+07	1.8536e+07	1.04622	0.0651909	0.423881
O00151	PDZ and LIM domain protein 1 OS=Homo sapiens GN=PDLIM1 PE=1 SV=4 - [PDLI1_HUMAN]	PDLIM1	4	3	162.12	PDLIM1	2	4.72962e+06	4.05988e+06	4.40562e+06	4.43613e+06	4.40781e+06	4.87167e+06	5.58426e+06	5.54987e+06	5.33527e+06	1.21041	0.275499	0.0151172
P50479	PDZ and LIM domain protein 4 OS=Homo sapiens GN=PDLIM4 PE=1 SV=2 - [PDLI4_HUMAN]	PDLIM4	5	5	266.47	PDLIM4	2	2.64905e+07	2.65944e+07	2.71954e+07	3.07718e+07	2.7763e+07	2.53756e+07	2.61565e+07	2.76605e+07	2.63976e+07	0.950818	-0.072759	0.342887
Q96HC4	PDZ and LIM domain protein 5 OS=Homo sapiens GN=PDLIM5 PE=1 SV=5 - [PDLI5_HUMAN]	PDLIM5	11	11	730.18	PDLIM5	2	4.81035e+07	5.19006e+07	5.17152e+07	4.83191e+07	5.00096e+07	5.53993e+07	5.27626e+07	4.85216e+07	5.22278e+07	1.04436	0.0626132	0.343366
Q9NR12	PDZ and LIM domain protein 7 OS=Homo sapiens GN=PDLIM7 PE=1 SV=1 - [PDLI7_HUMAN]	PDLIM7	6	6	291.48	PDLIM7	1	2.82044e+07	3.00561e+07	3.07992e+07	3.66577e+07	3.14293e+07	3.02598e+07	2.98044e+07	2.95238e+07	2.98627e+07	0.950153	-0.0737684	0.517451
Q8NCN5	Pyruvate dehydrogenase phosphatase regulatory subunit, mitochondrial OS=Homo sapiens GN=PDPR PE=1 SV=2 - [PDPR_HUMAN]	PDPR	2	2	86.06	PDPR	3	653326	863481	646593	902089	766372	821607	946750	1.04591e+06	938088	1.22406	0.291679	0.142663
Q6P996	Pyridoxal-dependent decarboxylase domain-containing protein 1 OS=Homo sapiens GN=PDXDC1 PE=1 SV=2 - [PDXD1_HUMAN]	PDXDC1	5	4	261.42	PDXDC1	4	1.51861e+06	1.11816e+06	1.02264e+06	1.21557e+06	1.21875e+06	1.49321e+06	2.14488e+06	1.46433e+06	1.70081e+06	1.39554	0.480818	0.0719548
P30086	Phosphatidylethanolamine-binding protein 1 OS=Homo sapiens GN=PEBP1 PE=1 SV=3 - [PEBP1_HUMAN]	PEBP1	4	4	187.36	PEBP1	1	1.25337e+07	1.09405e+07	1.0958e+07	1.11298e+07	1.13905e+07	1.50572e+07	1.75539e+07	1.48385e+07	1.58165e+07	1.38857	0.473602	0.0026825
Q8IZL8	Proline-, glutamic acid- and leucine-rich protein 1 OS=Homo sapiens GN=PELP1 PE=1 SV=2 - [PELP1_HUMAN]	PELP1	2	2	98.94	PELP1	1	3.95933e+06	3.4219e+06	4.02916e+06	4.22693e+06	3.90933e+06	4.05765e+06	4.01752e+06	3.70585e+06	3.92701e+06	1.00452	0.0065082	0.913549
P12955	Xaa-Pro dipeptidase OS=Homo sapiens GN=PEPD PE=1 SV=3 - [PEPD_HUMAN]	PEPD	7	7	323.45	PEPD	1	1.89436e+07	1.82996e+07	1.75567e+07	1.9873e+07	1.86682e+07	2.07346e+07	2.36139e+07	2.03071e+07	2.15519e+07	1.15447	0.207227	0.0365287
O15067	Phosphoribosylformylglycinamidine synthase OS=Homo sapiens GN=PFAS PE=1 SV=4 - [PUR4_HUMAN]	PFAS	2	2	75.92	PFAS	3	1.86945e+06	1.60046e+06	1.62099e+06	1.15326e+06	1.56104e+06	1.71539e+06	1.38715e+06	1.42699e+06	1.50984e+06	0.967202	-0.0481101	0.870139
Q99471	Prefoldin subunit 5 OS=Homo sapiens GN=PFDN5 PE=1 SV=2 - [PFD5_HUMAN]	PFDN5	2	2	119.1	PFDN5	2	520507	539496	452901	492617	501380	513719	461606	731543	568956	1.13478	0.182413	0.423903
P17858	6-phosphofructokinase, liver type OS=Homo sapiens GN=PFKL PE=1 SV=6 - [K6PL_HUMAN]	PFKL	8	5	450.22	PFKL	1	8.57838e+06	7.35923e+06	7.23344e+06	8.148e+06	7.82976e+06	8.72966e+06	9.2535e+06	8.62126e+06	8.86814e+06	1.13262	0.179662	0.0579201
P07737	Profilin-1 OS=Homo sapiens GN=PFN1 PE=1 SV=2 - [PROF1_HUMAN]	PFN1	5	5	150.42	PFN1	1	9.93037e+07	8.43295e+07	8.57776e+07	1.12912e+08	9.55806e+07	1.04864e+08	9.19941e+07	9.66126e+07	9.78235e+07	1.02347	0.0334626	0.753926
P35080	Profilin-2 OS=Homo sapiens GN=PFN2 PE=1 SV=3 - [PROF2_HUMAN]	PFN2	3	3	168.09	PFN2	2	3.26677e+06	3.12937e+06	2.9703e+06	3.26922e+06	3.15891e+06	3.47124e+06	4.15352e+06	4.14075e+06	3.92184e+06	1.24151	0.312101	0.0128011
P18669	Phosphoglycerate mutase 1 OS=Homo sapiens GN=PGAM1 PE=1 SV=2 - [PGAM1_HUMAN]	PGAM1	2	2	121.73	PGAM1	3	4.6095e+06	4.17614e+06	3.37337e+06	3.4608e+06	3.90495e+06	3.79652e+06	6.40223e+06	2.70484e+06	4.3012e+06	1.10147	0.139433	0.862465
P52209	6-phosphogluconate dehydrogenase, decarboxylating OS=Homo sapiens GN=PGD PE=1 SV=3 - [6PGD_HUMAN]	PGD	9	9	490.56	PGD	1	4.65e+07	4.3046e+07	4.40392e+07	4.34569e+07	4.42605e+07	4.60569e+07	5.05084e+07	4.6568e+07	4.77111e+07	1.07796	0.108304	0.0655024
P00558	Phosphoglycerate kinase 1 OS=Homo sapiens GN=PGK1 PE=1 SV=3 - [PGK1_HUMAN]	PGK1	9	9	503.27	PGK1	1	4.72576e+07	5.82763e+07	5.328e+07	5.12261e+07	5.251e+07	4.47328e+07	3.79574e+07	3.93141e+07	4.06681e+07	0.774483	-0.368695	0.0120286
O95336	6-phosphogluconolactonase OS=Homo sapiens GN=PGLS PE=1 SV=2 - [6PGL_HUMAN]	PGLS	6	6	256.76	PGLS	2	2.2923e+07	2.62419e+07	2.35162e+07	2.53381e+07	2.45048e+07	2.15776e+07	2.34511e+07	2.12594e+07	2.20961e+07	0.901703	-0.149276	0.0719914
P36871	Phosphoglucomutase-1 OS=Homo sapiens GN=PGM1 PE=1 SV=3 - [PGM1_HUMAN]	PGM1	16	16	759.75	PGM1	1	3.40406e+07	3.61436e+07	3.42633e+07	3.10249e+07	3.38681e+07	3.6815e+07	4.0612e+07	3.79982e+07	3.84751e+07	1.13603	0.183996	0.0349559
Q96G03	Phosphoglucomutase-2 OS=Homo sapiens GN=PGM2 PE=1 SV=4 - [PGM2_HUMAN]	PGM2	3	3	151.12	PGM2	2	4.8767e+06	3.77387e+06	4.4826e+06	4.70749e+06	4.46017e+06	4.57471e+06	5.41777e+06	5.34612e+06	5.11287e+06	1.14634	0.197035	0.148806
Q6PCE3	Glucose 1,6-bisphosphate synthase OS=Homo sapiens GN=PGM2L1 PE=1 SV=3 - [PGM2L_HUMAN]	PGM2L1	4	3	154.88	PGM2L1	2	6.68678e+06	7.69214e+06	7.16077e+06	7.82143e+06	7.34028e+06	7.59099e+06	8.61549e+06	7.98389e+06	8.06346e+06	1.09852	0.135563	0.131756
O95394	Phosphoacetylglucosamine mutase OS=Homo sapiens GN=PGM3 PE=1 SV=1 - [AGM1_HUMAN]	PGM3	3	3	184.35	PGM3	2	5.05192e+06	4.76836e+06	3.85724e+06	4.81253e+06	4.62251e+06	5.69465e+06	6.44202e+06	5.21439e+06	5.78368e+06	1.2512	0.323312	0.0496532
O15173	Membrane-associated progesterone receptor component 2 OS=Homo sapiens GN=PGRMC2 PE=1 SV=1 - [PGRC2_HUMAN]	PGRMC2	4	3	215.97	PGRMC2	5	1.75643e+07	1.68626e+07	1.79878e+07	1.85498e+07	1.77411e+07	1.67203e+07	1.81711e+07	1.90542e+07	1.79819e+07	1.01357	0.0194433	0.763981
P35232	Prohibitin OS=Homo sapiens GN=PHB PE=1 SV=1 - [PHB_HUMAN]	PHB	7	7	371.87	PHB	2	7.85783e+07	7.0175e+07	7.28521e+07	8.3574e+07	7.62948e+07	7.30204e+07	7.77654e+07	8.32716e+07	7.80191e+07	1.0226	0.0322426	0.695976
Q99623	Prohibitin-2 OS=Homo sapiens GN=PHB2 PE=1 SV=2 - [PHB2_HUMAN]	PHB2	9	9	520.11	PHB2	2	5.47677e+07	5.3054e+07	5.77011e+07	6.29918e+07	5.71287e+07	4.91155e+07	5.39128e+07	5.70007e+07	5.3343e+07	0.933734	-0.0989165	0.287166
Q7RTV0	PHD finger-like domain-containing protein 5A OS=Homo sapiens GN=PHF5A PE=1 SV=1 - [PHF5A_HUMAN]	PHF5A	2	2	79.8	PHF5A	2	454891	597273	713391	541186	576685	646119	793460	899761	779780	1.35218	0.435284	0.0767119
O43175	D-3-phosphoglycerate dehydrogenase OS=Homo sapiens GN=PHGDH PE=1 SV=4 - [SERA_HUMAN]	PHGDH	6	6	350.04	PHGDH	2	4.31128e+07	4.3608e+07	3.84593e+07	4.18479e+07	4.1757e+07	4.11117e+07	3.54277e+07	3.99216e+07	3.88203e+07	0.929672	-0.105206	0.205902
Q86UU1	Pleckstrin homology-like domain family B member 1 OS=Homo sapiens GN=PHLDB1 PE=1 SV=1 - [PHLB1_HUMAN]	PHLDB1	3	3	96.4	PHLDB1	6	1.18431e+06	1.12012e+06	1.25387e+06	1.05845e+06	1.15418e+06	1.11815e+06	1.02932e+06	1.39687e+06	1.18145e+06	1.02362	0.0336802	0.854933
Q9BTU6	Phosphatidylinositol 4-kinase type 2-alpha OS=Homo sapiens GN=PI4K2A PE=1 SV=1 - [P4K2A_HUMAN]	PI4K2A	2	2	81.28	PI4K2A	3	891980	978896	825788	628503	831291	897737	1.02632e+06	990124	971394	1.16854	0.224703	0.214699
Q13492	Phosphatidylinositol-binding clathrin assembly protein OS=Homo sapiens GN=PICALM PE=1 SV=2 - [PICAL_HUMAN]	PICALM	3	3	191.64	PICALM	4	5.51759e+06	4.75955e+06	3.31777e+06	4.06908e+06	4.416e+06	4.04585e+06	4.97314e+06	4.98492e+06	4.66797e+06	1.05706	0.0800548	0.649035
Q96S52	GPI transamidase component PIG-S OS=Homo sapiens GN=PIGS PE=1 SV=3 - [PIGS_HUMAN]	PIGS	2	2	120.28	PIGS	2	1.37901e+06	1.13781e+06	1.15214e+06	794698	1.11591e+06	1.3233e+06	1.15034e+06	781576	1.08507e+06	0.972365	-0.0404302	0.870133
P48739	Phosphatidylinositol transfer protein beta isoform OS=Homo sapiens GN=PITPNB PE=1 SV=2 - [PIPNB_HUMAN]	PITPNB	2	2	132.53	PITPNB	2	6.73288e+06	5.3471e+06	5.41914e+06	5.0572e+06	5.63908e+06	7.73151e+06	8.24237e+06	7.76061e+06	7.9115e+06	1.40298	0.488491	0.00638583
Q5JRX3	Presequence protease, mitochondrial OS=Homo sapiens GN=PITRM1 PE=1 SV=3 - [PREP_HUMAN]	PITRM1	9	9	447.43	PITRM1	4	2.18415e+07	1.97811e+07	1.925e+07	2.19356e+07	2.0702e+07	2.04606e+07	2.18599e+07	2.45784e+07	2.22996e+07	1.07717	0.107248	0.276952
P14618	Pyruvate kinase isozymes M1/M2 OS=Homo sapiens GN=PKM PE=1 SV=4 - [KPYM_HUMAN]	PKM	27	27	1258.2	PKM	2	8.64081e+08	9.27352e+08	8.82485e+08	9.5405e+08	9.06992e+08	9.42449e+08	9.62777e+08	9.31075e+08	9.45434e+08	1.04238	0.0598866	0.192367
P00750	Tissue-type plasminogen activator OS=Homo sapiens GN=PLAT PE=1 SV=1 - [TPA_HUMAN]	PLAT	4	4	233.07	PLAT	5	5.7548e+06	5.25298e+06	6.49538e+06	7.85615e+06	6.33983e+06	6.73315e+06	7.21283e+06	9.45708e+06	7.80102e+06	1.23048	0.299219	0.183076
Q03405	Urokinase plasminogen activator surface receptor OS=Homo sapiens GN=PLAUR PE=1 SV=1 - [UPAR_HUMAN]	PLAUR	2	2	89.97	PLAUR	2	1.99352e+06	2.23312e+06	2.79464e+06	2.26759e+06	2.32222e+06	1.59503e+06	2.17005e+06	2.54995e+06	2.10501e+06	0.906466	-0.141676	0.477604
Q8NHP8	Putative phospholipase B-like 2 OS=Homo sapiens GN=PLBD2 PE=1 SV=2 - [PLBL2_HUMAN]	PLBD2	2	2	94.57	PLBD2	2	3.96262e+06	3.90847e+06	3.63259e+06	4.43195e+06	3.98391e+06	3.83859e+06	3.47541e+06	3.63399e+06	3.64933e+06	0.916018	-0.126553	0.173648
Q4KWH8	1-phosphatidylinositol 4,5-bisphosphate phosphodiesterase eta-1 OS=Homo sapiens GN=PLCH1 PE=1 SV=1 - [PLCH1_HUMAN]	PLCH1	2	2	113.05	PLCH1	4	7.66313e+06	5.53446e+06	6.11902e+06	8.24855e+06	6.89129e+06	5.68424e+06	7.30666e+06	6.40829e+06	6.46639e+06	0.938343	-0.0918125	0.676714
Q8IV08	Phospholipase D3 OS=Homo sapiens GN=PLD3 PE=1 SV=1 - [PLD3_HUMAN]	PLD3	4	4	184.92	PLD3	1	1.53966e+07	1.47392e+07	1.52216e+07	1.8419e+07	1.59441e+07	1.5684e+07	1.58067e+07	1.70953e+07	1.61953e+07	1.01575	0.0225515	0.780321
Q15149	Plectin OS=Homo sapiens GN=PLEC PE=1 SV=3 - [PLEC_HUMAN]	PLEC	106	104	5464.04	PLEC	3	3.81414e+08	3.44245e+08	3.85827e+08	4.00146e+08	3.77908e+08	4.11569e+08	3.81667e+08	4.06145e+08	3.99793e+08	1.05791	0.0812192	0.238585
O60664	Perilipin-3 OS=Homo sapiens GN=PLIN3 PE=1 SV=3 - [PLIN3_HUMAN]	PLIN3	10	10	486.03	PLIN3	2	1.19966e+07	1.51291e+07	1.47861e+07	1.4822e+07	1.41835e+07	1.29991e+07	1.2871e+07	1.53265e+07	1.37322e+07	0.968184	-0.0466474	0.712336
Q02809	Procollagen-lysine,2-oxoglutarate 5-dioxygenase 1 OS=Homo sapiens GN=PLOD1 PE=1 SV=2 - [PLOD1_HUMAN]	PLOD1	12	12	522.33	PLOD1	1	4.70716e+07	4.2338e+07	4.96252e+07	4.43341e+07	4.58422e+07	4.64568e+07	4.79894e+07	5.10911e+07	4.85124e+07	1.05825	0.0816772	0.276418
O00469	Procollagen-lysine,2-oxoglutarate 5-dioxygenase 2 OS=Homo sapiens GN=PLOD2 PE=1 SV=2 - [PLOD2_HUMAN]	PLOD2	15	15	783.04	PLOD2	2	1.35907e+08	1.16762e+08	1.31363e+08	1.45564e+08	1.32399e+08	1.25295e+08	1.40434e+08	1.43792e+08	1.36507e+08	1.03103	0.0440825	0.644692
O60568	Procollagen-lysine,2-oxoglutarate 5-dioxygenase 3 OS=Homo sapiens GN=PLOD3 PE=1 SV=1 - [PLOD3_HUMAN]	PLOD3	7	7	455.62	PLOD3	2	1.39584e+07	1.44895e+07	1.74115e+07	1.8727e+07	1.61466e+07	1.44668e+07	1.4703e+07	1.77931e+07	1.56543e+07	0.969515	-0.0446656	0.792711
P13797	Plastin-3 OS=Homo sapiens GN=PLS3 PE=1 SV=4 - [PLST_HUMAN]	PLS3	14	14	604.5	PLS3	2	7.3193e+07	6.86838e+07	7.10336e+07	7.34805e+07	7.15977e+07	7.38114e+07	7.48322e+07	7.58844e+07	7.48427e+07	1.04532	0.063948	0.0730098
O15031	Plexin-B2 OS=Homo sapiens GN=PLXNB2 PE=1 SV=3 - [PLXB2_HUMAN]	PLXNB2	5	5	261.42	PLXNB2	2	1.34496e+08	1.36174e+08	1.4194e+08	1.55681e+08	1.42073e+08	1.38207e+08	1.24689e+08	1.36622e+08	1.33173e+08	0.937355	-0.0933323	0.237108
P29590	Protein PML OS=Homo sapiens GN=PML PE=1 SV=3 - [PML_HUMAN]	PML	2	2	74.3	PML	5	2.13238e+06	2.4854e+06	2.63331e+06	3.02596e+06	2.56926e+06	1.83408e+06	1.92627e+06	2.41462e+06	2.05832e+06	0.801134	-0.319884	0.103328
Q10713	Mitochondrial-processing peptidase subunit alpha OS=Homo sapiens GN=PMPCA PE=1 SV=2 - [MPPA_HUMAN]	PMPCA	3	3	146.57	PMPCA	2	5.30103e+06	5.02972e+06	4.86329e+06	6.08184e+06	5.31897e+06	5.04868e+06	5.47044e+06	5.8882e+06	5.46911e+06	1.02823	0.0401583	0.686398
O75439	Mitochondrial-processing peptidase subunit beta OS=Homo sapiens GN=PMPCB PE=1 SV=2 - [MPPB_HUMAN]	PMPCB	6	6	273.84	PMPCB	2	7.30649e+06	7.23557e+06	8.62774e+06	8.35642e+06	7.88155e+06	6.69322e+06	6.70946e+06	7.66337e+06	7.02202e+06	0.890944	-0.166594	0.140417
P00491	Purine nucleoside phosphorylase OS=Homo sapiens GN=PNP PE=1 SV=2 - [PNPH_HUMAN]	PNP	8	8	439.1	PNP	2	2.86546e+07	2.86482e+07	2.57123e+07	2.74722e+07	2.76218e+07	2.75557e+07	2.56255e+07	2.57823e+07	2.63212e+07	0.952911	-0.0695867	0.241057
Q8TCS8	Polyribonucleotide nucleotidyltransferase 1, mitochondrial OS=Homo sapiens GN=PNPT1 PE=1 SV=2 - [PNPT1_HUMAN]	PNPT1	2	2	71.8	PNPT1	3	1.52701e+06	1.78515e+06	1.86114e+06	2.10035e+06	1.81841e+06	1.61048e+06	2.01806e+06	2.23846e+06	1.95567e+06	1.07548	0.104981	0.561627
Q9H488	GDP-fucose protein O-fucosyltransferase 1 OS=Homo sapiens GN=POFUT1 PE=1 SV=1 - [OFUT1_HUMAN]	POFUT1	2	2	93.56	POFUT1	2	5.36609e+06	6.40018e+06	6.78432e+06	6.87202e+06	6.35565e+06	6.2025e+06	5.39359e+06	5.95525e+06	5.85044e+06	0.92051	-0.119494	0.340792
Q9Y2G5	GDP-fucose protein O-fucosyltransferase 2 OS=Homo sapiens GN=POFUT2 PE=1 SV=3 - [OFUT2_HUMAN]	POFUT2	4	4	206.59	POFUT2	2	7.25232e+06	6.33233e+06	9.07162e+06	7.8561e+06	7.62809e+06	7.05899e+06	8.03852e+06	8.00659e+06	7.70137e+06	1.00961	0.013792	0.872053
P19387	DNA-directed RNA polymerase II subunit RPB3 OS=Homo sapiens GN=POLR2C PE=1 SV=2 - [RPB3_HUMAN]	POLR2C	2	2	81.37	POLR2C	2	2.17367e+06	2.1007e+06	1.92792e+06	1.53474e+06	1.93426e+06	1.88123e+06	1.41911e+06	1.41846e+06	1.57293e+06	0.813198	-0.298321	0.149357
Q15165	Serum paraoxonase/arylesterase 2 OS=Homo sapiens GN=PON2 PE=1 SV=3 - [PON2_HUMAN]	PON2	3	3	206.28	PON2	1	8.08926e+06	8.17236e+06	9.50203e+06	9.36665e+06	8.78258e+06	7.46204e+06	8.47217e+06	9.24432e+06	8.39284e+06	0.955624	-0.0654846	0.551683
P16435	NADPH--cytochrome P450 reductase OS=Homo sapiens GN=POR PE=1 SV=2 - [NCPR_HUMAN]	POR	5	5	188.77	POR	2	6.09171e+06	6.58225e+06	6.1607e+06	7.32629e+06	6.54024e+06	5.97134e+06	5.6957e+06	7.0831e+06	6.25005e+06	0.95563	-0.0654757	0.555914
Q15063	Periostin OS=Homo sapiens GN=POSTN PE=1 SV=2 - [POSTN_HUMAN]	POSTN	11	11	678.09	POSTN	1	2.88258e+07	3.26515e+07	2.99098e+07	3.28623e+07	3.10624e+07	2.66921e+07	2.83017e+07	2.63385e+07	2.71107e+07	0.872784	-0.196303	0.0249574
Q6S8J3	POTE ankyrin domain family member E OS=Homo sapiens GN=POTEE PE=1 SV=3 - [POTEE_HUMAN]	POTEE	7	2	275.27	POTEE	3	1.63487e+07	2.2946e+07	2.74485e+07	1.70723e+07	2.09539e+07	1.72836e+07	1.5812e+07	1.88998e+07	1.73318e+07	0.82714	-0.273796	0.316324
Q15181	Inorganic pyrophosphatase OS=Homo sapiens GN=PPA1 PE=1 SV=2 - [IPYR_HUMAN]	PPA1	4	4	296.34	PPA1	2	1.83103e+07	1.58131e+07	1.60656e+07	1.65804e+07	1.66924e+07	2.13742e+07	2.09173e+07	1.9401e+07	2.05642e+07	1.23195	0.300947	0.0061148
Q9H2U2	Inorganic pyrophosphatase 2, mitochondrial OS=Homo sapiens GN=PPA2 PE=1 SV=2 - [IPYR2_HUMAN]	PPA2	2	2	92.87	PPA2	2	1.65749e+06	1.72739e+06	1.64122e+06	1.81579e+06	1.71047e+06	1.73767e+06	1.86497e+06	1.31513e+06	1.63926e+06	0.958366	-0.0613521	0.596312
Q86W92	Liprin-beta-1 OS=Homo sapiens GN=PPFIBP1 PE=1 SV=2 - [LIPB1_HUMAN]	PPFIBP1	3	3	185.29	PPFIBP1	2	1.31054e+06	1.17919e+06	895357	965646	1.08768e+06	1.13742e+06	1.68734e+06	1.22769e+06	1.35082e+06	1.24192	0.312572	0.201402
P62937	Peptidyl-prolyl cis-trans isomerase A OS=Homo sapiens GN=PPIA PE=1 SV=2 - [PPIA_HUMAN]	PPIA	8	8	366.22	PPIA	3	1.22272e+08	1.40115e+08	1.05447e+08	1.23199e+08	1.22758e+08	1.4558e+08	1.59043e+08	1.20966e+08	1.41863e+08	1.15563	0.208676	0.197031
P23284	Peptidyl-prolyl cis-trans isomerase B OS=Homo sapiens GN=PPIB PE=1 SV=2 - [PPIB_HUMAN]	PPIB	5	5	230.99	PPIB	1	2.22314e+08	1.70272e+08	1.5062e+08	2.30463e+08	1.93417e+08	1.93038e+08	2.52642e+08	2.23901e+08	2.23194e+08	1.15395	0.206581	0.319516
P49593	Protein phosphatase 1F OS=Homo sapiens GN=PPM1F PE=1 SV=3 - [PPM1F_HUMAN]	PPM1F	2	2	94.31	PPM1F	2	2.70859e+06	3.24392e+06	2.6424e+06	2.52463e+06	2.77988e+06	2.59323e+06	2.20265e+06	2.12668e+06	2.30752e+06	0.830078	-0.268682	0.0751699
O15355	Protein phosphatase 1G OS=Homo sapiens GN=PPM1G PE=1 SV=1 - [PPM1G_HUMAN]	PPM1G	3	3	125.74	PPM1G	2	3.8475e+06	2.89762e+06	3.16755e+06	3.82147e+06	3.43353e+06	3.9423e+06	4.69231e+06	4.80652e+06	4.48038e+06	1.30489	0.383926	0.040694
Q9Y570	Protein phosphatase methylesterase 1 OS=Homo sapiens GN=PPME1 PE=1 SV=3 - [PPME1_HUMAN]	PPME1	2	2	82.01	PPME1	5	4.40376e+06	5.09762e+06	4.69e+06	4.69626e+06	4.72191e+06	3.69561e+06	3.66411e+06	3.88143e+06	3.74705e+06	0.793545	-0.333616	0.00188244
P62140	Serine/threonine-protein phosphatase PP1-beta catalytic subunit OS=Homo sapiens GN=PPP1CB PE=1 SV=3 - [PP1B_HUMAN]	PPP1CB	7	2	341.22	PPP1CB	2	1.50716e+06	1.19903e+06	711738	1.45294e+06	1.21772e+06	1.34276e+06	1.75592e+06	1.93857e+06	1.67908e+06	1.37887	0.463489	0.179033
O14974	Protein phosphatase 1 regulatory subunit 12A OS=Homo sapiens GN=PPP1R12A PE=1 SV=1 - [MYPT1_HUMAN]	PPP1R12A	5	5	273.2	PPP1R12A	3	9.87892e+06	9.65235e+06	1.085e+07	1.00789e+07	1.01151e+07	1.11194e+07	1.05714e+07	1.18111e+07	1.11673e+07	1.10403	0.142778	0.0571463
Q15435	Protein phosphatase 1 regulatory subunit 7 OS=Homo sapiens GN=PPP1R7 PE=1 SV=1 - [PP1R7_HUMAN]	PPP1R7	3	3	154.01	PPP1R7	1	1.28172e+06	1.76082e+06	1.73237e+06	1.8696e+06	1.66113e+06	1.68489e+06	1.9493e+06	1.62926e+06	1.75448e+06	1.0562	0.078885	0.599208
P67775	Serine/threonine-protein phosphatase 2A catalytic subunit alpha isoform OS=Homo sapiens GN=PPP2CA PE=1 SV=1 - [PP2AA_HUMAN]	PPP2CA	5	2	173.58	PPP2CA	1	3.47429e+06	3.49409e+06	3.03945e+06	2.8928e+06	3.22515e+06	3.31716e+06	3.94991e+06	3.79868e+06	3.68858e+06	1.14369	0.193699	0.118592
P62714	Serine/threonine-protein phosphatase 2A catalytic subunit beta isoform OS=Homo sapiens GN=PPP2CB PE=1 SV=1 - [PP2AB_HUMAN]	PPP2CB	5	2	242.85	PPP2CB	3	903411	601000	124391	842554	617839	992993	1.91289e+06	2.12429e+06	1.67673e+06	2.71386	1.44034	0.0992019
P30153	Serine/threonine-protein phosphatase 2A 65 kDa regulatory subunit A alpha isoform OS=Homo sapiens GN=PPP2R1A PE=1 SV=4 - [2AAA_HUMAN]	PPP2R1A	7	7	398.57	PPP2R1A	1	2.428e+07	2.70723e+07	2.60686e+07	2.37328e+07	2.52884e+07	2.58445e+07	2.78563e+07	2.43374e+07	2.60128e+07	1.02864	0.0407422	0.589358
Q08209	Serine/threonine-protein phosphatase 2B catalytic subunit alpha isoform OS=Homo sapiens GN=PPP3CA PE=1 SV=1 - [PP2BA_HUMAN]	PPP3CA	5	3	174.95	PPP3CA	2	5.06601e+06	5.06683e+06	4.37633e+06	3.8092e+06	4.57959e+06	3.80435e+06	5.38461e+06	4.24174e+06	4.4769e+06	0.977576	-0.032719	0.831183
Q8TF05	Serine/threonine-protein phosphatase 4 regulatory subunit 1 OS=Homo sapiens GN=PPP4R1 PE=1 SV=1 - [PP4R1_HUMAN]	PPP4R1	2	2	106.06	PPP4R1	2	946989	942433	923416	762157	893749	795111	721439	741984	752844	0.842344	-0.247518	0.051534
P53041	Serine/threonine-protein phosphatase 5 OS=Homo sapiens GN=PPP5C PE=1 SV=1 - [PPP5_HUMAN]	PPP5C	2	2	107.53	PPP5C	1	1.16283e+06	1.04717e+06	1.27338e+06	1.11459e+06	1.14949e+06	983080	1.04075e+06	1.12405e+06	1.04929e+06	0.91283	-0.131581	0.183456
O60831	PRA1 family protein 2 OS=Homo sapiens GN=PRAF2 PE=1 SV=1 - [PRAF2_HUMAN]	PRAF2	2	2	102.35	PRAF2	2	717315	993569	1.06339e+06	1.10728e+06	970389	871441	1.03482e+06	1.11968e+06	1.00865e+06	1.03942	0.0557854	0.736397
Q9NQW5	Probable histone-lysine N-methyltransferase PRDM7 OS=Homo sapiens GN=PRDM7 PE=2 SV=2 - [PRDM7_HUMAN]	PRDM7	2	2	65.96	PRDM7	3	1.05e+06	1.2726e+06	1.33531e+06	1.86301e+06	1.38023e+06	1.16025e+06	1.12796e+06	1.07474e+06	1.12098e+06	0.812172	-0.300143	0.246676
Q06830	Peroxiredoxin-1 OS=Homo sapiens GN=PRDX1 PE=1 SV=1 - [PRDX1_HUMAN]	PRDX1	11	10	408.92	PRDX1	1	5.52394e+07	5.75626e+07	6.4186e+07	5.91479e+07	5.9034e+07	6.36328e+07	7.58855e+07	6.94805e+07	6.96663e+07	1.1801	0.238915	0.0337047
P32119	Peroxiredoxin-2 OS=Homo sapiens GN=PRDX2 PE=1 SV=5 - [PRDX2_HUMAN]	PRDX2	4	4	246.25	PRDX2	5	1.95035e+07	2.05268e+07	1.65605e+07	2.24146e+07	1.97513e+07	2.63883e+07	2.4582e+07	2.30908e+07	2.4687e+07	1.24989	0.321802	0.0389615
P30048	Thioredoxin-dependent peroxide reductase, mitochondrial OS=Homo sapiens GN=PRDX3 PE=1 SV=3 - [PRDX3_HUMAN]	PRDX3	4	4	248.34	PRDX3	1	1.61942e+07	1.52534e+07	1.5185e+07	1.86599e+07	1.63231e+07	1.65458e+07	1.86155e+07	1.80799e+07	1.77471e+07	1.08724	0.120665	0.237966
Q13162	Peroxiredoxin-4 OS=Homo sapiens GN=PRDX4 PE=1 SV=1 - [PRDX4_HUMAN]	PRDX4	6	5	312.52	PRDX4	1	5.66078e+07	5.96318e+07	6.0011e+07	7.00532e+07	6.1576e+07	5.88844e+07	5.42134e+07	6.36141e+07	5.8904e+07	0.956607	-0.0640018	0.545414
P30044	Peroxiredoxin-5, mitochondrial OS=Homo sapiens GN=PRDX5 PE=1 SV=4 - [PRDX5_HUMAN]	PRDX5	5	5	268.45	PRDX5	3	1.94248e+07	1.96392e+07	1.89463e+07	2.2185e+07	2.00488e+07	1.82276e+07	2.11314e+07	2.28785e+07	2.07458e+07	1.03477	0.0493045	0.667762
P30041	Peroxiredoxin-6 OS=Homo sapiens GN=PRDX6 PE=1 SV=3 - [PRDX6_HUMAN]	PRDX6	10	10	514.29	PRDX6	4	8.96958e+07	8.3523e+07	7.04731e+07	7.97649e+07	8.08642e+07	8.50863e+07	9.20734e+07	7.73706e+07	8.48434e+07	1.04921	0.0693018	0.530708
P48147	Prolyl endopeptidase OS=Homo sapiens GN=PREP PE=1 SV=2 - [PPCE_HUMAN]	PREP	10	10	537.27	PREP	2	1.25171e+07	1.34625e+07	1.47927e+07	1.3948e+07	1.368e+07	1.18325e+07	1.20428e+07	1.37951e+07	1.25568e+07	0.917892	-0.123603	0.196541
Q13131	5'-AMP-activated protein kinase catalytic subunit alpha-1 OS=Homo sapiens GN=PRKAA1 PE=1 SV=4 - [AAPK1_HUMAN]	PRKAA1	2	2	82.37	PRKAA1	2	914694	805486	954374	847696	880562	756880	726284	790669	757944	0.860751	-0.216333	0.0299294
P10644	cAMP-dependent protein kinase type I-alpha regulatory subunit OS=Homo sapiens GN=PRKAR1A PE=1 SV=1 - [KAP0_HUMAN]	PRKAR1A	2	2	94.26	PRKAR1A	1	2.43574e+06	2.23947e+06	1.87634e+06	2.09499e+06	2.16163e+06	2.75321e+06	2.76564e+06	2.53878e+06	2.68588e+06	1.24252	0.31327	0.0242385
P13861	cAMP-dependent protein kinase type II-alpha regulatory subunit OS=Homo sapiens GN=PRKAR2A PE=1 SV=2 - [KAP2_HUMAN]	PRKAR2A	5	5	208.6	PRKAR2A	5	7.93919e+06	9.02897e+06	7.35328e+06	9.87528e+06	8.54918e+06	8.79816e+06	8.6524e+06	9.2028e+06	8.88445e+06	1.03922	0.0554972	0.597826
P17252	Protein kinase C alpha type OS=Homo sapiens GN=PRKCA PE=1 SV=4 - [KPCA_HUMAN]	PRKCA	2	2	56.66	PRKCA	8	2.77539e+06	2.71786e+06	2.15085e+06	3.40707e+06	2.76279e+06	2.46233e+06	2.85577e+06	3.19229e+06	2.8368e+06	1.02679	0.0381373	0.801074
P41743	Protein kinase C iota type OS=Homo sapiens GN=PRKCI PE=1 SV=2 - [KPCI_HUMAN]	PRKCI	2	2	76.88	PRKCI	2	214242	184845	234495	276365	227487	277137	265652	138118	226969	0.997723	-0.00328813	0.864967
P14314	Glucosidase 2 subunit beta OS=Homo sapiens GN=PRKCSH PE=1 SV=2 - [GLU2B_HUMAN]	PRKCSH	13	13	637.71	PRKCSH	2	7.79402e+07	8.13751e+07	8.41426e+07	1.073e+08	8.76895e+07	7.93688e+07	9.46983e+07	9.70291e+07	9.03654e+07	1.03052	0.0433666	0.746604
P78527	DNA-dependent protein kinase catalytic subunit OS=Homo sapiens GN=PRKDC PE=1 SV=3 - [PRKDC_HUMAN]	PRKDC	33	32	1482.25	PRKDC	3	4.99147e+07	4.22552e+07	4.32197e+07	4.67164e+07	4.55265e+07	5.03061e+07	5.49709e+07	4.96697e+07	5.16489e+07	1.13448	0.182031	0.0591788
O75569	Interferon-inducible double stranded RNA-dependent protein kinase activator A OS=Homo sapiens GN=PRKRA PE=1 SV=1 - [PRKRA_HUMAN]	PRKRA	2	2	82.37	PRKRA	5	3.73274e+06	3.35586e+06	3.66426e+06	3.26082e+06	3.50342e+06	3.7545e+06	4.11601e+06	3.76413e+06	3.87821e+06	1.10698	0.146628	0.0788532
Q99873	Protein arginine N-methyltransferase 1 OS=Homo sapiens GN=PRMT1 PE=1 SV=2 - [ANM1_HUMAN]	PRMT1	7	7	376.72	PRMT1	3	4.69158e+07	4.17092e+07	4.02809e+07	3.50618e+07	4.09919e+07	4.65172e+07	4.86103e+07	3.58589e+07	4.36621e+07	1.06514	0.0910417	0.599059
O14744	Protein arginine N-methyltransferase 5 OS=Homo sapiens GN=PRMT5 PE=1 SV=4 - [ANM5_HUMAN]	PRMT5	2	2	77.78	PRMT5	2	2.97186e+06	2.38511e+06	2.66771e+06	2.84614e+06	2.7177e+06	2.67407e+06	2.77703e+06	2.93037e+06	2.79382e+06	1.02801	0.0398525	0.639427
Q9UNN8	Endothelial protein C receptor OS=Homo sapiens GN=PROCR PE=1 SV=1 - [EPCR_HUMAN]	PROCR	2	2	68.1	PROCR	1	1.12252e+06	1.11561e+06	1.36269e+06	1.38421e+06	1.24626e+06	1.50863e+06	1.53427e+06	1.67748e+06	1.57346e+06	1.26255	0.336336	0.0253307
Q9UMS4	Pre-mRNA-processing factor 19 OS=Homo sapiens GN=PRPF19 PE=1 SV=1 - [PRP19_HUMAN]	PRPF19	10	9	494.28	PRPF19	3	1.99277e+07	1.84231e+07	1.79245e+07	1.71628e+07	1.83595e+07	1.85092e+07	2.15866e+07	1.93003e+07	1.97987e+07	1.07839	0.108879	0.220381
Q8WWY3	U4/U6 small nuclear ribonucleoprotein Prp31 OS=Homo sapiens GN=PRPF31 PE=1 SV=2 - [PRP31_HUMAN]	PRPF31	2	2	123.24	PRPF31	2	2.91974e+06	2.94349e+06	3.25604e+06	2.90666e+06	3.00648e+06	1.88032e+06	2.21727e+06	2.53342e+06	2.21034e+06	0.73519	-0.443811	0.0105666
Q6P2Q9	Pre-mRNA-processing-splicing factor 8 OS=Homo sapiens GN=PRPF8 PE=1 SV=2 - [PRP8_HUMAN]	PRPF8	3	3	157.59	PRPF8	1	1.46301e+06	1.18138e+06	1.28419e+06	1.84894e+06	1.44438e+06	1.71848e+06	2.1505e+06	1.8641e+06	1.91103e+06	1.32308	0.403896	0.0724855
Q14558	Phosphoribosyl pyrophosphate synthase-associated protein 1 OS=Homo sapiens GN=PRPSAP1 PE=1 SV=2 - [KPRA_HUMAN]	PRPSAP1	3	2	90.49	PRPSAP1	1	1.68868e+06	2.42066e+06	2.34061e+06	1.9895e+06	2.10986e+06	1.47991e+06	1.30121e+06	1.43703e+06	1.40605e+06	0.666418	-0.585501	0.0120285
O60256	Phosphoribosyl pyrophosphate synthase-associated protein 2 OS=Homo sapiens GN=PRPSAP2 PE=1 SV=1 - [KPRB_HUMAN]	PRPSAP2	3	2	119.86	PRPSAP2	1	882580	1.16188e+06	1.07263e+06	479839	899232	948727	768403	819789	845640	0.940402	-0.0886503	0.96296
Q96M27	Protein PRRC1 OS=Homo sapiens GN=PRRC1 PE=1 SV=1 - [PRRC1_HUMAN]	PRRC1	3	3	136.13	PRRC1	2	1.28157e+07	1.48535e+07	1.40374e+07	1.12014e+07	1.3227e+07	1.22839e+07	1.40679e+07	1.30174e+07	1.31231e+07	0.992141	-0.011383	0.963484
Q9Y617	Phosphoserine aminotransferase OS=Homo sapiens GN=PSAT1 PE=1 SV=2 - [SERC_HUMAN]	PSAT1	9	9	431.17	PSAT1	2	3.12643e+07	3.00884e+07	2.9172e+07	3.08647e+07	3.03473e+07	2.93581e+07	2.87493e+07	2.65759e+07	2.82278e+07	0.930156	-0.104455	0.0661716
P25786	Proteasome subunit alpha type-1 OS=Homo sapiens GN=PSMA1 PE=1 SV=1 - [PSA1_HUMAN]	PSMA1	5	5	203.57	PSMA1	5	9.14525e+06	8.91688e+06	1.09867e+07	9.27875e+06	9.58189e+06	9.71469e+06	1.22029e+07	1.0501e+07	1.08062e+07	1.12777	0.173474	0.193211
P25787	Proteasome subunit alpha type-2 OS=Homo sapiens GN=PSMA2 PE=1 SV=2 - [PSA2_HUMAN]	PSMA2	5	5	341.43	PSMA2	3	2.63262e+07	2.68241e+07	2.51139e+07	2.6749e+07	2.62533e+07	2.70065e+07	2.66977e+07	2.85436e+07	2.7416e+07	1.04429	0.0625171	0.143792
P25789	Proteasome subunit alpha type-4 OS=Homo sapiens GN=PSMA4 PE=1 SV=1 - [PSA4_HUMAN]	PSMA4	3	3	200.9	PSMA4	2	2.72576e+07	2.93182e+07	3.00744e+07	2.94272e+07	2.90193e+07	2.73416e+07	3.13239e+07	3.06944e+07	2.97866e+07	1.02644	0.0376494	0.590692
P28066	Proteasome subunit alpha type-5 OS=Homo sapiens GN=PSMA5 PE=1 SV=3 - [PSA5_HUMAN]	PSMA5	4	4	175.91	PSMA5	4	6.95154e+06	7.62593e+06	7.38945e+06	7.34925e+06	7.32904e+06	9.32211e+06	9.32215e+06	8.12294e+06	8.9224e+06	1.2174	0.283807	0.00720971
P60900	Proteasome subunit alpha type-6 OS=Homo sapiens GN=PSMA6 PE=1 SV=1 - [PSA6_HUMAN]	PSMA6	3	3	160.51	PSMA6	1	4.00093e+07	4.16596e+07	4.90913e+07	4.79517e+07	4.4678e+07	4.19828e+07	4.20536e+07	4.22277e+07	4.2088e+07	0.942031	-0.0861536	0.394867
O14818	Proteasome subunit alpha type-7 OS=Homo sapiens GN=PSMA7 PE=1 SV=1 - [PSA7_HUMAN]	PSMA7	5	5	271.39	PSMA7	2	1.84771e+07	2.66977e+07	2.49281e+07	2.71388e+07	2.43105e+07	2.20406e+07	2.10356e+07	2.23381e+07	2.18048e+07	0.89693	-0.156932	0.403293
P49721	Proteasome subunit beta type-2 OS=Homo sapiens GN=PSMB2 PE=1 SV=1 - [PSB2_HUMAN]	PSMB2	4	4	207	PSMB2	2	2.27573e+07	2.04903e+07	1.60116e+07	1.7553e+07	1.92031e+07	1.86639e+07	1.75356e+07	1.83157e+07	1.81717e+07	0.946293	-0.0796419	0.643326
P28074	Proteasome subunit beta type-5 OS=Homo sapiens GN=PSMB5 PE=1 SV=3 - [PSB5_HUMAN]	PSMB5	6	6	345.8	PSMB5	1	9.35843e+06	9.70625e+06	8.79425e+06	9.52582e+06	9.34619e+06	8.54983e+06	9.79398e+06	1.00805e+07	9.47477e+06	1.01376	0.0197123	0.820812
P28072	Proteasome subunit beta type-6 OS=Homo sapiens GN=PSMB6 PE=1 SV=4 - [PSB6_HUMAN]	PSMB6	2	2	138.16	PSMB6	1	4.89164e+06	5.14173e+06	5.14736e+06	5.16866e+06	5.08735e+06	4.92719e+06	4.99501e+06	4.90007e+06	4.94076e+06	0.971185	-0.0421815	0.132322
P35998	26S protease regulatory subunit 7 OS=Homo sapiens GN=PSMC2 PE=1 SV=3 - [PRS7_HUMAN]	PSMC2	8	8	399.49	PSMC2	2	3.33666e+07	3.1871e+07	3.3844e+07	3.53121e+07	3.35984e+07	2.90102e+07	3.05205e+07	2.98653e+07	2.97986e+07	0.886907	-0.173145	0.00778704
P17980	26S protease regulatory subunit 6A OS=Homo sapiens GN=PSMC3 PE=1 SV=3 - [PRS6A_HUMAN]	PSMC3	5	5	314.12	PSMC3	1	1.18963e+07	1.50127e+07	1.34409e+07	1.38954e+07	1.35613e+07	1.51325e+07	1.18878e+07	1.42882e+07	1.37695e+07	1.01535	0.021975	0.877902
P43686	26S protease regulatory subunit 6B OS=Homo sapiens GN=PSMC4 PE=1 SV=2 - [PRS6B_HUMAN]	PSMC4	7	7	343.08	PSMC4	2	1.83665e+07	2.33274e+07	2.60285e+07	1.85322e+07	2.15636e+07	1.93183e+07	2.03946e+07	1.98631e+07	1.98587e+07	0.920933	-0.118832	0.520224
P62333	26S protease regulatory subunit 10B OS=Homo sapiens GN=PSMC6 PE=1 SV=1 - [PRS10_HUMAN]	PSMC6	11	11	530.22	PSMC6	1	1.58914e+07	1.96548e+07	1.8519e+07	1.62625e+07	1.75819e+07	1.64843e+07	1.83145e+07	1.69841e+07	1.7261e+07	0.981743	-0.0265825	0.823635
Q99460	26S proteasome non-ATPase regulatory subunit 1 OS=Homo sapiens GN=PSMD1 PE=1 SV=2 - [PSMD1_HUMAN]	PSMD1	12	12	754.87	PSMD1	1	5.17712e+07	5.10306e+07	5.03633e+07	5.13513e+07	5.11291e+07	5.01244e+07	5.44068e+07	5.11097e+07	5.18803e+07	1.01469	0.0210414	0.54856
O00231	26S proteasome non-ATPase regulatory subunit 11 OS=Homo sapiens GN=PSMD11 PE=1 SV=3 - [PSD11_HUMAN]	PSMD11	6	6	280.9	PSMD11	3	9.27183e+06	1.32207e+07	1.55112e+07	1.73016e+07	1.38263e+07	9.69516e+06	1.28665e+07	1.76551e+07	1.34056e+07	0.969571	-0.0445818	0.879628
O00232	26S proteasome non-ATPase regulatory subunit 12 OS=Homo sapiens GN=PSMD12 PE=1 SV=3 - [PSD12_HUMAN]	PSMD12	8	8	368.33	PSMD12	1	1.72464e+07	1.65118e+07	1.7188e+07	1.83372e+07	1.73208e+07	1.6128e+07	1.80143e+07	1.83996e+07	1.7514e+07	1.01115	0.0159982	0.821604
Q9UNM6	26S proteasome non-ATPase regulatory subunit 13 OS=Homo sapiens GN=PSMD13 PE=1 SV=2 - [PSD13_HUMAN]	PSMD13	6	6	312.25	PSMD13	2	2.71891e+07	2.78435e+07	2.91216e+07	2.5886e+07	2.751e+07	2.47822e+07	2.37737e+07	2.48447e+07	2.44669e+07	0.889379	-0.169129	0.0138258
O00487	26S proteasome non-ATPase regulatory subunit 14 OS=Homo sapiens GN=PSMD14 PE=1 SV=1 - [PSDE_HUMAN]	PSMD14	4	4	186.46	PSMD14	1	2.07628e+07	2.04824e+07	1.93142e+07	2.15239e+07	2.05208e+07	1.97431e+07	2.16571e+07	2.00958e+07	2.04987e+07	0.998919	-0.00156005	0.975864
Q13200	26S proteasome non-ATPase regulatory subunit 2 OS=Homo sapiens GN=PSMD2 PE=1 SV=3 - [PSMD2_HUMAN]	PSMD2	10	10	505.45	PSMD2	1	3.85509e+07	3.4085e+07	3.43019e+07	4.18299e+07	3.71919e+07	3.80683e+07	4.35884e+07	3.84962e+07	4.00509e+07	1.07687	0.106847	0.32017
O43242	26S proteasome non-ATPase regulatory subunit 3 OS=Homo sapiens GN=PSMD3 PE=1 SV=2 - [PSMD3_HUMAN]	PSMD3	7	7	343.11	PSMD3	2	1.61982e+07	1.45203e+07	1.48729e+07	1.73886e+07	1.5745e+07	1.51441e+07	1.86592e+07	1.77588e+07	1.71873e+07	1.09161	0.126453	0.283305
P55036	26S proteasome non-ATPase regulatory subunit 4 OS=Homo sapiens GN=PSMD4 PE=1 SV=1 - [PSMD4_HUMAN]	PSMD4	5	5	252.4	PSMD4	1	3.18457e+07	2.83797e+07	2.73312e+07	3.29048e+07	3.01154e+07	3.15637e+07	3.1272e+07	3.06088e+07	3.11482e+07	1.0343	0.0486489	0.522743
Q16401	26S proteasome non-ATPase regulatory subunit 5 OS=Homo sapiens GN=PSMD5 PE=1 SV=3 - [PSMD5_HUMAN]	PSMD5	6	6	341.08	PSMD5	2	1.43003e+07	1.36637e+07	1.30891e+07	1.43148e+07	1.3842e+07	1.47665e+07	1.53267e+07	1.48439e+07	1.4979e+07	1.08215	0.113895	0.0325195
P51665	26S proteasome non-ATPase regulatory subunit 7 OS=Homo sapiens GN=PSMD7 PE=1 SV=2 - [PSD7_HUMAN]	PSMD7	5	5	350.06	PSMD7	2	2.88474e+07	2.7148e+07	2.50867e+07	2.43282e+07	2.63526e+07	2.56284e+07	2.8222e+07	2.57565e+07	2.65356e+07	1.00695	0.00998564	0.882707
P48556	26S proteasome non-ATPase regulatory subunit 8 OS=Homo sapiens GN=PSMD8 PE=1 SV=2 - [PSMD8_HUMAN]	PSMD8	3	3	161.14	PSMD8	2	2.11048e+07	1.78302e+07	1.79046e+07	1.73769e+07	1.85541e+07	1.90287e+07	1.99505e+07	1.56782e+07	1.82191e+07	0.981946	-0.0262851	0.810497
Q06323	Proteasome activator complex subunit 1 OS=Homo sapiens GN=PSME1 PE=1 SV=1 - [PSME1_HUMAN]	PSME1	5	5	228.46	PSME1	5	8.71779e+06	9.82848e+06	9.83434e+06	1.13392e+07	9.92995e+06	1.00563e+07	1.07026e+07	9.20937e+06	9.98941e+06	1.00599	0.00861386	0.912883
P61289	Proteasome activator complex subunit 3 OS=Homo sapiens GN=PSME3 PE=1 SV=1 - [PSME3_HUMAN]	PSME3	2	2	123.69	PSME3	3	2.72923e+06	2.97703e+06	2.86154e+06	2.57576e+06	2.78589e+06	2.40205e+06	3.00827e+06	2.57937e+06	2.66323e+06	0.955972	-0.0649602	0.503743
Q8WXF1	Paraspeckle component 1 OS=Homo sapiens GN=PSPC1 PE=1 SV=1 - [PSPC1_HUMAN]	PSPC1	4	4	189.71	PSPC1	1	8.77212e+06	9.47088e+06	1.01211e+07	9.3775e+06	9.43541e+06	8.69947e+06	8.58772e+06	8.90879e+06	8.73199e+06	0.925449	-0.111774	0.086115
P26599	Polypyrimidine tract-binding protein 1 OS=Homo sapiens GN=PTBP1 PE=1 SV=1 - [PTBP1_HUMAN]	PTBP1	12	12	634.51	PTBP1	2	1.05719e+08	9.72584e+07	9.29389e+07	1.06022e+08	1.00485e+08	8.90939e+07	1.0863e+08	1.07432e+08	1.01719e+08	1.01228	0.0176098	0.8887
O14684	Prostaglandin E synthase OS=Homo sapiens GN=PTGES PE=1 SV=2 - [PTGES_HUMAN]	PTGES	2	2	156.6	PTGES	2	912682	972084	1.10381e+06	977625	991551	654797	1.37902e+06	702333	912051	0.919822	-0.120574	0.52076
Q9H7Z7	Prostaglandin E synthase 2 OS=Homo sapiens GN=PTGES2 PE=1 SV=1 - [PGES2_HUMAN]	PTGES2	3	3	159.84	PTGES2	3	4.41832e+06	5.21187e+06	5.20913e+06	2.82839e+06	4.41693e+06	4.71458e+06	4.23648e+06	4.28926e+06	4.41344e+06	0.999212	-0.00113801	0.88302
Q14914	Prostaglandin reductase 1 OS=Homo sapiens GN=PTGR1 PE=1 SV=2 - [PTGR1_HUMAN]	PTGR1	2	2	120.1	PTGR1	2	5.91601e+06	5.57437e+06	5.28349e+06	5.52737e+06	5.57531e+06	4.76834e+06	5.98356e+06	5.40141e+06	5.38443e+06	0.965765	-0.0502565	0.560124
P35354	Prostaglandin G/H synthase 2 OS=Homo sapiens GN=PTGS2 PE=1 SV=2 - [PGH2_HUMAN]	PTGS2	14	14	714.99	PTGS2	2	1.54075e+08	1.51129e+08	1.31805e+08	1.81544e+08	1.54638e+08	1.14833e+08	1.43277e+08	1.26681e+08	1.28264e+08	0.829443	-0.269785	0.10758
Q13308	Inactive tyrosine-protein kinase 7 OS=Homo sapiens GN=PTK7 PE=1 SV=2 - [PTK7_HUMAN]	PTK7	7	7	264.49	PTK7	2	1.89253e+07	1.94661e+07	1.94675e+07	1.92179e+07	1.92692e+07	2.11898e+07	2.00417e+07	2.15565e+07	2.09293e+07	1.08615	0.119228	0.00932052
Q9P035	Very-long-chain (3R)-3-hydroxyacyl-[acyl-carrier protein] dehydratase 3 OS=Homo sapiens GN=PTPLAD1 PE=1 SV=2 - [HACD3_HUMAN]	PTPLAD1	2	2	130.22	PTPLAD1	2	5.97491e+06	4.12968e+06	4.86888e+06	4.22473e+06	4.79955e+06	5.52624e+06	5.56856e+06	6.36666e+06	5.82049e+06	1.21272	0.278241	0.119516
Q6NZI2	Polymerase I and transcript release factor OS=Homo sapiens GN=PTRF PE=1 SV=1 - [PTRF_HUMAN]	PTRF	6	5	261.38	PTRF	4	9.80992e+06	9.36666e+06	8.17222e+06	1.33579e+07	1.01767e+07	1.05439e+07	1.4325e+07	1.54854e+07	1.34514e+07	1.32179	0.402496	0.132267
Q9Y3E5	Peptidyl-tRNA hydrolase 2, mitochondrial OS=Homo sapiens GN=PTRH2 PE=1 SV=1 - [PTH2_HUMAN]	PTRH2	4	4	158.22	PTRH2	2	4.93523e+06	3.84323e+06	3.84433e+06	4.09047e+06	4.17831e+06	4.57387e+06	5.4336e+06	5.00294e+06	5.00347e+06	1.19749	0.260008	0.0743106
Q9UHX1	Poly(U)-binding-splicing factor PUF60 OS=Homo sapiens GN=PUF60 PE=1 SV=1 - [PUF60_HUMAN]	PUF60	4	4	184.73	PUF60	1	1.59535e+07	1.38978e+07	1.29397e+07	1.53042e+07	1.45238e+07	1.44229e+07	1.47258e+07	1.42428e+07	1.44638e+07	0.995871	-0.00596856	0.987882
Q00577	Transcriptional activator protein Pur-alpha OS=Homo sapiens GN=PURA PE=1 SV=2 - [PURA_HUMAN]	PURA	2	2	109.63	PURA	1	1.17288e+07	1.32334e+07	1.48791e+07	1.44048e+07	1.35615e+07	1.23996e+07	1.5151e+07	1.45791e+07	1.40432e+07	1.03552	0.0503575	0.681223
Q96QR8	Transcriptional activator protein Pur-beta OS=Homo sapiens GN=PURB PE=1 SV=3 - [PURB_HUMAN]	PURB	3	3	154.67	PURB	3	2.61271e+06	2.22545e+06	2.1589e+06	2.73407e+06	2.43278e+06	2.77675e+06	2.98723e+06	2.78271e+06	2.8489e+06	1.17105	0.227798	0.0733676
Q92626	Peroxidasin homolog OS=Homo sapiens GN=PXDN PE=1 SV=2 - [PXDN_HUMAN]	PXDN	6	6	354.35	PXDN	4	6.66023e+06	7.67989e+06	7.76176e+06	6.83612e+06	7.2345e+06	7.31994e+06	6.54257e+06	6.82824e+06	6.89692e+06	0.953337	-0.0689416	0.427855
P32322	Pyrroline-5-carboxylate reductase 1, mitochondrial OS=Homo sapiens GN=PYCR1 PE=1 SV=2 - [P5CR1_HUMAN]	PYCR1	3	3	184.02	PYCR1	2	1.1357e+07	1.01038e+07	1.30778e+07	1.35896e+07	1.20321e+07	1.14468e+07	1.1064e+07	1.40325e+07	1.21811e+07	1.01238	0.0177557	0.899357
P11216	Glycogen phosphorylase, brain form OS=Homo sapiens GN=PYGB PE=1 SV=5 - [PYGB_HUMAN]	PYGB	16	11	853.94	PYGB	3	4.82848e+07	4.97144e+07	4.63452e+07	5.70169e+07	5.03403e+07	4.9451e+07	5.04065e+07	5.50334e+07	5.16303e+07	1.02563	0.0365046	0.667504
P47897	Glutamine--tRNA ligase OS=Homo sapiens GN=QARS PE=1 SV=1 - [SYQ_HUMAN]	QARS	10	10	380.56	QARS	1	1.913e+07	1.65465e+07	1.57398e+07	1.81426e+07	1.73897e+07	1.82622e+07	2.00216e+07	1.7199e+07	1.84942e+07	1.06352	0.088844	0.372669
P61026	Ras-related protein Rab-10 OS=Homo sapiens GN=RAB10 PE=1 SV=1 - [RAB10_HUMAN]	RAB10	5	2	252.61	RAB10	2	8.323e+06	1.19791e+07	9.0092e+06	9.33976e+06	9.66276e+06	9.48409e+06	8.99722e+06	1.02449e+07	9.57541e+06	0.990961	-0.0131	0.992997
Q15907	Ras-related protein Rab-11B OS=Homo sapiens GN=RAB11B PE=1 SV=4 - [RB11B_HUMAN]	RAB11B	5	5	286.94	RAB11B	3	2.12181e+07	1.86526e+07	2.21703e+07	2.04111e+07	2.0613e+07	1.92946e+07	2.23985e+07	2.05897e+07	2.07609e+07	1.00717	0.0103119	0.902524
P51153	Ras-related protein Rab-13 OS=Homo sapiens GN=RAB13 PE=1 SV=1 - [RAB13_HUMAN]	RAB13	3	2	137.61	RAB13	1	2.34925e+06	2.55164e+06	3.30127e+06	2.44766e+06	2.66246e+06	2.65752e+06	2.82047e+06	3.34906e+06	2.94235e+06	1.10513	0.14421	0.377236
Q9NP72	Ras-related protein Rab-18 OS=Homo sapiens GN=RAB18 PE=1 SV=1 - [RAB18_HUMAN]	RAB18	2	2	111.83	RAB18	3	7.98764e+06	6.93224e+06	7.8096e+06	8.33026e+06	7.76493e+06	8.73156e+06	9.0796e+06	8.79273e+06	8.86796e+06	1.14205	0.191629	0.0366458
P62820	Ras-related protein Rab-1A OS=Homo sapiens GN=RAB1A PE=1 SV=3 - [RAB1A_HUMAN]	RAB1A	8	2	415.24	RAB1A	3	6.03038e+06	1.07736e+07	8.94176e+06	8.16947e+06	8.47881e+06	6.51301e+06	6.17677e+06	6.34368e+06	6.34449e+06	0.748276	-0.418358	0.120445
Q9H0U4	Ras-related protein Rab-1B OS=Homo sapiens GN=RAB1B PE=1 SV=1 - [RAB1B_HUMAN]	RAB1B	10	4	525.11	RAB1B	2	2.60347e+06	4.07987e+06	3.67511e+06	2.89964e+06	3.31452e+06	2.5314e+06	2.01623e+06	2.2507e+06	2.26611e+06	0.683691	-0.548584	0.0407186
Q9UL25	Ras-related protein Rab-21 OS=Homo sapiens GN=RAB21 PE=1 SV=3 - [RAB21_HUMAN]	RAB21	4	4	271.43	RAB21	2	6.45813e+06	6.16901e+06	6.90505e+06	6.80833e+06	6.58513e+06	6.3965e+06	6.88824e+06	6.85797e+06	6.71423e+06	1.01961	0.0280105	0.610574
Q9UL26	Ras-related protein Rab-22A OS=Homo sapiens GN=RAB22A PE=1 SV=2 - [RB22A_HUMAN]	RAB22A	2	2	76.14	RAB22A	4	2.52855e+06	2.72093e+06	2.90736e+06	3.02598e+06	2.7957e+06	2.39894e+06	2.76632e+06	2.79628e+06	2.65385e+06	0.949259	-0.0751259	0.440401
P61019	Ras-related protein Rab-2A OS=Homo sapiens GN=RAB2A PE=1 SV=1 - [RAB2A_HUMAN]	RAB2A	9	9	485.89	RAB2A	3	6.11437e+07	5.2596e+07	5.10035e+07	5.39977e+07	5.46852e+07	5.98407e+07	6.36631e+07	5.7412e+07	6.03053e+07	1.10277	0.141133	0.121586
Q13637	Ras-related protein Rab-32 OS=Homo sapiens GN=RAB32 PE=1 SV=3 - [RAB32_HUMAN]	RAB32	2	2	68.29	RAB32	2	2.7905e+06	2.21936e+06	2.04697e+06	2.11657e+06	2.29335e+06	2.42034e+06	2.3094e+06	2.27092e+06	2.33355e+06	1.01753	0.0250738	0.781834
Q9BZG1	Ras-related protein Rab-34 OS=Homo sapiens GN=RAB34 PE=1 SV=1 - [RAB34_HUMAN]	RAB34	2	2	126.47	RAB34	3	2.04388e+06	2.38233e+06	2.71961e+06	2.43756e+06	2.39585e+06	2.20909e+06	2.4697e+06	2.5619e+06	2.41357e+06	1.0074	0.0106308	0.899031
Q15286	Ras-related protein Rab-35 OS=Homo sapiens GN=RAB35 PE=1 SV=1 - [RAB35_HUMAN]	RAB35	6	2	333.62	RAB35	3	341835	325955	292294	406907	341748	425392	503094	505265	477917	1.39845	0.483829	0.0155339
P20337	Ras-related protein Rab-3B OS=Homo sapiens GN=RAB3B PE=1 SV=2 - [RAB3B_HUMAN]	RAB3B	6	3	241.52	RAB3B	6	1.22288e+06	1.41823e+06	1.48895e+06	1.25907e+06	1.34728e+06	1.29186e+06	1.38675e+06	1.48235e+06	1.38698e+06	1.02947	0.041897	0.654841
P61018	Ras-related protein Rab-4B OS=Homo sapiens GN=RAB4B PE=1 SV=1 - [RAB4B_HUMAN]	RAB4B	4	2	206.22	RAB4B	2	1.03687e+06	788978	782613	998140	901649	865085	952890	903621	907199	1.00615	0.00885235	0.886531
P20339	Ras-related protein Rab-5A OS=Homo sapiens GN=RAB5A PE=1 SV=2 - [RAB5A_HUMAN]	RAB5A	4	2	279.16	RAB5A	3	9.76098e+06	9.70416e+06	9.23648e+06	1.00817e+07	9.69584e+06	1.03691e+07	1.0768e+07	1.01276e+07	1.04216e+07	1.07485	0.104137	0.0392499
P20340	Ras-related protein Rab-6A OS=Homo sapiens GN=RAB6A PE=1 SV=3 - [RAB6A_HUMAN]	RAB6A	5	3	214.58	RAB6A	7	1.83046e+07	1.59825e+07	1.28032e+07	1.52027e+07	1.55733e+07	1.65628e+07	1.95375e+07	1.82368e+07	1.81124e+07	1.16304	0.217901	0.163719
Q9H0N0	Ras-related protein Rab-6C OS=Homo sapiens GN=RAB6C PE=1 SV=2 - [RAB6C_HUMAN]	RAB6C	2	2	137.51	RAB6C	5	5.07675e+06	6.55456e+06	5.18173e+06	5.20284e+06	5.50397e+06	5.90902e+06	5.97028e+06	5.07808e+06	5.65246e+06	1.02698	0.0384061	0.738161
P51149	Ras-related protein Rab-7a OS=Homo sapiens GN=RAB7A PE=1 SV=1 - [RAB7A_HUMAN]	RAB7A	5	5	242.39	RAB7A	2	5.50661e+07	5.26272e+07	5.69507e+07	6.5398e+07	5.75105e+07	5.37534e+07	5.6702e+07	5.92764e+07	5.65773e+07	0.983773	-0.0236028	0.827912
P61006	Ras-related protein Rab-8A OS=Homo sapiens GN=RAB8A PE=1 SV=1 - [RAB8A_HUMAN]	RAB8A	5	2	244.92	RAB8A	1	2.59832e+06	2.69871e+06	2.12399e+06	774257	2.04882e+06	2.48008e+06	2.83668e+06	2.08873e+06	2.4685e+06	1.20484	0.268842	0.45968
P63000	Ras-related C3 botulinum toxin substrate 1 OS=Homo sapiens GN=RAC1 PE=1 SV=1 - [RAC1_HUMAN]	RAC1	6	4	252.99	RAC1	3	6.11312e+06	6.1722e+06	5.18525e+06	6.97577e+06	6.11159e+06	6.04021e+06	7.78344e+06	7.19763e+06	7.00709e+06	1.14653	0.197269	0.211776
P54727	UV excision repair protein RAD23 homolog B OS=Homo sapiens GN=RAD23B PE=1 SV=1 - [RD23B_HUMAN]	RAD23B	3	3	177	RAD23B	6	4.67657e+06	4.74071e+06	5.32903e+06	4.72584e+06	4.86804e+06	4.88932e+06	4.44982e+06	4.37261e+06	4.57058e+06	0.938897	-0.0909614	0.235225
Q9P0K7	Ankycorbin OS=Homo sapiens GN=RAI14 PE=1 SV=2 - [RAI14_HUMAN]	RAI14	8	8	427.4	RAI14	2	1.47795e+07	1.28244e+07	1.48016e+07	1.45321e+07	1.42344e+07	1.54989e+07	1.42541e+07	1.66902e+07	1.54811e+07	1.08758	0.121123	0.194311
P11233	Ras-related protein Ral-A OS=Homo sapiens GN=RALA PE=1 SV=1 - [RALA_HUMAN]	RALA	2	2	86.07	RALA	4	3.27754e+06	3.229e+06	2.78082e+06	3.95964e+06	3.31175e+06	3.64654e+06	4.48975e+06	3.44881e+06	3.8617e+06	1.16606	0.221643	0.213855
Q9UKM9	RNA-binding protein Raly OS=Homo sapiens GN=RALY PE=1 SV=1 - [RALY_HUMAN]	RALY	4	4	194.35	RALY	1	1.33636e+07	1.33437e+07	1.22991e+07	1.60893e+07	1.37739e+07	1.18592e+07	1.36975e+07	1.48439e+07	1.34669e+07	0.977706	-0.0325269	0.811417
P62826	GTP-binding nuclear protein Ran OS=Homo sapiens GN=RAN PE=1 SV=3 - [RAN_HUMAN]	RAN	4	4	245.41	RAN	2	1.04357e+07	1.15589e+07	9.31518e+06	1.0736e+07	1.05115e+07	1.01084e+07	1.14253e+07	9.10426e+06	1.02127e+07	0.971574	-0.0416045	0.708892
P49792	E3 SUMO-protein ligase RanBP2 OS=Homo sapiens GN=RANBP2 PE=1 SV=2 - [RBP2_HUMAN]	RANBP2	6	6	268.27	RANBP2	2	5.0344e+06	4.70879e+06	4.71313e+06	5.47671e+06	4.98326e+06	5.8478e+06	5.83036e+06	5.74916e+06	5.80911e+06	1.16572	0.221227	0.0147069
Q9H6Z4	Ran-binding protein 3 OS=Homo sapiens GN=RANBP3 PE=1 SV=1 - [RANB3_HUMAN]	RANBP3	2	2	81.71	RANBP3	2	424720	386598	387968	455059	413586	397560	467995	428344	431299	1.04283	0.0605021	0.520793
P46060	Ran GTPase-activating protein 1 OS=Homo sapiens GN=RANGAP1 PE=1 SV=1 - [RAGP1_HUMAN]	RANGAP1	3	3	228.66	RANGAP1	5	7.45796e+06	8.05987e+06	7.59489e+06	8.82387e+06	7.98415e+06	7.51795e+06	7.65704e+06	7.17394e+06	7.44964e+06	0.933054	-0.0999672	0.216
P62834	Ras-related protein Rap-1A OS=Homo sapiens GN=RAP1A PE=1 SV=1 - [RAP1A_HUMAN]	RAP1A	5	2	241.01	RAP1A	2	2.13518e+06	2.6812e+06	2.78501e+06	3.66718e+06	2.81714e+06	2.74726e+06	2.71618e+06	3.15688e+06	2.87344e+06	1.01998	0.0285464	0.80354
P61225	Ras-related protein Rap-2b OS=Homo sapiens GN=RAP2B PE=1 SV=1 - [RAP2B_HUMAN]	RAP2B	3	2	107.15	RAP2B	4	1.08139e+06	462104	374773	206257	531132	1.09404e+06	965086	1.05074e+06	1.03662e+06	1.95173	0.964751	0.0915403
P54136	Arginine--tRNA ligase, cytoplasmic OS=Homo sapiens GN=RARS PE=1 SV=2 - [SYRC_HUMAN]	RARS	13	13	670.39	RARS	1	5.23006e+07	5.4874e+07	5.36165e+07	5.33796e+07	5.35427e+07	5.89809e+07	5.94863e+07	5.83935e+07	5.89536e+07	1.10106	0.13889	0.000583663
P20936	Ras GTPase-activating protein 1 OS=Homo sapiens GN=RASA1 PE=1 SV=1 - [RASA1_HUMAN]	RASA1	2	2	53.3	RASA1	3	356461	222690	231410	339576	287534	333705	370334	305173	336404	1.16996	0.226462	0.302804
Q16576	Histone-binding protein RBBP7 OS=Homo sapiens GN=RBBP7 PE=1 SV=1 - [RBBP7_HUMAN]	RBBP7	4	4	188.98	RBBP7	2	9.33643e+07	9.59537e+07	9.93179e+07	1.03284e+08	9.798e+07	1.1145e+08	1.00942e+08	9.58624e+07	1.02751e+08	1.0487	0.068599	0.351893
O43251	RNA binding protein fox-1 homolog 2 OS=Homo sapiens GN=RBFOX2 PE=1 SV=3 - [RFOX2_HUMAN]	RBFOX2	2	2	73.42	RBFOX2	2	1.46372e+06	1.23277e+06	1.28784e+06	1.20863e+06	1.29824e+06	1.34209e+06	1.70739e+06	1.88301e+06	1.64417e+06	1.26646	0.340799	0.0672474
Q8IXT5	RNA-binding protein 12B OS=Homo sapiens GN=RBM12B PE=1 SV=2 - [RB12B_HUMAN]	RBM12B	2	2	74.86	RBM12B	1	507704	462167	502700	437880	477613	610256	499019	539390	549555	1.15063	0.202423	0.0838618
Q96PK6	RNA-binding protein 14 OS=Homo sapiens GN=RBM14 PE=1 SV=2 - [RBM14_HUMAN]	RBM14	7	7	467.57	RBM14	1	1.63824e+07	1.55546e+07	1.58159e+07	1.57728e+07	1.58814e+07	1.48822e+07	1.69846e+07	1.793e+07	1.65989e+07	1.04518	0.0637506	0.429251
P49756	RNA-binding protein 25 OS=Homo sapiens GN=RBM25 PE=1 SV=3 - [RBM25_HUMAN]	RBM25	3	3	131.55	RBM25	4	3.03656e+06	2.77391e+06	3.57311e+06	3.91485e+06	3.32461e+06	2.44374e+06	2.75035e+06	2.78705e+06	2.66038e+06	0.80021	-0.32155	0.0801296
Q14498	RNA-binding protein 39 OS=Homo sapiens GN=RBM39 PE=1 SV=2 - [RBM39_HUMAN]	RBM39	8	7	453.17	RBM39	3	1.14093e+07	1.16766e+07	1.26169e+07	1.24113e+07	1.20285e+07	1.01765e+07	1.12026e+07	1.21189e+07	1.1166e+07	0.928294	-0.107346	0.195517
Q9BWF3	RNA-binding protein 4 OS=Homo sapiens GN=RBM4 PE=1 SV=1 - [RBM4_HUMAN]	RBM4	3	3	230.74	RBM4	1	5.92263e+06	5.66349e+06	5.18575e+06	5.65338e+06	5.60631e+06	5.10557e+06	5.51447e+06	5.63951e+06	5.41985e+06	0.966741	-0.0487992	0.45437
P29558	RNA-binding motif, single-stranded-interacting protein 1 OS=Homo sapiens GN=RBMS1 PE=1 SV=3 - [RBMS1_HUMAN]	RBMS1	2	2	127.15	RBMS1	3	8.54094e+06	8.25292e+06	6.84925e+06	9.13243e+06	8.19389e+06	8.93161e+06	9.79203e+06	1.10206e+07	9.91476e+06	1.21002	0.275031	0.0826722
P38159	RNA-binding motif protein, X chromosome OS=Homo sapiens GN=RBMX PE=1 SV=3 - [RBMX_HUMAN]	RBMX	5	5	280.33	RBMX	2	2.91936e+07	2.56806e+07	2.5604e+07	2.78134e+07	2.70729e+07	2.55485e+07	2.95378e+07	3.12883e+07	2.87915e+07	1.06348	0.0887939	0.388872
P18754	Regulator of chromosome condensation OS=Homo sapiens GN=RCC1 PE=1 SV=1 - [RCC1_HUMAN]	RCC1	2	2	150.83	RCC1	4	2.73479e+06	2.51891e+06	2.47492e+06	3.5772e+06	2.82646e+06	2.25204e+06	2.76073e+06	3.18982e+06	2.7342e+06	0.967359	-0.0478769	0.817909
Q9P258	Protein RCC2 OS=Homo sapiens GN=RCC2 PE=1 SV=2 - [RCC2_HUMAN]	RCC2	5	4	179.84	RCC2	3	7.28389e+06	6.8158e+06	7.17685e+06	8.00625e+06	7.3207e+06	7.03406e+06	7.73677e+06	7.6533e+06	7.47471e+06	1.02104	0.0300368	0.664905
Q15293	Reticulocalbin-1 OS=Homo sapiens GN=RCN1 PE=1 SV=1 - [RCN1_HUMAN]	RCN1	4	4	196.15	RCN1	4	4.76305e+06	3.40094e+06	3.47519e+06	5.36789e+06	4.25177e+06	4.92783e+06	6.91386e+06	6.53555e+06	6.12575e+06	1.44075	0.526823	0.067686
Q14257	Reticulocalbin-2 OS=Homo sapiens GN=RCN2 PE=1 SV=1 - [RCN2_HUMAN]	RCN2	4	4	340.83	RCN2	2	1.2916e+07	9.17549e+06	8.39949e+06	1.11307e+07	1.04054e+07	1.1227e+07	1.31208e+07	1.43684e+07	1.29054e+07	1.24026	0.310646	0.143293
Q96D15	Reticulocalbin-3 OS=Homo sapiens GN=RCN3 PE=1 SV=1 - [RCN3_HUMAN]	RCN3	6	6	299.56	RCN3	2	1.27086e+07	1.08121e+07	1.13244e+07	1.67897e+07	1.29087e+07	1.00471e+07	1.36846e+07	1.51582e+07	1.29633e+07	1.00423	0.00608811	0.977147
Q8IZV5	Retinol dehydrogenase 10 OS=Homo sapiens GN=RDH10 PE=1 SV=1 - [RDH10_HUMAN]	RDH10	2	2	75.95	RDH10	2	8.97825e+06	7.88566e+06	8.56762e+06	9.35854e+06	8.69752e+06	8.44543e+06	8.88337e+06	8.90337e+06	8.74406e+06	1.00535	0.00769885	0.883717
Q8TC12	Retinol dehydrogenase 11 OS=Homo sapiens GN=RDH11 PE=1 SV=2 - [RDH11_HUMAN]	RDH11	4	4	224.6	RDH11	1	3.72188e+06	3.45464e+06	3.51626e+06	3.05532e+06	3.43703e+06	3.3456e+06	4.31487e+06	4.22499e+06	3.96182e+06	1.15269	0.205002	0.161203
P35241	Radixin OS=Homo sapiens GN=RDX PE=1 SV=1 - [RADI_HUMAN]	RDX	11	9	483.45	RDX	4	1.64392e+07	1.78425e+07	1.67608e+07	1.61436e+07	1.67965e+07	1.79765e+07	1.68236e+07	1.59711e+07	1.69237e+07	1.00757	0.0108831	0.861244
P46063	ATP-dependent DNA helicase Q1 OS=Homo sapiens GN=RECQL PE=1 SV=3 - [RECQ1_HUMAN]	RECQL	7	7	375.94	RECQL	2	1.34017e+07	1.21949e+07	1.06783e+07	1.37227e+07	1.24994e+07	1.17435e+07	1.56792e+07	1.38319e+07	1.37516e+07	1.10018	0.137738	0.381038
Q96D71	RalBP1-associated Eps domain-containing protein 1 OS=Homo sapiens GN=REPS1 PE=1 SV=3 - [REPS1_HUMAN]	REPS1	2	2	69.68	REPS1	1	687360	714298	754882	627223	695941	668185	562072	546244	592167	0.850887	-0.232961	0.0670376
Q6NUM9	All-trans-retinol 13,14-reductase OS=Homo sapiens GN=RETSAT PE=1 SV=2 - [RETST_HUMAN]	RETSAT	2	2	141.98	RETSAT	4	1.20709e+06	985102	803105	1.17647e+06	1.04294e+06	1.06813e+06	1.28285e+06	1.3777e+06	1.24289e+06	1.19172	0.253048	0.213933
Q9Y3B8	Oligoribonuclease, mitochondrial OS=Homo sapiens GN=REXO2 PE=1 SV=3 - [ORN_HUMAN]	REXO2	2	2	117.08	REXO2	2	2.14144e+06	3.47771e+06	3.15352e+06	1.47876e+06	2.56286e+06	2.88513e+06	2.79236e+06	3.6459e+06	3.1078e+06	1.21263	0.278138	0.367008
Q14699	Raftlin OS=Homo sapiens GN=RFTN1 PE=1 SV=4 - [RFTN1_HUMAN]	RFTN1	3	3	160.21	RFTN1	2	3.55735e+06	2.56589e+06	2.90789e+06	3.73317e+06	3.19107e+06	3.50076e+06	4.0996e+06	4.8417e+06	4.14735e+06	1.29967	0.378149	0.0971848
P61586	Transforming protein RhoA OS=Homo sapiens GN=RHOA PE=1 SV=1 - [RHOA_HUMAN]	RHOA	4	2	215.75	RHOA	5	7.75004e+06	6.84956e+06	4.86559e+06	8.49154e+06	6.98918e+06	9.99255e+06	1.1979e+07	8.48756e+06	1.0153e+07	1.45268	0.538715	0.0690025
P08134	Rho-related GTP-binding protein RhoC OS=Homo sapiens GN=RHOC PE=1 SV=1 - [RHOC_HUMAN]	RHOC	4	2	224.06	RHOC	3	1.09977e+07	9.29331e+06	8.85517e+06	9.41358e+06	9.63995e+06	1.1009e+07	1.16282e+07	9.51218e+06	1.07165e+07	1.11167	0.152731	0.2169
Q8IXI1	Mitochondrial Rho GTPase 2 OS=Homo sapiens GN=RHOT2 PE=1 SV=2 - [MIRO2_HUMAN]	RHOT2	3	3	139.12	RHOT2	2	2.88793e+06	2.70349e+06	2.89585e+06	2.91932e+06	2.85165e+06	2.52477e+06	2.82407e+06	3.0813e+06	2.81005e+06	0.985411	-0.0212028	0.752479
Q9NPQ8	Synembryn-A OS=Homo sapiens GN=RIC8A PE=1 SV=3 - [RIC8A_HUMAN]	RIC8A	4	4	200.79	RIC8A	1	3.64875e+06	3.49127e+06	3.39422e+06	3.23282e+06	3.44176e+06	3.44457e+06	3.22953e+06	3.57997e+06	3.41802e+06	0.993102	-0.00998679	0.867876
Q13671	Ras and Rab interactor 1 OS=Homo sapiens GN=RIN1 PE=1 SV=4 - [RIN1_HUMAN]	RIN1	2	2	104.69	RIN1	3	118195	190275	286327	144058	184714	322404	199093	163338	228278	1.23585	0.305503	0.459783
Q96TC7	Regulator of microtubule dynamics protein 3 OS=Homo sapiens GN=RMDN3 PE=1 SV=2 - [RMD3_HUMAN]	RMDN3	2	2	102.44	RMDN3	2	2.42478e+06	2.52896e+06	2.00903e+06	2.49029e+06	2.36327e+06	2.73182e+06	3.11584e+06	3.53302e+06	3.12689e+06	1.32312	0.403947	0.025584
Q63HN8	E3 ubiquitin-protein ligase RNF213 OS=Homo sapiens GN=RNF213 PE=1 SV=3 - [RN213_HUMAN]	RNF213	2	2	97.47	RNF213	5	355634	351282	340966	390693	359644	520749	420617	343356	428241	1.19074	0.251854	0.189785
P13489	Ribonuclease inhibitor OS=Homo sapiens GN=RNH1 PE=1 SV=2 - [RINI_HUMAN]	RNH1	13	13	888.75	RNH1	1	6.56032e+07	6.70454e+07	6.27348e+07	6.31477e+07	6.46328e+07	6.98648e+07	6.8555e+07	6.89501e+07	6.91233e+07	1.06948	0.0969059	0.0172062
Q9H4A4	Aminopeptidase B OS=Homo sapiens GN=RNPEP PE=1 SV=2 - [AMPB_HUMAN]	RNPEP	6	6	290.36	RNPEP	2	1.44077e+07	1.55759e+07	1.4374e+07	1.33501e+07	1.44269e+07	1.44897e+07	1.43832e+07	1.48493e+07	1.45741e+07	1.0102	0.0146379	0.774243
P27694	Replication protein A 70 kDa DNA-binding subunit OS=Homo sapiens GN=RPA1 PE=1 SV=2 - [RFA1_HUMAN]	RPA1	2	2	135.98	RPA1	3	926079	1.01074e+06	823207	673189	858304	716666	866413	741513	774864	0.902785	-0.147546	0.448644
Q96AT9	Ribulose-phosphate 3-epimerase OS=Homo sapiens GN=RPE PE=1 SV=1 - [RPE_HUMAN]	RPE	2	2	130.12	RPE	4	986170	1.13634e+06	1.25741e+06	1.37573e+06	1.18891e+06	1.11688e+06	980942	1.02316e+06	1.04033e+06	0.875025	-0.192603	0.217558
P27635	60S ribosomal protein L10 OS=Homo sapiens GN=RPL10 PE=1 SV=4 - [RL10_HUMAN]	RPL10	3	3	145.72	RPL10	3	1.10572e+07	1.23628e+07	9.59029e+06	1.3815e+07	1.17063e+07	1.33388e+07	1.61826e+07	1.37833e+07	1.44349e+07	1.23308	0.302271	0.095962
P62913	60S ribosomal protein L11 OS=Homo sapiens GN=RPL11 PE=1 SV=2 - [RL11_HUMAN]	RPL11	5	5	245.36	RPL11	2	1.14231e+07	1.0565e+07	1.13409e+07	8.07876e+06	1.03519e+07	1.14986e+07	1.55762e+07	1.11891e+07	1.27546e+07	1.2321	0.301124	0.175465
P26373	60S ribosomal protein L13 OS=Homo sapiens GN=RPL13 PE=1 SV=4 - [RL13_HUMAN]	RPL13	5	5	213.9	RPL13	2	3.17578e+07	2.788e+07	2.1418e+07	3.46166e+07	2.89181e+07	3.5204e+07	3.43379e+07	3.08393e+07	3.34604e+07	1.15707	0.210481	0.267996
P40429	60S ribosomal protein L13a OS=Homo sapiens GN=RPL13A PE=1 SV=2 - [RL13A_HUMAN]	RPL13A	5	5	215.53	RPL13A	2	2.72973e+07	2.33243e+07	2.70664e+07	3.0159e+07	2.69618e+07	2.81455e+07	2.82725e+07	2.99029e+07	2.87736e+07	1.0672	0.093831	0.336522
P50914	60S ribosomal protein L14 OS=Homo sapiens GN=RPL14 PE=1 SV=4 - [RL14_HUMAN]	RPL14	3	3	142.79	RPL14	2	1.55996e+07	1.23317e+07	1.59181e+07	1.4627e+07	1.46191e+07	1.44401e+07	1.59506e+07	1.33868e+07	1.45925e+07	0.99818	-0.00262861	0.995407
P61313	60S ribosomal protein L15 OS=Homo sapiens GN=RPL15 PE=1 SV=2 - [RL15_HUMAN]	RPL15	4	4	191.13	RPL15	3	1.28941e+07	8.32276e+06	1.06027e+07	1.1468e+07	1.08219e+07	1.31215e+07	1.50181e+07	1.0816e+07	1.29852e+07	1.1999	0.262915	0.228609
Q02543	60S ribosomal protein L18a OS=Homo sapiens GN=RPL18A PE=1 SV=2 - [RL18A_HUMAN]	RPL18A	3	3	139.76	RPL18A	2	2.55783e+06	3.17263e+06	3.02777e+06	2.74018e+06	2.8746e+06	3.12223e+06	4.303e+06	2.88981e+06	3.43835e+06	1.19611	0.258354	0.212305
P35268	60S ribosomal protein L22 OS=Homo sapiens GN=RPL22 PE=1 SV=2 - [RL22_HUMAN]	RPL22	2	2	122.4	RPL22	2	1.84915e+07	2.19661e+07	1.97301e+07	2.33301e+07	2.08794e+07	1.83724e+07	2.03506e+07	2.17031e+07	2.0142e+07	0.964682	-0.0518744	0.663226
P62750	60S ribosomal protein L23a OS=Homo sapiens GN=RPL23A PE=1 SV=1 - [RL23A_HUMAN]	RPL23A	3	3	184.06	RPL23A	1	3.60869e+07	2.96909e+07	3.07521e+07	3.18541e+07	3.2096e+07	3.89604e+07	4.01674e+07	3.71097e+07	3.87458e+07	1.20718	0.271647	0.0165899
P61254	60S ribosomal protein L26 OS=Homo sapiens GN=RPL26 PE=1 SV=1 - [RL26_HUMAN]	RPL26	2	2	72.09	RPL26	1	1.06172e+07	1.13558e+07	1.16745e+07	1.4231e+07	1.19696e+07	9.98247e+06	1.20537e+07	1.47724e+07	1.22695e+07	1.02506	0.0357021	0.886676
P46776	60S ribosomal protein L27a OS=Homo sapiens GN=RPL27A PE=1 SV=2 - [RL27A_HUMAN]	RPL27A	2	2	115.7	RPL27A	4	2.89617e+07	2.4058e+07	2.07874e+07	3.01212e+07	2.59821e+07	2.87559e+07	3.05671e+07	3.00223e+07	2.97818e+07	1.14624	0.196914	0.212434
P46779	60S ribosomal protein L28 OS=Homo sapiens GN=RPL28 PE=1 SV=3 - [RL28_HUMAN]	RPL28	3	3	97.57	RPL28	4	2.72923e+06	2.08566e+06	3.62113e+06	2.69303e+06	2.78226e+06	5.71473e+06	3.03446e+06	2.09103e+06	3.6134e+06	1.29873	0.3771	0.520955
P39023	60S ribosomal protein L3 OS=Homo sapiens GN=RPL3 PE=1 SV=2 - [RL3_HUMAN]	RPL3	9	9	478.65	RPL3	1	2.16495e+07	2.01056e+07	2.07834e+07	2.59175e+07	2.2114e+07	2.19001e+07	2.32604e+07	2.39822e+07	2.30476e+07	1.04222	0.0596562	0.546933
P18077	60S ribosomal protein L35a OS=Homo sapiens GN=RPL35A PE=1 SV=2 - [RL35A_HUMAN]	RPL35A	2	2	94.45	RPL35A	1	3.78676e+06	5.3814e+06	4.07501e+06	5.89597e+06	4.78478e+06	5.19309e+06	6.53813e+06	5.07848e+06	5.60323e+06	1.17105	0.227805	0.293034
P62424	60S ribosomal protein L7a OS=Homo sapiens GN=RPL7A PE=1 SV=2 - [RL7A_HUMAN]	RPL7A	3	3	101.03	RPL7A	2	6.18708e+06	4.425e+06	7.30095e+06	7.99712e+06	6.47754e+06	6.5332e+06	5.48417e+06	6.17769e+06	6.06502e+06	0.936316	-0.0949325	0.793071
P62917	60S ribosomal protein L8 OS=Homo sapiens GN=RPL8 PE=1 SV=2 - [RL8_HUMAN]	RPL8	4	4	207.41	RPL8	3	1.51144e+07	1.44183e+07	1.46663e+07	1.67015e+07	1.52251e+07	1.4865e+07	1.80009e+07	1.62798e+07	1.63819e+07	1.07598	0.105649	0.288046
P05388	60S acidic ribosomal protein P0 OS=Homo sapiens GN=RPLP0 PE=1 SV=1 - [RLA0_HUMAN]	RPLP0	12	12	497.4	RPLP0	1	7.12444e+07	7.32088e+07	6.98461e+07	7.5575e+07	7.24686e+07	7.48803e+07	9.05957e+07	8.58855e+07	8.37872e+07	1.15619	0.209375	0.0398793
P04843	Dolichyl-diphosphooligosaccharide--protein glycosyltransferase subunit 1 OS=Homo sapiens GN=RPN1 PE=1 SV=1 - [RPN1_HUMAN]	RPN1	14	14	796.45	RPN1	3	2.30634e+08	2.10279e+08	2.12792e+08	2.45629e+08	2.24834e+08	2.32291e+08	2.44132e+08	2.62135e+08	2.46186e+08	1.09497	0.130889	0.139953
P04844	Dolichyl-diphosphooligosaccharide--protein glycosyltransferase subunit 2 OS=Homo sapiens GN=RPN2 PE=1 SV=3 - [RPN2_HUMAN]	RPN2	12	12	702.9	RPN2	1	8.13029e+07	6.8509e+07	6.56261e+07	8.05029e+07	7.39852e+07	7.97687e+07	8.7824e+07	8.002e+07	8.25376e+07	1.11559	0.157813	0.168561
Q9NQG5	Regulation of nuclear pre-mRNA domain-containing protein 1B OS=Homo sapiens GN=RPRD1B PE=1 SV=1 - [RPR1B_HUMAN]	RPRD1B	2	2	77.63	RPRD1B	2	845225	1.04569e+06	1.0815e+06	881279	963423	885174	1.05658e+06	864015	935255	0.970763	-0.0428086	0.766589
P62263	40S ribosomal protein S14 OS=Homo sapiens GN=RPS14 PE=1 SV=3 - [RS14_HUMAN]	RPS14	7	6	389.46	RPS14	2	2.44299e+07	2.79855e+07	2.52787e+07	3.08477e+07	2.71355e+07	3.01256e+07	3.28412e+07	3.06801e+07	3.12156e+07	1.15036	0.20209	0.0820889
P62841	40S ribosomal protein S15 OS=Homo sapiens GN=RPS15 PE=1 SV=2 - [RS15_HUMAN]	RPS15	4	4	158.64	RPS15	2	1.02184e+06	2.26512e+06	771819	1.74068e+06	1.44987e+06	1.00412e+06	2.24168e+06	933126	1.39298e+06	0.960761	-0.0577512	0.926403
P62244	40S ribosomal protein S15a OS=Homo sapiens GN=RPS15A PE=1 SV=2 - [RS15A_HUMAN]	RPS15A	8	8	406.85	RPS15A	2	3.73896e+07	3.99069e+07	3.51612e+07	4.29279e+07	3.88464e+07	4.10755e+07	4.83077e+07	3.72692e+07	4.22175e+07	1.08678	0.12006	0.368275
P62249	40S ribosomal protein S16 OS=Homo sapiens GN=RPS16 PE=1 SV=2 - [RS16_HUMAN]	RPS16	5	5	187.89	RPS16	6	2.35035e+07	2.40274e+07	2.23526e+07	2.49485e+07	2.3708e+07	2.71045e+07	2.54473e+07	2.21651e+07	2.49056e+07	1.05052	0.0710982	0.448204
P62269	40S ribosomal protein S18 OS=Homo sapiens GN=RPS18 PE=1 SV=3 - [RS18_HUMAN]	RPS18	5	5	262.14	RPS18	2	6.24081e+07	6.34333e+07	5.52492e+07	6.30153e+07	6.10265e+07	6.96701e+07	7.48416e+07	5.9843e+07	6.81182e+07	1.11621	0.158605	0.172763
P15880	40S ribosomal protein S2 OS=Homo sapiens GN=RPS2 PE=1 SV=2 - [RS2_HUMAN]	RPS2	2	2	128.12	RPS2	2	2.71061e+07	2.48127e+07	2.36396e+07	2.11592e+07	2.41794e+07	2.68499e+07	2.99058e+07	2.66174e+07	2.7791e+07	1.14937	0.200842	0.0938214
P60866	40S ribosomal protein S20 OS=Homo sapiens GN=RPS20 PE=1 SV=1 - [RS20_HUMAN]	RPS20	2	2	77.8	RPS20	1	7.92022e+06	7.09705e+06	7.24539e+06	8.51817e+06	7.69521e+06	7.23068e+06	7.97903e+06	7.86228e+06	7.69067e+06	0.99941	-0.000851811	0.984311
P62266	40S ribosomal protein S23 OS=Homo sapiens GN=RPS23 PE=1 SV=3 - [RS23_HUMAN]	RPS23	4	4	182.45	RPS23	3	3.6001e+07	3.78908e+07	2.79692e+07	3.43185e+07	3.40449e+07	3.86608e+07	3.46967e+07	2.94473e+07	3.42683e+07	1.00656	0.00943678	0.950117
P62847	40S ribosomal protein S24 OS=Homo sapiens GN=RPS24 PE=1 SV=1 - [RS24_HUMAN]	RPS24	2	2	100.46	RPS24	3	4.95897e+06	5.14663e+06	3.39224e+06	5.34979e+06	4.71191e+06	5.38187e+06	7.83645e+06	6.75204e+06	6.65679e+06	1.41276	0.498515	0.0735042
P62979	Ubiquitin-40S ribosomal protein S27a OS=Homo sapiens GN=RPS27A PE=1 SV=2 - [RS27A_HUMAN]	RPS27A	4	4	211.14	RPS27A	2	6.03394e+07	6.44777e+07	5.56233e+07	7.98354e+07	6.50689e+07	6.12365e+07	7.6735e+07	7.40228e+07	7.06648e+07	1.086	0.119022	0.46006
Q71UM5	40S ribosomal protein S27-like OS=Homo sapiens GN=RPS27L PE=1 SV=3 - [RS27L_HUMAN]	RPS27L	3	3	171.32	RPS27L	2	1.36955e+07	1.68591e+07	1.26751e+07	1.77721e+07	1.52505e+07	1.78432e+07	2.27962e+07	1.73712e+07	1.93369e+07	1.26795	0.342503	0.102765
P23396	40S ribosomal protein S3 OS=Homo sapiens GN=RPS3 PE=1 SV=2 - [RS3_HUMAN]	RPS3	13	13	643.62	RPS3	3	1.45042e+08	1.47705e+08	1.33778e+08	1.65413e+08	1.47984e+08	1.47878e+08	1.77486e+08	1.59381e+08	1.61582e+08	1.09188	0.126818	0.25308
P61247	40S ribosomal protein S3a OS=Homo sapiens GN=RPS3A PE=1 SV=2 - [RS3A_HUMAN]	RPS3A	5	5	234.74	RPS3A	3	2.12902e+07	2.31061e+07	2.44735e+07	2.54526e+07	2.35806e+07	2.13978e+07	2.24037e+07	2.46098e+07	2.28038e+07	0.967056	-0.0483289	0.590421
P62701	40S ribosomal protein S4, X isoform OS=Homo sapiens GN=RPS4X PE=1 SV=2 - [RS4X_HUMAN]	RPS4X	11	10	497.2	RPS4X	1	5.81996e+07	6.15388e+07	5.49834e+07	5.46875e+07	5.73523e+07	6.95417e+07	6.77902e+07	5.27995e+07	6.33771e+07	1.10505	0.14411	0.297564
P62753	40S ribosomal protein S6 OS=Homo sapiens GN=RPS6 PE=1 SV=1 - [RS6_HUMAN]	RPS6	4	4	193.25	RPS6	1	4.94447e+07	5.26848e+07	5.49675e+07	6.05994e+07	5.44241e+07	4.95829e+07	5.08345e+07	4.84131e+07	4.96102e+07	0.911548	-0.13361	0.143127
P46781	40S ribosomal protein S9 OS=Homo sapiens GN=RPS9 PE=1 SV=3 - [RS9_HUMAN]	RPS9	7	7	247.89	RPS9	1	4.38486e+07	3.37353e+07	3.31872e+07	3.77504e+07	3.71304e+07	4.37211e+07	4.12881e+07	3.58879e+07	4.0299e+07	1.08534	0.118145	0.391669
P08865	40S ribosomal protein SA OS=Homo sapiens GN=RPSA PE=1 SV=4 - [RSSA_HUMAN]	RPSA	4	4	245.85	RPSA	2	1.31974e+08	1.36038e+08	1.29822e+08	1.33605e+08	1.3286e+08	1.29131e+08	1.29157e+08	1.3866e+08	1.32316e+08	0.995909	-0.00591486	0.852041
Q7L523	Ras-related GTP-binding protein A OS=Homo sapiens GN=RRAGA PE=1 SV=1 - [RRAGA_HUMAN]	RRAGA	2	2	49.26	RRAGA	1	181174	252674	283750	293626	252806	273047	297020	201777	257281	1.0177	0.0253158	0.900876
P10301	Ras-related protein R-Ras OS=Homo sapiens GN=RRAS PE=1 SV=1 - [RRAS_HUMAN]	RRAS	2	2	128.15	RRAS	3	2.43086e+06	2.45944e+06	2.83941e+06	1.89305e+06	2.40569e+06	2.33127e+06	2.17802e+06	2.23446e+06	2.24791e+06	0.934416	-0.0978626	0.59139
Q9P2E9	Ribosome-binding protein 1 OS=Homo sapiens GN=RRBP1 PE=1 SV=4 - [RRBP1_HUMAN]	RRBP1	27	26	1310.26	RRBP1	4	1.09489e+08	1.05991e+08	1.20487e+08	1.19282e+08	1.13812e+08	1.39087e+08	1.25134e+08	1.28758e+08	1.30993e+08	1.15096	0.202836	0.0274854
O76021	Ribosomal L1 domain-containing protein 1 OS=Homo sapiens GN=RSL1D1 PE=1 SV=3 - [RL1D1_HUMAN]	RSL1D1	2	2	75.93	RSL1D1	4	1.86404e+06	1.1125e+06	1.52315e+06	1.58717e+06	1.52172e+06	1.97724e+06	1.31911e+06	1.61719e+06	1.63785e+06	1.07632	0.106103	0.653381
Q15404	Ras suppressor protein 1 OS=Homo sapiens GN=RSU1 PE=1 SV=3 - [RSU1_HUMAN]	RSU1	4	4	179.83	RSU1	2	5.79112e+06	7.00502e+06	4.88463e+06	4.98251e+06	5.66582e+06	6.41391e+06	6.67716e+06	5.05671e+06	6.04926e+06	1.06768	0.0944743	0.598296
O00442	RNA 3'-terminal phosphate cyclase OS=Homo sapiens GN=RTCA PE=1 SV=1 - [RTCA_HUMAN]	RTCA	3	3	229.47	RTCA	2	1.73768e+06	2.37859e+06	2.04209e+06	2.43031e+06	2.14717e+06	2.19147e+06	2.49859e+06	2.46425e+06	2.38477e+06	1.11066	0.151418	0.306587
Q9NQC3	Reticulon-4 OS=Homo sapiens GN=RTN4 PE=1 SV=2 - [RTN4_HUMAN]	RTN4	7	7	404.91	RTN4	4	7.73387e+07	7.12069e+07	7.10646e+07	8.11371e+07	7.51868e+07	6.36997e+07	7.52316e+07	8.7578e+07	7.55031e+07	1.00421	0.00605551	0.976897
Q9Y265	RuvB-like 1 OS=Homo sapiens GN=RUVBL1 PE=1 SV=1 - [RUVB1_HUMAN]	RUVBL1	5	5	220.19	RUVBL1	1	2.85625e+07	2.70969e+07	3.08172e+07	2.88543e+07	2.88327e+07	2.76807e+07	2.69704e+07	2.84026e+07	2.76846e+07	0.960179	-0.0586252	0.290055
Q9Y230	RuvB-like 2 OS=Homo sapiens GN=RUVBL2 PE=1 SV=3 - [RUVB2_HUMAN]	RUVBL2	7	7	461.14	RUVBL2	1	2.25907e+07	2.52769e+07	2.37809e+07	2.58455e+07	2.43735e+07	2.47616e+07	2.56233e+07	2.41916e+07	2.48588e+07	1.01991	0.0284438	0.613194
P31949	Protein S100-A11 OS=Homo sapiens GN=S100A11 PE=1 SV=2 - [S10AB_HUMAN]	S100A11	5	5	198.76	S100A11	1	8.03379e+06	9.18824e+06	9.07241e+06	6.78347e+06	8.26948e+06	8.6281e+06	9.89272e+06	8.79217e+06	9.10433e+06	1.10096	0.138757	0.313762
Q9NTJ5	Phosphatidylinositide phosphatase SAC1 OS=Homo sapiens GN=SACM1L PE=1 SV=2 - [SAC1_HUMAN]	SACM1L	2	2	66.12	SACM1L	2	951545	874264	986264	1.19146e+06	1.00088e+06	712635	924842	1.02451e+06	887330	0.886548	-0.173729	0.340746
Q9UBE0	SUMO-activating enzyme subunit 1 OS=Homo sapiens GN=SAE1 PE=1 SV=1 - [SAE1_HUMAN]	SAE1	3	3	113.26	SAE1	2	7.28536e+06	7.43443e+06	6.24296e+06	8.45826e+06	7.35525e+06	7.46756e+06	7.92399e+06	7.55291e+06	7.64815e+06	1.03982	0.0563365	0.579839
Q15424	Scaffold attachment factor B1 OS=Homo sapiens GN=SAFB PE=1 SV=4 - [SAFB1_HUMAN]	SAFB	2	2	77.46	SAFB	1	836800	635205	900905	1.08114e+06	863512	698791	745015	986756	810187	0.938246	-0.0919615	0.730856
Q9Y512	Sorting and assembly machinery component 50 homolog OS=Homo sapiens GN=SAMM50 PE=1 SV=3 - [SAM50_HUMAN]	SAMM50	3	3	127.76	SAMM50	2	2.80611e+06	2.85397e+06	2.8255e+06	3.19471e+06	2.92007e+06	2.7409e+06	2.86934e+06	2.79432e+06	2.80152e+06	0.9594	-0.0597951	0.337664
Q9NR31	GTP-binding protein SAR1a OS=Homo sapiens GN=SAR1A PE=1 SV=1 - [SAR1A_HUMAN]	SAR1A	3	2	145.94	SAR1A	2	3.14288e+06	4.20059e+06	4.86008e+06	2.47762e+06	3.67029e+06	4.9961e+06	3.4199e+06	2.90983e+06	3.77528e+06	1.0286	0.040689	0.881466
P82979	SAP domain-containing ribonucleoprotein OS=Homo sapiens GN=SARNP PE=1 SV=3 - [SARNP_HUMAN]	SARNP	2	2	171.21	SARNP	2	6.36731e+06	6.4612e+06	8.923e+06	8.52873e+06	7.57006e+06	6.40424e+06	6.42999e+06	7.11232e+06	6.64885e+06	0.878309	-0.1872	0.326687
P49591	Serine--tRNA ligase, cytoplasmic OS=Homo sapiens GN=SARS PE=1 SV=3 - [SYSC_HUMAN]	SARS	7	7	403.01	SARS	1	3.04667e+07	2.98774e+07	2.94035e+07	2.76209e+07	2.93421e+07	2.91957e+07	2.90755e+07	2.94928e+07	2.92546e+07	0.997019	-0.00430688	0.930176
Q15020	Squamous cell carcinoma antigen recognized by T-cells 3 OS=Homo sapiens GN=SART3 PE=1 SV=1 - [SART3_HUMAN]	SART3	3	3	152.43	SART3	3	1.86893e+06	1.967e+06	1.36627e+06	1.65623e+06	1.71461e+06	1.47108e+06	1.66121e+06	1.55255e+06	1.56162e+06	0.910773	-0.134837	0.434407
Q9Y3A5	Ribosome maturation protein SBDS OS=Homo sapiens GN=SBDS PE=1 SV=4 - [SBDS_HUMAN]	SBDS	2	2	139.57	SBDS	2	5.28084e+06	5.04009e+06	4.92371e+06	4.55478e+06	4.94985e+06	6.99952e+06	6.45041e+06	4.96096e+06	6.13696e+06	1.23983	0.310139	0.08064
O15126	Secretory carrier-associated membrane protein 1 OS=Homo sapiens GN=SCAMP1 PE=1 SV=2 - [SCAM1_HUMAN]	SCAMP1	2	2	69.99	SCAMP1	4	8.12609e+06	6.73202e+06	6.34717e+06	7.11268e+06	7.07949e+06	9.35357e+06	8.36197e+06	8.18107e+06	8.63221e+06	1.21933	0.286084	0.0375096
Q14108	Lysosome membrane protein 2 OS=Homo sapiens GN=SCARB2 PE=1 SV=2 - [SCRB2_HUMAN]	SCARB2	6	6	313.34	SCARB2	2	5.97891e+06	5.09723e+06	5.33567e+06	5.18664e+06	5.39961e+06	6.22847e+06	8.15047e+06	7.65544e+06	7.34479e+06	1.36024	0.443866	0.0128517
Q8NBX0	Saccharopine dehydrogenase-like oxidoreductase OS=Homo sapiens GN=SCCPDH PE=1 SV=1 - [SCPDL_HUMAN]	SCCPDH	5	5	225.45	SCCPDH	5	6.77311e+06	7.78487e+06	9.05594e+06	9.81085e+06	8.35619e+06	6.65779e+06	7.01396e+06	8.27769e+06	7.31648e+06	0.875576	-0.191696	0.305939
Q8WU76	Sec1 family domain-containing protein 2 OS=Homo sapiens GN=SCFD2 PE=1 SV=2 - [SCFD2_HUMAN]	SCFD2	2	2	86.02	SCFD2	2	155902	237923	146760	161263	175462	261722	270764	294195	275560	1.57049	0.651211	0.0167357
Q14160	Protein scribble homolog OS=Homo sapiens GN=SCRIB PE=1 SV=4 - [SCRIB_HUMAN]	SCRIB	3	3	115.04	SCRIB	1	1.31734e+06	1.24459e+06	1.30449e+06	1.44849e+06	1.32873e+06	1.72165e+06	1.30986e+06	1.43535e+06	1.48896e+06	1.12058	0.164251	0.216744
Q96KG9	N-terminal kinase-like protein OS=Homo sapiens GN=SCYL1 PE=1 SV=1 - [NTKL_HUMAN]	SCYL1	3	3	123.57	SCYL1	2	1.38282e+06	1.50709e+06	1.60587e+06	1.46221e+06	1.4895e+06	1.73211e+06	1.37105e+06	1.72867e+06	1.61061e+06	1.08131	0.112778	0.368454
Q99470	Stromal cell-derived factor 2 OS=Homo sapiens GN=SDF2 PE=1 SV=2 - [SDF2_HUMAN]	SDF2	2	2	131.02	SDF2	4	5.59912e+06	5.33144e+06	5.12527e+06	5.64376e+06	5.4249e+06	5.51473e+06	6.19781e+06	6.57562e+06	6.09605e+06	1.12372	0.16828	0.0734611
Q9HCN8	Stromal cell-derived factor 2-like protein 1 OS=Homo sapiens GN=SDF2L1 PE=1 SV=2 - [SDF2L_HUMAN]	SDF2L1	3	3	175.43	SDF2L1	2	6.19938e+06	5.43104e+06	5.79738e+06	5.4873e+06	5.72877e+06	5.70035e+06	5.94715e+06	5.30039e+06	5.6493e+06	0.986127	-0.0201551	0.776129
Q9BRK5	45 kDa calcium-binding protein OS=Homo sapiens GN=SDF4 PE=1 SV=1 - [CAB45_HUMAN]	SDF4	2	2	77.5	SDF4	2	3.60041e+06	2.11281e+06	2.81286e+06	1.88944e+06	2.60388e+06	3.80109e+06	3.92217e+06	2.80834e+06	3.51053e+06	1.34819	0.431027	0.159402
P31040	Succinate dehydrogenase [ubiquinone] flavoprotein subunit, mitochondrial OS=Homo sapiens GN=SDHA PE=1 SV=2 - [DHSA_HUMAN]	SDHA	3	3	176.08	SDHA	1	1.135e+07	1.26647e+07	1.45628e+07	1.4361e+07	1.32346e+07	1.24435e+07	1.21592e+07	1.34312e+07	1.2678e+07	0.957939	-0.0619939	0.62149
P21912	Succinate dehydrogenase [ubiquinone] iron-sulfur subunit, mitochondrial OS=Homo sapiens GN=SDHB PE=1 SV=3 - [DHSB_HUMAN]	SDHB	3	3	146.86	SDHB	1	1.32146e+07	1.30582e+07	1.43032e+07	1.40359e+07	1.3653e+07	1.28439e+07	1.27793e+07	1.27925e+07	1.28052e+07	0.93791	-0.0924783	0.0618895
P67812	Signal peptidase complex catalytic subunit SEC11A OS=Homo sapiens GN=SEC11A PE=1 SV=1 - [SC11A_HUMAN]	SEC11A	4	4	177.07	SEC11A	3	1.31371e+07	1.13093e+07	1.24959e+07	1.21158e+07	1.22645e+07	1.40954e+07	1.73839e+07	1.49555e+07	1.54783e+07	1.26204	0.335754	0.0156275
P55735	Protein SEC13 homolog OS=Homo sapiens GN=SEC13 PE=1 SV=3 - [SEC13_HUMAN]	SEC13	2	2	107.2	SEC13	1	9.40787e+06	7.35802e+06	7.62705e+06	5.94423e+06	7.58429e+06	1.00698e+07	9.58657e+06	9.32594e+06	9.66078e+06	1.27379	0.349124	0.0735417
O76054	SEC14-like protein 2 OS=Homo sapiens GN=SEC14L2 PE=1 SV=1 - [S14L2_HUMAN]	SEC14L2	4	4	203.9	SEC14L2	4	1.357e+07	1.52541e+07	1.59175e+07	1.48635e+07	1.49013e+07	1.73715e+07	1.6948e+07	1.41224e+07	1.61473e+07	1.08362	0.115855	0.302085
O15027	Protein transport protein Sec16A OS=Homo sapiens GN=SEC16A PE=1 SV=3 - [SC16A_HUMAN]	SEC16A	3	3	156.25	SEC16A	4	1.77592e+06	2.17798e+06	1.92453e+06	1.68085e+06	1.88982e+06	1.96988e+06	1.94246e+06	2.09806e+06	2.00347e+06	1.06014	0.0842502	0.408448
O75396	Vesicle-trafficking protein SEC22b OS=Homo sapiens GN=SEC22B PE=1 SV=4 - [SC22B_HUMAN]	SEC22B	5	5	279.12	SEC22B	1	1.26121e+07	1.53077e+07	1.09205e+07	1.68266e+07	1.39167e+07	1.29199e+07	1.45546e+07	1.74769e+07	1.49838e+07	1.07668	0.106585	0.58248
Q15436	Protein transport protein Sec23A OS=Homo sapiens GN=SEC23A PE=1 SV=2 - [SC23A_HUMAN]	SEC23A	12	11	832.65	SEC23A	2	9.09859e+07	9.4453e+07	8.00017e+07	9.28259e+07	8.95666e+07	9.8715e+07	9.91174e+07	9.66096e+07	9.81473e+07	1.0958	0.131988	0.0930321
Q15437	Protein transport protein Sec23B OS=Homo sapiens GN=SEC23B PE=1 SV=2 - [SC23B_HUMAN]	SEC23B	3	2	130.92	SEC23B	2	3.27222e+06	3.66041e+06	2.83375e+06	2.36065e+06	3.03176e+06	3.84328e+06	3.19778e+06	2.76573e+06	3.26893e+06	1.07823	0.108665	0.588485
O95486	Protein transport protein Sec24A OS=Homo sapiens GN=SEC24A PE=1 SV=2 - [SC24A_HUMAN]	SEC24A	6	2	370.11	SEC24A	2	2.11117e+06	2.33072e+06	2.33413e+06	2.16287e+06	2.23472e+06	2.81298e+06	2.65735e+06	2.82588e+06	2.7654e+06	1.23747	0.307393	0.00163918
O95487	Protein transport protein Sec24B OS=Homo sapiens GN=SEC24B PE=1 SV=2 - [SC24B_HUMAN]	SEC24B	6	2	302.34	SEC24B	1	589471	796210	530942	819668	684073	653395	761553	683223	699390	1.02239	0.0319475	0.790621
P53992	Protein transport protein Sec24C OS=Homo sapiens GN=SEC24C PE=1 SV=3 - [SC24C_HUMAN]	SEC24C	8	8	452.81	SEC24C	2	2.41446e+07	2.4207e+07	2.53413e+07	2.39459e+07	2.44097e+07	2.47595e+07	2.40295e+07	2.62756e+07	2.50216e+07	1.02507	0.0357156	0.403833
O94855	Protein transport protein Sec24D OS=Homo sapiens GN=SEC24D PE=1 SV=2 - [SC24D_HUMAN]	SEC24D	3	3	166.79	SEC24D	2	1.03564e+07	8.40234e+06	8.42441e+06	9.08328e+06	9.06661e+06	1.24362e+07	1.12668e+07	1.16704e+07	1.17911e+07	1.3005	0.379066	0.00827135
O94979	Protein transport protein Sec31A OS=Homo sapiens GN=SEC31A PE=1 SV=3 - [SC31A_HUMAN]	SEC31A	16	14	761.26	SEC31A	1	5.79515e+07	5.45675e+07	5.86353e+07	6.51852e+07	5.90849e+07	5.92024e+07	6.57451e+07	6.3496e+07	6.28145e+07	1.06312	0.088309	0.274187
P61619	Protein transport protein Sec61 subunit alpha isoform 1 OS=Homo sapiens GN=SEC61A1 PE=1 SV=2 - [S61A1_HUMAN]	SEC61A1	4	4	264.27	SEC61A1	3	8.28751e+06	7.28048e+06	6.62815e+06	7.46641e+06	7.41564e+06	8.33982e+06	9.62909e+06	8.24089e+06	8.7366e+06	1.17813	0.236502	0.0616697
P60468	Protein transport protein Sec61 subunit beta OS=Homo sapiens GN=SEC61B PE=1 SV=2 - [SC61B_HUMAN]	SEC61B	2	2	87.97	SEC61B	1	4.54089e+06	4.13169e+06	4.0045e+06	4.58681e+06	4.31597e+06	4.97776e+06	6.21488e+06	6.46549e+06	5.88604e+06	1.36378	0.447612	0.0118035
Q9UGP8	Translocation protein SEC63 homolog OS=Homo sapiens GN=SEC63 PE=1 SV=2 - [SEC63_HUMAN]	SEC63	3	3	107.52	SEC63	2	6.5025e+06	6.69847e+06	8.14867e+06	8.08229e+06	7.35798e+06	6.0813e+06	6.83007e+06	7.1012e+06	6.67086e+06	0.906615	-0.141438	0.294579
Q9UBV2	Protein sel-1 homolog 1 OS=Homo sapiens GN=SEL1L PE=1 SV=3 - [SE1L1_HUMAN]	SEL1L	3	3	121.08	SEL1L	3	8.66973e+06	6.83614e+06	7.95898e+06	3.84517e+06	6.82751e+06	6.40274e+06	7.06611e+06	1.18754e+07	8.44807e+06	1.23736	0.307263	0.451937
O75326	Semaphorin-7A OS=Homo sapiens GN=SEMA7A PE=1 SV=1 - [SEM7A_HUMAN]	SEMA7A	9	9	323.75	SEMA7A	2	1.48231e+07	1.51255e+07	1.67289e+07	1.59482e+07	1.56564e+07	1.55197e+07	1.63897e+07	1.70312e+07	1.63135e+07	1.04197	0.0593118	0.339771
O60613	15 kDa selenoprotein OS=Homo sapiens GN=SEP15 PE=1 SV=3 - [SEP15_HUMAN]	SEP15	2	2	128.59	SEP15	5	1.24284e+06	1.05316e+06	1.23748e+06	947846	1.12033e+06	1.55721e+06	1.86132e+06	1.3092e+06	1.57591e+06	1.40665	0.492261	0.0328989
Q9P0V9	Septin-10 OS=Homo sapiens GN=SEPT10 PE=1 SV=2 - [SEP10_HUMAN]	SEPT10	3	3	189.28	SEPT10	3	3.63409e+06	3.9582e+06	3.5025e+06	3.54596e+06	3.66019e+06	3.50323e+06	3.65427e+06	3.47613e+06	3.54454e+06	0.968405	-0.046317	0.414981
Q15019	Septin-2 OS=Homo sapiens GN=SEPT2 PE=1 SV=1 - [SEPT2_HUMAN]	SEPT2	5	5	279.02	SEPT2	6	4.70594e+07	4.70025e+07	4.47773e+07	5.0602e+07	4.73603e+07	4.64434e+07	5.27723e+07	5.64496e+07	5.18884e+07	1.09561	0.131734	0.175275
Q16181	Septin-7 OS=Homo sapiens GN=SEPT7 PE=1 SV=2 - [SEPT7_HUMAN]	SEPT7	5	4	328.49	SEPT7	2	2.97986e+07	3.00421e+07	2.47792e+07	2.54432e+07	2.75157e+07	3.0206e+07	2.97267e+07	3.32282e+07	3.10536e+07	1.12858	0.174505	0.123905
Q9UHD8	Septin-9 OS=Homo sapiens GN=SEPT9 PE=1 SV=2 - [SEPT9_HUMAN]	SEPT9	4	4	194.77	SEPT9	3	2.0847e+06	2.20166e+06	2.23742e+06	2.11144e+06	2.1588e+06	2.15178e+06	2.21414e+06	1.74791e+06	2.03794e+06	0.944015	-0.0831183	0.382558
Q8NC51	Plasminogen activator inhibitor 1 RNA-binding protein OS=Homo sapiens GN=SERBP1 PE=1 SV=2 - [PAIRB_HUMAN]	SERBP1	2	2	74.43	SERBP1	5	1.45346e+06	1.12092e+06	1.3442e+06	870339	1.19723e+06	933845	1.73545e+06	1.66628e+06	1.44519e+06	1.20711	0.271562	0.465109
Q9NRX5	Serine incorporator 1 OS=Homo sapiens GN=SERINC1 PE=1 SV=1 - [SERC1_HUMAN]	SERINC1	2	2	143.78	SERINC1	2	578889	321733	369544	531548	450428	819210	1.04738e+06	1.0001e+06	955561	2.12145	1.08505	0.00739312
P35237	Serpin B6 OS=Homo sapiens GN=SERPINB6 PE=1 SV=3 - [SPB6_HUMAN]	SERPINB6	2	2	93.45	SERPINB6	2	7.07348e+06	8.13924e+06	7.40565e+06	7.02345e+06	7.41046e+06	7.78772e+06	6.45509e+06	7.54714e+06	7.26332e+06	0.980144	-0.0289339	0.745636
P05121	Plasminogen activator inhibitor 1 OS=Homo sapiens GN=SERPINE1 PE=1 SV=1 - [PAI1_HUMAN]	SERPINE1	3	3	143.05	SERPINE1	2	3.93203e+06	2.51798e+06	3.42915e+06	3.93177e+06	3.45273e+06	3.40084e+06	3.57733e+06	3.00057e+06	3.32625e+06	0.963367	-0.0538432	0.860649
P50454	Serpin H1 OS=Homo sapiens GN=SERPINH1 PE=1 SV=2 - [SERPH_HUMAN]	SERPINH1	12	12	572.95	SERPINH1	3	8.85501e+07	9.08276e+07	7.77497e+07	9.17498e+07	8.72193e+07	8.1135e+07	9.47181e+07	9.09393e+07	8.89308e+07	1.01962	0.0280353	0.757434
Q01105	Protein SET OS=Homo sapiens GN=SET PE=1 SV=3 - [SET_HUMAN]	SET	3	3	146.86	SET	3	4.89386e+07	4.54579e+07	4.7886e+07	5.24898e+07	4.86931e+07	4.63876e+07	4.99633e+07	4.85684e+07	4.83064e+07	0.99206	-0.0115005	0.86489
Q15637	Splicing factor 1 OS=Homo sapiens GN=SF1 PE=1 SV=4 - [SF01_HUMAN]	SF1	3	3	107.49	SF1	2	791728	1.44732e+06	1.11593e+06	1.27964e+06	1.15865e+06	864106	1.25258e+06	1.44992e+06	1.18887e+06	1.02608	0.0371385	0.897912
Q15459	Splicing factor 3A subunit 1 OS=Homo sapiens GN=SF3A1 PE=1 SV=1 - [SF3A1_HUMAN]	SF3A1	8	8	376.5	SF3A1	2	1.62899e+07	1.3809e+07	1.53305e+07	1.7834e+07	1.58158e+07	1.65006e+07	1.63347e+07	1.97736e+07	1.75363e+07	1.10878	0.148977	0.262285
Q15428	Splicing factor 3A subunit 2 OS=Homo sapiens GN=SF3A2 PE=1 SV=2 - [SF3A2_HUMAN]	SF3A2	2	2	49.5	SF3A2	4	120376	149845	59065.9	185444	128683	152618	150955	209898	171157	1.33007	0.411498	0.300437
Q12874	Splicing factor 3A subunit 3 OS=Homo sapiens GN=SF3A3 PE=1 SV=1 - [SF3A3_HUMAN]	SF3A3	7	7	304.21	SF3A3	3	1.14737e+07	1.16091e+07	1.25083e+07	1.22458e+07	1.19592e+07	1.06567e+07	1.16777e+07	1.27894e+07	1.17079e+07	0.978987	-0.0306377	0.662795
O75533	Splicing factor 3B subunit 1 OS=Homo sapiens GN=SF3B1 PE=1 SV=3 - [SF3B1_HUMAN]	SF3B1	16	16	718.88	SF3B1	3	2.6083e+07	2.37766e+07	2.70356e+07	2.45857e+07	2.53702e+07	2.57208e+07	2.57294e+07	2.5989e+07	2.5813e+07	1.01745	0.0249648	0.611719
Q15393	Splicing factor 3B subunit 3 OS=Homo sapiens GN=SF3B3 PE=1 SV=4 - [SF3B3_HUMAN]	SF3B3	12	12	529.58	SF3B3	5	3.20411e+07	3.09329e+07	3.29054e+07	3.42522e+07	3.25329e+07	3.18536e+07	3.24835e+07	3.49827e+07	3.31066e+07	1.01764	0.0252204	0.640092
P23246	Splicing factor, proline- and glutamine-rich OS=Homo sapiens GN=SFPQ PE=1 SV=2 - [SFPQ_HUMAN]	SFPQ	9	8	514.36	SFPQ	4	2.63725e+07	2.77908e+07	3.07758e+07	3.5634e+07	3.01433e+07	2.6477e+07	2.7495e+07	3.20574e+07	2.86765e+07	0.951338	-0.0719694	0.635162
Q9H9B4	Sideroflexin-1 OS=Homo sapiens GN=SFXN1 PE=1 SV=4 - [SFXN1_HUMAN]	SFXN1	7	5	476.25	SFXN1	1	3.22792e+07	4.21688e+07	6.43444e+07	3.81104e+07	4.42257e+07	2.79941e+07	1.95873e+07	2.32706e+07	2.36173e+07	0.534019	-0.905038	0.0265719
Q9BWM7	Sideroflexin-3 OS=Homo sapiens GN=SFXN3 PE=1 SV=3 - [SFXN3_HUMAN]	SFXN3	10	8	550.38	SFXN3	2	2.03024e+07	1.81832e+07	2.12476e+07	2.09165e+07	2.01624e+07	2.01673e+07	2.14711e+07	2.35267e+07	2.17217e+07	1.07734	0.10747	0.241448
O43765	Small glutamine-rich tetratricopeptide repeat-containing protein alpha OS=Homo sapiens GN=SGTA PE=1 SV=1 - [SGTA_HUMAN]	SGTA	2	2	116.11	SGTA	4	2.64936e+06	2.58633e+06	3.02703e+06	2.72437e+06	2.74677e+06	2.26531e+06	2.31927e+06	2.56033e+06	2.38163e+06	0.867066	-0.205786	0.0401108
Q9H299	SH3 domain-binding glutamic acid-rich-like protein 3 OS=Homo sapiens GN=SH3BGRL3 PE=1 SV=1 - [SH3L3_HUMAN]	SH3BGRL3	2	2	105.67	SH3BGRL3	1	2.93813e+06	2.51183e+06	3.54213e+06	2.85405e+06	2.96154e+06	2.87108e+06	2.91344e+06	1.96146e+06	2.582e+06	0.871843	-0.197859	0.336998
Q9Y371	Endophilin-B1 OS=Homo sapiens GN=SH3GLB1 PE=1 SV=1 - [SHLB1_HUMAN]	SH3GLB1	3	3	117.94	SH3GLB1	1	2.25425e+06	2.99096e+06	3.51619e+06	2.07526e+06	2.70916e+06	2.22546e+06	2.1277e+06	3.2684e+06	2.54052e+06	0.93775	-0.0927252	0.754894
Q96B97	SH3 domain-containing kinase-binding protein 1 OS=Homo sapiens GN=SH3KBP1 PE=1 SV=2 - [SH3K1_HUMAN]	SH3KBP1	6	6	353.06	SH3KBP1	2	8.81406e+06	6.5385e+06	6.68459e+06	7.31488e+06	7.33801e+06	9.80049e+06	9.73955e+06	9.76033e+06	9.76679e+06	1.33099	0.412496	0.014838
A1X283	SH3 and PX domain-containing protein 2B OS=Homo sapiens GN=SH3PXD2B PE=1 SV=3 - [SPD2B_HUMAN]	SH3PXD2B	3	3	82.39	SH3PXD2B	4	1.74884e+06	2.00565e+06	1.99679e+06	3.11459e+06	2.21647e+06	1.81235e+06	1.74068e+06	1.93115e+06	1.82806e+06	0.824763	-0.277949	0.315991
P34897	Serine hydroxymethyltransferase, mitochondrial OS=Homo sapiens GN=SHMT2 PE=1 SV=3 - [GLYM_HUMAN]	SHMT2	11	11	538.88	SHMT2	2	6.00418e+07	6.03627e+07	6.9103e+07	7.18423e+07	6.53374e+07	5.55366e+07	6.25261e+07	6.58136e+07	6.12921e+07	0.938086	-0.0922082	0.400949
O43166	Signal-induced proliferation-associated 1-like protein 1 OS=Homo sapiens GN=SIPA1L1 PE=1 SV=4 - [SI1L1_HUMAN]	SIPA1L1	2	2	104.06	SIPA1L1	1	875636	630531	729269	739695	743783	912797	773458	880530	855595	1.15033	0.202047	0.169398
Q9UP95	Solute carrier family 12 member 4 OS=Homo sapiens GN=SLC12A4 PE=1 SV=2 - [S12A4_HUMAN]	SLC12A4	4	4	157.76	SLC12A4	8	2.75473e+06	2.10285e+06	2.22895e+06	1.84502e+06	2.23289e+06	3.42309e+06	3.84938e+06	3.43132e+06	3.56793e+06	1.5979	0.676176	0.00586515
Q15758	Neutral amino acid transporter B(0) OS=Homo sapiens GN=SLC1A5 PE=1 SV=2 - [AAAT_HUMAN]	SLC1A5	3	3	134.56	SLC1A5	2	5.99598e+06	6.99202e+06	6.59627e+06	5.15308e+06	6.18434e+06	7.13914e+06	7.22939e+06	7.33869e+06	7.23574e+06	1.17001	0.226522	0.0937222
P53007	Tricarboxylate transport protein, mitochondrial OS=Homo sapiens GN=SLC25A1 PE=1 SV=2 - [TXTP_HUMAN]	SLC25A1	3	3	85.4	SLC25A1	2	854612	1.12757e+06	900403	1.00917e+06	972938	910809	1.4887e+06	1.18865e+06	1.19605e+06	1.22932	0.297861	0.226472
Q9UBX3	Mitochondrial dicarboxylate carrier OS=Homo sapiens GN=SLC25A10 PE=1 SV=2 - [DIC_HUMAN]	SLC25A10	2	2	86.05	SLC25A10	3	1.29449e+06	1.26193e+06	1.24841e+06	1.64833e+06	1.36329e+06	1.13274e+06	1.5029e+06	1.33801e+06	1.32455e+06	0.971584	-0.0415892	0.793626
Q02978	Mitochondrial 2-oxoglutarate/malate carrier protein OS=Homo sapiens GN=SLC25A11 PE=1 SV=3 - [M2OM_HUMAN]	SLC25A11	6	6	326.91	SLC25A11	2	2.69668e+07	2.25653e+07	2.03028e+07	2.36844e+07	2.33798e+07	2.27033e+07	2.81793e+07	2.8673e+07	2.65185e+07	1.13425	0.181737	0.237921
O75746	Calcium-binding mitochondrial carrier protein Aralar1 OS=Homo sapiens GN=SLC25A12 PE=1 SV=2 - [CMC1_HUMAN]	SLC25A12	15	9	690.4	SLC25A12	1	8.22638e+06	8.97465e+06	1.00141e+07	1.01103e+07	9.33136e+06	6.93116e+06	7.38928e+06	8.8559e+06	7.72545e+06	0.827902	-0.272468	0.0733501
Q9UJS0	Calcium-binding mitochondrial carrier protein Aralar2 OS=Homo sapiens GN=SLC25A13 PE=1 SV=2 - [CMC2_HUMAN]	SLC25A13	10	4	520.03	SLC25A13	1	4.11016e+06	3.99623e+06	4.16345e+06	3.49792e+06	3.94194e+06	4.13625e+06	3.85526e+06	5.03902e+06	4.34351e+06	1.10187	0.139956	0.30936
Q9H936	Mitochondrial glutamate carrier 1 OS=Homo sapiens GN=SLC25A22 PE=1 SV=1 - [GHC1_HUMAN]	SLC25A22	5	5	276.42	SLC25A22	4	5.0129e+06	4.16355e+06	4.03613e+06	4.49687e+06	4.42736e+06	3.24834e+06	4.186e+06	3.6969e+06	3.71041e+06	0.838063	-0.254869	0.0862886
Q6NUK1	Calcium-binding mitochondrial carrier protein SCaMC-1 OS=Homo sapiens GN=SLC25A24 PE=1 SV=2 - [SCMC1_HUMAN]	SLC25A24	6	6	286.65	SLC25A24	1	7.36739e+06	6.76693e+06	7.6509e+06	8.52242e+06	7.57691e+06	6.48153e+06	6.90245e+06	7.4502e+06	6.94473e+06	0.916565	-0.125691	0.251808
Q00325	Phosphate carrier protein, mitochondrial OS=Homo sapiens GN=SLC25A3 PE=1 SV=2 - [MPCP_HUMAN]	SLC25A3	8	8	412.68	SLC25A3	2	2.89321e+07	2.57011e+07	2.48479e+07	3.1041e+07	2.76305e+07	2.99206e+07	3.78644e+07	3.25024e+07	3.34291e+07	1.20986	0.274845	0.0737501
Q8NEW0	Zinc transporter 7 OS=Homo sapiens GN=SLC30A7 PE=2 SV=1 - [ZNT7_HUMAN]	SLC30A7	2	2	56.35	SLC30A7	5	2.20514e+06	2.07618e+06	1.64221e+06	2.42686e+06	2.0876e+06	2.27502e+06	3.21647e+06	2.46551e+06	2.65233e+06	1.27052	0.345419	0.130169
Q15043	Zinc transporter ZIP14 OS=Homo sapiens GN=SLC39A14 PE=1 SV=3 - [S39AE_HUMAN]	SLC39A14	2	2	126.8	SLC39A14	2	1.10208e+07	9.7947e+06	1.11566e+07	1.24514e+07	1.11059e+07	9.71802e+06	1.0401e+07	1.20719e+07	1.07303e+07	0.966184	-0.0496305	0.67671
Q92504	Zinc transporter SLC39A7 OS=Homo sapiens GN=SLC39A7 PE=1 SV=2 - [S39A7_HUMAN]	SLC39A7	2	2	93.5	SLC39A7	2	2.73441e+06	1.95123e+06	2.21041e+06	1.77288e+06	2.16723e+06	1.74109e+06	2.06021e+06	1.83996e+06	1.88042e+06	0.867659	-0.204801	0.318183
P08195	4F2 cell-surface antigen heavy chain OS=Homo sapiens GN=SLC3A2 PE=1 SV=3 - [4F2_HUMAN]	SLC3A2	5	5	260	SLC3A2	2	2.51749e+07	1.68617e+07	1.92681e+07	2.25526e+07	2.09643e+07	2.69557e+07	2.50648e+07	2.56174e+07	2.58793e+07	1.23444	0.303861	0.0899015
Q01650	Large neutral amino acids transporter small subunit 1 OS=Homo sapiens GN=SLC7A5 PE=1 SV=2 - [LAT1_HUMAN]	SLC7A5	2	2	103.84	SLC7A5	4	937959	881181	1.34869e+06	44917.3	803187	428417	498086	33704.9	320069	0.398499	-1.32735	0.484192
Q08AF3	Schlafen family member 5 OS=Homo sapiens GN=SLFN5 PE=1 SV=1 - [SLFN5_HUMAN]	SLFN5	2	2	93.43	SLFN5	1	1.28267e+06	1.08253e+06	1.32131e+06	1.23064e+06	1.22929e+06	917749	956999	780566	885104	0.720014	-0.473903	0.00650862
Q8TAQ2	SWI/SNF complex subunit SMARCC2 OS=Homo sapiens GN=SMARCC2 PE=1 SV=1 - [SMRC2_HUMAN]	SMARCC2	2	2	120.44	SMARCC2	3	984075	969217	1.18224e+06	1.03292e+06	1.04211e+06	910599	863062	848967	874209	0.838882	-0.25346	0.0277183
A6NHR9	Structural maintenance of chromosomes flexible hinge domain-containing protein 1 OS=Homo sapiens GN=SMCHD1 PE=1 SV=2 - [SMHD1_HUMAN]	SMCHD1	2	2	121.97	SMCHD1	4	142471	257985	332398	370863	275929	437083	291969	311357	346803	1.25686	0.32982	0.362794
P52788	Spermine synthase OS=Homo sapiens GN=SMS PE=1 SV=2 - [SPSY_HUMAN]	SMS	5	5	287.75	SMS	2	2.07874e+06	2.13798e+06	2.01431e+06	1.85911e+06	2.02254e+06	2.08303e+06	2.66511e+06	2.20211e+06	2.31675e+06	1.14547	0.195938	0.127088
Q7KZF4	Staphylococcal nuclease domain-containing protein 1 OS=Homo sapiens GN=SND1 PE=1 SV=1 - [SND1_HUMAN]	SND1	23	23	1285.18	SND1	3	1.58919e+08	1.64114e+08	1.72534e+08	1.73569e+08	1.67284e+08	1.50539e+08	1.52854e+08	1.56892e+08	1.53428e+08	0.917171	-0.124738	0.0240044
O75643	U5 small nuclear ribonucleoprotein 200 kDa helicase OS=Homo sapiens GN=SNRNP200 PE=1 SV=2 - [U520_HUMAN]	SNRNP200	13	13	771.28	SNRNP200	2	1.43893e+07	1.51776e+07	1.57302e+07	1.43903e+07	1.49218e+07	1.52797e+07	1.54919e+07	1.56296e+07	1.54671e+07	1.03654	0.0517753	0.224478
P08621	U1 small nuclear ribonucleoprotein 70 kDa OS=Homo sapiens GN=SNRNP70 PE=1 SV=2 - [RU17_HUMAN]	SNRNP70	3	3	81.84	SNRNP70	2	5.77437e+06	4.66447e+06	4.27659e+06	6.03446e+06	5.18747e+06	6.10128e+06	6.31732e+06	7.11046e+06	6.50969e+06	1.25489	0.327557	0.0762997
P09012	U1 small nuclear ribonucleoprotein A OS=Homo sapiens GN=SNRPA PE=1 SV=3 - [SNRPA_HUMAN]	SNRPA	2	2	97.82	SNRPA	2	5.29662e+06	5.03324e+06	5.11519e+06	5.53404e+06	5.24477e+06	5.1564e+06	5.05355e+06	5.14016e+06	5.1167e+06	0.975582	-0.0356649	0.38649
P09661	U2 small nuclear ribonucleoprotein A' OS=Homo sapiens GN=SNRPA1 PE=1 SV=2 - [RU2A_HUMAN]	SNRPA1	6	6	300.06	SNRPA1	1	9.23191e+06	9.48732e+06	9.25952e+06	9.74536e+06	9.43103e+06	8.42222e+06	9.12409e+06	8.91692e+06	8.82108e+06	0.935325	-0.0964601	0.0426867
P14678	Small nuclear ribonucleoprotein-associated proteins B and B' OS=Homo sapiens GN=SNRPB PE=1 SV=2 - [RSMB_HUMAN]	SNRPB	4	4	180.23	SNRPB	3	2.80054e+07	2.58542e+07	2.66795e+07	3.121e+07	2.79373e+07	2.46367e+07	2.78368e+07	2.68515e+07	2.64417e+07	0.946465	-0.0793792	0.392227
Q13425	Beta-2-syntrophin OS=Homo sapiens GN=SNTB2 PE=1 SV=1 - [SNTB2_HUMAN]	SNTB2	2	2	87.61	SNTB2	3	1.66778e+07	1.82613e+07	1.84604e+07	1.91696e+07	1.81423e+07	1.65757e+07	1.5277e+07	1.55435e+07	1.57987e+07	0.870824	-0.199546	0.0195154
Q9UMY4	Sorting nexin-12 OS=Homo sapiens GN=SNX12 PE=1 SV=3 - [SNX12_HUMAN]	SNX12	2	2	54.94	SNX12	6	3.45217e+06	3.36856e+06	3.45779e+06	3.36935e+06	3.41197e+06	3.35361e+06	3.52757e+06	2.8407e+06	3.24062e+06	0.949782	-0.0743317	0.361274
O95219	Sorting nexin-4 OS=Homo sapiens GN=SNX4 PE=1 SV=1 - [SNX4_HUMAN]	SNX4	2	2	67.65	SNX4	2	9.31812e+06	8.16012e+06	7.80517e+06	7.22905e+06	8.12812e+06	1.16638e+07	1.12415e+07	1.22285e+07	1.17113e+07	1.44083	0.526905	0.0025607
Q9UNH7	Sorting nexin-6 OS=Homo sapiens GN=SNX6 PE=1 SV=1 - [SNX6_HUMAN]	SNX6	2	2	116.91	SNX6	6	3.11925e+06	3.26881e+06	3.39777e+06	3.81906e+06	3.40122e+06	3.59535e+06	3.20995e+06	3.9062e+06	3.5705e+06	1.04977	0.0700717	0.521173
P00441	Superoxide dismutase [Cu-Zn] OS=Homo sapiens GN=SOD1 PE=1 SV=2 - [SODC_HUMAN]	SOD1	2	2	84.63	SOD1	2	223725	331831	351650	345238	313111	165708	95166.2	144564	135146	0.431623	-1.21215	0.00635995
P04179	Superoxide dismutase [Mn], mitochondrial OS=Homo sapiens GN=SOD2 PE=1 SV=3 - [SODM_HUMAN]	SOD2	4	4	238.07	SOD2	2	1.20173e+07	1.44154e+07	1.1351e+07	1.41635e+07	1.29868e+07	1.1055e+07	1.24195e+07	1.09771e+07	1.14839e+07	0.884273	-0.177437	0.186276
O94875	Sorbin and SH3 domain-containing protein 2 OS=Homo sapiens GN=SORBS2 PE=1 SV=3 - [SRBS2_HUMAN]	SORBS2	6	6	297.88	SORBS2	2	2.81797e+07	2.60262e+07	2.43505e+07	2.43127e+07	2.57173e+07	2.37607e+07	2.56383e+07	2.65827e+07	2.53273e+07	0.984835	-0.0220468	0.78199
O60271	C-Jun-amino-terminal kinase-interacting protein 4 OS=Homo sapiens GN=SPAG9 PE=1 SV=4 - [JIP4_HUMAN]	SPAG9	3	3	113.51	SPAG9	2	1.91037e+06	1.6763e+06	1.77099e+06	1.82479e+06	1.79561e+06	2.145e+06	1.89721e+06	1.90465e+06	1.98229e+06	1.10396	0.14269	0.0893326
Q13813	Spectrin alpha chain, non-erythrocytic 1 OS=Homo sapiens GN=SPTAN1 PE=1 SV=3 - [SPTN1_HUMAN]	SPTAN1	50	50	3325.91	SPTAN1	1	2.27845e+08	2.16377e+08	2.42816e+08	2.44156e+08	2.32798e+08	2.83465e+08	2.71103e+08	2.74899e+08	2.76489e+08	1.18768	0.248142	0.0046564
Q01082	Spectrin beta chain, non-erythrocytic 1 OS=Homo sapiens GN=SPTBN1 PE=1 SV=2 - [SPTB2_HUMAN]	SPTBN1	46	44	2353.34	SPTBN1	2	1.46583e+08	1.46805e+08	1.62192e+08	1.71732e+08	1.56828e+08	1.78939e+08	1.88909e+08	1.94226e+08	1.87358e+08	1.19467	0.256616	0.0161321
O15020	Spectrin beta chain, non-erythrocytic 2 OS=Homo sapiens GN=SPTBN2 PE=1 SV=3 - [SPTN2_HUMAN]	SPTBN2	4	2	150.89	SPTBN2	3	4.25422e+06	4.95084e+06	5.23162e+06	3.99829e+06	4.60874e+06	3.47297e+06	4.224e+06	5.6632e+06	4.45339e+06	0.966292	-0.0494689	0.742416
O15269	Serine palmitoyltransferase 1 OS=Homo sapiens GN=SPTLC1 PE=1 SV=1 - [SPTC1_HUMAN]	SPTLC1	2	2	94.77	SPTLC1	3	3.40968e+06	2.57833e+06	2.32925e+06	2.80077e+06	2.77951e+06	2.28016e+06	1.88819e+06	1.9836e+06	2.05065e+06	0.737775	-0.438747	0.0384835
Q9Y6N5	Sulfide:quinone oxidoreductase, mitochondrial OS=Homo sapiens GN=SQRDL PE=1 SV=1 - [SQRD_HUMAN]	SQRDL	2	2	92.05	SQRDL	2	2.98425e+06	3.34725e+06	3.83031e+06	3.94398e+06	3.52645e+06	2.42316e+06	2.87671e+06	3.31576e+06	2.87188e+06	0.814382	-0.296222	0.111736
Q13501	Sequestosome-1 OS=Homo sapiens GN=SQSTM1 PE=1 SV=1 - [SQSTM_HUMAN]	SQSTM1	5	5	264.7	SQSTM1	2	1.18882e+07	1.33896e+07	1.59146e+07	1.51085e+07	1.40752e+07	1.17117e+07	1.38529e+07	1.54399e+07	1.36681e+07	0.971079	-0.0423398	0.785018
P19623	Spermidine synthase OS=Homo sapiens GN=SRM PE=1 SV=1 - [SPEE_HUMAN]	SRM	4	4	152.91	SRM	3	2.55327e+07	2.51286e+07	2.42018e+07	2.63615e+07	2.53061e+07	2.15063e+07	2.03297e+07	2.0199e+07	2.06784e+07	0.817128	-0.291366	0.000655775
P61011	Signal recognition particle 54 kDa protein OS=Homo sapiens GN=SRP54 PE=1 SV=1 - [SRP54_HUMAN]	SRP54	2	2	95.91	SRP54	1	4.26493e+06	4.1827e+06	4.16438e+06	4.31482e+06	4.23171e+06	3.87687e+06	4.2017e+06	4.02548e+06	4.03468e+06	0.95344	-0.0687857	0.0783991
Q9UHB9	Signal recognition particle subunit SRP68 OS=Homo sapiens GN=SRP68 PE=1 SV=2 - [SRP68_HUMAN]	SRP68	8	8	417.64	SRP68	3	2.33582e+07	2.68058e+07	2.3688e+07	1.97537e+07	2.34014e+07	2.04043e+07	2.14551e+07	2.26517e+07	2.15037e+07	0.918906	-0.12201	0.356066
O76094	Signal recognition particle subunit SRP72 OS=Homo sapiens GN=SRP72 PE=1 SV=3 - [SRP72_HUMAN]	SRP72	4	4	265.27	SRP72	2	3.05514e+06	2.69881e+06	2.74e+06	3.06452e+06	2.88962e+06	2.70301e+06	2.92401e+06	2.88799e+06	2.83833e+06	0.982253	-0.025833	0.726941
P08240	Signal recognition particle receptor subunit alpha OS=Homo sapiens GN=SRPR PE=1 SV=2 - [SRPR_HUMAN]	SRPR	5	5	316.83	SRPR	4	8.62429e+06	8.59743e+06	8.71315e+06	1.03049e+07	9.05995e+06	7.68801e+06	9.07881e+06	8.61963e+06	8.46215e+06	0.934018	-0.0984784	0.354526
Q9Y5M8	Signal recognition particle receptor subunit beta OS=Homo sapiens GN=SRPRB PE=1 SV=3 - [SRPRB_HUMAN]	SRPRB	8	7	443.15	SRPRB	2	9.26374e+06	7.4294e+06	8.86612e+06	1.25594e+07	9.52967e+06	7.7538e+06	1.05853e+07	1.05071e+07	9.61541e+06	1.009	0.0129226	0.916112
Q9GZT4	Serine racemase OS=Homo sapiens GN=SRR PE=1 SV=1 - [SRR_HUMAN]	SRR	2	2	101.42	SRR	4	574917	369658	521143	500911	491657	682497	567013	354108	534539	1.08722	0.120642	0.773051
Q9BXP5	Serrate RNA effector molecule homolog OS=Homo sapiens GN=SRRT PE=1 SV=1 - [SRRT_HUMAN]	SRRT	4	4	187.97	SRRT	1	7.00596e+06	6.99783e+06	7.67485e+06	6.9678e+06	7.16161e+06	7.36463e+06	7.21767e+06	7.35188e+06	7.3114e+06	1.02091	0.0298626	0.480139
Q07955	Serine/arginine-rich splicing factor 1 OS=Homo sapiens GN=SRSF1 PE=1 SV=2 - [SRSF1_HUMAN]	SRSF1	4	4	229.68	SRSF1	5	2.75244e+07	2.74119e+07	2.71641e+07	3.18292e+07	2.84824e+07	2.81441e+07	3.35643e+07	3.17471e+07	3.11518e+07	1.09372	0.129247	0.212855
P84103	Serine/arginine-rich splicing factor 3 OS=Homo sapiens GN=SRSF3 PE=1 SV=1 - [SRSF3_HUMAN]	SRSF3	2	2	76.67	SRSF3	2	1.62276e+07	1.7563e+07	2.08748e+07	2.55666e+07	2.0058e+07	1.50467e+07	1.4114e+07	1.61116e+07	1.50908e+07	0.752356	-0.410513	0.0801759
Q13247	Serine/arginine-rich splicing factor 6 OS=Homo sapiens GN=SRSF6 PE=1 SV=2 - [SRSF6_HUMAN]	SRSF6	4	4	206.27	SRSF6	5	1.28373e+07	1.37131e+07	1.56138e+07	1.42062e+07	1.40926e+07	1.13287e+07	1.3018e+07	1.39022e+07	1.27496e+07	0.904703	-0.144484	0.207051
P05455	Lupus La protein OS=Homo sapiens GN=SSB PE=1 SV=2 - [LA_HUMAN]	SSB	7	6	265.66	SSB	1	1.53619e+07	1.68151e+07	1.48736e+07	1.51705e+07	1.55553e+07	1.54587e+07	1.76838e+07	1.61461e+07	1.64295e+07	1.0562	0.078887	0.293091
Q04837	Single-stranded DNA-binding protein, mitochondrial OS=Homo sapiens GN=SSBP1 PE=1 SV=1 - [SSBP_HUMAN]	SSBP1	3	3	140.95	SSBP1	1	1.11042e+07	1.22007e+07	1.44108e+07	1.52055e+07	1.32303e+07	1.18099e+07	1.40446e+07	1.37498e+07	1.32014e+07	0.997817	-0.00315238	0.978311
P43307	Translocon-associated protein subunit alpha OS=Homo sapiens GN=SSR1 PE=1 SV=3 - [SSRA_HUMAN]	SSR1	3	3	116.25	SSR1	4	3.8778e+07	3.55241e+07	4.42338e+07	4.91565e+07	4.19231e+07	3.52294e+07	3.67357e+07	3.71108e+07	3.63586e+07	0.867269	-0.205448	0.176284
Q08945	FACT complex subunit SSRP1 OS=Homo sapiens GN=SSRP1 PE=1 SV=1 - [SSRP1_HUMAN]	SSRP1	3	3	126.86	SSRP1	1	4.30393e+06	4.8448e+06	5.76115e+06	4.12891e+06	4.7597e+06	3.61812e+06	4.05878e+06	4.26789e+06	3.98159e+06	0.836523	-0.257523	0.136791
O75886	Signal transducing adapter molecule 2 OS=Homo sapiens GN=STAM2 PE=1 SV=1 - [STAM2_HUMAN]	STAM2	2	2	61.08	STAM2	4	558179	630640	751936	949723	722620	882791	906082	1.12258e+06	970483	1.34301	0.425467	0.0952995
P42224	Signal transducer and activator of transcription 1-alpha/beta OS=Homo sapiens GN=STAT1 PE=1 SV=2 - [STAT1_HUMAN]	STAT1	7	7	421.44	STAT1	2	1.21132e+07	1.35045e+07	1.1241e+07	9.49311e+06	1.15879e+07	1.41365e+07	1.3866e+07	1.4048e+07	1.40168e+07	1.2096	0.274535	0.0733108
P52630	Signal transducer and activator of transcription 2 OS=Homo sapiens GN=STAT2 PE=1 SV=1 - [STAT2_HUMAN]	STAT2	2	2	47.95	STAT2	3	2.03939e+06	1.8796e+06	1.85577e+06	1.99691e+06	1.94292e+06	2.25977e+06	2.08129e+06	2.19728e+06	2.17944e+06	1.12174	0.165737	0.0191767
P40763	Signal transducer and activator of transcription 3 OS=Homo sapiens GN=STAT3 PE=1 SV=2 - [STAT3_HUMAN]	STAT3	2	2	69.67	STAT3	6	1.22588e+06	1.20725e+06	1.42919e+06	1.37006e+06	1.30809e+06	1.41437e+06	1.67237e+06	1.51872e+06	1.53515e+06	1.17358	0.230916	0.0533578
P52823	Stanniocalcin-1 OS=Homo sapiens GN=STC1 PE=1 SV=1 - [STC1_HUMAN]	STC1	2	2	102.18	STC1	3	1.0649e+06	1.03122e+06	1.21828e+06	2.14626e+06	1.36517e+06	1.0277e+06	1.42072e+06	1.44919e+06	1.2992e+06	0.951682	-0.0714483	0.952673
Q658P3	Metalloreductase STEAP3 OS=Homo sapiens GN=STEAP3 PE=1 SV=2 - [STEA3_HUMAN]	STEAP3	2	2	45.98	STEAP3	3	253100	305591	288681	414464	315459	332732	452199	421364	402098	1.27464	0.350095	0.145617
P31948	Stress-induced-phosphoprotein 1 OS=Homo sapiens GN=STIP1 PE=1 SV=1 - [STIP1_HUMAN]	STIP1	8	8	364.88	STIP1	2	1.10029e+07	1.18539e+07	1.20878e+07	1.38362e+07	1.21952e+07	1.10046e+07	1.40761e+07	1.30077e+07	1.26962e+07	1.04108	0.0580814	0.661681
Q9Y6E0	Serine/threonine-protein kinase 24 OS=Homo sapiens GN=STK24 PE=1 SV=1 - [STK24_HUMAN]	STK24	4	4	234.5	STK24	3	6.98836e+06	6.19732e+06	5.21875e+06	7.65288e+06	6.51433e+06	6.88525e+06	7.19117e+06	6.7625e+06	6.94631e+06	1.06631	0.0926302	0.488997
Q9UJZ1	Stomatin-like protein 2, mitochondrial OS=Homo sapiens GN=STOML2 PE=1 SV=1 - [STML2_HUMAN]	STOML2	5	5	224.4	STOML2	2	1.24411e+07	1.27064e+07	1.49653e+07	1.32187e+07	1.33329e+07	1.06145e+07	1.21252e+07	1.2606e+07	1.17819e+07	0.883672	-0.178417	0.117453
Q9Y3F4	Serine-threonine kinase receptor-associated protein OS=Homo sapiens GN=STRAP PE=1 SV=1 - [STRAP_HUMAN]	STRAP	4	4	266.39	STRAP	2	7.45689e+06	7.15325e+06	7.1684e+06	6.55182e+06	7.08259e+06	8.17235e+06	8.16928e+06	8.10318e+06	8.14827e+06	1.15046	0.202216	0.00730151
P46977	Dolichyl-diphosphooligosaccharide--protein glycosyltransferase subunit STT3A OS=Homo sapiens GN=STT3A PE=1 SV=2 - [STT3A_HUMAN]	STT3A	5	5	248.89	STT3A	2	1.02393e+07	7.23139e+06	1.01013e+07	1.73391e+07	1.12278e+07	1.10559e+07	1.38956e+07	1.76556e+07	1.42024e+07	1.26493	0.33906	0.318848
Q13190	Syntaxin-5 OS=Homo sapiens GN=STX5 PE=1 SV=2 - [STX5_HUMAN]	STX5	2	2	100.98	STX5	3	3.86904e+06	3.97945e+06	3.91954e+06	3.32205e+06	3.77252e+06	3.48078e+06	3.40799e+06	3.87906e+06	3.58928e+06	0.951427	-0.0718347	0.451761
O15400	Syntaxin-7 OS=Homo sapiens GN=STX7 PE=1 SV=4 - [STX7_HUMAN]	STX7	3	3	211.17	STX7	2	4.48216e+06	3.79722e+06	4.83899e+06	5.25563e+06	4.5935e+06	3.68602e+06	4.55713e+06	5.28688e+06	4.51001e+06	0.981824	-0.0264637	0.860961
Q9UNK0	Syntaxin-8 OS=Homo sapiens GN=STX8 PE=1 SV=2 - [STX8_HUMAN]	STX8	2	2	99.21	STX8	4	406851	310177	433216	271035	355320	449989	512074	251678	404580	1.13864	0.187308	0.663958
O00186	Syntaxin-binding protein 3 OS=Homo sapiens GN=STXBP3 PE=1 SV=2 - [STXB3_HUMAN]	STXBP3	2	2	63.33	STXBP3	1	1.6929e+06	2.06186e+06	2.0703e+06	2.14744e+06	1.99313e+06	1.79548e+06	2.06398e+06	2.05835e+06	1.9726e+06	0.989703	-0.0149331	0.91616
Q9P2R7	Succinyl-CoA ligase [ADP-forming] subunit beta, mitochondrial OS=Homo sapiens GN=SUCLA2 PE=1 SV=3 - [SUCB1_HUMAN]	SUCLA2	2	2	80.02	SUCLA2	2	5.15383e+06	4.9044e+06	5.19086e+06	4.90486e+06	5.03849e+06	4.62539e+06	5.03445e+06	4.79463e+06	4.81815e+06	0.95627	-0.0645096	0.162599
Q96I99	Succinyl-CoA ligase [GDP-forming] subunit beta, mitochondrial OS=Homo sapiens GN=SUCLG2 PE=1 SV=2 - [SUCB2_HUMAN]	SUCLG2	3	3	116.72	SUCLG2	1	3.57324e+06	3.66075e+06	4.44256e+06	3.91777e+06	3.89858e+06	4.1103e+06	3.2501e+06	3.65546e+06	3.67195e+06	0.941869	-0.0864016	0.486115
Q9Y2Z0	Suppressor of G2 allele of SKP1 homolog OS=Homo sapiens GN=SUGT1 PE=1 SV=3 - [SUGT1_HUMAN]	SUGT1	2	2	71.27	SUGT1	1	720301	702919	782548	774952	745180	808422	606717	850060	755066	1.01327	0.0190142	0.970855
Q8NBJ7	Sulfatase-modifying factor 2 OS=Homo sapiens GN=SUMF2 PE=1 SV=2 - [SUMF2_HUMAN]	SUMF2	2	2	102.61	SUMF2	2	3.66115e+06	2.21203e+06	2.71023e+06	2.88716e+06	2.86764e+06	2.65245e+06	2.89839e+06	2.68921e+06	2.74668e+06	0.95782	-0.0621738	0.833784
Q9UH99	SUN domain-containing protein 2 OS=Homo sapiens GN=SUN2 PE=1 SV=3 - [SUN2_HUMAN]	SUN2	3	3	205.94	SUN2	2	4.01583e+06	4.54038e+06	4.78479e+06	4.11147e+06	4.36312e+06	3.48759e+06	3.26444e+06	3.69799e+06	3.48334e+06	0.79836	-0.324888	0.0114151
Q9Y5B9	FACT complex subunit SPT16 OS=Homo sapiens GN=SUPT16H PE=1 SV=1 - [SP16H_HUMAN]	SUPT16H	2	2	100.7	SUPT16H	1	1.34387e+06	1.20866e+06	1.29634e+06	1.26008e+06	1.27724e+06	1.20783e+06	1.47678e+06	1.72193e+06	1.46885e+06	1.15002	0.201659	0.20753
Q7KZ85	Transcription elongation factor SPT6 OS=Homo sapiens GN=SUPT6H PE=1 SV=2 - [SPT6H_HUMAN]	SUPT6H	2	2	51.68	SUPT6H	2	2.41903e+06	2.38427e+06	2.12173e+06	3.31154e+06	2.55915e+06	2.915e+06	2.66638e+06	2.99827e+06	2.85988e+06	1.11752	0.160294	0.335804
O15260	Surfeit locus protein 4 OS=Homo sapiens GN=SURF4 PE=1 SV=3 - [SURF4_HUMAN]	SURF4	2	2	154.36	SURF4	3	2.12925e+06	1.4135e+06	1.04413e+06	2.44991e+06	1.7592e+06	2.26954e+06	4.30314e+06	3.20289e+06	3.25852e+06	1.85228	0.889299	0.0699255
O60506	Heterogeneous nuclear ribonucleoprotein Q OS=Homo sapiens GN=SYNCRIP PE=1 SV=2 - [HNRPQ_HUMAN]	SYNCRIP	7	7	423.14	SYNCRIP	2	1.78865e+07	1.61204e+07	1.78908e+07	1.75615e+07	1.73648e+07	1.66697e+07	1.96329e+07	1.83027e+07	1.82018e+07	1.0482	0.0679116	0.396652
O15056	Synaptojanin-2 OS=Homo sapiens GN=SYNJ2 PE=1 SV=3 - [SYNJ2_HUMAN]	SYNJ2	5	5	301.69	SYNJ2	2	7.28321e+06	8.04603e+06	7.17084e+06	7.45176e+06	7.48796e+06	7.92439e+06	7.81419e+06	7.31422e+06	7.68426e+06	1.02622	0.0373347	0.5053
P57105	Synaptojanin-2-binding protein OS=Homo sapiens GN=SYNJ2BP PE=1 SV=2 - [SYJ2B_HUMAN]	SYNJ2BP	3	3	158.2	SYNJ2BP	1	4.11971e+06	4.04446e+06	4.25676e+06	4.28517e+06	4.17652e+06	4.59783e+06	5.04121e+06	4.78599e+06	4.80835e+06	1.15128	0.203238	0.00377302
Q01995	Transgelin OS=Homo sapiens GN=TAGLN PE=1 SV=4 - [TAGL_HUMAN]	TAGLN	4	4	172.16	TAGLN	4	1.1661e+07	1.19295e+07	9.79409e+06	1.27855e+07	1.15425e+07	1.09109e+07	1.1586e+07	1.11392e+07	1.1212e+07	0.971367	-0.0419121	0.734102
P37802	Transgelin-2 OS=Homo sapiens GN=TAGLN2 PE=1 SV=3 - [TAGL2_HUMAN]	TAGLN2	9	9	461.92	TAGLN2	2	3.39051e+07	3.58741e+07	2.6043e+07	3.13677e+07	3.17975e+07	3.58556e+07	4.5847e+07	4.36671e+07	4.17899e+07	1.31425	0.394241	0.0455665
P37837	Transaldolase OS=Homo sapiens GN=TALDO1 PE=1 SV=2 - [TALDO_HUMAN]	TALDO1	7	7	317.37	TALDO1	1	3.79517e+07	3.46583e+07	3.94049e+07	3.69921e+07	3.72517e+07	3.45494e+07	3.60054e+07	3.65556e+07	3.57034e+07	0.958437	-0.061245	0.286716
Q13148	TAR DNA-binding protein 43 OS=Homo sapiens GN=TARDBP PE=1 SV=1 - [TADBP_HUMAN]	TARDBP	4	4	254.56	TARDBP	1	9.12191e+06	9.19016e+06	8.59946e+06	6.86634e+06	8.44447e+06	7.52634e+06	8.40111e+06	7.7742e+06	7.90055e+06	0.935589	-0.0960534	0.507297
P26639	Threonine--tRNA ligase, cytoplasmic OS=Homo sapiens GN=TARS PE=1 SV=3 - [SYTC_HUMAN]	TARS	9	9	414.61	TARS	2	4.11924e+07	3.82397e+07	3.60341e+07	3.78649e+07	3.83328e+07	4.19648e+07	4.07887e+07	3.88377e+07	4.05304e+07	1.05733	0.0804262	0.195572
Q9Y4P3	Transducin beta-like protein 2 OS=Homo sapiens GN=TBL2 PE=1 SV=1 - [TBL2_HUMAN]	TBL2	4	3	222.37	TBL2	1	4.18775e+06	4.20132e+06	5.83044e+06	4.32895e+06	4.63711e+06	3.48536e+06	4.34919e+06	4.45659e+06	4.09704e+06	0.883533	-0.178644	0.346113
O14776	Transcription elongation regulator 1 OS=Homo sapiens GN=TCERG1 PE=1 SV=2 - [TCRG1_HUMAN]	TCERG1	2	2	72.61	TCERG1	1	1.88068e+06	1.44742e+06	1.5957e+06	2.02444e+06	1.73706e+06	1.76929e+06	1.92448e+06	1.87789e+06	1.85722e+06	1.06917	0.0964959	0.455521
Q9BQ70	Transcription factor 25 OS=Homo sapiens GN=TCF25 PE=1 SV=1 - [TCF25_HUMAN]	TCF25	3	3	152.47	TCF25	1	965943	1.30098e+06	1.30493e+06	1.01889e+06	1.14769e+06	1.26177e+06	1.16891e+06	1.00558e+06	1.14542e+06	0.998027	-0.00284956	0.978804
Q13488	V-type proton ATPase 116 kDa subunit a isoform 3 OS=Homo sapiens GN=TCIRG1 PE=1 SV=3 - [VPP3_HUMAN]	TCIRG1	4	4	155.43	TCIRG1	1	3.0608e+06	2.28838e+06	2.78551e+06	2.8554e+06	2.74752e+06	2.88002e+06	3.18293e+06	3.65412e+06	3.23903e+06	1.17889	0.237429	0.137629
P17987	T-complex protein 1 subunit alpha OS=Homo sapiens GN=TCP1 PE=1 SV=1 - [TCPA_HUMAN]	TCP1	15	15	801.88	TCP1	3	8.48545e+07	8.441e+07	8.51023e+07	8.60097e+07	8.50941e+07	8.18734e+07	9.02023e+07	8.18646e+07	8.46468e+07	0.994743	-0.00760416	0.827427
Q9UGI8	Testin OS=Homo sapiens GN=TES PE=1 SV=1 - [TES_HUMAN]	TES	3	3	187.74	TES	2	5.18665e+06	5.44436e+06	5.06335e+06	5.47028e+06	5.29116e+06	5.6248e+06	5.36792e+06	4.94983e+06	5.31418e+06	1.00435	0.00626393	0.931137
Q9NXF1	Testis-expressed sequence 10 protein OS=Homo sapiens GN=TEX10 PE=1 SV=2 - [TEX10_HUMAN]	TEX10	3	3	127.95	TEX10	1	1.28703e+06	1.32021e+06	1.47455e+06	1.5565e+06	1.40957e+06	1.66404e+06	1.45775e+06	1.30172e+06	1.4745e+06	1.04606	0.0649706	0.61279
Q92734	Protein TFG OS=Homo sapiens GN=TFG PE=1 SV=2 - [TFG_HUMAN]	TFG	2	2	121.97	TFG	3	5.05067e+06	4.79415e+06	3.93181e+06	4.88705e+06	4.66592e+06	5.22082e+06	6.23872e+06	4.31838e+06	5.25931e+06	1.12717	0.172711	0.35587
P02786	Transferrin receptor protein 1 OS=Homo sapiens GN=TFRC PE=1 SV=2 - [TFR1_HUMAN]	TFRC	5	5	249.99	TFRC	3	1.47713e+07	1.22213e+07	1.4237e+07	1.59516e+07	1.42953e+07	1.56176e+07	1.473e+07	1.65958e+07	1.56478e+07	1.09461	0.130423	0.250548
P01137	Transforming growth factor beta-1 OS=Homo sapiens GN=TGFB1 PE=1 SV=2 - [TGFB1_HUMAN]	TGFB1	3	3	168.68	TGFB1	2	1.11676e+06	1.20468e+06	1.47101e+06	975207	1.19191e+06	1.01031e+06	1.18956e+06	1.18413e+06	1.128e+06	0.946377	-0.0795126	0.691188
Q15582	Transforming growth factor-beta-induced protein ig-h3 OS=Homo sapiens GN=TGFBI PE=1 SV=1 - [BGH3_HUMAN]	TGFBI	10	10	548.82	TGFBI	5	1.82806e+07	1.87579e+07	1.40318e+07	1.33367e+07	1.61017e+07	1.32405e+07	1.50696e+07	1.3092e+07	1.38007e+07	0.857095	-0.222473	0.249103
P21980	Protein-glutamine gamma-glutamyltransferase 2 OS=Homo sapiens GN=TGM2 PE=1 SV=2 - [TGM2_HUMAN]	TGM2	17	16	928.1	TGM2	2	1.54067e+08	1.45378e+08	1.57719e+08	1.58888e+08	1.54013e+08	1.54982e+08	1.51897e+08	1.55704e+08	1.54194e+08	1.00118	0.00169901	0.947012
P07996	Thrombospondin-1 OS=Homo sapiens GN=THBS1 PE=1 SV=2 - [TSP1_HUMAN]	THBS1	2	2	93.73	THBS1	1	2.20739e+06	1.97352e+06	2.81234e+06	2.53296e+06	2.38155e+06	2.62319e+06	2.24094e+06	2.7004e+06	2.52151e+06	1.05877	0.0823877	0.571545
Q96FV9	THO complex subunit 1 OS=Homo sapiens GN=THOC1 PE=1 SV=1 - [THOC1_HUMAN]	THOC1	2	2	96.46	THOC1	2	394549	422335	482381	529718	457246	372562	470670	614078	485770	1.06238	0.0873033	0.760921
Q9NXG2	THUMP domain-containing protein 1 OS=Homo sapiens GN=THUMPD1 PE=1 SV=2 - [THUM1_HUMAN]	THUMPD1	2	2	103.56	THUMPD1	2	974499	1.1096e+06	1.05383e+06	962565	1.02512e+06	1.28531e+06	1.48991e+06	1.50157e+06	1.4256e+06	1.39066	0.475772	0.00238389
P01033	Metalloproteinase inhibitor 1 OS=Homo sapiens GN=TIMP1 PE=1 SV=1 - [TIMP1_HUMAN]	TIMP1	6	6	290.2	TIMP1	3	5.8378e+07	7.12297e+07	5.86498e+07	7.46638e+07	6.57303e+07	5.99553e+07	5.87674e+07	6.19438e+07	6.02222e+07	0.916201	-0.126265	0.338846
Q07157	Tight junction protein ZO-1 OS=Homo sapiens GN=TJP1 PE=1 SV=3 - [ZO1_HUMAN]	TJP1	3	3	122.07	TJP1	2	2.82887e+06	2.8677e+06	2.88326e+06	2.73909e+06	2.82973e+06	3.33482e+06	2.68179e+06	2.61689e+06	2.87783e+06	1.017	0.0243196	0.874178
P29401	Transketolase OS=Homo sapiens GN=TKT PE=1 SV=3 - [TKT_HUMAN]	TKT	20	20	984.85	TKT	3	1.64553e+08	1.92854e+08	1.8373e+08	2.13403e+08	1.88635e+08	1.60873e+08	1.79347e+08	2.10168e+08	1.83463e+08	0.972578	-0.0401145	0.759088
Q9Y490	Talin-1 OS=Homo sapiens GN=TLN1 PE=1 SV=3 - [TLN1_HUMAN]	TLN1	45	44	2461.83	TLN1	7	1.43951e+08	1.42082e+08	1.57588e+08	1.50465e+08	1.48521e+08	1.70037e+08	1.53552e+08	1.532e+08	1.5893e+08	1.07008	0.097716	0.152934
Q99805	Transmembrane 9 superfamily member 2 OS=Homo sapiens GN=TM9SF2 PE=1 SV=1 - [TM9S2_HUMAN]	TM9SF2	4	4	166.69	TM9SF2	2	1.18361e+07	1.02711e+07	1.19523e+07	1.45199e+07	1.21449e+07	1.42075e+07	1.49814e+07	1.50826e+07	1.47572e+07	1.2151	0.281071	0.0646418
Q9HD45	Transmembrane 9 superfamily member 3 OS=Homo sapiens GN=TM9SF3 PE=1 SV=2 - [TM9S3_HUMAN]	TM9SF3	2	2	60.49	TM9SF3	2	1.55944e+06	1.01374e+06	1.06556e+06	1.79802e+06	1.35919e+06	1.98767e+06	2.94011e+06	2.46269e+06	2.46349e+06	1.81247	0.857957	0.0243163
Q92544	Transmembrane 9 superfamily member 4 OS=Homo sapiens GN=TM9SF4 PE=1 SV=2 - [TM9S4_HUMAN]	TM9SF4	2	2	59.41	TM9SF4	2	984922	1.27785e+06	1.02389e+06	1.53661e+06	1.20582e+06	1.3935e+06	1.84903e+06	2.02384e+06	1.75546e+06	1.45582	0.541831	0.057382
Q9UM00	Transmembrane and coiled-coil domain-containing protein 1 OS=Homo sapiens GN=TMCO1 PE=1 SV=1 - [TMCO1_HUMAN]	TMCO1	2	2	105.63	TMCO1	3	3.3364e+06	4.21929e+06	5.28335e+06	8.56603e+06	5.35127e+06	4.0708e+06	3.58179e+06	5.32097e+06	4.32452e+06	0.80813	-0.30734	0.552223
Q13445	Transmembrane emp24 domain-containing protein 1 OS=Homo sapiens GN=TMED1 PE=1 SV=1 - [TMED1_HUMAN]	TMED1	2	2	67.27	TMED1	2	1.96879e+06	1.73782e+06	1.48594e+06	2.01358e+06	1.80153e+06	2.21009e+06	3.02128e+06	2.80266e+06	2.67801e+06	1.48652	0.571939	0.0180577
P49755	Transmembrane emp24 domain-containing protein 10 OS=Homo sapiens GN=TMED10 PE=1 SV=2 - [TMEDA_HUMAN]	TMED10	8	8	466.03	TMED10	2	2.78246e+07	2.8042e+07	2.2953e+07	3.32326e+07	2.8013e+07	2.96677e+07	3.72816e+07	4.06867e+07	3.58787e+07	1.28078	0.357028	0.0926968
Q15363	Transmembrane emp24 domain-containing protein 2 OS=Homo sapiens GN=TMED2 PE=1 SV=1 - [TMED2_HUMAN]	TMED2	2	2	112.64	TMED2	2	2.24578e+06	1.84787e+06	1.71291e+06	1.29738e+06	1.77598e+06	3.27519e+06	4.81188e+06	2.96327e+06	3.68345e+06	2.07403	1.05244	0.0106083
Q9Y3B3	Transmembrane emp24 domain-containing protein 7 OS=Homo sapiens GN=TMED7 PE=1 SV=2 - [TMED7_HUMAN]	TMED7	4	4	188.18	TMED7	5	1.94527e+07	1.88563e+07	1.49782e+07	2.0036e+07	1.83308e+07	2.16232e+07	2.57403e+07	2.45807e+07	2.39814e+07	1.30826	0.387647	0.0290337
Q9BVK6	Transmembrane emp24 domain-containing protein 9 OS=Homo sapiens GN=TMED9 PE=1 SV=2 - [TMED9_HUMAN]	TMED9	9	9	519.97	TMED9	3	3.68348e+07	3.66566e+07	4.04931e+07	4.83139e+07	4.05746e+07	3.29449e+07	3.95712e+07	4.32578e+07	3.85913e+07	0.951119	-0.0723016	0.643482
Q9HC07	Transmembrane protein 165 OS=Homo sapiens GN=TMEM165 PE=1 SV=1 - [TM165_HUMAN]	TMEM165	3	3	163.65	TMEM165	2	7.63741e+06	8.16398e+06	9.82711e+06	1.22369e+07	9.46634e+06	9.96315e+06	9.34767e+06	1.30381e+07	1.0783e+07	1.13909	0.187876	0.40799
A5PLL7	Transmembrane protein 189 OS=Homo sapiens GN=TMEM189 PE=1 SV=3 - [TM189_HUMAN]	TMEM189	2	2	84.52	TMEM189	3	556976	501220	572279	623506	563495	502875	655296	538623	565598	1.00373	0.00537385	0.996929
Q6NUQ4	Transmembrane protein 214 OS=Homo sapiens GN=TMEM214 PE=1 SV=2 - [TM214_HUMAN]	TMEM214	7	7	329.4	TMEM214	5	1.05034e+07	1.03595e+07	1.0353e+07	1.12123e+07	1.0607e+07	1.01964e+07	1.17627e+07	1.14175e+07	1.11256e+07	1.04888	0.0688545	0.327584
Q9BTV4	Transmembrane protein 43 OS=Homo sapiens GN=TMEM43 PE=1 SV=1 - [TMM43_HUMAN]	TMEM43	5	5	231.2	TMEM43	2	2.61344e+07	2.61752e+07	3.06201e+07	3.02878e+07	2.83044e+07	3.11372e+07	2.96391e+07	3.33344e+07	3.13703e+07	1.10832	0.148373	0.138274
P42166	Lamina-associated polypeptide 2, isoform alpha OS=Homo sapiens GN=TMPO PE=1 SV=2 - [LAP2A_HUMAN]	TMPO	4	4	144.78	TMPO	2	5.38307e+06	4.92847e+06	4.88421e+06	6.80942e+06	5.50129e+06	6.14508e+06	6.7305e+06	8.11771e+06	6.99776e+06	1.27202	0.347123	0.0869211
P42167	Lamina-associated polypeptide 2, isoforms beta/gamma OS=Homo sapiens GN=TMPO PE=1 SV=2 - [LAP2B_HUMAN]	TMPO	3	3	98.65	TMPO	2	6.85968e+06	6.52897e+06	8.29277e+06	7.79318e+06	7.36865e+06	6.35215e+06	7.34344e+06	7.6494e+06	7.115e+06	0.965577	-0.0505366	0.694836
Q9H3N1	Thioredoxin-related transmembrane protein 1 OS=Homo sapiens GN=TMX1 PE=1 SV=1 - [TMX1_HUMAN]	TMX1	3	3	159.66	TMX1	2	1.50956e+07	1.35579e+07	1.44784e+07	1.36176e+07	1.41874e+07	1.39328e+07	1.44666e+07	1.44541e+07	1.42845e+07	1.00684	0.00984137	0.821429
Q96JJ7	Protein disulfide-isomerase TMX3 OS=Homo sapiens GN=TMX3 PE=1 SV=2 - [TMX3_HUMAN]	TMX3	4	4	134.53	TMX3	2	7.05988e+06	6.15786e+06	6.20798e+06	7.33835e+06	6.69102e+06	7.30317e+06	9.01869e+06	8.20481e+06	8.17556e+06	1.22187	0.289091	0.0418221
Q9H1E5	Thioredoxin-related transmembrane protein 4 OS=Homo sapiens GN=TMX4 PE=1 SV=1 - [TMX4_HUMAN]	TMX4	2	2	62.68	TMX4	1	1.12845e+06	1.28241e+06	1.39985e+06	1.41084e+06	1.30539e+06	1.36215e+06	1.3664e+06	1.59731e+06	1.44195e+06	1.10462	0.143546	0.240437
P24821	Tenascin OS=Homo sapiens GN=TNC PE=1 SV=3 - [TENA_HUMAN]	TNC	10	10	541.99	TNC	2	2.70687e+07	2.69286e+07	2.54806e+07	2.85568e+07	2.70086e+07	2.38619e+07	2.18581e+07	2.04169e+07	2.20456e+07	0.816244	-0.292928	0.00722196
O14763	Tumor necrosis factor receptor superfamily member 10B OS=Homo sapiens GN=TNFRSF10B PE=1 SV=2 - [TR10B_HUMAN]	TNFRSF10B	4	4	176.76	TNFRSF10B	4	3.00382e+06	3.0401e+06	3.95357e+06	3.66815e+06	3.41641e+06	3.36501e+06	2.97085e+06	2.74315e+06	3.02634e+06	0.885823	-0.174909	0.270848
Q9C0C2	182 kDa tankyrase-1-binding protein OS=Homo sapiens GN=TNKS1BP1 PE=1 SV=4 - [TB182_HUMAN]	TNKS1BP1	4	4	199.47	TNKS1BP1	3	2.7976e+06	2.95785e+06	2.33174e+06	3.26753e+06	2.83868e+06	3.00654e+06	2.49862e+06	2.45299e+06	2.65272e+06	0.93449	-0.0977487	0.545764
Q92973	Transportin-1 OS=Homo sapiens GN=TNPO1 PE=1 SV=2 - [TNPO1_HUMAN]	TNPO1	10	10	499.02	TNPO1	4	3.56421e+07	3.67062e+07	3.53801e+07	3.81325e+07	3.64652e+07	3.28715e+07	3.67879e+07	3.76351e+07	3.57648e+07	0.980793	-0.0279793	0.630288
Q9H0E2	Toll-interacting protein OS=Homo sapiens GN=TOLLIP PE=1 SV=1 - [TOLIP_HUMAN]	TOLLIP	2	2	103.69	TOLLIP	3	4.35247e+06	4.47323e+06	3.61479e+06	4.41758e+06	4.21452e+06	4.69224e+06	4.73017e+06	4.70182e+06	4.70808e+06	1.11711	0.159771	0.112531
O60784	Target of Myb protein 1 OS=Homo sapiens GN=TOM1 PE=1 SV=2 - [TOM1_HUMAN]	TOM1	3	3	186.33	TOM1	3	5.16427e+06	5.14618e+06	4.94739e+06	6.00638e+06	5.31606e+06	5.621e+06	5.72307e+06	6.04832e+06	5.79747e+06	1.09056	0.125067	0.159227
Q15785	Mitochondrial import receptor subunit TOM34 OS=Homo sapiens GN=TOMM34 PE=1 SV=2 - [TOM34_HUMAN]	TOMM34	2	2	54.26	TOMM34	5	175658	288879	256920	213560	233754	152018	143464	213259	169581	0.725465	-0.463023	0.11118
O96008	Mitochondrial import receptor subunit TOM40 homolog OS=Homo sapiens GN=TOMM40 PE=1 SV=1 - [TOM40_HUMAN]	TOMM40	3	3	190.92	TOMM40	2	5.69462e+06	5.27601e+06	4.44545e+06	5.47346e+06	5.22239e+06	4.42668e+06	5.22025e+06	5.47642e+06	5.04112e+06	0.965289	-0.0509665	0.693888
O94826	Mitochondrial import receptor subunit TOM70 OS=Homo sapiens GN=TOMM70A PE=1 SV=1 - [TOM70_HUMAN]	TOMM70A	4	4	170.99	TOMM70A	2	1.36354e+07	1.19641e+07	1.28281e+07	1.27604e+07	1.2797e+07	1.09028e+07	1.17727e+07	1.22881e+07	1.16545e+07	0.910723	-0.134916	0.0817368
Q5JTV8	Torsin-1A-interacting protein 1 OS=Homo sapiens GN=TOR1AIP1 PE=1 SV=2 - [TOIP1_HUMAN]	TOR1AIP1	3	3	147.45	TOR1AIP1	1	4.60543e+06	4.94553e+06	4.98785e+06	5.6626e+06	5.05035e+06	4.83611e+06	5.41125e+06	5.81334e+06	5.35357e+06	1.06004	0.0841154	0.429272
Q8NFQ8	Torsin-1A-interacting protein 2 OS=Homo sapiens GN=TOR1AIP2 PE=1 SV=1 - [TOIP2_HUMAN]	TOR1AIP2	2	2	86.17	TOR1AIP2	6	1.44787e+06	1.71194e+06	1.95167e+06	2.23068e+06	1.83554e+06	1.60712e+06	1.56218e+06	1.74981e+06	1.63971e+06	0.893309	-0.162769	0.410546
O14657	Torsin-1B OS=Homo sapiens GN=TOR1B PE=1 SV=2 - [TOR1B_HUMAN]	TOR1B	2	2	80.84	TOR1B	2	1.30323e+06	1.18126e+06	1.21403e+06	1.30467e+06	1.2508e+06	1.00818e+06	1.11718e+06	1.39332e+06	1.17289e+06	0.937717	-0.0927762	0.433218
Q12888	Tumor suppressor p53-binding protein 1 OS=Homo sapiens GN=TP53BP1 PE=1 SV=2 - [TP53B_HUMAN]	TP53BP1	2	2	79.82	TP53BP1	3	634441	670059	1.12988e+06	860448	823706	924005	763464	1.51857e+06	1.06868e+06	1.2974	0.375628	0.341522
P60174	Triosephosphate isomerase OS=Homo sapiens GN=TPI1 PE=1 SV=3 - [TPIS_HUMAN]	TPI1	5	4	279.22	TPI1	5	5.42024e+07	6.26642e+07	6.16905e+07	6.81788e+07	6.1684e+07	5.4206e+07	6.58472e+07	5.65653e+07	5.88728e+07	0.954427	-0.0672935	0.558163
P67936	Tropomyosin alpha-4 chain OS=Homo sapiens GN=TPM4 PE=1 SV=3 - [TPM4_HUMAN]	TPM4	12	7	644.77	TPM4	4	2.03218e+07	1.94918e+07	1.91782e+07	2.75885e+07	2.16451e+07	1.5643e+07	1.92998e+07	1.79005e+07	1.76144e+07	0.813784	-0.297282	0.14139
O14773	Tripeptidyl-peptidase 1 OS=Homo sapiens GN=TPP1 PE=1 SV=2 - [TPP1_HUMAN]	TPP1	2	2	229.54	TPP1	5	3.77907e+06	2.82071e+06	2.84712e+06	2.82758e+06	3.06862e+06	3.49978e+06	4.23853e+06	4.41617e+06	4.0515e+06	1.3203	0.400864	0.0431338
P29144	Tripeptidyl-peptidase 2 OS=Homo sapiens GN=TPP2 PE=1 SV=4 - [TPP2_HUMAN]	TPP2	8	8	321.89	TPP2	2	9.35872e+06	9.05269e+06	9.36269e+06	9.32018e+06	9.27357e+06	1.00841e+07	1.0071e+07	1.00114e+07	1.00555e+07	1.08432	0.116789	0.000407164
P12270	Nucleoprotein TPR OS=Homo sapiens GN=TPR PE=1 SV=3 - [TPR_HUMAN]	TPR	8	8	456.64	TPR	1	9.09622e+06	9.95061e+06	1.21541e+07	1.22341e+07	1.08588e+07	1.09275e+07	1.11509e+07	1.12193e+07	1.10992e+07	1.02215	0.0315999	0.746684
P13693	Translationally-controlled tumor protein OS=Homo sapiens GN=TPT1 PE=1 SV=1 - [TCTP_HUMAN]	TPT1	2	2	85.68	TPT1	2	1.18607e+07	1.08056e+07	9.47002e+06	1.11616e+07	1.08245e+07	1.38015e+07	1.36827e+07	1.14072e+07	1.29638e+07	1.19763	0.260188	0.0656471
Q13595	Transformer-2 protein homolog alpha OS=Homo sapiens GN=TRA2A PE=1 SV=1 - [TRA2A_HUMAN]	TRA2A	2	2	122.79	TRA2A	1	7.03613e+06	5.94913e+06	5.86836e+06	7.0544e+06	6.47701e+06	6.32694e+06	6.72426e+06	6.68554e+06	6.57891e+06	1.01573	0.0225218	0.771525
P62995	Transformer-2 protein homolog beta OS=Homo sapiens GN=TRA2B PE=1 SV=1 - [TRA2B_HUMAN]	TRA2B	3	3	239.7	TRA2B	1	7.02649e+06	7.73442e+06	7.4817e+06	7.46717e+06	7.42745e+06	6.09184e+06	5.26899e+06	4.86854e+06	5.40979e+06	0.728351	-0.457294	0.00303099
Q12931	Heat shock protein 75 kDa, mitochondrial OS=Homo sapiens GN=TRAP1 PE=1 SV=3 - [TRAP1_HUMAN]	TRAP1	9	8	408.47	TRAP1	1	1.69732e+07	1.77276e+07	1.87973e+07	2.10207e+07	1.86297e+07	1.74083e+07	1.71979e+07	1.9543e+07	1.80497e+07	0.968868	-0.0456285	0.66115
Q14258	E3 ubiquitin/ISG15 ligase TRIM25 OS=Homo sapiens GN=TRIM25 PE=1 SV=2 - [TRI25_HUMAN]	TRIM25	2	2	88.73	TRIM25	3	1.15681e+06	1.24768e+06	980171	848949	1.0584e+06	1.21771e+06	1.15974e+06	1.0234e+06	1.13362e+06	1.07106	0.0990433	0.51794
Q13263	Transcription intermediary factor 1-beta OS=Homo sapiens GN=TRIM28 PE=1 SV=5 - [TIF1B_HUMAN]	TRIM28	11	11	591.12	TRIM28	1	3.52129e+07	3.18341e+07	3.29415e+07	2.71235e+07	3.1778e+07	3.39826e+07	3.2907e+07	3.30617e+07	3.33171e+07	1.04843	0.0682347	0.469453
O75962	Triple functional domain protein OS=Homo sapiens GN=TRIO PE=1 SV=2 - [TRIO_HUMAN]	TRIO	2	2	96.06	TRIO	2	929692	1.30271e+06	1.24573e+06	1.18774e+06	1.16647e+06	807106	948859	916584	890850	0.763715	-0.388893	0.0434266
Q7L0Y3	Mitochondrial ribonuclease P protein 1 OS=Homo sapiens GN=TRMT10C PE=1 SV=2 - [MRRP1_HUMAN]	TRMT10C	4	4	139.96	TRMT10C	1	2.84448e+06	2.4467e+06	2.81551e+06	3.0899e+06	2.79915e+06	2.51142e+06	3.44108e+06	3.40182e+06	3.11811e+06	1.11395	0.155683	0.373641
Q9UI30	tRNA methyltransferase 112 homolog OS=Homo sapiens GN=TRMT112 PE=1 SV=1 - [TR112_HUMAN]	TRMT112	2	2	128.53	TRMT112	3	647742	552579	440512	224408	466310	586849	690213	558421	611828	1.31206	0.391836	0.28101
Q96Q11	CCA tRNA nucleotidyltransferase 1, mitochondrial OS=Homo sapiens GN=TRNT1 PE=1 SV=2 - [TRNT1_HUMAN]	TRNT1	2	2	140.4	TRNT1	2	891155	814597	989447	870138	891334	625356	471313	460662	519110	0.582397	-0.779926	0.00221013
P10155	60 kDa SS-A/Ro ribonucleoprotein OS=Homo sapiens GN=TROVE2 PE=1 SV=2 - [RO60_HUMAN]	TROVE2	6	6	310.06	TROVE2	3	1.92365e+07	2.13186e+07	2.05145e+07	1.83477e+07	1.98544e+07	2.10953e+07	1.97012e+07	2.23778e+07	2.10581e+07	1.06063	0.0849209	0.2903
P30536	Translocator protein OS=Homo sapiens GN=TSPO PE=1 SV=3 - [TSPOA_HUMAN]	TSPO	2	2	120.01	TSPO	1	1.79948e+06	2.22685e+06	1.43764e+06	2.08599e+06	1.88749e+06	2.16504e+06	1.71532e+06	1.97179e+06	1.95072e+06	1.0335	0.0475346	0.755694
Q13630	GDP-L-fucose synthase OS=Homo sapiens GN=TSTA3 PE=1 SV=1 - [FCL_HUMAN]	TSTA3	2	2	95.36	TSTA3	2	670897	1.47567e+06	1.55174e+06	1.01699e+06	1.17882e+06	734876	812690	635289	727618	0.61724	-0.696095	0.12724
Q6PGP7	Tetratricopeptide repeat protein 37 OS=Homo sapiens GN=TTC37 PE=1 SV=1 - [TTC37_HUMAN]	TTC37	3	3	132.58	TTC37	2	1.13303e+06	909046	1.08412e+06	1.32625e+06	1.11311e+06	1.49892e+06	1.6161e+06	1.11833e+06	1.41112e+06	1.26772	0.34224	0.135083
Q14166	Tubulin--tyrosine ligase-like protein 12 OS=Homo sapiens GN=TTLL12 PE=1 SV=2 - [TTL12_HUMAN]	TTLL12	3	3	131.39	TTLL12	3	3.77239e+06	4.67483e+06	4.46447e+06	3.56686e+06	4.11964e+06	4.87959e+06	3.88988e+06	4.49631e+06	4.42193e+06	1.07338	0.102158	0.477551
Q9BQE3	Tubulin alpha-1C chain OS=Homo sapiens GN=TUBA1C PE=1 SV=1 - [TBA1C_HUMAN]	TUBA1C	14	2	789.12	TUBA1C	1	1.44529e+07	2.22651e+07	1.21151e+07	1.7954e+07	1.66968e+07	2.03033e+07	2.93998e+07	2.47853e+07	2.48295e+07	1.48708	0.572481	0.0709413
P68366	Tubulin alpha-4A chain OS=Homo sapiens GN=TUBA4A PE=1 SV=1 - [TBA4A_HUMAN]	TUBA4A	12	2	622.74	TUBA4A	1	599648	413861	478396	391309	470804	796287	806472	836128	812963	1.72676	0.788064	0.00431705
P07437	Tubulin beta chain OS=Homo sapiens GN=TUBB PE=1 SV=2 - [TBB5_HUMAN]	TUBB	18	3	1027.26	TUBB	6	8.86181e+07	1.10861e+08	8.50053e+07	1.03391e+08	9.69689e+07	1.05404e+08	1.12481e+08	1.12921e+08	1.10269e+08	1.13715	0.185428	0.140877
Q13885	Tubulin beta-2A chain OS=Homo sapiens GN=TUBB2A PE=1 SV=1 - [TBB2A_HUMAN]	TUBB2A	15	5	825.51	TUBB2A	1	3.72694e+07	4.33961e+07	4.39087e+07	4.23394e+07	4.17284e+07	4.09814e+07	4.14441e+07	4.13524e+07	4.12593e+07	0.988758	-0.0163107	0.844745
Q9BVA1	Tubulin beta-2B chain OS=Homo sapiens GN=TUBB2B PE=1 SV=1 - [TBB2B_HUMAN]	TUBB2B	17	4	904.22	TUBB2B	1	3.47008e+07	3.47811e+07	2.34109e+07	2.62792e+07	2.9793e+07	3.49027e+07	4.09346e+07	4.10736e+07	3.89703e+07	1.30804	0.387401	0.0776453
Q13509	Tubulin beta-3 chain OS=Homo sapiens GN=TUBB3 PE=1 SV=2 - [TBB3_HUMAN]	TUBB3	11	2	685.13	TUBB3	1	1.81178e+07	1.99117e+07	1.81308e+07	1.47568e+07	1.77293e+07	2.26075e+07	1.9167e+07	1.96661e+07	2.04802e+07	1.15516	0.208096	0.148145
P04350	Tubulin beta-4A chain OS=Homo sapiens GN=TUBB4A PE=1 SV=2 - [TBB4A_HUMAN]	TUBB4A	20	3	978.45	TUBB4A	1	1.27401e+07	1.69486e+07	1.02099e+07	1.3578e+07	1.33691e+07	1.59623e+07	1.78547e+07	1.83001e+07	1.73724e+07	1.29944	0.377888	0.0837358
Q9BUF5	Tubulin beta-6 chain OS=Homo sapiens GN=TUBB6 PE=1 SV=1 - [TBB6_HUMAN]	TUBB6	12	3	776.46	TUBB6	2	1.11757e+07	1.33052e+07	1.40007e+07	1.38655e+07	1.30868e+07	1.49088e+07	1.12423e+07	1.53421e+07	1.38311e+07	1.05687	0.0798025	0.651114
P49411	Elongation factor Tu, mitochondrial OS=Homo sapiens GN=TUFM PE=1 SV=2 - [EFTU_HUMAN]	TUFM	7	7	305.55	TUFM	1	1.26735e+07	9.78303e+06	9.64566e+06	1.13268e+07	1.08573e+07	1.06578e+07	1.31801e+07	1.28464e+07	1.22281e+07	1.12626	0.171542	0.258975
Q12792	Twinfilin-1 OS=Homo sapiens GN=TWF1 PE=1 SV=3 - [TWF1_HUMAN]	TWF1	3	3	149.77	TWF1	2	3.26286e+06	6.19236e+06	4.73756e+06	3.88399e+06	4.51919e+06	3.69095e+06	3.24999e+06	3.60878e+06	3.51657e+06	0.778142	-0.361896	0.235968
Q6IBS0	Twinfilin-2 OS=Homo sapiens GN=TWF2 PE=1 SV=2 - [TWF2_HUMAN]	TWF2	5	5	300.67	TWF2	4	1.45726e+07	1.35687e+07	1.6553e+07	1.39848e+07	1.46698e+07	1.34117e+07	1.27633e+07	1.1349e+07	1.2508e+07	0.852638	-0.229994	0.0618716
Q9BRA2	Thioredoxin domain-containing protein 17 OS=Homo sapiens GN=TXNDC17 PE=1 SV=1 - [TXD17_HUMAN]	TXNDC17	4	4	232.4	TXNDC17	1	2.03249e+07	1.87102e+07	1.57153e+07	1.86026e+07	1.83383e+07	2.15203e+07	2.19922e+07	1.60054e+07	1.98393e+07	1.08185	0.113505	0.52603
Q8NBS9	Thioredoxin domain-containing protein 5 OS=Homo sapiens GN=TXNDC5 PE=1 SV=2 - [TXND5_HUMAN]	TXNDC5	11	11	506.82	TXNDC5	2	1.37887e+08	1.45135e+08	1.40196e+08	1.34397e+08	1.39404e+08	1.28936e+08	1.48356e+08	1.42691e+08	1.39994e+08	1.00424	0.00609958	0.945052
O43396	Thioredoxin-like protein 1 OS=Homo sapiens GN=TXNL1 PE=1 SV=3 - [TXNL1_HUMAN]	TXNL1	4	4	227.32	TXNL1	1	9.88592e+06	9.01014e+06	8.26686e+06	9.31771e+06	9.12016e+06	1.01902e+07	1.1798e+07	8.57883e+06	1.0189e+07	1.1172	0.159884	0.292413
Q16881	Thioredoxin reductase 1, cytoplasmic OS=Homo sapiens GN=TXNRD1 PE=1 SV=3 - [TRXR1_HUMAN]	TXNRD1	9	9	588.82	TXNRD1	6	4.32365e+07	4.17229e+07	3.99977e+07	4.14222e+07	4.15948e+07	3.7835e+07	4.202e+07	4.06322e+07	4.01624e+07	0.965563	-0.0505583	0.316892
P26368	Splicing factor U2AF 65 kDa subunit OS=Homo sapiens GN=U2AF2 PE=1 SV=4 - [U2AF2_HUMAN]	U2AF2	2	2	104.82	U2AF2	2	990073	976832	608754	1.16481e+06	935117	786000	985441	1.177e+06	982815	1.05101	0.0717729	0.754608
O15042	U2 snRNP-associated SURP motif-containing protein OS=Homo sapiens GN=U2SURP PE=1 SV=2 - [SR140_HUMAN]	U2SURP	3	3	117.57	U2SURP	5	5.07015e+06	5.09883e+06	5.87112e+06	6.23368e+06	5.56844e+06	5.96891e+06	5.62443e+06	4.52749e+06	5.37361e+06	0.965011	-0.051382	0.696616
Q9BZF9	Uveal autoantigen with coiled-coil domains and ankyrin repeats OS=Homo sapiens GN=UACA PE=1 SV=2 - [UACA_HUMAN]	UACA	2	2	111.23	UACA	3	151165	209544	228577	88585.7	169468	158684	197951	264156	206930	1.22106	0.288134	0.432839
Q16222	UDP-N-acetylhexosamine pyrophosphorylase OS=Homo sapiens GN=UAP1 PE=1 SV=3 - [UAP1_HUMAN]	UAP1	6	6	341.46	UAP1	2	8.9214e+06	8.81205e+06	8.11307e+06	8.16689e+06	8.50335e+06	7.53148e+06	7.60713e+06	6.90375e+06	7.34745e+06	0.864065	-0.210788	0.0134722
P22314	Ubiquitin-like modifier-activating enzyme 1 OS=Homo sapiens GN=UBA1 PE=1 SV=3 - [UBA1_HUMAN]	UBA1	16	16	879.03	UBA1	2	1.01571e+08	1.05544e+08	1.0275e+08	1.07218e+08	1.04271e+08	1.09737e+08	1.00266e+08	1.05199e+08	1.05067e+08	1.00764	0.0109753	0.796049
Q9UBT2	SUMO-activating enzyme subunit 2 OS=Homo sapiens GN=UBA2 PE=1 SV=2 - [SAE2_HUMAN]	UBA2	6	6	305.92	UBA2	1	9.67512e+06	9.54071e+06	1.06265e+07	1.01859e+07	1.00071e+07	9.14876e+06	1.06632e+07	1.07859e+07	1.01993e+07	1.01921	0.0274538	0.759621
Q8TBC4	NEDD8-activating enzyme E1 catalytic subunit OS=Homo sapiens GN=UBA3 PE=1 SV=2 - [UBA3_HUMAN]	UBA3	4	4	184.08	UBA3	1	6.85784e+06	7.33961e+06	6.78373e+06	4.86716e+06	6.46208e+06	6.49562e+06	6.73735e+06	6.36653e+06	6.53317e+06	1.011	0.0157829	0.844585
Q9GZZ9	Ubiquitin-like modifier-activating enzyme 5 OS=Homo sapiens GN=UBA5 PE=1 SV=1 - [UBA5_HUMAN]	UBA5	3	2	164.47	UBA5	1	1.67171e+06	2.46853e+06	2.72146e+06	1.6595e+06	2.1303e+06	2.65362e+06	1.77463e+06	1.95217e+06	2.1268e+06	0.998358	-0.00237112	0.966113
A0AVT1	Ubiquitin-like modifier-activating enzyme 6 OS=Homo sapiens GN=UBA6 PE=1 SV=1 - [UBA6_HUMAN]	UBA6	2	2	60.47	UBA6	2	2.93185e+06	3.58476e+06	3.17636e+06	3.07524e+06	3.19205e+06	3.65471e+06	3.0609e+06	2.63716e+06	3.11759e+06	0.976673	-0.0340519	0.764233
Q14157	Ubiquitin-associated protein 2-like OS=Homo sapiens GN=UBAP2L PE=1 SV=2 - [UBP2L_HUMAN]	UBAP2L	5	5	194.59	UBAP2L	2	1.00779e+07	8.90346e+06	9.47106e+06	8.49169e+06	9.23602e+06	9.35866e+06	9.21207e+06	9.6371e+06	9.40261e+06	1.01804	0.0257903	0.681245
Q8TF42	Ubiquitin-associated and SH3 domain-containing protein B OS=Homo sapiens GN=UBASH3B PE=1 SV=2 - [UBS3B_HUMAN]	UBASH3B	2	2	47.73	UBASH3B	2	893888	1.27164e+06	1.22186e+06	1.1102e+06	1.1244e+06	939787	832274	736404	836155	0.743646	-0.427311	0.0454859
P61077	Ubiquitin-conjugating enzyme E2 D3 OS=Homo sapiens GN=UBE2D3 PE=1 SV=1 - [UB2D3_HUMAN]	UBE2D3	3	3	125.8	UBE2D3	2	1.535e+07	1.47865e+07	1.6126e+07	1.19368e+07	1.45498e+07	1.3742e+07	1.5126e+07	9.9449e+06	1.29376e+07	0.889194	-0.169429	0.381531
P61086	Ubiquitin-conjugating enzyme E2 K OS=Homo sapiens GN=UBE2K PE=1 SV=3 - [UBE2K_HUMAN]	UBE2K	3	3	101.8	UBE2K	3	7.04097e+06	6.09648e+06	6.11103e+06	6.83699e+06	6.52137e+06	7.05785e+06	7.99466e+06	7.49577e+06	7.5161e+06	1.15253	0.204809	0.0446823
P68036	Ubiquitin-conjugating enzyme E2 L3 OS=Homo sapiens GN=UBE2L3 PE=1 SV=1 - [UB2L3_HUMAN]	UBE2L3	2	2	115.47	UBE2L3	4	3.53362e+06	2.79948e+06	2.01971e+06	1.83479e+06	2.5469e+06	3.42595e+06	3.07737e+06	2.88446e+06	3.12926e+06	1.22865	0.29708	0.250954
P61081	NEDD8-conjugating enzyme Ubc12 OS=Homo sapiens GN=UBE2M PE=1 SV=1 - [UBC12_HUMAN]	UBE2M	4	4	213.24	UBE2M	3	1.23756e+07	1.23684e+07	1.10979e+07	1.22911e+07	1.20332e+07	1.40867e+07	1.39695e+07	1.19356e+07	1.33306e+07	1.10781	0.147715	0.127166
P61088	Ubiquitin-conjugating enzyme E2 N OS=Homo sapiens GN=UBE2N PE=1 SV=1 - [UBE2N_HUMAN]	UBE2N	5	5	253.1	UBE2N	5	1.47688e+07	1.78747e+07	1.8798e+07	1.77361e+07	1.72944e+07	1.37894e+07	1.52092e+07	1.33162e+07	1.41049e+07	0.815578	-0.294106	0.0361454
Q15386	Ubiquitin-protein ligase E3C OS=Homo sapiens GN=UBE3C PE=1 SV=3 - [UBE3C_HUMAN]	UBE3C	2	2	58.57	UBE3C	2	520199	475337	619165	372736	496859	497299	467018	543619	502645	1.01164	0.016703	0.849406
Q5T4S7	E3 ubiquitin-protein ligase UBR4 OS=Homo sapiens GN=UBR4 PE=1 SV=1 - [UBR4_HUMAN]	UBR4	6	6	384.3	UBR4	1	1.72397e+06	1.67723e+06	1.67342e+06	1.22344e+06	1.57451e+06	2.78576e+06	2.39054e+06	2.08839e+06	2.42157e+06	1.53798	0.621034	0.0147982
Q04323	UBX domain-containing protein 1 OS=Homo sapiens GN=UBXN1 PE=1 SV=2 - [UBXN1_HUMAN]	UBXN1	2	2	105.94	UBXN1	1	2.36141e+06	2.95523e+06	2.99201e+06	3.17039e+06	2.86976e+06	2.44314e+06	2.66658e+06	2.8622e+06	2.65731e+06	0.925969	-0.110963	0.433662
Q92575	UBX domain-containing protein 4 OS=Homo sapiens GN=UBXN4 PE=1 SV=2 - [UBXN4_HUMAN]	UBXN4	2	2	169.82	UBXN4	6	5.42516e+06	6.31301e+06	6.54068e+06	5.87227e+06	6.03778e+06	5.5253e+06	4.81247e+06	6.13994e+06	5.49257e+06	0.909701	-0.136536	0.261624
P09936	Ubiquitin carboxyl-terminal hydrolase isozyme L1 OS=Homo sapiens GN=UCHL1 PE=1 SV=2 - [UCHL1_HUMAN]	UCHL1	6	6	315.63	UCHL1	2	1.7792e+07	1.80974e+07	1.7838e+07	2.02698e+07	1.84993e+07	1.97114e+07	2.18192e+07	1.9185e+07	2.02385e+07	1.09401	0.129632	0.128487
Q92890	Ubiquitin fusion degradation protein 1 homolog OS=Homo sapiens GN=UFD1L PE=1 SV=3 - [UFD1_HUMAN]	UFD1L	3	3	192.15	UFD1L	4	4.173e+06	4.89122e+06	4.43501e+06	4.91432e+06	4.60339e+06	4.31168e+06	5.86411e+06	5.55961e+06	5.24514e+06	1.13941	0.188285	0.236288
O94874	E3 UFM1-protein ligase 1 OS=Homo sapiens GN=UFL1 PE=1 SV=2 - [UFL1_HUMAN]	UFL1	9	9	394.58	UFL1	7	2.19876e+07	2.26312e+07	2.43862e+07	2.38387e+07	2.32109e+07	2.29651e+07	2.28589e+07	2.44687e+07	2.34309e+07	1.00948	0.013607	0.781871
O60701	UDP-glucose 6-dehydrogenase OS=Homo sapiens GN=UGDH PE=1 SV=1 - [UGDH_HUMAN]	UGDH	21	21	1163.88	UGDH	2	1.51429e+08	1.64102e+08	1.37038e+08	1.53632e+08	1.5155e+08	1.43142e+08	1.57702e+08	1.51108e+08	1.5065e+08	0.994063	-0.00859015	0.928984
Q9NYU2	UDP-glucose:glycoprotein glucosyltransferase 1 OS=Homo sapiens GN=UGGT1 PE=1 SV=3 - [UGGG1_HUMAN]	UGGT1	24	21	1071.41	UGGT1	6	7.83377e+07	7.38761e+07	8.37527e+07	7.6971e+07	7.82344e+07	7.50069e+07	7.4038e+07	7.83801e+07	7.58083e+07	0.96899	-0.0454463	0.408481
Q9NYU1	UDP-glucose:glycoprotein glucosyltransferase 2 OS=Homo sapiens GN=UGGT2 PE=1 SV=4 - [UGGG2_HUMAN]	UGGT2	11	7	413.75	UGGT2	3	3.31875e+06	3.05725e+06	3.61585e+06	3.8139e+06	3.45143e+06	3.40531e+06	3.67997e+06	3.73815e+06	3.60781e+06	1.04531	0.0639269	0.48485
Q16851	UTP--glucose-1-phosphate uridylyltransferase OS=Homo sapiens GN=UGP2 PE=1 SV=5 - [UGPA_HUMAN]	UGP2	4	4	192.21	UGP2	1	1.30527e+07	1.29798e+07	1.396e+07	1.37137e+07	1.34266e+07	1.32518e+07	1.22732e+07	1.345e+07	1.29916e+07	0.967609	-0.0475043	0.345563
P11172	Uridine 5'-monophosphate synthase OS=Homo sapiens GN=UMPS PE=1 SV=1 - [UMPS_HUMAN]	UMPS	2	2	119.06	UMPS	4	282532	282480	243737	311262	280003	300336	186425	192866	226542	0.809071	-0.305662	0.161453
Q92900	Regulator of nonsense transcripts 1 OS=Homo sapiens GN=UPF1 PE=1 SV=2 - [RENT1_HUMAN]	UPF1	2	2	77.91	UPF1	5	2.5877e+06	2.46939e+06	1.98956e+06	1.8972e+06	2.23596e+06	2.30945e+06	2.10521e+06	2.17501e+06	2.19656e+06	0.982377	-0.0256515	0.922679
P31930	Cytochrome b-c1 complex subunit 1, mitochondrial OS=Homo sapiens GN=UQCRC1 PE=1 SV=3 - [QCR1_HUMAN]	UQCRC1	7	7	413.31	UQCRC1	1	3.69915e+07	3.75638e+07	3.74921e+07	3.9501e+07	3.78871e+07	3.65226e+07	4.30963e+07	4.23116e+07	4.06435e+07	1.07275	0.101316	0.208677
P22695	Cytochrome b-c1 complex subunit 2, mitochondrial OS=Homo sapiens GN=UQCRC2 PE=1 SV=3 - [QCR2_HUMAN]	UQCRC2	11	11	633.8	UQCRC2	1	5.18836e+07	4.51808e+07	4.20977e+07	5.16848e+07	4.77117e+07	4.6292e+07	5.23265e+07	5.46218e+07	5.10801e+07	1.0706	0.0984181	0.38823
P47985	Cytochrome b-c1 complex subunit Rieske, mitochondrial OS=Homo sapiens GN=UQCRFS1 PE=1 SV=2 - [UCRI_HUMAN]	UQCRFS1	3	3	127.73	UQCRFS1	1	3.32079e+06	3.97732e+06	3.83066e+06	4.62959e+06	3.93959e+06	3.10843e+06	3.67578e+06	3.96208e+06	3.58209e+06	0.909255	-0.137243	0.396882
P06132	Uroporphyrinogen decarboxylase OS=Homo sapiens GN=UROD PE=1 SV=2 - [DCUP_HUMAN]	UROD	2	2	130.39	UROD	2	3.66523e+06	3.5798e+06	3.04339e+06	3.25871e+06	3.38678e+06	3.81106e+06	3.11575e+06	3.00897e+06	3.31193e+06	0.977898	-0.0322438	0.765851
O60763	General vesicular transport factor p115 OS=Homo sapiens GN=USO1 PE=1 SV=2 - [USO1_HUMAN]	USO1	11	11	668.9	USO1	2	3.82812e+07	3.85337e+07	3.82873e+07	4.2477e+07	3.93948e+07	3.95093e+07	3.93646e+07	4.04049e+07	3.97596e+07	1.00926	0.0132981	0.756182
Q14694	Ubiquitin carboxyl-terminal hydrolase 10 OS=Homo sapiens GN=USP10 PE=1 SV=2 - [UBP10_HUMAN]	USP10	4	4	166.72	USP10	3	2.48232e+06	2.39481e+06	2.62342e+06	2.41991e+06	2.48011e+06	2.55564e+06	2.14272e+06	2.48363e+06	2.394e+06	0.965277	-0.0509858	0.498879
P54578	Ubiquitin carboxyl-terminal hydrolase 14 OS=Homo sapiens GN=USP14 PE=1 SV=3 - [UBP14_HUMAN]	USP14	4	4	168.49	USP14	2	9.25146e+06	1.07379e+07	9.4075e+06	1.09824e+07	1.00948e+07	9.00667e+06	1.08809e+07	9.90337e+06	9.93031e+06	0.983702	-0.023707	0.821869
Q9Y4E8	Ubiquitin carboxyl-terminal hydrolase 15 OS=Homo sapiens GN=USP15 PE=1 SV=3 - [UBP15_HUMAN]	USP15	3	3	82.06	USP15	4	4.41117e+06	4.64644e+06	3.87746e+06	4.31488e+06	4.31249e+06	4.12578e+06	3.62462e+06	3.30571e+06	3.68537e+06	0.854582	-0.22671	0.07248
Q53GS9	U4/U6.U5 tri-snRNP-associated protein 2 OS=Homo sapiens GN=USP39 PE=1 SV=2 - [SNUT2_HUMAN]	USP39	3	3	103.04	USP39	2	2.2044e+06	2.13376e+06	2.59583e+06	3.15306e+06	2.52176e+06	2.15798e+06	2.4028e+06	2.24056e+06	2.26712e+06	0.89902	-0.153575	0.423214
P45974	Ubiquitin carboxyl-terminal hydrolase 5 OS=Homo sapiens GN=USP5 PE=1 SV=2 - [UBP5_HUMAN]	USP5	6	6	231.85	USP5	3	5.13932e+06	5.98379e+06	5.82842e+06	4.60524e+06	5.38919e+06	5.53224e+06	4.26274e+06	5.23045e+06	5.00848e+06	0.929356	-0.105697	0.4825
Q93009	Ubiquitin carboxyl-terminal hydrolase 7 OS=Homo sapiens GN=USP7 PE=1 SV=2 - [UBP7_HUMAN]	USP7	5	5	288.34	USP7	3	5.92373e+06	6.52066e+06	6.33992e+06	5.90687e+06	6.17279e+06	5.71498e+06	5.31685e+06	6.47934e+06	5.83705e+06	0.94561	-0.0806828	0.349036
Q93008	Probable ubiquitin carboxyl-terminal hydrolase FAF-X OS=Homo sapiens GN=USP9X PE=1 SV=3 - [USP9X_HUMAN]	USP9X	6	6	307.79	USP9X	4	1.79813e+06	2.02801e+06	1.88545e+06	2.30378e+06	2.00384e+06	2.35245e+06	2.50733e+06	2.35626e+06	2.40534e+06	1.20036	0.263472	0.0372194
Q08AM6	Protein VAC14 homolog OS=Homo sapiens GN=VAC14 PE=1 SV=1 - [VAC14_HUMAN]	VAC14	2	2	67.6	VAC14	4	2.04564e+06	1.8802e+06	1.31865e+06	2.19611e+06	1.86015e+06	1.88077e+06	2.05891e+06	1.85594e+06	1.93187e+06	1.03856	0.0545839	0.704947
Q15836	Vesicle-associated membrane protein 3 OS=Homo sapiens GN=VAMP3 PE=1 SV=3 - [VAMP3_HUMAN]	VAMP3	3	3	150.65	VAMP3	2	1.95224e+07	2.43537e+07	2.57275e+07	2.36841e+07	2.33219e+07	2.18931e+07	1.84429e+07	1.92353e+07	1.98571e+07	0.851436	-0.23203	0.115275
Q9P0L0	Vesicle-associated membrane protein-associated protein A OS=Homo sapiens GN=VAPA PE=1 SV=3 - [VAPA_HUMAN]	VAPA	2	2	111.49	VAPA	3	4.2336e+06	5.58222e+06	4.77807e+06	8.75729e+06	5.83779e+06	5.05319e+06	6.57562e+06	7.09857e+06	6.24246e+06	1.06932	0.0966923	0.659075
P26640	Valine--tRNA ligase OS=Homo sapiens GN=VARS PE=1 SV=4 - [SYVC_HUMAN]	VARS	12	12	790.66	VARS	1	2.081e+07	1.96401e+07	2.15147e+07	2.16714e+07	2.0909e+07	2.16676e+07	2.29642e+07	2.11687e+07	2.19335e+07	1.049	0.0690091	0.210085
P50552	Vasodilator-stimulated phosphoprotein OS=Homo sapiens GN=VASP PE=1 SV=3 - [VASP_HUMAN]	VASP	2	2	92.9	VASP	2	4.11539e+06	3.0279e+06	3.21226e+06	3.03763e+06	3.34829e+06	3.86922e+06	3.54173e+06	4.39707e+06	3.93601e+06	1.17553	0.233307	0.160749
Q99536	Synaptic vesicle membrane protein VAT-1 homolog OS=Homo sapiens GN=VAT1 PE=1 SV=2 - [VAT1_HUMAN]	VAT1	5	5	276.77	VAT1	2	1.2223e+07	1.37013e+07	1.78119e+07	1.32156e+07	1.42379e+07	1.20274e+07	1.46322e+07	1.58655e+07	1.4175e+07	0.99558	-0.00639018	0.995732
P13611	Versican core protein OS=Homo sapiens GN=VCAN PE=1 SV=3 - [CSPG2_HUMAN]	VCAN	9	9	489.53	VCAN	2	1.57457e+07	1.51508e+07	1.59508e+07	1.62599e+07	1.57768e+07	1.99904e+07	1.93878e+07	1.80467e+07	1.91416e+07	1.21327	0.278906	0.00155106
P18206	Vinculin OS=Homo sapiens GN=VCL PE=1 SV=4 - [VINC_HUMAN]	VCL	18	18	852.27	VCL	2	4.88571e+07	4.60444e+07	5.16255e+07	5.00892e+07	4.91541e+07	5.26982e+07	5.74121e+07	5.32972e+07	5.44692e+07	1.10813	0.148129	0.0371279
P55072	Transitional endoplasmic reticulum ATPase OS=Homo sapiens GN=VCP PE=1 SV=4 - [TERA_HUMAN]	VCP	30	30	1644.51	VCP	2	2.35951e+08	2.47278e+08	2.38848e+08	2.69141e+08	2.47805e+08	2.4001e+08	2.40484e+08	2.6124e+08	2.47245e+08	0.997741	-0.00326321	0.969259
P21796	Voltage-dependent anion-selective channel protein 1 OS=Homo sapiens GN=VDAC1 PE=1 SV=2 - [VDAC1_HUMAN]	VDAC1	18	16	1261.66	VDAC1	1	1.66537e+08	1.48696e+08	1.56097e+08	1.79596e+08	1.62732e+08	1.49282e+08	1.6608e+08	1.85179e+08	1.66847e+08	1.02529	0.0360318	0.753051
P45880	Voltage-dependent anion-selective channel protein 2 OS=Homo sapiens GN=VDAC2 PE=1 SV=2 - [VDAC2_HUMAN]	VDAC2	5	5	283.49	VDAC2	2	1.22457e+08	1.17262e+08	1.27637e+08	1.44303e+08	1.27915e+08	1.07135e+08	1.1564e+08	1.24986e+08	1.1592e+08	0.906229	-0.142052	0.192349
Q9Y277	Voltage-dependent anion-selective channel protein 3 OS=Homo sapiens GN=VDAC3 PE=1 SV=1 - [VDAC3_HUMAN]	VDAC3	6	4	389.84	VDAC3	2	2.02142e+07	1.92393e+07	1.7638e+07	2.09432e+07	1.95087e+07	1.77804e+07	1.9058e+07	1.98146e+07	1.88843e+07	0.967995	-0.0469278	0.567231
P08670	Vimentin OS=Homo sapiens GN=VIM PE=1 SV=4 - [VIME_HUMAN]	VIM	46	44	2357.07	VIM	2	9.10424e+08	9.89389e+08	9.72393e+08	1.04091e+09	9.78279e+08	8.77539e+08	9.55905e+08	1.01711e+09	9.50186e+08	0.971283	-0.0420364	0.565588
Q9H270	Vacuolar protein sorting-associated protein 11 homolog OS=Homo sapiens GN=VPS11 PE=1 SV=1 - [VPS11_HUMAN]	VPS11	2	2	52.21	VPS11	1	321398	557767	635301	635099	537391	336569	444871	671935	484458	0.9015	-0.149601	0.687446
Q96AX1	Vacuolar protein sorting-associated protein 33A OS=Homo sapiens GN=VPS33A PE=1 SV=1 - [VP33A_HUMAN]	VPS33A	3	3	133.06	VPS33A	1	728626	577719	630358	753708	672603	706567	770198	660515	712427	1.05921	0.0829869	0.491101
Q96QK1	Vacuolar protein sorting-associated protein 35 OS=Homo sapiens GN=VPS35 PE=1 SV=2 - [VPS35_HUMAN]	VPS35	9	9	404.61	VPS35	1	2.24168e+07	2.33289e+07	2.26809e+07	2.02337e+07	2.21651e+07	2.01782e+07	2.08265e+07	2.22674e+07	2.10907e+07	0.951529	-0.071681	0.315704
P23381	Tryptophan--tRNA ligase, cytoplasmic OS=Homo sapiens GN=WARS PE=1 SV=2 - [SYWC_HUMAN]	WARS	11	11	626.55	WARS	3	4.06435e+07	3.95798e+07	3.47874e+07	3.14623e+07	3.66182e+07	3.79382e+07	3.54416e+07	3.52225e+07	3.62008e+07	0.988599	-0.0165421	0.929654
Q9Y6W5	Wiskott-Aldrich syndrome protein family member 2 OS=Homo sapiens GN=WASF2 PE=1 SV=3 - [WASF2_HUMAN]	WASF2	2	2	146.42	WASF2	5	3.028e+06	3.12229e+06	3.53258e+06	3.29687e+06	3.24493e+06	3.18745e+06	3.31674e+06	3.42585e+06	3.31001e+06	1.02006	0.0286483	0.648527
O75083	WD repeat-containing protein 1 OS=Homo sapiens GN=WDR1 PE=1 SV=4 - [WDR1_HUMAN]	WDR1	16	16	769.64	WDR1	2	7.21157e+07	7.17985e+07	6.1881e+07	7.38227e+07	6.99045e+07	7.98613e+07	7.97008e+07	7.39159e+07	7.7826e+07	1.11332	0.154867	0.0911113
Q9BZH6	WD repeat-containing protein 11 OS=Homo sapiens GN=WDR11 PE=1 SV=1 - [WDR11_HUMAN]	WDR11	3	3	202.7	WDR11	2	1.08028e+06	1.19401e+06	1.07896e+06	1.11107e+06	1.11608e+06	1.16795e+06	1.17261e+06	1.18426e+06	1.17494e+06	1.05274	0.0741478	0.124579
P61964	WD repeat-containing protein 5 OS=Homo sapiens GN=WDR5 PE=1 SV=1 - [WDR5_HUMAN]	WDR5	3	3	106.64	WDR5	3	1.86823e+06	1.80715e+06	2.09132e+06	2.60836e+06	2.09377e+06	1.75399e+06	2.18728e+06	2.33606e+06	2.09244e+06	0.999368	-0.000911622	0.98326
Q9GZS3	WD repeat-containing protein 61 OS=Homo sapiens GN=WDR61 PE=1 SV=1 - [WDR61_HUMAN]	WDR61	3	3	186.2	WDR61	1	2.74905e+06	2.72505e+06	2.47818e+06	2.2133e+06	2.54139e+06	2.63517e+06	2.65145e+06	3.04798e+06	2.7782e+06	1.09318	0.12853	0.263174
Q9BQA1	Methylosome protein 50 OS=Homo sapiens GN=WDR77 PE=1 SV=1 - [MEP50_HUMAN]	WDR77	2	2	69.22	WDR77	2	2.82463e+06	2.94496e+06	2.78143e+06	3.23376e+06	2.94619e+06	3.01078e+06	3.07627e+06	2.41602e+06	2.83436e+06	0.96204	-0.0558305	0.597984
Q9NQW7	Xaa-Pro aminopeptidase 1 OS=Homo sapiens GN=XPNPEP1 PE=1 SV=3 - [XPP1_HUMAN]	XPNPEP1	2	2	67.08	XPNPEP1	1	5.00151e+06	4.66629e+06	3.15226e+06	2.71422e+06	3.88357e+06	4.47061e+06	4.66476e+06	5.00269e+06	4.71269e+06	1.21349	0.279167	0.262107
O14980	Exportin-1 OS=Homo sapiens GN=XPO1 PE=1 SV=1 - [XPO1_HUMAN]	XPO1	11	11	478.69	XPO1	2	1.54439e+07	1.57158e+07	1.52206e+07	1.71102e+07	1.58726e+07	1.69739e+07	1.8335e+07	2.02836e+07	1.85308e+07	1.16747	0.223384	0.0344506
Q9UIA9	Exportin-7 OS=Homo sapiens GN=XPO7 PE=1 SV=3 - [XPO7_HUMAN]	XPO7	2	2	69.38	XPO7	2	977814	667477	924456	931440	875297	965134	969842	1.02298e+06	985987	1.12646	0.171797	0.271268
O43592	Exportin-T OS=Homo sapiens GN=XPOT PE=1 SV=2 - [XPOT_HUMAN]	XPOT	2	2	81.25	XPOT	1	530520	368849	247347	507790	413627	446898	594634	413250	484927	1.17238	0.229439	0.443062
P13010	X-ray repair cross-complementing protein 5 OS=Homo sapiens GN=XRCC5 PE=1 SV=3 - [XRCC5_HUMAN]	XRCC5	15	14	676.39	XRCC5	5	8.46306e+07	8.33232e+07	8.1151e+07	9.40042e+07	8.57773e+07	8.00301e+07	8.71004e+07	8.79426e+07	8.50244e+07	0.991223	-0.0127186	0.865808
P12956	X-ray repair cross-complementing protein 6 OS=Homo sapiens GN=XRCC6 PE=1 SV=2 - [XRCC6_HUMAN]	XRCC6	13	12	644.14	XRCC6	4	4.32545e+07	4.44148e+07	4.48581e+07	4.69925e+07	4.488e+07	3.3575e+07	3.75753e+07	4.08574e+07	3.73359e+07	0.831905	-0.265509	0.0154305
Q9H0D6	5'-3' exoribonuclease 2 OS=Homo sapiens GN=XRN2 PE=1 SV=1 - [XRN2_HUMAN]	XRN2	3	3	134.99	XRN2	2	2.49595e+06	2.81018e+06	2.69997e+06	3.7001e+06	2.92655e+06	2.83972e+06	2.9784e+06	3.03942e+06	2.95251e+06	1.00887	0.0127426	0.854164
P54577	Tyrosine--tRNA ligase, cytoplasmic OS=Homo sapiens GN=YARS PE=1 SV=4 - [SYYC_HUMAN]	YARS	3	3	135.62	YARS	2	1.78868e+07	1.72137e+07	1.8996e+07	1.74218e+07	1.78796e+07	1.62103e+07	1.65459e+07	1.57474e+07	1.61679e+07	0.904263	-0.145185	0.017297
Q9Y2Z4	Tyrosine--tRNA ligase, mitochondrial OS=Homo sapiens GN=YARS2 PE=1 SV=2 - [SYYM_HUMAN]	YARS2	2	2	132.25	YARS2	2	1.46501e+06	1.78871e+06	1.31562e+06	1.66153e+06	1.55772e+06	1.47205e+06	1.78367e+06	2.03966e+06	1.76513e+06	1.13315	0.18034	0.325322
P67809	Nuclease-sensitive element-binding protein 1 OS=Homo sapiens GN=YBX1 PE=1 SV=3 - [YBOX1_HUMAN]	YBX1	5	5	280.8	YBX1	1	2.8301e+07	2.4865e+07	3.35258e+07	3.36062e+07	3.00745e+07	2.52123e+07	2.53069e+07	2.67259e+07	2.57484e+07	0.856152	-0.224062	0.152586
Q5BJH7	Protein YIF1B OS=Homo sapiens GN=YIF1B PE=1 SV=1 - [YIF1B_HUMAN]	YIF1B	2	2	91.81	YIF1B	1	2.88182e+06	2.39996e+06	2.66315e+06	2.5599e+06	2.62621e+06	2.96063e+06	3.3352e+06	3.29448e+06	3.19677e+06	1.21726	0.283635	0.0159909
Q969M3	Protein YIPF5 OS=Homo sapiens GN=YIPF5 PE=1 SV=1 - [YIPF5_HUMAN]	YIPF5	2	2	103.27	YIPF5	2	2.00406e+06	1.63754e+06	1.68728e+06	2.56122e+06	1.97252e+06	2.06602e+06	2.51304e+06	2.89526e+06	2.49144e+06	1.26307	0.336938	0.161627
O15498	Synaptobrevin homolog YKT6 OS=Homo sapiens GN=YKT6 PE=1 SV=1 - [YKT6_HUMAN]	YKT6	4	4	282.04	YKT6	5	6.87186e+06	6.03268e+06	4.57183e+06	6.05895e+06	5.88383e+06	6.53928e+06	6.67718e+06	5.58182e+06	6.26609e+06	1.06497	0.0908109	0.557521
P49750	YLP motif-containing protein 1 OS=Homo sapiens GN=YLPM1 PE=1 SV=3 - [YLPM1_HUMAN]	YLPM1	2	2	89.71	YLPM1	2	470217	601784	994700	616293	670749	688046	730772	700104	706307	1.05301	0.0745237	0.649128
P31946	14-3-3 protein beta/alpha OS=Homo sapiens GN=YWHAB PE=1 SV=3 - [1433B_HUMAN]	YWHAB	7	5	347.74	YWHAB	2	1.5334e+07	1.54928e+07	1.38261e+07	1.35262e+07	1.45448e+07	1.37596e+07	1.53689e+07	1.44382e+07	1.45222e+07	0.998447	-0.00224164	0.988306
P62258	14-3-3 protein epsilon OS=Homo sapiens GN=YWHAE PE=1 SV=1 - [1433E_HUMAN]	YWHAE	4	4	222.66	YWHAE	2	2.06585e+07	1.97998e+07	1.91515e+07	2.39762e+07	2.08965e+07	2.1134e+07	2.58365e+07	2.42801e+07	2.37502e+07	1.13656	0.18468	0.15597
P61981	14-3-3 protein gamma OS=Homo sapiens GN=YWHAG PE=1 SV=2 - [1433G_HUMAN]	YWHAG	5	3	236.17	YWHAG	2	2.75877e+07	2.50337e+07	2.18617e+07	2.2504e+07	2.42468e+07	2.12771e+07	2.6431e+07	2.12266e+07	2.29782e+07	0.947682	-0.077525	0.558112
Q04917	14-3-3 protein eta OS=Homo sapiens GN=YWHAH PE=1 SV=4 - [1433F_HUMAN]	YWHAH	5	4	317.26	YWHAH	2	1.12973e+07	1.27581e+07	1.37789e+07	1.09125e+07	1.21867e+07	9.80837e+06	1.11214e+07	1.11044e+07	1.0678e+07	0.876205	-0.19066	0.13551
P27348	14-3-3 protein theta OS=Homo sapiens GN=YWHAQ PE=1 SV=1 - [1433T_HUMAN]	YWHAQ	10	9	532.47	YWHAQ	1	2.9349e+07	3.16785e+07	2.51128e+07	2.13268e+07	2.68668e+07	2.14476e+07	2.51385e+07	2.07787e+07	2.24549e+07	0.835788	-0.25879	0.195573
P63104	14-3-3 protein zeta/delta OS=Homo sapiens GN=YWHAZ PE=1 SV=1 - [1433Z_HUMAN]	YWHAZ	7	7	320.77	YWHAZ	3	6.80472e+07	7.97106e+07	7.88895e+07	9.1796e+07	7.96108e+07	6.35021e+07	6.69453e+07	8.23133e+07	7.09203e+07	0.890837	-0.166767	0.288708
O95159	Zinc finger protein-like 1 OS=Homo sapiens GN=ZFPL1 PE=1 SV=2 - [ZFPL1_HUMAN]	ZFPL1	3	3	159.81	ZFPL1	2	4.63462e+06	4.97879e+06	5.10697e+06	4.41399e+06	4.78359e+06	4.10603e+06	4.48171e+06	3.92347e+06	4.1704e+06	0.871814	-0.197908	0.0440147
Q15942	Zyxin OS=Homo sapiens GN=ZYX PE=1 SV=1 - [ZYX_HUMAN]	ZYX	3	3	114.57	ZYX	1	2.0166e+06	2.02748e+06	2.32947e+06	2.17784e+06	2.13785e+06	1.77558e+06	1.79003e+06	1.93626e+06	1.83396e+06	0.857853	-0.221198	0.0219719
P30566	Adenylosuccinate lyase OS=Homo sapiens GN=ADSL PE=1 SV=2 - [PUR8_HUMAN]		2	2	153.41			4.94744e+06	5.05175e+06	3.2803e+06	4.56072e+06	4.46005e+06	4.54537e+06	4.80774e+06	4.94137e+06	4.76483e+06	1.06833	0.0953629	0.537084
Q9UJ72	Annexin A10 OS=Homo sapiens GN=ANXA10 PE=1 SV=3 - [ANX10_HUMAN]		2	2	119.63			3.14422e+06	2.51281e+06	2.25598e+06	2.35278e+06	2.56645e+06	3.53384e+06	3.00206e+06	2.55679e+06	3.0309e+06	1.18097	0.239971	0.215914
P31939	Bifunctional purine biosynthesis protein PURH OS=Homo sapiens GN=ATIC PE=1 SV=3 - [PUR9_HUMAN]		7	7	330.34			1.66954e+07	1.84391e+07	1.79339e+07	1.76578e+07	1.76815e+07	1.7819e+07	1.71554e+07	1.62761e+07	1.70835e+07	0.966177	-0.0496402	0.345765
Q9HB07	UPF0160 protein MYG1, mitochondrial OS=Homo sapiens GN=C12orf10 PE=1 SV=2 - [MYG1_HUMAN]		3	3	100.43			5.24602e+06	5.37396e+06	5.83299e+06	5.43427e+06	5.47181e+06	5.09576e+06	5.08225e+06	4.59938e+06	4.9258e+06	0.900213	-0.151662	0.0426825
Q9Y3I0	tRNA-splicing ligase RtcB homolog OS=Homo sapiens GN=C22orf28 PE=1 SV=1 - [RTCB_HUMAN]		7	7	324.54			6.43582e+06	7.11578e+06	6.89837e+06	8.26868e+06	7.17966e+06	5.8496e+06	8.53102e+06	8.83101e+06	7.73721e+06	1.07766	0.107897	0.643289
P13073	Cytochrome c oxidase subunit 4 isoform 1, mitochondrial OS=Homo sapiens GN=COX4I1 PE=1 SV=1 - [COX41_HUMAN]		2	2	89.08			3.87103e+06	3.4742e+06	2.61017e+06	4.40177e+06	3.58929e+06	3.88102e+06	5.21586e+06	5.25894e+06	4.78528e+06	1.33321	0.414901	0.116354
Q16527	Cysteine and glycine-rich protein 2 OS=Homo sapiens GN=CSRP2 PE=1 SV=3 - [CSRP2_HUMAN]		3	3	159.15			1.78003e+06	2.30783e+06	2.39383e+06	2.20488e+06	2.17164e+06	2.19467e+06	2.07134e+06	1.96404e+06	2.07668e+06	0.956273	-0.0645058	0.654932
P07711	Cathepsin L1 OS=Homo sapiens GN=CTSL1 PE=1 SV=2 - [CATL1_HUMAN]		3	3	142.49			5.06482e+06	6.01578e+06	5.54763e+06	6.54205e+06	5.79257e+06	4.60636e+06	6.97573e+06	6.68152e+06	6.08787e+06	1.05098	0.0717332	0.780231
Q96GQ7	Probable ATP-dependent RNA helicase DDX27 OS=Homo sapiens GN=DDX27 PE=1 SV=2 - [DDX27_HUMAN]		2	2	46.6			3.61193e+06	3.98948e+06	3.46031e+06	4.64551e+06	3.9268e+06	4.58967e+06	4.54334e+06	4.29876e+06	4.47726e+06	1.14018	0.189259	0.143589
Q9Y394	Dehydrogenase/reductase SDR family member 7 OS=Homo sapiens GN=DHRS7 PE=1 SV=1 - [DHRS7_HUMAN]		3	3	170.56			1.71783e+06	2.16786e+06	2.07805e+06	1.92899e+06	1.97318e+06	1.16355e+06	1.96515e+06	1.89907e+06	1.67592e+06	0.84935	-0.235568	0.280218
Q08211	ATP-dependent RNA helicase A OS=Homo sapiens GN=DHX9 PE=1 SV=4 - [DHX9_HUMAN]		16	16	958.73			6.34192e+07	6.12144e+07	6.58056e+07	6.39009e+07	6.3585e+07	6.60282e+07	7.24472e+07	6.5759e+07	6.80781e+07	1.07066	0.0985045	0.0866989
Q5VYK3	Proteasome-associated protein ECM29 homolog OS=Homo sapiens GN=ECM29 PE=1 SV=2 - [ECM29_HUMAN]		3	3	146.01			1.81835e+06	1.53901e+06	1.57723e+06	1.31428e+06	1.56222e+06	1.61224e+06	1.39747e+06	1.17037e+06	1.39336e+06	0.891913	-0.165026	0.340528
P24534	Elongation factor 1-beta OS=Homo sapiens GN=EEF1B2 PE=1 SV=3 - [EF1B_HUMAN]		4	4	245.77			3.03349e+07	3.54596e+07	3.22724e+07	3.92168e+07	3.43209e+07	3.06368e+07	3.903e+07	3.37808e+07	3.44826e+07	1.00471	0.00677936	0.961731
P26641	Elongation factor 1-gamma OS=Homo sapiens GN=EEF1G PE=1 SV=3 - [EF1G_HUMAN]		10	10	427.73			7.42664e+07	8.27342e+07	6.98026e+07	7.82639e+07	7.62668e+07	7.69234e+07	8.55624e+07	7.51446e+07	7.92101e+07	1.03859	0.0546304	0.5139
Q9UI10	Translation initiation factor eIF-2B subunit delta OS=Homo sapiens GN=EIF2B4 PE=1 SV=2 - [EI2BD_HUMAN]		2	2	57.15			1.69585e+06	2.25606e+06	1.97619e+06	1.95177e+06	1.96997e+06	1.87084e+06	2.01395e+06	1.71853e+06	1.86777e+06	0.948124	-0.0768527	0.552277
P60228	Eukaryotic translation initiation factor 3 subunit E OS=Homo sapiens GN=EIF3E PE=1 SV=1 - [EIF3E_HUMAN]		5	5	317.65			1.00394e+07	1.03764e+07	7.98713e+06	9.30867e+06	9.42789e+06	1.00585e+07	1.18681e+07	1.15305e+07	1.11524e+07	1.18291	0.242343	0.0895434
Q15006	ER membrane protein complex subunit 2 OS=Homo sapiens GN=EMC2 PE=1 SV=1 - [EMC2_HUMAN]		2	2	81.19			1.03829e+06	1.51945e+06	1.49381e+06	1.26424e+06	1.32895e+06	1.03895e+06	946792	1.45307e+06	1.14627e+06	0.862539	-0.213339	0.355663
P38117	Electron transfer flavoprotein subunit beta OS=Homo sapiens GN=ETFB PE=1 SV=3 - [ETFB_HUMAN]		7	7	291.12			2.14531e+07	2.26218e+07	2.38968e+07	2.62821e+07	2.35635e+07	2.20706e+07	2.33962e+07	2.42812e+07	2.32494e+07	0.98667	-0.0193607	0.848274
P22087	rRNA 2'-O-methyltransferase fibrillarin OS=Homo sapiens GN=FBL PE=1 SV=2 - [FBRL_HUMAN]		2	2	153.47			6.43626e+06	5.66283e+06	6.72055e+06	6.56562e+06	6.34631e+06	5.6677e+06	6.16813e+06	6.15401e+06	5.99662e+06	0.944898	-0.0817702	0.327322
Q9BVP2	Guanine nucleotide-binding protein-like 3 OS=Homo sapiens GN=GNL3 PE=1 SV=2 - [GNL3_HUMAN]		4	4	180.61			2.23925e+06	2.24933e+06	2.05212e+06	2.64066e+06	2.29534e+06	2.18907e+06	1.94366e+06	2.39011e+06	2.17428e+06	0.947259	-0.0781698	0.532347
P78417	Glutathione S-transferase omega-1 OS=Homo sapiens GN=GSTO1 PE=1 SV=2 - [GSTO1_HUMAN]		8	8	358.57			1.73112e+07	1.6894e+07	1.52343e+07	1.75968e+07	1.67591e+07	1.78995e+07	2.06597e+07	2.05891e+07	1.97161e+07	1.17644	0.234431	0.0322575
P07686	Beta-hexosaminidase subunit beta OS=Homo sapiens GN=HEXB PE=1 SV=3 - [HEXB_HUMAN]		3	3	155.48			5.26767e+06	3.6927e+06	3.05321e+06	4.0831e+06	4.02417e+06	4.70031e+06	5.79979e+06	5.3952e+06	5.29844e+06	1.31665	0.396874	0.0992691
Q9BX68	Histidine triad nucleotide-binding protein 2, mitochondrial OS=Homo sapiens GN=HINT2 PE=1 SV=1 - [HINT2_HUMAN]		2	2	93.52			5.02153e+06	5.01534e+06	4.70619e+06	5.30198e+06	5.01126e+06	3.54982e+06	4.0074e+06	4.34367e+06	3.96696e+06	0.79161	-0.337139	0.00890939
O14979	Heterogeneous nuclear ribonucleoprotein D-like OS=Homo sapiens GN=HNRPDL PE=1 SV=3 - [HNRDL_HUMAN]		6	4	233.24			1.59632e+07	1.49957e+07	1.705e+07	2.2366e+07	1.75937e+07	1.38611e+07	1.73897e+07	1.9287e+07	1.6846e+07	0.957499	-0.0626567	0.771159
P11142	Heat shock cognate 71 kDa protein OS=Homo sapiens GN=HSPA8 PE=1 SV=1 - [HSP7C_HUMAN]		20	14	1010.87			7.56874e+07	8.79174e+07	7.71991e+07	8.78646e+07	8.21671e+07	8.04208e+07	1.06821e+08	1.04866e+08	9.73692e+07	1.18501	0.244905	0.129449
Q8N163	DBIRD complex subunit KIAA1967 OS=Homo sapiens GN=KIAA1967 PE=1 SV=2 - [K1967_HUMAN]		5	5	321.06			1.07346e+07	1.06578e+07	1.17481e+07	9.41305e+06	1.06384e+07	1.12285e+07	1.00271e+07	1.13025e+07	1.08527e+07	1.02014	0.0287719	0.746069
P07942	Laminin subunit beta-1 OS=Homo sapiens GN=LAMB1 PE=1 SV=2 - [LAMB1_HUMAN]		13	13	767.72			3.51964e+07	4.34149e+07	2.68163e+07	3.58502e+07	3.53195e+07	2.8586e+07	2.77305e+07	2.85748e+07	2.82971e+07	0.801176	-0.319808	0.138019
P09382	Galectin-1 OS=Homo sapiens GN=LGALS1 PE=1 SV=2 - [LEG1_HUMAN]		8	8	386.36			8.10366e+07	8.42536e+07	8.05607e+07	8.70839e+07	8.32337e+07	8.36688e+07	9.75364e+07	8.12538e+07	8.74863e+07	1.05109	0.0718897	0.407265
Q9C0E8	Protein lunapark OS=Homo sapiens GN=LNP PE=1 SV=2 - [LNP_HUMAN]		3	3	113.03			2.00845e+06	2.10587e+06	3.10316e+06	2.70864e+06	2.48153e+06	2.33033e+06	2.45787e+06	2.85235e+06	2.54685e+06	1.02632	0.0374859	0.783362
P61326	Protein mago nashi homolog OS=Homo sapiens GN=MAGOH PE=1 SV=1 - [MGN_HUMAN]		2	2	58.03			1.0544e+07	7.5579e+06	7.87857e+06	8.3267e+06	8.57679e+06	1.01774e+07	1.06639e+07	9.62823e+06	1.01565e+07	1.18418	0.243894	0.110962
P02795	Metallothionein-2 OS=Homo sapiens GN=MT2A PE=1 SV=1 - [MT2_HUMAN]		2	2	141.68			1.10544e+07	1.16811e+07	1.39125e+07	1.22657e+07	1.22284e+07	9.88962e+06	7.33832e+06	6.79485e+06	8.0076e+06	0.654834	-0.610799	0.0117821
P00403	Cytochrome c oxidase subunit 2 OS=Homo sapiens GN=MT-CO2 PE=1 SV=1 - [COX2_HUMAN]		3	3	143.67			4.19083e+07	3.44067e+07	2.91939e+07	3.80808e+07	3.58974e+07	4.20863e+07	4.39716e+07	4.35578e+07	4.32053e+07	1.20358	0.267327	0.0891529
Q13564	NEDD8-activating enzyme E1 regulatory subunit OS=Homo sapiens GN=NAE1 PE=1 SV=1 - [ULA1_HUMAN]		4	4	216.5			7.73083e+06	8.60872e+06	7.26734e+06	6.36672e+06	7.4934e+06	7.57696e+06	7.7962e+06	9.17065e+06	8.18127e+06	1.0918	0.126704	0.360492
O00217	NADH dehydrogenase [ubiquinone] iron-sulfur protein 8, mitochondrial OS=Homo sapiens GN=NDUFS8 PE=1 SV=1 - [NDUS8_HUMAN]		2	2	78.84			6.59664e+06	4.15193e+06	3.89195e+06	5.75466e+06	5.09879e+06	5.67502e+06	6.24637e+06	5.49996e+06	5.80712e+06	1.13892	0.187666	0.365767
P49821	NADH dehydrogenase [ubiquinone] flavoprotein 1, mitochondrial OS=Homo sapiens GN=NDUFV1 PE=1 SV=4 - [NDUV1_HUMAN]		6	6	360.58			1.6669e+07	1.7795e+07	1.78577e+07	1.85703e+07	1.7723e+07	1.66413e+07	1.68069e+07	1.88174e+07	1.74219e+07	0.983009	-0.0247229	0.68871
Q00653	Nuclear factor NF-kappa-B p100 subunit OS=Homo sapiens GN=NFKB2 PE=1 SV=4 - [NFKB2_HUMAN]		3	3	126.62			954619	1.0628e+06	1.47086e+06	1.2113e+06	1.17489e+06	1.14057e+06	1.37545e+06	1.4163e+06	1.31078e+06	1.11566	0.157891	0.384016
Q01813	6-phosphofructokinase type C OS=Homo sapiens GN=PFKP PE=1 SV=2 - [K6PP_HUMAN]		17	15	873.97			6.17336e+07	6.76888e+07	6.20472e+07	5.87991e+07	6.25672e+07	6.27194e+07	6.24428e+07	6.1038e+07	6.20667e+07	0.992001	-0.0115863	0.854986
P47712	Cytosolic phospholipase A2 OS=Homo sapiens GN=PLA2G4A PE=1 SV=2 - [PA24A_HUMAN]		10	10	492.21			1.55e+07	1.44062e+07	1.45158e+07	1.57267e+07	1.50372e+07	1.35328e+07	1.56563e+07	1.56958e+07	1.49616e+07	0.994976	-0.00726595	0.89701
Q8IY17	Neuropathy target esterase OS=Homo sapiens GN=PNPLA6 PE=1 SV=2 - [PLPL6_HUMAN]		3	3	248.13			2.05597e+06	2.05806e+06	2.94761e+06	2.38499e+06	2.36166e+06	2.05376e+06	2.08935e+06	2.03067e+06	2.05793e+06	0.871391	-0.198608	0.265252
P30876	DNA-directed RNA polymerase II subunit RPB2 OS=Homo sapiens GN=POLR2B PE=1 SV=1 - [RPB2_HUMAN]		2	2	91.46			915091	819843	962504	991135	922143	974621	1.1278e+06	1.2805e+06	1.12764e+06	1.22284	0.29024	0.0618296
P45877	Peptidyl-prolyl cis-trans isomerase C OS=Homo sapiens GN=PPIC PE=1 SV=1 - [PPIC_HUMAN]		2	2	117.13			9.7157e+06	1.00762e+07	8.50249e+06	1.15853e+07	9.96991e+06	1.01256e+07	1.21803e+07	1.19438e+07	1.14166e+07	1.1451	0.195477	0.184459
P21108	Ribose-phosphate pyrophosphokinase 3 OS=Homo sapiens GN=PRPS1L1 PE=1 SV=2 - [PRPS3_HUMAN]		3	3	112.19			7.19037e+06	7.27936e+06	6.63237e+06	7.0169e+06	7.02975e+06	6.56298e+06	6.88158e+06	6.28242e+06	6.57566e+06	0.935405	-0.0963376	0.0977776
P25788	Proteasome subunit alpha type-3 OS=Homo sapiens GN=PSMA3 PE=1 SV=2 - [PSA3_HUMAN]		2	2	131.08			1.43699e+07	1.20188e+07	7.92704e+06	1.28041e+07	1.17799e+07	1.3367e+07	1.57499e+07	1.5351e+07	1.48227e+07	1.2583	0.331473	0.176049
P20618	Proteasome subunit beta type-1 OS=Homo sapiens GN=PSMB1 PE=1 SV=2 - [PSB1_HUMAN]		4	4	181.88			1.25962e+07	1.08606e+07	8.81714e+06	1.37821e+07	1.1514e+07	1.24146e+07	1.49672e+07	1.36431e+07	1.3675e+07	1.18768	0.248149	0.199927
P28070	Proteasome subunit beta type-4 OS=Homo sapiens GN=PSMB4 PE=1 SV=4 - [PSB4_HUMAN]		5	5	305.26			6.56343e+06	7.83656e+06	5.93136e+06	7.93126e+06	7.06565e+06	7.77759e+06	1.0458e+07	9.54722e+06	9.26092e+06	1.3107	0.390333	0.0591763
P62191	26S protease regulatory subunit 4 OS=Homo sapiens GN=PSMC1 PE=1 SV=1 - [PRS4_HUMAN]		6	5	340.44			2.69361e+07	2.59748e+07	2.74325e+07	3.12959e+07	2.79098e+07	2.50817e+07	2.8401e+07	2.77561e+07	2.70796e+07	0.970254	-0.0435659	0.635427
Q15008	26S proteasome non-ATPase regulatory subunit 6 OS=Homo sapiens GN=PSMD6 PE=1 SV=1 - [PSMD6_HUMAN]		7	7	338.36			1.98882e+07	1.79545e+07	1.40129e+07	1.47252e+07	1.66452e+07	1.94124e+07	2.0762e+07	1.97367e+07	1.99704e+07	1.19977	0.262754	0.11037
Q9UL46	Proteasome activator complex subunit 2 OS=Homo sapiens GN=PSME2 PE=1 SV=4 - [PSME2_HUMAN]		7	7	402.45			1.28246e+07	1.60453e+07	1.21338e+07	1.34506e+07	1.36136e+07	1.26984e+07	1.36095e+07	1.20524e+07	1.27868e+07	0.939267	-0.0903935	0.485053
Q5XKP0	Protein QIL1 OS=Homo sapiens GN=QIL1 PE=1 SV=1 - [QIL1_HUMAN]		2	2	65.25			4.70766e+06	4.6099e+06	4.15868e+06	5.5132e+06	4.74736e+06	4.29263e+06	5.07197e+06	4.95302e+06	4.77254e+06	1.0053	0.00763115	0.927771
P62906	60S ribosomal protein L10a OS=Homo sapiens GN=RPL10A PE=1 SV=2 - [RL10A_HUMAN]		3	3	156.03			1.82355e+07	1.74012e+07	1.35265e+07	1.65473e+07	1.64276e+07	1.90945e+07	1.83282e+07	1.61484e+07	1.7857e+07	1.08701	0.120369	0.36976
P30050	60S ribosomal protein L12 OS=Homo sapiens GN=RPL12 PE=1 SV=1 - [RL12_HUMAN]		4	4	165.28			4.05727e+07	4.27202e+07	4.84334e+07	5.1486e+07	4.58031e+07	4.11571e+07	4.09552e+07	3.96346e+07	4.05823e+07	0.886017	-0.174593	0.136534
P18621	60S ribosomal protein L17 OS=Homo sapiens GN=RPL17 PE=1 SV=3 - [RL17_HUMAN]		2	2	87.57			3.30555e+06	3.75766e+06	3.88699e+06	4.13032e+06	3.77013e+06	3.83074e+06	4.20217e+06	3.65746e+06	3.89679e+06	1.0336	0.0476716	0.618434
Q07020	60S ribosomal protein L18 OS=Homo sapiens GN=RPL18 PE=1 SV=2 - [RL18_HUMAN]		4	4	282.07			1.65815e+07	1.3173e+07	1.71836e+07	1.83873e+07	1.63313e+07	1.56061e+07	1.5519e+07	1.74358e+07	1.6187e+07	0.99116	-0.0128102	0.977
P62829	60S ribosomal protein L23 OS=Homo sapiens GN=RPL23 PE=1 SV=1 - [RL23_HUMAN]		4	3	134.89			1.05412e+07	1.39163e+07	1.55892e+07	1.10904e+07	1.27843e+07	1.16727e+07	1.25197e+07	1.02124e+07	1.14683e+07	0.897059	-0.156725	0.448285
P61353	60S ribosomal protein L27 OS=Homo sapiens GN=RPL27 PE=1 SV=2 - [RL27_HUMAN]		2	2	95.64			1.4194e+07	1.52649e+07	1.58961e+07	1.53998e+07	1.51887e+07	1.61728e+07	1.35795e+07	1.42225e+07	1.46583e+07	0.965076	-0.0512849	0.504351
P62888	60S ribosomal protein L30 OS=Homo sapiens GN=RPL30 PE=1 SV=2 - [RL30_HUMAN]		5	4	189.15			9.38795e+06	9.98991e+06	9.33554e+06	1.33092e+07	1.05056e+07	9.8364e+06	1.22848e+07	1.19784e+07	1.13665e+07	1.08195	0.113629	0.494433
P36578	60S ribosomal protein L4 OS=Homo sapiens GN=RPL4 PE=1 SV=5 - [RL4_HUMAN]		11	11	465.42			6.24437e+07	5.43796e+07	6.73817e+07	7.63711e+07	6.5144e+07	7.31978e+07	6.29056e+07	6.57134e+07	6.72723e+07	1.03267	0.0463787	0.699793
P46777	60S ribosomal protein L5 OS=Homo sapiens GN=RPL5 PE=1 SV=3 - [RL5_HUMAN]		6	6	361.4			4.75286e+07	3.69531e+07	4.37237e+07	6.6147e+07	4.85881e+07	4.9591e+07	5.0312e+07	5.05311e+07	5.01447e+07	1.03204	0.0454939	0.721176
Q02878	60S ribosomal protein L6 OS=Homo sapiens GN=RPL6 PE=1 SV=3 - [RL6_HUMAN]		8	8	392.22			1.53531e+07	1.1879e+07	1.60615e+07	1.87191e+07	1.55032e+07	1.41335e+07	1.23915e+07	1.41808e+07	1.35686e+07	0.875213	-0.192293	0.347095
P18124	60S ribosomal protein L7 OS=Homo sapiens GN=RPL7 PE=1 SV=1 - [RL7_HUMAN]		8	8	378.02			2.41847e+07	2.40143e+07	2.48097e+07	2.77331e+07	2.51854e+07	2.70393e+07	2.90514e+07	2.85271e+07	2.82059e+07	1.11993	0.163408	0.0462843
P32969	60S ribosomal protein L9 OS=Homo sapiens GN=RPL9 PE=1 SV=1 - [RL9_HUMAN]		4	4	209.22			2.70174e+07	2.30606e+07	2.17693e+07	2.22707e+07	2.35295e+07	3.43334e+07	3.66206e+07	2.80554e+07	3.30031e+07	1.40263	0.488133	0.0127282
P46783	40S ribosomal protein S10 OS=Homo sapiens GN=RPS10 PE=1 SV=1 - [RS10_HUMAN]		6	6	332.22			4.42441e+07	4.47788e+07	3.73322e+07	3.99315e+07	4.15717e+07	3.66745e+07	3.70635e+07	3.39055e+07	3.58812e+07	0.863116	-0.212373	0.0498691
P62280	40S ribosomal protein S11 OS=Homo sapiens GN=RPS11 PE=1 SV=3 - [RS11_HUMAN]		3	3	90.61			1.78586e+07	1.6781e+07	1.77238e+07	1.65044e+07	1.72169e+07	1.70921e+07	1.87789e+07	1.89233e+07	1.82648e+07	1.06086	0.0852333	0.16359
P25398	40S ribosomal protein S12 OS=Homo sapiens GN=RPS12 PE=1 SV=3 - [RS12_HUMAN]		3	3	165.03			3.27496e+07	3.56385e+07	3.51099e+07	3.9184e+07	3.56705e+07	3.13049e+07	3.55945e+07	3.28149e+07	3.32381e+07	0.93181	-0.101892	0.249959
P62277	40S ribosomal protein S13 OS=Homo sapiens GN=RPS13 PE=1 SV=2 - [RS13_HUMAN]		2	2	124.35			1.70676e+07	1.89922e+07	1.81072e+07	1.5391e+07	1.73895e+07	1.9196e+07	1.98746e+07	1.62654e+07	1.84453e+07	1.06072	0.0850396	0.469726
P39019	40S ribosomal protein S19 OS=Homo sapiens GN=RPS19 PE=1 SV=2 - [RS19_HUMAN]		4	4	150.35			2.5365e+07	2.68055e+07	2.81671e+07	2.88951e+07	2.73082e+07	2.347e+07	2.53335e+07	2.6198e+07	2.50005e+07	0.915496	-0.127374	0.0992344
Q8TD47	40S ribosomal protein S4, Y isoform 2 OS=Homo sapiens GN=RPS4Y2 PE=2 SV=3 - [RS4Y2_HUMAN]		3	2	133.63			2.07486e+06	2.17172e+06	1.8151e+06	1.45394e+06	1.8789e+06	1.87522e+06	1.74965e+06	1.36555e+06	1.66347e+06	0.885342	-0.175694	0.413419
P46782	40S ribosomal protein S5 OS=Homo sapiens GN=RPS5 PE=1 SV=4 - [RS5_HUMAN]		2	2	128.19			6.57374e+06	4.93343e+06	5.19913e+06	6.39333e+06	5.77491e+06	6.67218e+06	7.82313e+06	5.65253e+06	6.71595e+06	1.16295	0.217793	0.252869
P62081	40S ribosomal protein S7 OS=Homo sapiens GN=RPS7 PE=1 SV=1 - [RS7_HUMAN]		6	6	237.83			2.08388e+07	2.62944e+07	2.10896e+07	1.94134e+07	2.1909e+07	1.90961e+07	2.015e+07	1.88038e+07	1.93499e+07	0.883194	-0.179197	0.198476
P62241	40S ribosomal protein S8 OS=Homo sapiens GN=RPS8 PE=1 SV=2 - [RS8_HUMAN]		5	5	237.59			2.72546e+07	2.72837e+07	3.21861e+07	2.85601e+07	2.88211e+07	2.50425e+07	2.47652e+07	2.37074e+07	2.45051e+07	0.850247	-0.234047	0.0212231
Q8WVM8	Sec1 family domain-containing protein 1 OS=Homo sapiens GN=SCFD1 PE=1 SV=4 - [SCFD1_HUMAN]		3	3	177.14			1.35964e+07	1.32218e+07	1.42764e+07	1.21328e+07	1.33069e+07	1.48831e+07	1.44895e+07	1.53598e+07	1.49108e+07	1.12053	0.164187	0.0430357
Q15477	Helicase SKI2W OS=Homo sapiens GN=SKIV2L PE=1 SV=3 - [SKIV2_HUMAN]		2	2	111.51			952001	1.20395e+06	1.13221e+06	1.17153e+06	1.11492e+06	1.485e+06	949147	1.55742e+06	1.33052e+06	1.19338	0.255049	0.330422
P05141	ADP/ATP translocase 2 OS=Homo sapiens GN=SLC25A5 PE=1 SV=7 - [ADT2_HUMAN]		12	2	439.1			4.54489e+06	4.07313e+06	3.93799e+06	5.28825e+06	4.46106e+06	3.99857e+06	5.34731e+06	6.19328e+06	5.17972e+06	1.16109	0.215486	0.34131
Q13242	Serine/arginine-rich splicing factor 9 OS=Homo sapiens GN=SRSF9 PE=1 SV=1 - [SRSF9_HUMAN]		2	2	72.56			2.75103e+06	2.80981e+06	3.0264e+06	4.1813e+06	3.19213e+06	2.67362e+06	2.95273e+06	3.7887e+06	3.13835e+06	0.983152	-0.0245142	0.931344
P51571	Translocon-associated protein subunit delta OS=Homo sapiens GN=SSR4 PE=1 SV=1 - [SSRD_HUMAN]		4	4	235.36			2.65197e+07	2.49703e+07	2.4521e+07	3.16155e+07	2.69066e+07	2.56792e+07	3.05261e+07	3.11751e+07	2.91268e+07	1.08251	0.114387	0.389228
Q8IZP2	Putative protein FAM10A4 OS=Homo sapiens GN=ST13P4 PE=5 SV=1 - [ST134_HUMAN]		3	3	158.74			1.74941e+07	1.37596e+07	1.53134e+07	1.59207e+07	1.5622e+07	1.53603e+07	1.71322e+07	1.71986e+07	1.65637e+07	1.06028	0.0844497	0.401768
P53597	Succinyl-CoA ligase [ADP/GDP-forming] subunit alpha, mitochondrial OS=Homo sapiens GN=SUCLG1 PE=1 SV=4 - [SUCA_HUMAN]		4	4	188.07			1.92137e+06	2.84486e+06	2.32101e+06	3.36356e+06	2.6127e+06	2.26384e+06	2.93824e+06	2.56669e+06	2.58959e+06	0.991154	-0.0128191	0.964066
Q9NQ88	Fructose-2,6-bisphosphatase TIGAR OS=Homo sapiens GN=TIGAR PE=1 SV=1 - [TIGAR_HUMAN]		3	3	110.34			3.67037e+06	3.4943e+06	3.65166e+06	3.30953e+06	3.53146e+06	3.76744e+06	3.41993e+06	3.67864e+06	3.622e+06	1.02564	0.0365216	0.528662
Q9H061	Transmembrane protein 126A OS=Homo sapiens GN=TMEM126A PE=1 SV=1 - [T126A_HUMAN]		3	3	123.07			1.21522e+06	1.17827e+06	1.12453e+06	957685	1.11893e+06	899926	1.27791e+06	915139	1.03099e+06	0.921411	-0.118083	0.460788
Q8WUH6	Transmembrane protein 263 OS=Homo sapiens GN=TMEM263 PE=1 SV=1 - [TM263_HUMAN]		2	2	108.26			6.29671e+06	5.6471e+06	7.79137e+06	6.88628e+06	6.65536e+06	6.99862e+06	7.15677e+06	6.77956e+06	6.97832e+06	1.04852	0.068361	0.537359
Q6ZSR9	Uncharacterized protein FLJ45252 OS=Homo sapiens PE=2 SV=2 - [YJ005_HUMAN]		3	3	169.14			1.59048e+06	1.77366e+06	1.841e+06	1.26506e+06	1.61755e+06	1.20814e+06	920889	1.26057e+06	1.12987e+06	0.698506	-0.517655	0.0395758

## Sheet: Table S12
Accession	Description	Gene name	# peptides	# unique peptides	Confidence score	hsa-miR-221-5p predictions	number of algorithms	n.t. transfection + 3d XXL (1)	n.t. transfection + 3d XXL (2)	n.t. transfection + 3d XXL (3)	n.t. transfection + 3d XXL (4)	mean n.t. transfection + 3d XXL	hsa-miR-221-5p mimic transfection + 3d XXL (1)	hsa-miR-221-5p mimic transfection + 3d XXL (2)	hsa-miR-221-5p mimic transfection + 3d XXL (3)	mean hsa-miR-221-5p mimic transfection + 3d XXL	FC 3d mimic / 3d XXL	log2FC 3d mimic / 3d XXL	FDR corrected p-value (q)
P33527	Multidrug resistance-associated protein 1 OS=Homo sapiens GN=ABCC1 PE=1 SV=3 - [MRP1_HUMAN]	ABCC1	3	3	133.13	ABCC1	3	2.36921e+06	2.37448e+06	3.28876e+06	3.00451e+06	2.75924e+06	2.88118e+06	2.87152e+06	2.90854e+06	2.88708e+06	1.04633	0.0653417	0.596632
P61221	ATP-binding cassette sub-family E member 1 OS=Homo sapiens GN=ABCE1 PE=1 SV=1 - [ABCE1_HUMAN]	ABCE1	3	3	194.21	ABCE1	2	2.6861e+06	2.49813e+06	2.70634e+06	2.24927e+06	2.53496e+06	1.95631e+06	2.27358e+06	2.41506e+06	2.21498e+06	0.873774	-0.194668	0.121251
Q9NUJ1	Mycophenolic acid acyl-glucuronide esterase, mitochondrial OS=Homo sapiens GN=ABHD10 PE=1 SV=1 - [ABHDA_HUMAN]	ABHD10	2	2	186.04	ABHD10	6	5.57329e+06	4.05623e+06	4.2316e+06	4.65652e+06	4.62941e+06	6.64483e+06	5.12594e+06	4.59271e+06	5.45449e+06	1.17823	0.236616	0.254738
Q96IU4	Alpha/beta hydrolase domain-containing protein 14B OS=Homo sapiens GN=ABHD14B PE=1 SV=1 - [ABHEB_HUMAN]	ABHD14B	2	2	72.33	ABHD14B	1	1.84365e+06	1.59752e+06	1.3457e+06	1.51076e+06	1.57441e+06	1.63506e+06	1.94377e+06	1.65327e+06	1.74403e+06	1.10774	0.147618	0.295483
P09110	3-ketoacyl-CoA thiolase, peroxisomal OS=Homo sapiens GN=ACAA1 PE=1 SV=2 - [THIK_HUMAN]	ACAA1	8	8	406.93	ACAA1	3	1.88278e+07	1.8575e+07	1.77586e+07	1.9971e+07	1.87831e+07	1.90497e+07	1.90846e+07	1.94376e+07	1.91906e+07	1.0217	0.0309671	0.478657
P42765	3-ketoacyl-CoA thiolase, mitochondrial OS=Homo sapiens GN=ACAA2 PE=1 SV=2 - [THIM_HUMAN]	ACAA2	12	12	561.84	ACAA2	3	2.05775e+07	2.02339e+07	2.07762e+07	2.22547e+07	2.09606e+07	2.50815e+07	2.28162e+07	2.46326e+07	2.41768e+07	1.15344	0.205942	0.00924143
Q9H845	Acyl-CoA dehydrogenase family member 9, mitochondrial OS=Homo sapiens GN=ACAD9 PE=1 SV=1 - [ACAD9_HUMAN]	ACAD9	3	3	152.49	ACAD9	2	7.33461e+06	6.64313e+06	7.59369e+06	7.95042e+06	7.38046e+06	6.94186e+06	7.52592e+06	7.20419e+06	7.22399e+06	0.978799	-0.030916	0.703457
P49748	Very long-chain specific acyl-CoA dehydrogenase, mitochondrial OS=Homo sapiens GN=ACADVL PE=1 SV=1 - [ACADV_HUMAN]	ACADVL	14	14	721.81	ACADVL	1	7.80634e+07	7.09152e+07	6.39915e+07	7.3622e+07	7.1648e+07	7.47431e+07	7.59013e+07	6.7443e+07	7.26958e+07	1.01462	0.0209447	0.798066
P24752	Acetyl-CoA acetyltransferase, mitochondrial OS=Homo sapiens GN=ACAT1 PE=1 SV=1 - [THIL_HUMAN]	ACAT1	7	7	370.54	ACAT1	1	2.66008e+07	2.82185e+07	3.02282e+07	3.07488e+07	2.89491e+07	2.58266e+07	2.53719e+07	2.90592e+07	2.67526e+07	0.924125	-0.113841	0.196661
Q9H3P7	Golgi resident protein GCP60 OS=Homo sapiens GN=ACBD3 PE=1 SV=4 - [GCP60_HUMAN]	ACBD3	7	7	438.66	ACBD3	1	1.71059e+07	1.69314e+07	1.48961e+07	1.74177e+07	1.65878e+07	1.65283e+07	1.83338e+07	1.77735e+07	1.75452e+07	1.05772	0.0809553	0.300882
Q9UKV3	Apoptotic chromatin condensation inducer in the nucleus OS=Homo sapiens GN=ACIN1 PE=1 SV=2 - [ACINU_HUMAN]	ACIN1	4	4	183.77	ACIN1	6	5.56557e+06	5.10268e+06	4.58502e+06	5.73451e+06	5.24694e+06	5.17156e+06	5.30728e+06	5.58454e+06	5.35446e+06	1.02049	0.0292632	0.721726
P53396	ATP-citrate synthase OS=Homo sapiens GN=ACLY PE=1 SV=3 - [ACLY_HUMAN]	ACLY	21	21	1054.74	ACLY	3	5.4502e+07	5.44106e+07	5.22426e+07	5.50114e+07	5.40416e+07	5.83625e+07	6.30413e+07	6.00874e+07	6.04971e+07	1.11945	0.162793	0.0046721
P21399	Cytoplasmic aconitate hydratase OS=Homo sapiens GN=ACO1 PE=1 SV=3 - [ACOC_HUMAN]	ACO1	12	12	567.82	ACO1	1	6.00139e+07	7.33377e+07	6.6206e+07	6.78226e+07	6.68451e+07	3.96392e+07	4.25085e+07	4.18402e+07	4.13293e+07	0.618285	-0.693656	0.000253826
Q9NPJ3	Acyl-coenzyme A thioesterase 13 OS=Homo sapiens GN=ACOT13 PE=1 SV=1 - [ACO13_HUMAN]	ACOT13	2	2	110.09	ACOT13	6	4.93242e+06	3.62707e+06	4.13813e+06	5.23872e+06	4.48408e+06	5.03189e+06	4.16833e+06	5.04735e+06	4.74919e+06	1.05912	0.0828693	0.594216
O00154	Cytosolic acyl coenzyme A thioester hydrolase OS=Homo sapiens GN=ACOT7 PE=1 SV=3 - [BACH_HUMAN]	ACOT7	4	4	145.03	ACOT7	2	1.1073e+07	8.52517e+06	8.75791e+06	1.06499e+07	9.7515e+06	8.90808e+06	9.54109e+06	8.83002e+06	9.09307e+06	0.932478	-0.100858	0.468874
O14734	Acyl-coenzyme A thioesterase 8 OS=Homo sapiens GN=ACOT8 PE=1 SV=1 - [ACOT8_HUMAN]	ACOT8	3	3	123.36	ACOT8	3	2.34142e+06	2.20651e+06	1.91821e+06	2.56076e+06	2.25672e+06	1.8684e+06	2.00848e+06	1.81159e+06	1.89616e+06	0.840226	-0.251151	0.0765414
Q9Y305	Acyl-coenzyme A thioesterase 9, mitochondrial OS=Homo sapiens GN=ACOT9 PE=1 SV=2 - [ACOT9_HUMAN]	ACOT9	5	5	177.62	ACOT9	2	1.54093e+07	1.64066e+07	1.30061e+07	1.55855e+07	1.51019e+07	1.52304e+07	1.48269e+07	1.39392e+07	1.46655e+07	0.971102	-0.0423047	0.696401
Q15067	Peroxisomal acyl-coenzyme A oxidase 1 OS=Homo sapiens GN=ACOX1 PE=1 SV=3 - [ACOX1_HUMAN]	ACOX1	6	6	259.84	ACOX1	5	3.31381e+06	3.63163e+06	3.41842e+06	3.29176e+06	3.41391e+06	4.39769e+06	4.00846e+06	3.23681e+06	3.88099e+06	1.13682	0.185	0.193031
O15254	Peroxisomal acyl-coenzyme A oxidase 3 OS=Homo sapiens GN=ACOX3 PE=1 SV=2 - [ACOX3_HUMAN]	ACOX3	2	2	88.68	ACOX3	2	225555	237984	269388	139682	218152	250821	211378	247170	236456	1.0839	0.116238	0.573195
P24666	Low molecular weight phosphotyrosine protein phosphatase OS=Homo sapiens GN=ACP1 PE=1 SV=3 - [PPAC_HUMAN]	ACP1	2	2	137.15	ACP1	2	3.29837e+06	2.84504e+06	2.60527e+06	3.33433e+06	3.02075e+06	2.48336e+06	2.94481e+06	2.52801e+06	2.65206e+06	0.877947	-0.187794	0.188314
O95573	Long-chain-fatty-acid--CoA ligase 3 OS=Homo sapiens GN=ACSL3 PE=1 SV=3 - [ACSL3_HUMAN]	ACSL3	10	7	453.4	ACSL3	3	2.8047e+07	2.54999e+07	2.72192e+07	3.09845e+07	2.79376e+07	3.1344e+07	2.759e+07	2.86196e+07	2.91845e+07	1.04463	0.0629948	0.472169
O60488	Long-chain-fatty-acid--CoA ligase 4 OS=Homo sapiens GN=ACSL4 PE=1 SV=2 - [ACSL4_HUMAN]	ACSL4	8	5	377.29	ACSL4	1	7.85119e+07	6.62808e+07	6.04765e+07	7.06519e+07	6.89803e+07	4.67067e+07	5.07637e+07	4.87296e+07	4.87334e+07	0.706483	-0.501274	0.00392411
P60709	Actin, cytoplasmic 1 OS=Homo sapiens GN=ACTB PE=1 SV=1 - [ACTB_HUMAN]	ACTB	37	17	2031.94	ACTB	3	3.41363e+08	5.28555e+08	3.00059e+08	3.91873e+08	3.90463e+08	3.55285e+08	4.52312e+08	2.96685e+08	3.68094e+08	0.942713	-0.085109	0.783301
Q562R1	Beta-actin-like protein 2 OS=Homo sapiens GN=ACTBL2 PE=1 SV=2 - [ACTBL_HUMAN]	ACTBL2	11	2	453.38	ACTBL2	2	4.21861e+07	6.59212e+07	4.00693e+07	7.04006e+07	5.46443e+07	5.40687e+07	6.42713e+07	5.05803e+07	5.63068e+07	1.03042	0.043238	0.769556
P12814	Alpha-actinin-1 OS=Homo sapiens GN=ACTN1 PE=1 SV=2 - [ACTN1_HUMAN]	ACTN1	28	18	1492.8	ACTN1	1	1.40272e+08	1.20439e+08	1.15683e+08	1.27193e+08	1.25897e+08	1.24442e+08	1.39251e+08	1.19284e+08	1.27659e+08	1.014	0.0200527	0.82759
O43707	Alpha-actinin-4 OS=Homo sapiens GN=ACTN4 PE=1 SV=2 - [ACTN4_HUMAN]	ACTN4	26	16	1281.55	ACTN4	5	1.24102e+08	1.16265e+08	1.06416e+08	1.24052e+08	1.17709e+08	1.04148e+08	1.12559e+08	1.13083e+08	1.0993e+08	0.933916	-0.0986349	0.224733
P61163	Alpha-centractin OS=Homo sapiens GN=ACTR1A PE=1 SV=1 - [ACTZ_HUMAN]	ACTR1A	4	2	211.21	ACTR1A	6	1.6041e+07	1.34432e+07	1.43063e+07	1.25494e+07	1.4085e+07	1.29337e+07	1.42222e+07	1.08968e+07	1.26842e+07	0.900551	-0.15112	0.288106
P61160	Actin-related protein 2 OS=Homo sapiens GN=ACTR2 PE=1 SV=1 - [ARP2_HUMAN]	ACTR2	6	6	311.25	ACTR2	1	1.87262e+07	1.51994e+07	1.52413e+07	1.64844e+07	1.64128e+07	1.73476e+07	1.56581e+07	1.56937e+07	1.62331e+07	0.989052	-0.0158816	0.900192
P61158	Actin-related protein 3 OS=Homo sapiens GN=ACTR3 PE=1 SV=3 - [ARP3_HUMAN]	ACTR3	13	13	663.46	ACTR3	1	9.54495e+07	1.00947e+08	9.80062e+07	1.05166e+08	9.98922e+07	9.34714e+07	9.37026e+07	1.05898e+08	9.76905e+07	0.97796	-0.0321528	0.605038
P55265	Double-stranded RNA-specific adenosine deaminase OS=Homo sapiens GN=ADAR PE=1 SV=4 - [DSRAD_HUMAN]	ADAR	4	4	192.48	ADAR	3	4.16669e+06	4.12114e+06	4.05876e+06	4.8817e+06	4.30707e+06	4.36416e+06	5.01382e+06	4.20867e+06	4.52888e+06	1.0515	0.072449	0.491887
P35611	Alpha-adducin OS=Homo sapiens GN=ADD1 PE=1 SV=2 - [ADDA_HUMAN]	ADD1	7	7	369.7	ADD1	1	1.02404e+07	1.13683e+07	1.14111e+07	1.0813e+07	1.09582e+07	1.07994e+07	1.08057e+07	1.09112e+07	1.08387e+07	0.989098	-0.015815	0.753757
P55263	Adenosine kinase OS=Homo sapiens GN=ADK PE=1 SV=2 - [ADK_HUMAN]	ADK	2	2	97.13	ADK	1	2.53255e+06	2.488e+06	1.48823e+06	2.94621e+06	2.36375e+06	2.19476e+06	2.5331e+06	2.65063e+06	2.4595e+06	1.04051	0.0572878	0.728357
P30520	Adenylosuccinate synthetase isozyme 2 OS=Homo sapiens GN=ADSS PE=1 SV=3 - [PURA2_HUMAN]	ADSS	3	3	198.4	ADSS	1	6.95395e+06	6.96568e+06	7.25516e+06	7.56641e+06	7.1853e+06	6.18986e+06	6.86927e+06	6.90683e+06	6.65532e+06	0.926241	-0.11054	0.0981836
Q8N556	Actin filament-associated protein 1 OS=Homo sapiens GN=AFAP1 PE=1 SV=2 - [AFAP1_HUMAN]	AFAP1	2	2	68.72	AFAP1	6	1.73585e+06	1.85355e+06	1.77511e+06	1.50691e+06	1.71785e+06	1.19867e+06	1.4137e+06	1.20344e+06	1.27194e+06	0.740423	-0.433579	0.00768943
P52594	Arf-GAP domain and FG repeat-containing protein 1 OS=Homo sapiens GN=AGFG1 PE=1 SV=2 - [AGFG1_HUMAN]	AGFG1	3	3	165.53	AGFG1	2	1.18639e+06	1.17299e+06	932151	975853	1.06685e+06	1.03679e+06	1.08984e+06	690991	939206	0.880357	-0.18384	0.362923
O00116	Alkyldihydroxyacetonephosphate synthase, peroxisomal OS=Homo sapiens GN=AGPS PE=1 SV=1 - [ADAS_HUMAN]	AGPS	7	7	327.67	AGPS	4	1.26256e+07	1.08727e+07	1.01228e+07	1.06212e+07	1.10606e+07	1.09474e+07	1.10026e+07	9.33342e+06	1.04278e+07	0.94279	-0.084991	0.456502
P23526	Adenosylhomocysteinase OS=Homo sapiens GN=AHCY PE=1 SV=4 - [SAHH_HUMAN]	AHCY	4	2	164.57	AHCY	2	1.57291e+07	1.34235e+07	1.60236e+07	1.56384e+07	1.52036e+07	1.50217e+07	1.41042e+07	1.30671e+07	1.40643e+07	0.925062	-0.112377	0.249077
O43865	Putative adenosylhomocysteinase 2 OS=Homo sapiens GN=AHCYL1 PE=1 SV=2 - [SAHH2_HUMAN]	AHCYL1	4	4	155.53	AHCYL1	3	4.2577e+06	3.77907e+06	3.06748e+06	3.24659e+06	3.58771e+06	3.14662e+06	3.37355e+06	3.29348e+06	3.27122e+06	0.911784	-0.133236	0.389193
Q09666	Neuroblast differentiation-associated protein AHNAK OS=Homo sapiens GN=AHNAK PE=1 SV=2 - [AHNK_HUMAN]	AHNAK	54	54	2617.62	AHNAK	3	1.64369e+08	1.47837e+08	1.4609e+08	1.60941e+08	1.54809e+08	1.72566e+08	1.43529e+08	1.57445e+08	1.57847e+08	1.01962	0.0280351	0.7646
O95831	Apoptosis-inducing factor 1, mitochondrial OS=Homo sapiens GN=AIFM1 PE=1 SV=1 - [AIFM1_HUMAN]	AIFM1	4	4	189.88	AIFM1	1	8.85305e+06	7.72772e+06	7.59939e+06	7.893e+06	8.01829e+06	8.63751e+06	9.15413e+06	8.13735e+06	8.64299e+06	1.07791	0.108236	0.188662
Q12904	Aminoacyl tRNA synthase complex-interacting multifunctional protein 1 OS=Homo sapiens GN=AIMP1 PE=1 SV=2 - [AIMP1_HUMAN]	AIMP1	4	4	157.3	AIMP1	3	7.88054e+06	7.79393e+06	7.58725e+06	7.80234e+06	7.76602e+06	7.07867e+06	7.39789e+06	6.86265e+06	7.11307e+06	0.915923	-0.126702	0.00786289
P00568	Adenylate kinase isoenzyme 1 OS=Homo sapiens GN=AK1 PE=1 SV=3 - [KAD1_HUMAN]	AK1	7	7	389.21	AK1	1	1.81889e+07	1.89221e+07	1.70569e+07	2.00048e+07	1.85432e+07	2.02765e+07	2.14176e+07	2.14863e+07	2.10601e+07	1.13574	0.183627	0.0296874
P54819	Adenylate kinase 2, mitochondrial OS=Homo sapiens GN=AK2 PE=1 SV=2 - [KAD2_HUMAN]	AK2	4	4	252.73	AK2	6	2.27996e+07	2.3604e+07	2.3821e+07	2.27111e+07	2.32339e+07	1.78534e+07	2.06411e+07	2.03977e+07	1.96307e+07	0.844916	-0.24312	0.0092495
Q9UIJ7	GTP:AMP phosphotransferase AK3, mitochondrial OS=Homo sapiens GN=AK3 PE=1 SV=4 - [KAD3_HUMAN]	AK3	3	3	79.06	AK3	1	3.63985e+06	3.70507e+06	3.79041e+06	4.00661e+06	3.78549e+06	3.91218e+06	3.55481e+06	3.96746e+06	3.81148e+06	1.00687	0.00987392	0.874293
[truncated: 1,461 more rows]

## Sheet: Table S13
Accession	Description	Gene name	# peptides	# unique peptides	Confidence score	hsa-miR-34a-5p predictions	number of algorithms	n.t. transfection + 3d XXL (1)	n.t. transfection + 3d XXL (2)	n.t. transfection + 3d XXL (3)	n.t. transfection + 3d XXL (4)	n.t. transfection + 3d XXL (5)	mean n.t. transfection + 3d XXL	hsa-miR-34a-5p inhibitor transfection + 3d XXL (1)	hsa-miR-34a-5p inhibitor transfection + 3d XXL (2)	hsa-miR-34a-5p inhibitor transfection + 3d XXL (3)	hsa-miR-34a-5p inhibitor transfection + 3d XXL (4)	hsa-miR-34a-5p inhibitor transfection + 3d XXL (5)	mean hsa-miR-34a-5p inhibitor transfection + 3d XXL	FC 3d mimic / 3d XXL	log2FC 3d mimic / 3d XXL	FDR corrected p-value (q)
[truncated: 1,577 more rows]

[truncated: 1 more sheets: Table S14]
